# Supplementary material for: Identification of colon tumor marker NKD1 via integrated bioinformatics analysis and experimental validation
Source: Cancer Med. 2021 Sep 21;10(20):7383–94. doi: 10.1002/cam4.4224 (PMC8525156; doi:10.1002/cam4.4224)
Supplement: Supplementary file 1 — Table S1 [file CAM4-10-7383-s006.xls]

## Sheet: Table .Differentially expressed
Supplementary Table ST1. Differentially expressed genes of GSE44076 dataset
id	logFC	AveExpr	t	P.Value	adj.P.Val
UGP2	-1.67276	11.5244	-44.0226	9.86255e-119	1.87526e-114
GUCA2B	-6.69604	7.79367	-43.8639	2.17169e-118	2.06462e-114
ETV4	3.15118	4.63117	42.1076	1.57027e-114	9.95239e-111
CLDN1	3.29903	4.4424	40.5398	5.56484e-111	2.64525e-107
TMIGD1	-6.95541	7.34142	-40.3329	1.66511e-110	6.33207e-107
CDH3	3.0162	4.63599	40.0411	7.86778e-110	2.4933e-106
KIAA1199	2.57068	3.99363	39.8655	2.01093e-109	5.46174e-106
AQP8	-6.8958	7.97428	-39.8406	2.29799e-109	5.46174e-106
CA7	-4.50106	5.55356	-39.4006	2.44887e-108	5.17365e-105
FOXQ1	5.04365	5.01306	38.4881	3.52248e-106	6.69765e-103
GTF2IRD1	2.30288	5.54168	38.3	9.91154e-106	1.71325e-102
ABCA8	-1.23274	3.38392	-37.8898	9.58415e-105	1.51861e-101
GLTP	-1.65827	7.98451	-37.2247	3.94188e-103	5.76545e-100
OTOP2	-4.46825	5.5496	-37.2042	4.42423e-103	6.00873e-100
SLC4A4	-3.17444	5.06548	-37.11	7.51728e-103	9.5289e-100
CA1	-5.12154	6.66495	-36.4421	3.31719e-101	3.94207e-98
HIGD1A	-2.58913	8.33535	-36.289	7.95763e-101	8.90037e-98
PPM1H	2.61608	5.05856	36.222	1.16818e-100	1.23398e-97
ABCG2	-4.17631	5.61283	-35.7956	1.35784e-99	1.2909e-96
NONO	1.18219	9.00262	35.2763	2.76827e-98	2.50647e-95
C2orf88	-4.46388	7.31959	-35.1587	5.50022e-98	4.75369e-95
TMEM206	1.8643	5.6061	34.6822	9.03254e-97	7.46716e-94
ASCL2	3.65872	7.21856	34.465	3.26269e-96	2.58487e-93
BEST4	-4.1085	5.82524	-34.3261	7.43618e-96	5.65566e-93
GUCA2A	-6.12793	9.97354	-34.0811	3.19975e-95	2.34e-92
C17orf91	-2.11593	6.00705	-33.9942	5.3742e-95	3.78463e-92
SCARA5	-1.18492	3.66895	-33.7158	2.852e-94	1.93671e-91
RUNDC3B	-2.8433	5.56534	-33.5401	8.21489e-94	5.38614e-91
HPGD	-4.14837	7.73309	-33.3733	2.24941e-93	1.42568e-90
EPB41L3	-2.24746	5.11623	-32.9409	3.11193e-92	1.90872e-89
SLC17A4	-3.01613	4.80437	-32.899	4.01862e-92	2.38782e-89
DKC1	1.81994	8.24663	32.7644	9.14691e-92	5.27028e-89
TGIF2	2.3549	4.51616	32.6306	2.07735e-91	1.16172e-88
NKRF	1.5527	5.84137	32.5902	2.66243e-91	1.44638e-88
JUB	1.95563	3.33781	32.4614	5.87729e-91	3.10419e-88
MTHFD1L	2.36755	5.40179	32.4455	6.47947e-91	3.32975e-88
PKIB	-4.7006	7.40498	-32.2917	1.67281e-90	8.37022e-88
DNAJC2	1.3567	8.30288	32.1844	3.24777e-90	1.58341e-87
TSPAN7	-2.64067	6.67078	-32.1321	4.49087e-90	2.12886e-87
GNA11	-1.72314	9.57211	-32.1286	4.59047e-90	2.12886e-87
NFE2L3	2.62111	5.7476	32.091	5.7946e-90	2.6233e-87
OSTBETA	-4.52066	7.3542	-31.9695	1.23205e-89	5.44793e-87
PLCD1	-2.5208	6.61879	-31.8971	1.93252e-89	8.35111e-87
MMP28	-2.6948	5.53346	-31.6807	7.45195e-89	3.1487e-86
XPOT	1.52178	7.95271	31.622	1.07562e-88	4.44605e-86
POLR1B	1.37851	5.38572	31.5245	1.9811e-88	8.01462e-86
SMPDL3A	-2.92438	9.25825	-31.2958	8.3327e-88	3.30079e-85
PPP2R3A	-1.38747	4.92639	-31.2105	1.42603e-87	5.53356e-85
AHCY	1.85868	8.4219	31.2034	1.49166e-87	5.67248e-85
CWH43	-4.08947	5.34576	-31.1903	1.62013e-87	6.04023e-85
LDHD	-3.41725	6.10284	-31.171	1.82982e-87	6.69081e-85
ENC1	2.04393	7.65084	31.134	2.31112e-87	8.29126e-85
DHRS11	-2.68829	6.93757	-31.071	3.44071e-87	1.21151e-84
ACADS	-2.59809	6.47337	-30.9676	6.62287e-87	2.28959e-84
CA4	-6.22861	8.37266	-30.8902	1.08128e-86	3.67132e-84
PADI2	-2.27059	5.26481	-30.8596	1.3134e-86	4.38124e-84
CSE1L	1.84404	7.5623	30.8131	1.76425e-86	5.7837e-84
SPPL2A	-1.96604	9.60349	-30.7732	2.27441e-86	7.32976e-84
SLC7A5	1.56976	4.20361	30.7563	2.53182e-86	8.02335e-84
FAM23A	-3.08122	6.28099	-30.674	4.27591e-86	1.33282e-83
NOB1	1.3297	8.02719	30.556	9.0768e-86	2.78365e-83
C11orf86	-3.96366	5.75334	-30.5124	1.19935e-85	3.61976e-83
EDN3	-3.14527	5.3673	-30.4919	1.36706e-85	4.06146e-83
BMP3	-2.33337	3.52965	-30.482	1.45603e-85	4.25923e-83
ZG16	-5.1264	7.79671	-30.3216	4.06833e-85	1.17205e-82
KIAA1737	-1.56353	6.94836	-30.2163	7.99764e-85	2.20387e-82
PUS7	1.70812	5.48348	30.1966	9.07891e-85	2.46609e-82
TP53INP2	-1.42642	4.94179	-30.1628	1.12849e-84	3.02212e-82
RILP	-1.80884	6.35212	-30.1333	1.36389e-84	3.6018e-82
CCDC68	-2.70068	6.16488	-30.1146	1.53883e-84	4.00813e-82
PLCE1	-2.49269	5.99046	-30.0971	1.7227e-84	4.39672e-82
PRPF4	1.20698	6.52427	30.096	1.73427e-84	4.39672e-82
LPAR1	-1.47702	4.79157	-30.0932	1.76591e-84	4.41803e-82
C7orf68	2.18878	6.72079	29.9155	5.5584e-84	1.37256e-81
MS4A12	-6.63755	9.07761	-29.8353	9.33831e-84	2.27639e-81
RETSAT	-2.17659	7.2022	-29.8291	9.72114e-84	2.33972e-81
GRAMD3	-1.90408	5.85012	-29.7482	1.64239e-83	3.90354e-81
TEAD4	2.34954	5.8329	29.6954	2.31336e-83	5.4304e-81
EIF4E3	-1.96788	6.28745	-29.6695	2.73679e-83	6.34601e-81
ATP11A	1.44781	4.19413	29.6075	4.09564e-83	9.38247e-81
TGFBI	3.3664	8.1217	29.5731	5.12338e-83	1.15971e-80
KIAA1549	1.31009	3.15696	29.5261	6.95388e-83	1.55554e-80
OSBPL3	1.44339	5.03825	29.4694	1.00654e-82	2.2254e-80
NR3C2	-1.99556	5.77278	-29.4098	1.48511e-82	3.24573e-80
DDX21	1.46805	9.1294	29.4068	1.51391e-82	3.27109e-80
ZZEF1	-1.53572	5.42783	-29.3839	1.75852e-82	3.75691e-80
CLCA4	-3.89665	5.97637	-29.3796	1.808e-82	3.8197e-80
CDKN2B	-2.54866	5.58467	-29.3688	1.94054e-82	4.05467e-80
CBX3	1.20786	9.54682	29.334	2.43638e-82	5.03536e-80
AHCYL2	-2.98076	8.00052	-29.2812	3.44106e-82	7.0353e-80
PPA1	1.07239	11.3434	29.2217	5.07784e-82	1.02713e-79
S100A11	1.90777	9.54242	29.202	5.77939e-82	1.15673e-79
IL6R	-1.58666	4.04673	-29.1524	7.99797e-82	1.5841e-79
WDR77	1.48639	6.16858	29.0271	1.82115e-81	3.56984e-79
PDX1	1.46822	3.29215	28.9455	3.1151e-81	6.04393e-79
TMEM161A	1.2149	5.35204	28.9238	3.59502e-81	6.90462e-79
C4orf34	-2.17482	8.50816	-28.823	6.98674e-81	1.32846e-78
MIER1	-1.06136	5.17785	-28.8116	7.53009e-81	1.4176e-78
CHP2	-4.52297	8.02426	-28.8051	7.86077e-81	1.46534e-78
TRIB3	2.02216	4.35799	28.7399	1.20906e-80	2.23196e-78
SLCO4A1	1.52762	4.36371	28.7357	1.24309e-80	2.27271e-78
PRDX6	-1.44983	10.375	-28.6506	2.18326e-80	3.95357e-78
C13orf37	1.4635	7.02442	28.611	2.83776e-80	5.09029e-78
MYC	2.33015	9.38721	28.5374	4.62514e-80	8.21891e-78
STX12	-1.02973	6.54121	-28.4582	7.82333e-80	1.37734e-77
SOX4	1.68707	8.59232	28.4365	9.03668e-80	1.57636e-77
PDCD4	-1.96313	8.44047	-28.418	1.02184e-79	1.76629e-77
METTL11A	1.07582	6.14703	28.3437	1.6754e-79	2.84428e-77
FAM82A1	-1.97765	5.05381	-28.3368	1.75506e-79	2.95316e-77
TNFRSF12A	2.55375	6.10952	28.2673	2.78855e-79	4.65101e-77
MIER3	-1.8715	6.31242	-28.2559	3.00853e-79	4.97427e-77
ZNF593	1.45247	6.56189	28.2238	3.72715e-79	6.10932e-77
AGXT2L2	-1.63566	5.50565	-28.2173	3.8939e-79	6.32809e-77
CCT3	1.10023	9.09221	28.1903	4.66292e-79	7.51362e-77
MMP7	3.7697	3.71649	28.1552	5.89317e-79	9.41619e-77
C14orf176	-2.51511	4.94699	-28.1294	7.00158e-79	1.1094e-76
ADNP	1.08835	8.58156	28.1187	7.52379e-79	1.18229e-76
SCIN	-3.43745	6.9007	-28.1053	8.2288e-79	1.28248e-76
INHBA	2.59049	3.98153	28.0948	8.82765e-79	1.36463e-76
GTPBP4	1.35308	6.23759	28.0184	1.47237e-78	2.25771e-76
RIOK3	-1.88144	7.94922	-27.9798	1.90738e-78	2.90135e-76
RPS14	1.50967	9.06782	27.9263	2.72996e-78	4.11965e-76
ZNF611	-1.20496	3.68419	-27.9072	3.10477e-78	4.64836e-76
RNF152	-1.3629	3.63272	-27.8791	3.74845e-78	5.5682e-76
BTNL3	-3.13841	6.23048	-27.8586	4.30121e-78	6.33978e-76
TMCC3	-2.94713	6.80614	-27.8492	4.58259e-78	6.6514e-76
METTL7A	-2.45873	6.98773	-27.8263	5.34413e-78	7.69797e-76
LRRC19	-3.27539	6.85509	-27.7952	6.58913e-78	9.41998e-76
LRP8	2.2106	4.25762	27.7362	9.7995e-78	1.39051e-75
RAE1	1.44365	6.76681	27.7011	1.24155e-77	1.74866e-75
SLC25A23	-1.31631	4.71778	-27.6745	1.48568e-77	2.07192e-75
ABHD3	-2.31036	8.24922	-27.6738	1.49286e-77	2.07192e-75
CAD	1.64025	6.09203	27.6726	1.50469e-77	2.0732e-75
PDCD2L	1.90211	5.39453	27.643	1.83788e-77	2.51406e-75
HHLA2	-3.38614	6.5481	-27.605	2.37527e-77	3.22595e-75
NAT10	1.29447	5.97973	27.5855	2.70939e-77	3.65364e-75
MACC1	2.02897	4.36886	27.5733	2.94144e-77	3.93862e-75
CITED2	-1.66134	5.92517	-27.5466	3.52302e-77	4.68439e-75
APPL2	-1.93723	6.54274	-27.542	3.63528e-77	4.7824e-75
CASP7	-2.08489	6.39788	-27.526	4.05061e-77	5.27522e-75
AGPAT9	-2.95391	7.03981	-27.5199	4.22158e-77	5.46048e-75
BRP44L	-1.49444	8.46034	-27.498	4.89619e-77	6.29028e-75
PPAP2A	-1.99829	8.76046	-27.4874	5.25994e-77	6.71225e-75
CEACAM7	-5.01338	8.58783	-27.4307	7.71818e-77	9.78356e-75
NUFIP1	1.36038	4.82258	27.4287	7.82419e-77	9.85227e-75
SNTB1	1.40059	4.06779	27.399	9.57211e-77	1.19739e-74
TEX11	-2.84483	4.55699	-27.3768	1.112e-76	1.38193e-74
PDE6A	-2.70547	4.58744	-27.345	1.3804e-76	1.70434e-74
PLCL2	-2.06716	4.35917	-27.325	1.58104e-76	1.93948e-74
CDK4	1.60587	7.11782	27.2744	2.22924e-76	2.6998e-74
ETHE1	-2.10098	8.76885	-27.2558	2.52873e-76	3.04311e-74
CA2	-5.31675	10.078	-27.2356	2.90177e-76	3.47008e-74
TMEM41A	1.10093	6.28282	27.2113	3.42356e-76	4.06847e-74
TESC	4.10704	4.82271	27.1398	5.5676e-76	6.53471e-74
C3orf26	1.88995	5.84713	27.1305	5.93319e-76	6.92108e-74
PNO1	1.50044	6.02952	27.1278	6.04285e-76	7.00602e-74
DCUN1D5	1.51518	8.38676	27.1136	6.65585e-76	7.66996e-74
CHGA	-4.75086	8.38451	-27.1127	6.69846e-76	7.67256e-74
KLF4	-2.76055	8.99262	-27.0732	8.76703e-76	9.98181e-74
SLC25A34	-2.26191	4.82957	-27.029	1.1855e-75	1.34174e-73
ARMC10	1.12403	7.73007	27.0198	1.2619e-75	1.4114e-73
KIAA0406	1.45883	6.12059	27.0172	1.28432e-75	1.42807e-73
PHLPP2	-1.20169	4.41972	-26.994	1.50525e-75	1.664e-73
CLDN23	-3.21036	8.83841	-26.99	1.54739e-75	1.70069e-73
PSMA7	1.18444	10.3374	26.9599	1.89965e-75	2.07586e-73
C10orf54	-1.50012	5.78911	-26.9518	2.00811e-75	2.18184e-73
WDR43	1.41935	5.09027	26.8846	3.17963e-75	3.43509e-73
PHLDA1	2.81116	5.74881	26.8534	3.93622e-75	4.22844e-73
C19orf28	1.20369	4.90869	26.848	4.0853e-75	4.36392e-73
FBLIM1	-1.02246	6.64288	-26.7857	6.25937e-75	6.64892e-73
CALCOCO2	-1.02166	6.92476	-26.7207	9.78057e-75	1.03315e-72
ZDHHC9	1.5776	6.3468	26.6911	1.19773e-74	1.25822e-72
TUBAL3	-2.45166	4.92457	-26.656	1.5246e-74	1.59279e-72
CCT6A	1.28504	8.51319	26.6446	1.64903e-74	1.71337e-72
RCN1	1.54849	7.6288	26.636	1.74998e-74	1.80837e-72
RDH5	-1.32715	4.09734	-26.63	1.82288e-74	1.87353e-72
FABP2	-3.18223	4.7812	-26.6041	2.17841e-74	2.22689e-72
ENTPD5	-2.85579	5.72535	-26.5825	2.52834e-74	2.5708e-72
CD44	1.70398	6.6566	26.5702	2.75025e-74	2.78155e-72
GTF3A	1.67316	9.41025	26.5479	3.20744e-74	3.22679e-72
ETFDH	-1.88553	5.89319	-26.5402	3.38119e-74	3.38368e-72
C6orf105	-4.12849	7.3634	-26.5371	3.45501e-74	3.43945e-72
GPD1L	-1.18319	6.17319	-26.5276	3.68897e-74	3.65323e-72
SEMA6A	-2.32412	5.35717	-26.4941	4.64751e-74	4.55504e-72
SCNN1B	-3.82095	5.44144	-26.4342	7.02467e-74	6.84959e-72
DARS	1.18393	9.07027	26.4239	7.54054e-74	7.31509e-72
NEBL	1.2799	3.82653	26.4009	8.83986e-74	8.53204e-72
HSD17B2	-4.6016	8.28094	-26.3986	8.98021e-74	8.62372e-72
TMEM37	-3.03245	6.6689	-26.3857	9.81444e-74	9.37748e-72
PTPRH	-2.22028	5.90896	-26.3642	1.13845e-73	1.08232e-71
ZNF575	-1.17466	4.19526	-26.3502	1.25408e-73	1.18633e-71
CA12	-2.99606	8.08046	-26.3354	1.38943e-73	1.30785e-71
ATP6V1F	1.23495	8.9002	26.3045	1.71991e-73	1.61096e-71
C20orf20	1.61267	4.7922	26.2906	1.89328e-73	1.76465e-71
NR5A2	-1.54673	4.23437	-26.2242	2.99836e-73	2.76751e-71
NSUN5	1.08911	5.79374	26.2094	3.32298e-73	3.05232e-71
RIPK2	1.52072	5.24422	26.2026	3.48391e-73	3.18476e-71
CKAP5	1.30208	6.02612	26.179	4.10172e-73	3.73158e-71
EXOSC5	1.36642	5.93634	26.1738	4.25084e-73	3.84883e-71
DDX56	1.20908	7.41059	26.1258	5.93361e-73	5.347e-71
CPM	-1.92888	4.75673	-26.0905	7.57827e-73	6.79685e-71
MIF	1.29653	11.154	26.0779	8.27019e-73	7.3826e-71
AKR1B15	-3.62404	5.79763	-26.0729	8.56532e-73	7.61033e-71
SLC22A23	-1.30523	4.92623	-26.0099	1.32694e-72	1.17351e-70
GRAMD1A	1.55891	4.64474	26.0057	1.36569e-72	1.20219e-70
ACBD6	1.16773	7.25449	25.9813	1.61894e-72	1.41205e-70
SRI	-1.35664	8.73639	-25.9072	2.71226e-72	2.35484e-70
CIRH1A	1.43141	7.06107	25.8446	4.19404e-72	3.62479e-70
NOP58	1.28708	7.35327	25.8133	5.21987e-72	4.49098e-70
ZNF259	1.10949	6.32859	25.7719	6.96439e-72	5.93816e-70
IARS	1.22427	9.153	25.7172	1.02102e-71	8.66684e-70
BEST2	-4.05068	6.11476	-25.7116	1.0614e-71	8.92983e-70
GEMIN5	1.10791	4.98243	25.707	1.09646e-71	9.18419e-70
WDR75	1.01373	6.73781	25.704	1.11976e-71	9.33819e-70
GPT	-1.93095	4.19453	-25.6844	1.28375e-71	1.0659e-69
SQRDL	-1.66035	10.4762	-25.6481	1.65569e-71	1.36875e-69
PPAT	1.55995	6.55414	25.6244	1.95387e-71	1.60826e-69
CHP	-1.60253	8.36229	-25.6138	2.10412e-71	1.72447e-69
DHRS9	-4.99554	8.34763	-25.5753	2.75546e-71	2.2486e-69
HRASLS2	-3.99632	5.29058	-25.5592	3.08466e-71	2.50648e-69
SLC25A20	-1.71105	6.63028	-25.529	3.81258e-71	3.08478e-69
MOBKL2B	-1.72654	7.58577	-25.4764	5.5145e-71	4.44291e-69
C20orf199	1.48706	8.17596	25.4698	5.77553e-71	4.63359e-69
TDP2	-2.03499	8.56526	-25.4307	7.59926e-71	6.0711e-69
LAMA1	-4.01487	6.24488	-25.4207	8.15628e-71	6.48885e-69
RNF43	1.37386	4.56732	25.4142	8.53887e-71	6.76492e-69
CDK5RAP1	1.1262	5.89861	25.4017	9.31829e-71	7.35178e-69
SLC26A2	-4.03769	10.0777	-25.3906	1.00783e-70	7.88598e-69
SLC22A18AS	-2.52024	6.6625	-25.376	1.1166e-70	8.70124e-69
C16orf13	1.05212	7.34704	25.3485	1.35441e-70	1.05113e-68
GARS	1.51732	8.79286	25.3087	1.79324e-70	1.38604e-68
CCND1	1.80786	5.78545	25.294	1.98873e-70	1.53092e-68
CCT7	1.01121	8.72952	25.2756	2.26408e-70	1.72888e-68
HSP90AB1	1.21989	9.92518	25.2407	2.89525e-70	2.19324e-68
CDKN2BAS	-2.37583	4.09462	-25.1918	4.08788e-70	3.0844e-68
NOLC1	1.28118	5.8975	25.1817	4.3878e-70	3.28575e-68
CD177	-4.65942	5.95274	-25.1817	4.38929e-70	3.28575e-68
PDE8A	-1.467	6.55467	-25.145	5.68437e-70	4.20683e-68
WSCD1	-1.23995	4.65701	-25.145	5.6861e-70	4.20683e-68
SEMA6D	-1.31554	4.24326	-25.1287	6.38101e-70	4.70266e-68
PPRC1	1.3296	5.89223	25.1217	6.70444e-70	4.92194e-68
RUVBL1	1.61405	6.23198	25.1192	6.82363e-70	4.99017e-68
EPHX4	2.82679	3.77581	25.1113	7.21491e-70	5.2561e-68
NAA25	1.05671	5.90226	25.0948	8.10388e-70	5.88119e-68
GNG7	-1.12371	3.76302	-25.0717	9.54741e-70	6.90245e-68
MXI1	-2.01883	6.47604	-25.0691	9.71912e-70	6.99998e-68
SLCO2A1	-1.49098	4.51409	-25.0399	1.19521e-69	8.57577e-68
UGDH	-1.87126	8.06597	-25.0333	1.25214e-69	8.95042e-68
ANAPC1	1.10025	7.21405	25.0315	1.2686e-69	9.03412e-68
CPT2	-1.49232	6.92914	-25.0284	1.29637e-69	9.19749e-68
TOP1MT	1.47543	4.80496	25.0035	1.546e-69	1.09277e-67
C1orf115	-2.50943	6.47489	-24.9627	2.06457e-69	1.45392e-67
UBA2	1.01598	7.31052	24.9428	2.37608e-69	1.66711e-67
GCNT2	-1.152	3.58234	-24.9307	2.59034e-69	1.81076e-67
CAPN2	-1.56672	8.18794	-24.9142	2.91091e-69	2.0274e-67
C2	1.67789	4.26595	24.9026	3.16122e-69	2.1937e-67
TMEM185B	1.26198	6.74485	24.898	3.26602e-69	2.25819e-67
NXT1	1.58695	8.00637	24.8813	3.67442e-69	2.53136e-67
TMEM72	-1.37572	3.60146	-24.7549	9.01857e-69	6.16831e-67
SMPD1	-1.68538	6.65615	-24.7338	1.04805e-68	7.14249e-67
CPNE8	-1.30299	4.12458	-24.7262	1.10589e-68	7.48305e-67
KIAA1211	-1.28116	4.38711	-24.6935	1.39577e-68	9.41102e-67
CNTN3	-2.24265	4.4092	-24.6785	1.55357e-68	1.0438e-66
MT1M	-4.84797	7.47295	-24.6627	1.73781e-68	1.15939e-66
SECTM1	-2.07358	5.33499	-24.6333	2.14284e-68	1.42462e-66
GBA2	-1.3696	5.30384	-24.6248	2.27624e-68	1.50803e-66
CDHR5	-2.65381	6.82356	-24.6234	2.30027e-68	1.51866e-66
PAFAH1B3	1.61093	6.85592	24.6218	2.32648e-68	1.53065e-66
CELSR1	1.20013	3.90405	24.6201	2.35413e-68	1.5435e-66
HSPH1	1.58053	8.37426	24.5962	2.79116e-68	1.8175e-66
ATIC	1.29584	7.18245	24.5938	2.8405e-68	1.84332e-66
USP2	-1.75107	3.8746	-24.5738	3.27407e-68	2.11745e-66
VSIG2	-3.79903	6.98234	-24.5513	3.8442e-68	2.47775e-66
C14orf43	-1.07625	7.29076	-24.5411	4.13455e-68	2.65589e-66
TOMM34	1.73519	5.45245	24.54	4.16846e-68	2.66866e-66
MAOA	-1.85242	7.86288	-24.5173	4.9022e-68	3.10702e-66
ANPEP	-4.662	7.84272	-24.4951	5.7414e-68	3.62681e-66
PFDN2	1.10899	7.48673	24.473	6.72523e-68	4.23422e-66
FTSJ1	1.03702	7.53743	24.4487	7.99731e-68	5.002e-66
BLOC1S1	-1.03239	8.76962	-24.4409	8.45943e-68	5.27369e-66
TRANK1	-1.73643	5.51341	-24.4073	1.07586e-67	6.68509e-66
DPEP1	4.22835	4.90021	24.4062	1.08428e-67	6.7155e-66
CBX4	1.25931	3.86053	24.4048	1.09458e-67	6.75726e-66
PYY	-3.50882	5.44082	-24.3756	1.34961e-67	8.25507e-66
HEATR2	1.10804	7.06006	24.3755	1.35023e-67	8.25507e-66
ZBTB7C	-1.21521	4.61903	-24.3648	1.45802e-67	8.88551e-66
RCL1	1.49658	4.63322	24.3593	1.51622e-67	9.2107e-66
CHCHD6	1.04254	5.76658	24.3582	1.52771e-67	9.25095e-66
GDPD3	-3.2894	6.08315	-24.3349	1.80583e-67	1.08315e-65
LYAR	1.52629	7.30294	24.3196	2.01479e-67	1.20469e-65
GDF15	3.63496	6.7391	24.3013	2.29712e-67	1.3692e-65
IMPDH1	1.13264	5.87004	24.2806	2.6641e-67	1.57133e-65
TWISTNB	1.17792	6.84406	24.2803	2.66929e-67	1.57133e-65
CKAP2	1.58187	4.65496	24.2582	3.12823e-67	1.83581e-65
WDR78	-1.72404	4.20175	-24.252	3.27007e-67	1.90727e-65
HOMER1	1.94873	3.26983	24.2472	3.38546e-67	1.96854e-65
BCAR3	-1.98745	5.79189	-24.2448	3.44428e-67	1.99663e-65
DHDDS	-1.02046	5.42532	-24.2326	3.75793e-67	2.16525e-65
TRPM6	-3.23934	5.31147	-24.22	4.11373e-67	2.36309e-65
MT1JP	-4.44649	6.41809	-24.218	4.17373e-67	2.39034e-65
CDHR2	-2.6092	5.97607	-24.2023	4.67123e-67	2.65925e-65
SHMT2	1.57277	6.10692	24.2003	4.73911e-67	2.68983e-65
GALNT6	2.08758	4.63534	24.1586	6.39322e-67	3.61788e-65
RRS1	1.58286	7.4833	24.12	8.43546e-67	4.7594e-65
MALL	-2.63906	8.48383	-24.1075	9.23183e-67	5.19331e-65
TMEM220	-1.26833	3.8315	-24.0826	1.10415e-66	6.1929e-65
ADH1B	-3.72355	5.94812	-24.0822	1.10739e-66	6.1929e-65
SDCBP2	-2.23721	6.8421	-24.0813	1.11418e-66	6.21263e-65
IPO7	1.10293	7.10561	24.0759	1.15886e-66	6.44286e-65
SMARCC1	1.0221	7.18664	24.0712	1.19808e-66	6.64148e-65
RNASEL	-1.26388	5.03805	-24.037	1.533e-66	8.44884e-65
HOXD1	-1.73846	4.38022	-24.0291	1.62224e-66	8.91483e-65
FXYD5	1.41365	5.36679	24.0146	1.80019e-66	9.86423e-65
MYOT	-1.56296	3.74276	-24.0068	1.90487e-66	1.03827e-64
PRMT3	1.3174	4.86036	24.0067	1.90574e-66	1.03827e-64
CGREF1	1.58339	3.37388	24.0002	1.99765e-66	1.08524e-64
SSBP1	1.05274	9.33028	23.9534	2.79886e-66	1.51617e-64
PRKACB	-1.66494	6.31187	-23.9396	3.09018e-66	1.66868e-64
PALB2	1.00374	5.84962	23.9393	3.09795e-66	1.66868e-64
NUDCD1	1.53961	5.72615	23.9352	3.19068e-66	1.71377e-64
FAM8A1	-1.34013	7.03279	-23.9054	3.95506e-66	2.11835e-64
POLR1D	1.1386	7.67205	23.8898	4.42771e-66	2.36484e-64
PDE9A	-2.95808	6.37879	-23.852	5.81668e-66	3.08934e-64
TRPM2	1.30183	3.90862	23.8259	7.02342e-66	3.70954e-64
MRPL3	1.0025	9.79549	23.8101	7.87124e-66	4.14581e-64
STYK1	-1.5239	4.66529	-23.7903	9.08294e-66	4.7708e-64
STMN2	-2.83549	5.31678	-23.7663	1.08038e-65	5.65902e-64
NKD2	2.45091	3.32097	23.6944	1.81697e-65	9.38802e-64
RRP9	1.34899	5.5149	23.6792	2.02908e-65	1.04555e-63
CRNDE	3.5847	4.32104	23.6709	2.15479e-65	1.10733e-63
GDPD2	-2.02418	3.7741	-23.6604	2.32476e-65	1.19145e-63
RICH2	-1.37437	4.19088	-23.6528	2.45549e-65	1.25507e-63
ASAP3	-1.36589	4.25178	-23.6478	2.54735e-65	1.29854e-63
ITM2C	-2.56474	9.10059	-23.6421	2.65433e-65	1.34945e-63
ACADVL	-1.28256	7.55454	-23.6258	2.98675e-65	1.5144e-63
EIF3B	1.05072	6.79364	23.6194	3.12873e-65	1.58217e-63
SST	-3.80227	5.03897	-23.6178	3.16413e-65	1.59583e-63
SLC25A32	1.22492	5.53631	23.5941	3.75939e-65	1.88906e-63
TNFSF10	-1.79084	9.24044	-23.5938	3.7654e-65	1.88906e-63
MRPS23	1.12684	8.49642	23.5842	4.03896e-65	2.02097e-63
EIF2S3	1.0156	8.14716	23.5749	4.31934e-65	2.15559e-63
B3GALT4	-1.44106	5.91479	-23.5682	4.53307e-65	2.25633e-63
PINK1	-1.47042	6.5544	-23.5139	6.7268e-65	3.33082e-63
PXMP2	-1.58025	8.38829	-23.5006	7.40753e-65	3.65836e-63
ZMYND19	1.16472	5.86367	23.4853	8.27604e-65	4.0767e-63
FNIP2	-1.15954	8.36274	-23.4823	8.45976e-65	4.15643e-63
RCAN1	-1.04752	5.52391	-23.4763	8.83501e-65	4.32961e-63
LOC646627	-4.79647	9.11727	-23.4571	1.01611e-64	4.95395e-63
URB2	1.27348	3.56147	23.4249	1.28426e-64	6.24522e-63
SMCHD1	-1.15662	7.30421	-23.391	1.64295e-64	7.96916e-63
C7orf27	1.01593	6.11316	23.3523	2.17706e-64	1.04797e-62
TH1L	1.39301	6.19719	23.3363	2.44538e-64	1.17415e-62
XPO5	1.1483	4.55216	23.3277	2.60337e-64	1.24686e-62
CEACAM1	-2.61792	8.13284	-23.3177	2.8014e-64	1.33834e-62
TLR3	-2.03836	4.64032	-23.3074	3.01955e-64	1.43534e-62
TRIP13	1.98345	6.11045	23.2968	3.26068e-64	1.5461e-62
ATR	1.06295	5.36515	23.2817	3.64124e-64	1.71798e-62
IPO5	1.2333	7.49525	23.2767	3.77512e-64	1.77674e-62
TPX2	2.34685	7.35553	23.2647	4.122e-64	1.9352e-62
WNT2	1.16474	2.82237	23.2485	4.63831e-64	2.1669e-62
BDKRB1	-1.71141	4.41806	-23.2471	4.6856e-64	2.18363e-62
ADH1C	-5.32251	8.96074	-23.2343	5.14406e-64	2.38559e-62
ANLN	1.9346	4.83903	23.228	5.3865e-64	2.49194e-62
KIAA1370	-1.12561	5.82439	-23.2216	5.64431e-64	2.60488e-62
CIDEB	-1.61934	5.73485	-23.2	6.608e-64	3.02758e-62
FBL	1.04885	9.57113	23.1783	7.73907e-64	3.53728e-62
DUSP14	1.02737	5.16199	23.1773	7.7985e-64	3.55589e-62
DSC2	-2.15658	7.74127	-23.176	7.87147e-64	3.58058e-62
NOP2	1.47967	4.0874	23.1601	8.84003e-64	4.01119e-62
NCL	1.03213	9.95314	23.1593	8.89179e-64	4.01588e-62
SOX9	2.00116	7.22584	23.1569	9.04879e-64	4.0771e-62
RPP40	1.53541	5.34019	23.1479	9.66394e-64	4.34398e-62
CDC25B	1.81057	4.90132	23.145	9.86846e-64	4.42545e-62
ESM1	1.92026	2.97884	23.112	1.25628e-63	5.62044e-62
UGT2A3	-2.73818	4.99767	-23.0938	1.43471e-63	6.38865e-62
UBE2S	1.92574	7.71753	23.0883	1.49407e-63	6.63745e-62
SND1	1.18134	8.03567	23.0681	1.73197e-63	7.64078e-62
TGIF1	1.23162	7.24357	23.0362	2.18604e-63	9.62162e-62
PACSIN2	-1.04985	5.62125	-23.0098	2.65337e-63	1.16516e-61
SHROOM4	1.22528	3.06728	23.001	2.82869e-63	1.23928e-61
CLIC5	-1.72537	5.73253	-22.9666	3.64037e-63	1.58757e-61
GLTPD1	-1.18541	7.72493	-22.9638	3.71601e-63	1.61316e-61
IL8	3.81247	5.10809	22.9603	3.81311e-63	1.65153e-61
KCTD9	-1.1802	4.61914	-22.9292	4.78743e-63	2.06882e-61
ACOX1	-1.69503	8.10748	-22.9076	5.60866e-63	2.41274e-61
ARID3A	2.3149	5.53283	22.898	6.01936e-63	2.58357e-61
MGLL	-1.52537	8.14496	-22.8965	6.08563e-63	2.60613e-61
CCNYL1	-1.24735	6.76406	-22.8725	7.2573e-63	3.10091e-61
QSOX2	1.32225	4.49869	22.8686	7.46668e-63	3.18322e-61
BRCA2	1.46282	3.01537	22.8273	1.01085e-62	4.27117e-61
ATAD2	1.66444	5.68942	22.8224	1.0477e-62	4.41705e-61
APOB48R	-1.6605	5.23494	-22.787	1.35957e-62	5.71921e-61
METTL1	1.20819	6.17976	22.7711	1.52809e-62	6.41393e-61
CNNM2	-1.16344	4.13203	-22.7701	1.53921e-62	6.44636e-61
SLC41A2	-1.90577	6.08168	-22.762	1.6326e-62	6.82248e-61
LIMA1	-1.65223	8.99347	-22.7519	1.75918e-62	7.31927e-61
FUCA1	-1.79525	8.32651	-22.7349	1.99347e-62	8.25793e-61
PCK1	-2.93607	6.44206	-22.7157	2.29476e-62	9.46476e-61
SKA3	1.82253	3.92205	22.6953	2.66796e-62	1.09802e-60
RNASEH2A	1.73579	5.60965	22.6932	2.70851e-62	1.1123e-60
PPARGC1A	-1.32917	4.11266	-22.6721	3.16453e-62	1.29121e-60
CASD1	-1.36673	6.229	-22.6702	3.20715e-62	1.3058e-60
PPAN	1.20558	5.48435	22.6512	3.68917e-62	1.49884e-60
MPND	-1.11028	6.95588	-22.6422	3.94149e-62	1.59454e-60
RAB27A	-1.54928	6.69453	-22.637	4.09466e-62	1.65299e-60
CFD	-3.51719	7.02954	-22.6213	4.59693e-62	1.85182e-60
SNX24	-1.37083	5.12478	-22.6208	4.61354e-62	1.85458e-60
HSD11B2	-2.59352	8.53418	-22.59	5.792e-62	2.31364e-60
C19orf48	1.70247	6.17144	22.5867	5.9323e-62	2.36471e-60
TMEM100	-2.86726	5.06773	-22.5828	6.10548e-62	2.42865e-60
SELENBP1	-2.57344	9.61512	-22.5594	7.25302e-62	2.8791e-60
SLC9A2	-2.43474	5.93288	-22.5265	9.25041e-62	3.6567e-60
EBPL	1.12379	8.12964	22.5135	1.0178e-61	4.01503e-60
DACH1	2.44235	6.74523	22.5112	1.03498e-61	4.07434e-60
DDX10	1.21311	4.45043	22.51	1.04443e-61	4.10305e-60
P2RX4	-1.74442	6.06414	-22.4869	1.23883e-61	4.85674e-60
DYRK2	-1.12682	7.64216	-22.4781	1.32176e-61	5.16058e-60
BRIX1	1.20918	7.02319	22.4653	1.45246e-61	5.65924e-60
RAVER2	-1.32776	5.50096	-22.4648	1.4576e-61	5.66766e-60
PLAU	1.36038	4.05556	22.4633	1.47405e-61	5.71992e-60
GNPDA1	1.14298	5.60886	22.458	1.53329e-61	5.91358e-60
C12orf45	1.06035	6.89896	22.4116	2.15951e-61	8.2784e-60
ABCE1	1.10735	5.3107	22.4064	2.24486e-61	8.5883e-60
SGK2	-2.30493	5.51186	-22.4058	2.25455e-61	8.60804e-60
GCOM1	-1.43416	5.12253	-22.3825	2.67806e-61	1.02045e-59
CHPF	1.11785	4.57202	22.3791	2.74614e-61	1.0443e-59
UBE2C	2.36276	8.10011	22.3771	2.78755e-61	1.05793e-59
FAM176A	2.17128	3.24357	22.3603	3.15703e-61	1.19577e-59
DDX55	1.0608	4.26657	22.3433	3.58007e-61	1.35331e-59
PUS1	1.05726	4.83895	22.3375	3.73681e-61	1.40976e-59
HPGDS	-1.72142	3.80324	-22.3358	3.78251e-61	1.42417e-59
PLSCR4	-1.0924	5.26699	-22.3207	4.22999e-61	1.58637e-59
TGDS	1.13081	6.17136	22.3124	4.49921e-61	1.68401e-59
ANK3	-1.75809	7.51739	-22.3005	4.91106e-61	1.82738e-59
CHMP1B	-1.06278	8.79267	-22.2916	5.24472e-61	1.94389e-59
NR2C2AP	1.06591	5.21927	22.2666	6.31164e-61	2.33028e-59
NLE1	1.08574	4.50797	22.265	6.38949e-61	2.35445e-59
PGM1	-1.75968	7.30689	-22.2449	7.41437e-61	2.72683e-59
PRKDC	1.26707	6.08631	22.2396	7.70902e-61	2.82972e-59
C10orf2	1.10847	4.53787	22.2364	7.89798e-61	2.88793e-59
C12orf11	1.1083	6.40926	22.219	8.98041e-61	3.27114e-59
CNNM4	-1.74396	6.60436	-22.2186	9.00804e-61	3.27493e-59
GCG	-4.12177	5.62133	-22.201	1.02638e-60	3.71727e-59
GBA3	-3.96816	6.09704	-22.1955	1.06935e-60	3.85819e-59
RAB4B	-1.11641	6.73274	-22.1878	1.13238e-60	4.06246e-59
AKR1B10	-4.49455	9.04572	-22.1651	1.33965e-60	4.78798e-59
PAICS	1.47995	7.77828	22.1181	1.898e-60	6.72039e-59
C7orf47	1.00717	8.35961	22.1121	1.98431e-60	7.01296e-59
LIFR	-1.32651	3.69222	-22.0979	2.20634e-60	7.77741e-59
MMP11	1.89222	4.55047	22.0977	2.20879e-60	7.77741e-59
CDCA4	1.0179	4.37568	22.0875	2.38285e-60	8.37478e-59
AARS	1.04299	6.36304	22.074	2.63328e-60	9.23784e-59
ABCC13	-1.26736	3.42056	-22.0526	3.08805e-60	1.07736e-58
ITGA2	1.63824	7.19715	22.0258	3.76973e-60	1.31038e-58
PAG1	-1.57239	6.07324	-22.0222	3.87102e-60	1.34313e-58
CAB39	-1.17502	6.82991	-22.0197	3.94196e-60	1.36525e-58
ARRDC4	-1.31374	6.22967	-22.0152	4.07591e-60	1.40908e-58
TRMT1	1.2875	4.285	22.0093	4.26113e-60	1.47044e-58
PMAIP1	1.94541	5.5079	21.9934	4.79516e-60	1.6428e-58
PAPSS2	-2.16155	8.16968	-21.9918	4.85227e-60	1.65937e-58
SCN9A	-1.39141	3.2595	-21.9738	5.54813e-60	1.89054e-58
PRDX4	1.42941	10.0217	21.8713	1.18964e-59	4.01772e-58
C14orf142	-1.10885	8.40832	-21.8518	1.37586e-59	4.63841e-58
ARNTL2	1.73637	3.62655	21.8476	1.41987e-59	4.76985e-58
C1orf135	1.09236	3.47786	21.8401	1.50085e-59	5.03301e-58
YTHDF1	1.09449	4.43254	21.8377	1.52801e-59	5.11506e-58
DCAF13	1.19601	7.55814	21.8096	1.88467e-59	6.29791e-58
GLIPR2	-1.19203	5.23591	-21.8068	1.92391e-59	6.41774e-58
LRRC1	-1.28406	7.04502	-21.806	1.93508e-59	6.44372e-58
ARL14	-2.94425	8.05136	-21.8057	1.94006e-59	6.449e-58
SLC22A5	-1.30466	4.67109	-21.7936	2.12251e-59	7.01867e-58
CHI3L1	3.28688	4.46675	21.7879	2.21479e-59	7.31112e-58
PAXIP1	1.01496	6.21276	21.7874	2.22399e-59	7.32877e-58
C1orf210	-1.80821	5.5705	-21.7735	2.4674e-59	8.1168e-58
PAQR5	-1.85753	5.25086	-21.76	2.72736e-59	8.94638e-58
C2CD4A	3.13325	4.7456	21.76	2.72899e-59	8.94638e-58
ACVRL1	-1.52101	6.32459	-21.732	3.36101e-59	1.09616e-57
MCM3	1.04101	6.76628	21.7149	3.82076e-59	1.24185e-57
AP3S2	-1.30898	5.63646	-21.7062	4.07579e-59	1.32248e-57
IL1R2	-2.81269	6.40927	-21.6981	4.33111e-59	1.39816e-57
GALNT12	-1.67575	7.70942	-21.6978	4.33969e-59	1.39856e-57
TMEM123	1.05059	9.16866	21.6836	4.82781e-59	1.55061e-57
MAMDC2	-1.83808	4.17965	-21.6774	5.05625e-59	1.62124e-57
EMP1	-2.21163	6.52758	-21.6666	5.47851e-59	1.75368e-57
MT1E	-2.45205	4.77737	-21.6297	7.2209e-59	2.30366e-57
CXCL3	3.37074	5.24603	21.6103	8.34589e-59	2.6581e-57
PRPS1	1.27361	6.21266	21.6059	8.62359e-59	2.74196e-57
CAPN5	-1.50325	6.76663	-21.5969	9.22418e-59	2.92802e-57
CEBPB	1.67026	7.95062	21.5965	9.25133e-59	2.93175e-57
SULT2B1	1.79074	3.17229	21.593	9.49766e-59	3.0048e-57
DSN1	1.26632	7.68337	21.5668	1.15536e-58	3.64918e-57
MSX2	2.23335	4.02753	21.5647	1.174e-58	3.70189e-57
MOGAT2	-1.08809	4.09197	-21.5548	1.26406e-58	3.97929e-57
PTPRR	-2.89252	6.07709	-21.5503	1.30751e-58	4.10926e-57
SLC35D1	-1.0464	5.83442	-21.5397	1.41511e-58	4.44007e-57
PIGZ	-2.40896	6.40618	-21.4931	2.00617e-58	6.2739e-57
MAGI3	-1.06301	5.9559	-21.4863	2.11118e-58	6.59146e-57
ATP2B1	-1.17037	7.07502	-21.4707	2.37388e-58	7.3995e-57
FAM150B	-2.35926	5.3685	-21.4643	2.48994e-58	7.73591e-57
PTRH1	1.24701	6.04592	21.4614	2.545e-58	7.89407e-57
SLC5A6	1.42081	5.71482	21.4595	2.58193e-58	7.99556e-57
MTHFD2	1.43065	8.16772	21.4588	2.59515e-58	8.02344e-57
PBLD	-2.29617	7.0827	-21.4458	2.861e-58	8.83103e-57
KLF9	-1.1116	5.31401	-21.4395	2.99802e-58	9.23897e-57
CLMN	-1.48721	5.94166	-21.4254	3.33425e-58	1.02585e-56
C17orf76	-1.46929	6.60626	-21.3933	4.24017e-58	1.29203e-56
TMEM171	-3.172	8.02191	-21.3925	4.26469e-58	1.29742e-56
GREM2	-2.7929	4.68217	-21.3852	4.50612e-58	1.36868e-56
STOX2	-1.44115	3.75744	-21.3655	5.22293e-58	1.58135e-56
FGL2	-2.18071	7.05836	-21.3633	5.31253e-58	1.60592e-56
PDRG1	1.23421	7.08135	21.3609	5.40688e-58	1.63185e-56
GPA33	-2.31888	8.25478	-21.3589	5.49025e-58	1.65438e-56
FAM126B	-1.04913	6.34084	-21.3509	5.82722e-58	1.75038e-56
FAM60A	1.02917	6.93694	21.3497	5.88014e-58	1.76349e-56
TP53RK	1.35231	5.04122	21.3308	6.77881e-58	2.02661e-56
PLAC8	-3.16753	8.16641	-21.3298	6.83097e-58	2.039e-56
IQGAP2	-2.15361	6.58008	-21.3249	7.08335e-58	2.11102e-56
ENTPD8	-1.67699	4.87805	-21.3188	7.41711e-58	2.20702e-56
POLD4	-1.3389	8.83305	-21.3146	7.65506e-58	2.27427e-56
LDLRAD3	1.01796	3.57729	21.3121	7.7978e-58	2.31306e-56
NCAPD3	1.46278	5.87746	21.3091	7.97732e-58	2.36263e-56
GGCT	1.06694	8.78242	21.2854	9.53361e-58	2.81916e-56
CGRRF1	-1.06423	6.03387	-21.2362	1.38008e-57	4.06835e-56
TTPAL	1.14492	5.32021	21.2269	1.47934e-57	4.34747e-56
DSCC1	1.47082	4.97234	21.2204	1.55349e-57	4.55836e-56
NHP2	1.14539	9.02143	21.2196	1.56308e-57	4.57942e-56
CTHRC1	1.9625	4.06339	21.2102	1.67803e-57	4.89356e-56
PMEPA1	2.21201	7.12464	21.201	1.79853e-57	5.23693e-56
BCAS1	-2.43899	6.191	-21.1938	1.89777e-57	5.51747e-56
LOC100130933	-2.22759	6.02826	-21.1917	1.92867e-57	5.59021e-56
DDX27	1.23835	7.61028	21.1855	2.01975e-57	5.8364e-56
BARX2	-1.73704	4.48255	-21.1662	2.33635e-57	6.73081e-56
IER5L	1.3416	4.42558	21.1521	2.59816e-57	7.47374e-56
SLC3A2	1.21703	5.64334	21.1356	2.94114e-57	8.42213e-56
TP53I3	-1.61073	8.52315	-21.1214	3.27331e-57	9.34515e-56
SIM2	1.01552	2.76541	21.1145	3.44805e-57	9.82927e-56
ITPKA	-2.03157	5.80181	-21.1127	3.49575e-57	9.95033e-56
MMP3	4.40586	5.16741	21.0983	3.89547e-57	1.10385e-55
RHOU	-1.43533	6.69657	-21.0806	4.45187e-57	1.2559e-55
OSBPL1A	-1.38828	6.03316	-21.0575	5.29571e-57	1.48953e-55
MSI2	1.09968	3.30442	21.0393	6.07539e-57	1.7038e-55
CMBL	-1.38309	6.69667	-21.03	6.5172e-57	1.82501e-55
LRRC66	-2.2886	4.95753	-21.0036	7.95524e-57	2.22116e-55
FLVCR2	-1.27676	4.09894	-21.0028	7.99918e-57	2.23015e-55
ZP3	1.51991	4.71995	20.9962	8.40731e-57	2.34051e-55
VIPR1	-1.04956	4.36861	-20.995	8.4835e-57	2.35826e-55
MPPE1	-1.05327	5.1805	-20.9946	8.51336e-57	2.36311e-55
IMPA1	-1.22969	6.6023	-20.9941	8.54383e-57	2.36811e-55
ACTR5	1.04675	4.9352	20.974	9.9411e-57	2.74738e-55
MTM1	-1.1132	4.87813	-20.972	1.00915e-56	2.78087e-55
C13orf27	1.42159	5.01575	20.9716	1.01244e-56	2.78588e-55
COL11A1	3.22867	3.60512	20.9655	1.05994e-56	2.91239e-55
E2F5	1.49289	7.32492	20.9646	1.0674e-56	2.92864e-55
ZNF239	1.47018	4.06963	20.9555	1.1429e-56	3.13129e-55
NAP1L2	-1.44213	3.34547	-20.9508	1.18418e-56	3.23507e-55
TMEM140	-1.56203	5.00873	-20.9355	1.3296e-56	3.62193e-55
TRAP1	1.27667	7.68579	20.9236	1.4542e-56	3.95567e-55
SORD	1.2052	6.10313	20.9225	1.46677e-56	3.98417e-55
SRM	1.47419	7.11159	20.9209	1.48502e-56	4.02799e-55
ENOPH1	1.00706	6.87935	20.9087	1.62728e-56	4.40758e-55
FMO4	-1.42251	5.5066	-20.8903	1.87022e-56	5.05118e-55
CAMK2D	-1.11546	6.83053	-20.8845	1.95417e-56	5.27045e-55
PID1	-1.65052	5.85187	-20.8836	1.96795e-56	5.30009e-55
RHOC	-1.04841	9.75193	-20.8673	2.22587e-56	5.98624e-55
ECT2	1.62957	5.61826	20.8392	2.75298e-56	7.36219e-55
GNL3	1.14824	7.05976	20.8316	2.91465e-56	7.78358e-55
CCDC86	1.04038	5.20854	20.8187	3.21457e-56	8.57249e-55
PSAT1	1.91849	4.12668	20.8148	3.30946e-56	8.81317e-55
C6orf48	1.35114	8.97514	20.8104	3.42188e-56	9.09981e-55
PATZ1	1.10723	5.57105	20.8098	3.43667e-56	9.12638e-55
TSPAN3	-1.33843	9.84197	-20.8094	3.44693e-56	9.13397e-55
IGSF9	-1.79228	4.81047	-20.7926	3.91341e-56	1.02918e-54
CYP4F12	-1.21224	4.76085	-20.7702	4.63863e-56	1.21654e-54
LOC643008	-1.12453	4.20555	-20.7571	5.11977e-56	1.34087e-54
ZSWIM6	-1.07447	8.21721	-20.7564	5.14741e-56	1.34509e-54
ZNRF3	1.67682	6.09515	20.7564	5.15003e-56	1.34509e-54
PLP1	-2.04772	3.96631	-20.7506	5.38059e-56	1.39997e-54
PDZD3	-1.25604	4.35797	-20.7505	5.38223e-56	1.39997e-54
POLD2	1.21999	8.06306	20.7473	5.51627e-56	1.43287e-54
NDRG2	-1.21622	7.94283	-20.7116	7.22564e-56	1.87433e-54
TRIM28	1.12519	7.93349	20.7028	7.72475e-56	1.99834e-54
MAST2	-1.32193	5.93816	-20.7001	7.8817e-56	2.03341e-54
TRMT112	1.24065	9.64773	20.6906	8.47474e-56	2.17755e-54
MEX3A	1.61907	3.6703	20.6893	8.55705e-56	2.19573e-54
UCHL3	1.06309	9.18079	20.6801	9.17326e-56	2.35068e-54
KRCC1	-1.35161	6.85158	-20.6785	9.28616e-56	2.37641e-54
TGS1	1.11727	5.74362	20.6673	1.01076e-55	2.57968e-54
CPT1A	-1.28059	7.81498	-20.6474	1.17513e-55	2.99516e-54
C13orf23	1.27351	7.00002	20.6449	1.19765e-55	3.04848e-54
BCL2L12	1.12321	7.4773	20.6442	1.20394e-55	3.05722e-54
ADRM1	1.1747	7.88172	20.6442	1.2043e-55	3.05722e-54
P2RY1	-1.25479	3.23821	-20.6387	1.25588e-55	3.17968e-54
DNTTIP1	1.3721	7.7509	20.6354	1.28765e-55	3.25576e-54
HMGCL	-1.04955	7.65195	-20.6127	1.52957e-55	3.85721e-54
PDE5A	-1.20755	5.45135	-20.6075	1.59082e-55	4.00633e-54
SOCS6	-1.13321	7.51474	-20.5741	2.0493e-55	5.14735e-54
EXOSC8	1.07106	8.35853	20.5534	2.39786e-55	5.99119e-54
MCM7	1.42745	6.70452	20.5414	2.62672e-55	6.53723e-54
NMB	1.48085	4.75902	20.5257	2.95757e-55	7.35102e-54
FTSJ2	1.00134	6.1737	20.4889	3.9118e-55	9.68476e-54
CCT2	1.07083	8.75894	20.4817	4.1328e-55	1.02186e-53
NAA20	1.0373	9.16276	20.4804	4.17252e-55	1.03034e-53
CLTB	-1.09815	8.89847	-20.4755	4.33223e-55	1.06563e-53
POLA1	1.23857	6.2227	20.45	5.25599e-55	1.28951e-53
MYO1A	-2.46222	7.65115	-20.443	5.54472e-55	1.3586e-53
HSD17B11	-1.22533	9.55283	-20.4141	6.90399e-55	1.68731e-53
MAPK3	-1.27041	7.1155	-20.3707	9.60561e-55	2.33556e-53
MAD2L2	1.40933	5.14323	20.3539	1.09145e-54	2.65043e-53
FAM89A	1.23242	3.24485	20.33	1.30928e-54	3.16725e-53
AMPD1	-1.58547	4.42089	-20.3293	1.31641e-54	3.18047e-53
ATP6V0D1	-1.05488	7.77024	-20.3283	1.32688e-54	3.20169e-53
AMN	-1.89861	6.05245	-20.3241	1.36928e-54	3.29981e-53
TRIM36	-1.0921	4.3855	-20.3014	1.62785e-54	3.90807e-53
LRRC8E	1.20549	3.44415	20.2924	1.74354e-54	4.17528e-53
NHSL1	-1.02302	5.48	-20.2826	1.87883e-54	4.48233e-53
ERCC6L	1.72905	3.73844	20.269	2.08382e-54	4.95891e-53
TRAF3IP2	-1.12582	5.44687	-20.2318	2.7651e-54	6.53925e-53
PJA2	-1.21311	7.59915	-20.2018	3.47673e-54	8.12121e-53
BID	1.08307	6.86051	20.1966	3.61682e-54	8.4174e-53
C17orf96	1.25047	3.49711	20.1946	3.67205e-54	8.5355e-53
HIST1H1C	-1.6534	7.85384	-20.1926	3.72739e-54	8.65355e-53
EGFL6	2.05485	3.44533	20.1802	4.09715e-54	9.50039e-53
EPHX2	-1.76005	7.53243	-20.166	4.5688e-54	1.05554e-52
SIAE	-1.2813	6.7775	-20.1645	4.61832e-54	1.06569e-52
C6orf136	-1.1472	8.5052	-20.1591	4.81217e-54	1.10773e-52
RNF125	-1.36375	4.52614	-20.1539	5.00821e-54	1.15146e-52
PLD1	-1.31526	5.73449	-20.1345	5.80605e-54	1.32848e-52
CTNNBL1	1.12467	6.5747	20.1284	6.08616e-54	1.39089e-52
TBC1D10A	-1.00398	5.78485	-20.0703	9.48222e-54	2.16181e-52
TSPAN1	-2.6734	10.2119	-20.0695	9.53635e-54	2.17155e-52
ZC3H8	1.23757	5.73132	20.0691	9.56544e-54	2.17556e-52
KRT23	4.39231	4.43403	20.0512	1.09661e-53	2.48818e-52
DBF4	1.17011	5.4872	20.0425	1.17234e-53	2.65367e-52
MT1H	-3.72412	7.18667	-20.0403	1.19234e-53	2.69574e-52
FIGNL1	1.37902	7.00848	20.0363	1.22852e-53	2.77424e-52
CMTM8	1.37772	6.93397	20.0189	1.40336e-53	3.16155e-52
MSH6	1.07989	5.79309	20.0061	1.54819e-53	3.48371e-52
TMEM82	-1.16563	4.0955	-20.0008	1.61125e-53	3.62131e-52
ENDOD1	-1.85011	7.65513	-19.9952	1.68203e-53	3.77147e-52
TST	-1.46358	10.9894	-19.9789	1.90611e-53	4.24886e-52
EAPP	-1.02196	7.803	-19.9744	1.97149e-53	4.38945e-52
CNTN4	-1.21628	4.37637	-19.9603	2.19681e-53	4.8854e-52
MGAT4A	-1.12171	5.28025	-19.9484	2.40497e-53	5.32961e-52
FAS	-1.68865	6.73021	-19.9441	2.48678e-53	5.50449e-52
CSNK1E	1.04888	6.1396	19.9433	2.5019e-53	5.53153e-52
ANXA9	1.63068	3.16419	19.9405	2.55606e-53	5.64472e-52
PEX11A	-1.52831	6.05557	-19.9042	3.37408e-53	7.43393e-52
EXOSC4	1.12934	7.03549	19.9018	3.43502e-53	7.55943e-52
TCF21	-1.30639	4.69111	-19.8881	3.81666e-53	8.3799e-52
PTPLAD1	1.09997	8.52997	19.8857	3.88596e-53	8.5124e-52
PAQR8	-1.57295	8.89215	-19.8704	4.36959e-53	9.56079e-52
AZGP1	2.60925	6.03833	19.8692	4.40971e-53	9.63749e-52
NAT9	1.02199	5.2503	19.8653	4.5448e-53	9.92133e-52
CKAP2L	1.38824	3.66011	19.8614	4.68213e-53	1.02094e-51
DNMT1	1.18565	7.56262	19.8574	4.82807e-53	1.05156e-51
SULT1B1	-2.83656	6.70676	-19.8451	5.30175e-53	1.15209e-51
OAF	-1.20296	8.76769	-19.8389	5.56066e-53	1.20697e-51
MXD1	-1.54328	5.96592	-19.833	5.81941e-53	1.26169e-51
SLC16A9	-2.15305	5.03562	-19.8242	6.22093e-53	1.34414e-51
ITM2A	-2.2338	7.18509	-19.8081	7.03746e-53	1.5154e-51
P2RY14	-1.81174	5.2536	-19.7987	7.56464e-53	1.62708e-51
TMEM97	1.3604	6.17055	19.7935	7.87397e-53	1.6917e-51
PPIL1	1.3777	6.77576	19.7675	9.60523e-53	2.05669e-51
BMP2	-2.22767	7.74331	-19.7503	1.09621e-52	2.33933e-51
TMEM54	-1.83306	8.69883	-19.7362	1.22087e-52	2.59951e-51
HM13	1.00994	6.22354	19.7312	1.26903e-52	2.69904e-51
ORC6L	1.6755	5.64913	19.6993	1.62062e-52	3.43146e-51
PAFAH2	-1.10205	5.65204	-19.6951	1.67347e-52	3.53943e-51
GGT6	-2.37052	7.42323	-19.68	1.87846e-52	3.96415e-51
CNN2	1.00943	4.54346	19.6324	2.70707e-52	5.69382e-51
ACAA2	-1.62049	8.8438	-19.6141	3.11592e-52	6.5249e-51
NOP56	1.42522	9.10077	19.6065	3.30233e-52	6.90006e-51
LEPRE1	1.07584	4.15837	19.588	3.80758e-52	7.93831e-51
HSBP1L1	-1.36552	7.13245	-19.5552	4.89806e-52	1.01895e-50
FAM107B	-1.59785	6.97995	-19.5455	5.27507e-52	1.09618e-50
ACSL6	1.46063	2.82962	19.5445	5.3155e-52	1.10337e-50
IL10RB	-1.3955	7.80708	-19.5427	5.39044e-52	1.11771e-50
NUDT1	1.1635	6.86734	19.5394	5.5318e-52	1.14577e-50
ATP2A3	-1.06804	4.94637	-19.5121	6.82246e-52	1.40697e-50
CES3	-1.51529	4.5179	-19.5086	7.0052e-52	1.44152e-50
RHOF	-1.92397	5.59361	-19.5024	7.34749e-52	1.51033e-50
NEDD4L	-1.18565	6.1862	-19.4467	1.12733e-51	2.29743e-50
SLC22A3	1.59833	3.34057	19.4464	1.12995e-51	2.30032e-50
SLC1A1	-1.74095	5.46616	-19.4337	1.24587e-51	2.52279e-50
ACSS2	-1.23864	7.26784	-19.4257	1.32582e-51	2.67613e-50
FMO5	-1.72743	5.30734	-19.4225	1.3584e-51	2.73609e-50
XDH	-2.57709	6.94582	-19.4061	1.54097e-51	3.09397e-50
ASNS	1.5872	7.26901	19.3954	1.67291e-51	3.35182e-50
YDJC	1.0357	7.39992	19.3899	1.746e-51	3.4909e-50
WDR46	1.08231	5.20121	19.389	1.75758e-51	3.51037e-50
GNG12	-1.2012	8.62359	-19.386	1.79851e-51	3.58834e-50
SESN2	-1.17961	6.45596	-19.3828	1.8432e-51	3.67365e-50
MYBL2	1.60108	5.69596	19.3662	2.09512e-51	4.16701e-50
BTD	-1.17047	4.75684	-19.3531	2.31796e-51	4.60058e-50
MORC4	1.10138	4.25001	19.3348	2.66684e-51	5.26555e-50
CMTM7	1.59517	6.21863	19.3157	3.09059e-51	6.08327e-50
AEN	1.15555	5.23969	19.3019	3.43595e-51	6.73516e-50
EFNA5	-1.14959	3.98611	-19.2847	3.92544e-51	7.65521e-50
SLC7A1	1.04284	4.53738	19.2822	4.00104e-51	7.79466e-50
TRIM29	2.01545	3.58983	19.2785	4.11614e-51	8.01068e-50
DDX60	-2.09788	9.31822	-19.2713	4.34988e-51	8.44828e-50
AURKA	1.661	7.84226	19.253	5.00875e-51	9.70809e-50
E2F3	1.00223	5.72489	19.2292	6.01835e-51	1.1653e-49
COL1A1	2.56357	4.9486	19.1868	8.34303e-51	1.60724e-49
ETS2	1.26539	8.34108	19.1849	8.47141e-51	1.63032e-49
FAM59A	-1.32102	5.84157	-19.1842	8.5164e-51	1.63732e-49
IFITM3	1.77082	9.61651	19.1723	9.33636e-51	1.78953e-49
ASPA	-1.14639	3.15904	-19.1669	9.73109e-51	1.86331e-49
DNASE1L3	-2.87821	6.17833	-19.156	1.05863e-50	2.023e-49
SSBP2	-1.1618	4.35858	-19.142	1.17947e-50	2.24939e-49
GLA	1.12645	5.71161	19.1328	1.26596e-50	2.4095e-49
NAP1L1	1.25322	7.8085	19.1272	1.32224e-50	2.5141e-49
CLEC3B	-3.22316	6.66711	-19.1238	1.35645e-50	2.57658e-49
EMD	1.0832	6.62112	19.1191	1.4072e-50	2.67031e-49
CXCL1	2.82578	7.23452	19.103	1.59347e-50	3.02077e-49
NUP155	1.13753	5.18674	19.102	1.60595e-50	3.04138e-49
HRCT1	-2.55429	6.54563	-19.1008	1.6201e-50	3.06209e-49
AGTRAP	1.01708	5.04849	19.0973	1.66469e-50	3.14324e-49
EPB41L4B	-1.18249	7.52137	-19.089	1.77551e-50	3.34916e-49
RAD18	1.06054	4.37072	19.0688	2.07413e-50	3.9047e-49
ProSAPiP1	1.62356	5.17375	19.0528	2.34779e-50	4.4068e-49
GTF2F2	1.07756	7.47548	19.0233	2.94766e-50	5.51643e-49
C20orf134	1.22431	3.47351	19.0212	2.99571e-50	5.60083e-49
ACADM	-1.35365	7.29558	-19.0135	3.18054e-50	5.92889e-49
SCD	1.7107	5.01553	19.004	3.42194e-50	6.37266e-49
PTP4A1	-1.12556	8.40578	-18.9955	3.65584e-50	6.80157e-49
GRINA	1.09682	5.68338	18.9694	4.47023e-50	8.26014e-49
C4orf19	-1.72753	6.82522	-18.951	5.15593e-50	9.51794e-49
RACGAP1	1.0795	5.49637	18.911	7.02184e-50	1.29248e-48
UTP20	1.04588	4.15059	18.9069	7.24797e-50	1.33281e-48
NPM3	1.29424	6.51036	18.8976	7.79137e-50	1.42997e-48
HEXIM1	-1.03368	6.91445	-18.894	8.01277e-50	1.46636e-48
CD36	-2.0327	4.45711	-18.8922	8.12457e-50	1.48539e-48
GCNT3	-3.19038	9.36484	-18.867	9.8736e-50	1.79997e-48
FAM55D	-4.01782	7.83381	-18.8545	1.08744e-49	1.97484e-48
PLEKHG4	1.49892	3.81138	18.8484	1.14018e-49	2.06864e-48
GPSM2	1.44194	8.16395	18.8411	1.20648e-49	2.18685e-48
AXIN2	1.42196	4.51906	18.8368	1.24701e-49	2.25387e-48
TJP3	-1.32598	5.53949	-18.7953	1.71981e-49	3.08786e-48
DIAPH3	1.49907	4.67849	18.7398	2.64343e-49	4.72388e-48
REP15	-3.2632	6.56846	-18.7176	3.14036e-49	5.58567e-48
TMEM20	-1.38376	5.50258	-18.7132	3.24752e-49	5.77088e-48
CMAH	-1.17785	3.64688	-18.7076	3.39366e-49	6.02493e-48
PTP4A3	1.94464	4.91497	18.6912	3.85267e-49	6.82708e-48
NAT1	-1.65628	8.84526	-18.6894	3.90742e-49	6.91766e-48
FXYD3	-1.62305	7.95905	-18.6848	4.0483e-49	7.1604e-48
SH3BGRL2	-1.3491	8.15516	-18.6716	4.4841e-49	7.90916e-48
RBM47	-1.15603	7.8826	-18.6659	4.68845e-49	8.26193e-48
ABHD5	-1.21607	4.46186	-18.6559	5.06437e-49	8.9161e-48
C5orf30	-1.50534	8.35939	-18.6325	6.07209e-49	1.06508e-47
DUSP4	2.22105	4.95296	18.6218	6.59929e-49	1.1533e-47
SNHG1	1.13608	3.33379	18.6174	6.8283e-49	1.19113e-47
C4orf46	1.07612	4.446	18.6171	6.84318e-49	1.19263e-47
VWA5A	-1.35218	6.09519	-18.5544	1.11277e-48	1.93225e-47
OCEL1	-1.13591	6.61446	-18.5533	1.12288e-48	1.94803e-47
KIF14	1.42441	3.84552	18.5422	1.22333e-48	2.11843e-47
FABP6	2.89097	4.14875	18.5129	1.53562e-48	2.64476e-47
CPNE5	-1.21441	4.63104	-18.5109	1.55986e-48	2.68408e-47
TIMP1	1.66999	6.46286	18.5075	1.60246e-48	2.7549e-47
LPCAT4	-1.15025	5.90719	-18.4857	1.89785e-48	3.24804e-47
CES2	-2.42623	8.0742	-18.4775	2.0222e-48	3.45153e-47
MCM10	1.20214	3.96951	18.4717	2.11569e-48	3.60141e-47
CEP55	1.88635	6.40659	18.4703	2.13907e-48	3.63795e-47
FANCB	1.24437	3.95264	18.4591	2.3332e-48	3.95397e-47
SDHD	-1.18645	8.14986	-18.4508	2.48904e-48	4.21055e-47
CDKN1A	-1.5509	8.81424	-18.4187	3.19372e-48	5.38346e-47
PDK4	-1.75083	5.51008	-18.4166	3.24507e-48	5.46517e-47
SRPX2	2.74744	4.22382	18.4129	3.34146e-48	5.62252e-47
MOCS3	1.02728	4.32738	18.4064	3.51423e-48	5.908e-47
PLA2G10	-2.6671	8.13098	-18.3827	4.22319e-48	7.08735e-47
C7orf50	1.08633	6.78622	18.3818	4.25354e-48	7.13199e-47
ABCA5	-1.29466	5.26867	-18.3763	4.44024e-48	7.42539e-47
SCML1	1.34614	5.48056	18.3692	4.69297e-48	7.83425e-47
MCM8	1.01449	3.82365	18.3675	4.75406e-48	7.92928e-47
PTGDR	-2.03647	3.98741	-18.3662	4.80243e-48	8.00293e-47
CXXC5	1.16017	8.25411	18.3597	5.05169e-48	8.41094e-47
MPP5	-1.01236	6.82758	-18.3443	5.69279e-48	9.46178e-47
TMEM56	-1.90031	7.19307	-18.2832	9.15777e-48	1.50108e-46
POLR1E	1.00768	4.93979	18.2783	9.5127e-48	1.55524e-46
MATN2	-2.19588	7.41099	-18.2771	9.60247e-48	1.56857e-46
IRAK1	1.28414	6.66742	18.2706	1.01028e-47	1.64747e-46
NPY	-1.87928	3.88939	-18.2653	1.05213e-47	1.71132e-46
HEPACAM2	-3.89516	7.7454	-18.247	1.21349e-47	1.96703e-46
FJX1	1.57522	3.33922	18.2436	1.24618e-47	2.0183e-46
FAM92A1	1.89602	4.31546	18.2181	1.52011e-47	2.45568e-46
FKBP1B	-1.7172	5.1652	-18.2029	1.71009e-47	2.75556e-46
SYTL2	-1.49672	8.61469	-18.185	1.96715e-47	3.15906e-46
MARVELD3	-1.5294	6.45035	-18.1798	2.04787e-47	3.28315e-46
VPS37B	-1.01286	8.49447	-18.1766	2.09948e-47	3.36306e-46
TNFRSF17	-2.73171	5.10686	-18.1646	2.30568e-47	3.69025e-46
SIPA1L2	-1.37433	7.29426	-18.148	2.62394e-47	4.19609e-46
LY6G6D	3.86623	4.24751	18.1347	2.90906e-47	4.64423e-46
FAM46A	-1.31814	6.1633	-18.1331	2.94636e-47	4.69984e-46
FRMD3	-1.71068	5.40851	-18.1148	3.39618e-47	5.40829e-46
NSDHL	1.00686	6.56217	18.1059	3.64005e-47	5.79179e-46
NEURL1B	-1.47616	8.24019	-18.095	3.96513e-47	6.29849e-46
ADAMDEC1	-2.96346	6.92519	-18.0827	4.36286e-47	6.9245e-46
NR3C1	-1.58012	5.26108	-18.0695	4.83557e-47	7.66197e-46
TMEM120A	-1.05046	7.53117	-18.0612	5.15919e-47	8.16793e-46
CPNE1	1.85107	7.06547	18.0596	5.22436e-47	8.26423e-46
TRMT6	1.24022	5.22708	18.0421	5.98685e-47	9.45465e-46
CDCA7	1.34059	6.80084	18.0125	7.5383e-47	1.18653e-45
IFRD2	1.18678	5.5596	18.0106	7.65331e-47	1.20265e-45
MTUS1	-1.13128	6.36789	-17.9615	1.12252e-46	1.74948e-45
PIP5K1B	-1.40713	7.70234	-17.9485	1.24266e-46	1.93513e-45
CDC6	1.58491	5.98137	17.9481	1.24642e-46	1.93939e-45
F13A1	-1.27701	4.29223	-17.942	1.30653e-46	2.02961e-45
TRHDE	-1.61359	3.75669	-17.9404	1.32339e-46	2.05412e-45
PROX1	1.93146	5.18919	17.9286	1.45043e-46	2.24947e-45
SLC46A3	-1.61005	7.26462	-17.9089	1.69213e-46	2.61366e-45
LMNB2	1.03659	5.85676	17.8982	1.83862e-46	2.83533e-45
TAF1D	1.07948	6.55868	17.8937	1.90443e-46	2.93205e-45
RHBDL2	-2.17408	6.39563	-17.8789	2.13787e-46	3.28613e-45
CCL28	-2.25651	6.79778	-17.8788	2.14033e-46	3.28725e-45
ODC1	1.32655	7.79107	17.848	2.72197e-46	4.16711e-45
NKD1	1.75109	3.45896	17.8229	3.31019e-46	5.04731e-45
ABI3BP	-2.30144	5.2839	-17.8194	3.40135e-46	5.18215e-45
DRAM1	1.4219	4.49587	17.8165	3.48142e-46	5.29565e-45
C14orf129	-1.12515	10.3569	-17.8085	3.70527e-46	5.62715e-45
FAM55A	-2.88964	6.62987	-17.8076	3.73236e-46	5.66378e-45
LIPH	-1.92556	6.43855	-17.7979	4.02491e-46	6.10284e-45
TCEA3	-1.2374	6.06126	-17.7946	4.13109e-46	6.25884e-45
GDPD5	1.96385	3.69578	17.7909	4.25135e-46	6.43079e-45
CLDN8	-4.15502	5.57538	-17.7888	4.32077e-46	6.52567e-45
TMPRSS2	-1.66897	7.72075	-17.7888	4.32093e-46	6.52567e-45
MT1F	-2.2895	7.57368	-17.7788	4.67381e-46	7.04741e-45
RGS16	1.11112	3.50694	17.7613	5.35721e-46	8.04598e-45
PRPF6	1.1565	5.58942	17.7429	6.1863e-46	9.28384e-45
SLC25A15	1.03259	5.15597	17.7356	6.54852e-46	9.81969e-45
LGALS2	-3.50801	7.18321	-17.721	7.3377e-46	1.09599e-44
FAM132A	-1.53327	5.18766	-17.6903	9.32916e-46	1.3869e-44
AGT	1.99486	4.26444	17.6573	1.20739e-45	1.78655e-44
ANGPT2	1.34283	3.33938	17.6525	1.25354e-45	1.85341e-44
C11orf54	-1.16049	7.30131	-17.6283	1.51426e-45	2.23368e-44
FAM55B	-2.32228	5.41675	-17.6276	1.5234e-45	2.24543e-44
TMEM59	-1.01576	9.61404	-17.6101	1.7462e-45	2.57183e-44
ASAP1	1.095	5.21562	17.6015	1.86749e-45	2.74621e-44
POP1	1.03385	4.60406	17.5965	1.94294e-45	2.85055e-44
BPNT1	-1.08085	5.77242	-17.5904	2.03696e-45	2.98619e-44
EPB41L4A	-1.04273	3.99969	-17.5825	2.16724e-45	3.16983e-44
EEPD1	1.04071	4.04447	17.5595	2.59412e-45	3.78837e-44
TSPAN5	1.59563	4.43416	17.5376	3.07954e-45	4.48692e-44
KIAA1524	1.16743	4.98667	17.5357	3.12559e-45	4.55053e-44
SOCS2	-1.39809	5.22972	-17.5321	3.21591e-45	4.67487e-44
NAALADL1	-1.43492	4.05674	-17.5244	3.41357e-45	4.94707e-44
TSEN15	1.06377	6.50671	17.5112	3.78478e-45	5.46008e-44
FKBP10	2.04294	5.88196	17.4927	4.3775e-45	6.30081e-44
MICALCL	-1.40131	4.70347	-17.488	4.53891e-45	6.51833e-44
CD46	1.02627	7.96648	17.4734	5.09088e-45	7.3e-44
LRRN2	-1.31426	5.39362	-17.4582	5.73428e-45	8.19795e-44
PANK3	-1.47703	6.09491	-17.4533	5.95697e-45	8.49705e-44
NT5DC2	1.42092	4.4801	17.4524	5.99856e-45	8.54997e-44
LOC100190940	1.92399	3.14844	17.4405	6.58694e-45	9.36754e-44
GSN	-1.78176	8.74698	-17.4107	8.31229e-45	1.17684e-43
C1orf21	-1.01271	5.84499	-17.3867	1.00379e-44	1.41587e-43
METRNL	-1.20493	6.58457	-17.3863	1.00647e-44	1.4186e-43
CALML4	-1.12373	7.01332	-17.3791	1.06537e-44	1.50052e-43
C9orf30	1.21679	4.59894	17.3733	1.11421e-44	1.56583e-43
ADCY3	1.052	6.16797	17.3529	1.30784e-44	1.83387e-43
DGAT2	1.28599	4.58678	17.3473	1.36673e-44	1.91222e-43
B3GNT8	-1.39745	6.56711	-17.34	1.44706e-44	2.02311e-43
EYA2	-1.04432	3.7225	-17.3288	1.57891e-44	2.20098e-43
OPN3	-1.58095	8.2835	-17.3014	1.95832e-44	2.71991e-43
SLC35A3	-1.1733	7.44836	-17.3006	1.9695e-44	2.73343e-43
LEPREL1	-1.09163	4.08433	-17.3001	1.97798e-44	2.74321e-43
PARM1	-1.71624	9.01444	-17.279	2.33235e-44	3.22292e-43
UNC5CL	1.45232	4.03037	17.2737	2.43283e-44	3.35932e-43
KDELC1	1.02805	4.55653	17.2664	2.57609e-44	3.55198e-43
GINS3	1.18331	5.66403	17.2588	2.73402e-44	3.76427e-43
DTD1	1.12875	6.02585	17.2399	3.17e-44	4.35195e-43
TOP2A	1.63335	7.42456	17.2357	3.27665e-44	4.49512e-43
RNF183	1.49033	3.31028	17.2274	3.49537e-44	4.7917e-43
BUB1	1.86884	6.02848	17.2237	3.59868e-44	4.92977e-43
LXN	-1.41849	7.67295	-17.2156	3.83522e-44	5.24625e-43
ATP8B1	-1.31692	9.53074	-17.2106	3.98711e-44	5.4501e-43
SYNC	-1.10406	3.83752	-17.1625	5.81536e-44	7.90374e-43
SHISA2	1.0817	2.894	17.1589	5.98187e-44	8.12423e-43
MSL3L2	1.22402	4.75542	17.1409	6.88913e-44	9.34307e-43
CLDN2	2.6436	3.91462	17.1074	8.95846e-44	1.20549e-42
SLC26A3	-4.32505	11.3765	-17.0891	1.03456e-43	1.38724e-42
CDC42SE2	-1.12015	7.27311	-17.0646	1.25322e-43	1.67219e-42
FXYD1	-1.44046	3.98067	-17.0382	1.54223e-43	2.05206e-42
N6AMT2	1.18404	5.34321	17.002	2.04851e-43	2.71053e-42
SLC1A5	1.02987	6.65244	16.9954	2.15742e-43	2.84671e-42
STC2	1.45596	3.08672	16.9939	2.18379e-43	2.87752e-42
VSNL1	2.10957	5.13564	16.9866	2.31124e-43	3.03704e-42
UBE2T	1.48018	7.5712	16.98	2.43555e-43	3.19818e-42
C14orf139	-1.54195	5.62432	-16.9512	3.05364e-43	3.96868e-42
SLC23A1	-1.12516	3.45161	-16.9478	3.1366e-43	4.06816e-42
MPP6	1.27446	2.95355	16.9398	3.3389e-43	4.3276e-42
MTHFD1	1.09027	7.58934	16.9377	3.39391e-43	4.39589e-42
GOLM1	-1.52344	7.52836	-16.9255	3.73633e-43	4.83282e-42
AIFM3	-1.52872	5.87973	-16.9167	4.00107e-43	5.16121e-42
SLC39A6	1.00772	5.78554	16.9162	4.0185e-43	5.18019e-42
AHNAK	-1.14962	7.51467	-16.9134	4.1084e-43	5.29249e-42
CHCHD10	-1.02528	10.6995	-16.9041	4.41951e-43	5.68172e-42
HAPLN1	-1.37862	4.17532	-16.9032	4.45046e-43	5.71764e-42
CHEK1	1.49484	5.09372	16.8973	4.66016e-43	5.97493e-42
AVPI1	-1.08923	7.33606	-16.8735	5.62031e-43	7.17693e-42
KIF20A	1.55368	4.85283	16.8544	6.52719e-43	8.32381e-42
SCGN	-1.50066	3.75666	-16.8437	7.09953e-43	9.04156e-42
SHCBP1	1.2876	4.08648	16.8338	7.67506e-43	9.76798e-42
FSIP1	-1.16727	4.20933	-16.829	7.97363e-43	1.01344e-41
KIF2C	1.4436	5.06091	16.8181	8.68461e-43	1.10307e-41
SPINK2	-1.9963	3.6922	-16.8155	8.86186e-43	1.12408e-41
CHL1	-1.09136	3.49417	-16.8044	9.67163e-43	1.22353e-41
LTK	-1.22598	3.9376	-16.7938	1.0508e-42	1.32405e-41
PCSK7	-1.14503	6.67862	-16.7934	1.05415e-42	1.32739e-41
FOXD2	-1.32101	5.39721	-16.7739	1.22909e-42	1.5446e-41
ACO2	-1.05577	7.07466	-16.7661	1.30633e-42	1.63627e-41
BDH1	-1.35922	6.46912	-16.7414	1.58692e-42	1.9773e-41
DHRS1	-1.29771	6.59553	-16.7391	1.61509e-42	2.01109e-41
PRR5L	-1.27735	7.19816	-16.7282	1.75993e-42	2.18858e-41
PITX1	1.25781	5.68423	16.7151	1.9508e-42	2.42118e-41
SLC17A5	-1.02375	5.92542	-16.7115	2.0071e-42	2.48619e-41
COL12A1	1.05265	3.97322	16.6994	2.20709e-42	2.72859e-41
ADRB2	-1.22689	4.3542	-16.6954	2.2775e-42	2.81197e-41
SLC7A11	1.37389	4.23601	16.6948	2.28815e-42	2.82329e-41
ACSF2	-1.71179	6.69355	-16.6789	2.59176e-42	3.19377e-41
SNX8	1.03048	4.377	16.668	2.82494e-42	3.46986e-41
LGR5	2.16619	4.74128	16.6592	3.02806e-42	3.71455e-41
MCM2	1.02022	5.11667	16.6569	3.08293e-42	3.77942e-41
NAT2	-2.22788	7.74944	-16.6495	3.26799e-42	3.99856e-41
ZNF643	1.06342	3.71041	16.6488	3.28511e-42	4.01692e-41
KRT20	-2.22796	12.0238	-16.6304	3.79706e-42	4.62507e-41
CGN	-1.6145	6.93281	-16.5932	5.08471e-42	6.16194e-41
FAP	2.36141	3.56682	16.5883	5.28459e-42	6.39601e-41
GPT2	1.25765	5.3595	16.5728	5.97003e-42	7.20268e-41
SCUBE2	-1.97649	4.83059	-16.5508	7.09613e-42	8.52342e-41
MEP1A	-2.41104	8.34444	-16.549	7.20232e-42	8.64551e-41
SERPINH1	1.20735	6.68081	16.5487	7.2177e-42	8.6585e-41
NPY1R	-1.56768	3.9799	-16.5443	7.47364e-42	8.95989e-41
SCGB2A1	-2.80038	5.40289	-16.5424	7.58583e-42	9.08866e-41
WBSCR26	-1.78619	5.97029	-16.5331	8.15741e-42	9.75503e-41
F2RL1	-1.5208	7.56036	-16.5304	8.33728e-42	9.95135e-41
SAMD9	-1.97103	8.0759	-16.5221	8.89584e-42	1.06047e-40
WDR35	1.07416	3.50688	16.509	9.86093e-42	1.17332e-40
CTPS	1.07148	4.11061	16.5085	9.90052e-42	1.17729e-40
C16orf89	-1.51515	4.42706	-16.4983	1.0724e-41	1.27203e-40
MMP1	3.63128	5.5246	16.4913	1.13369e-41	1.34139e-40
CTSG	-1.8648	4.18206	-16.4873	1.16995e-41	1.38256e-40
CKS2	1.5113	9.23219	16.4828	1.21212e-41	1.43151e-40
HELLS	1.2493	4.05785	16.4722	1.31768e-41	1.55328e-40
RGS13	-2.33617	4.42651	-16.4721	1.31887e-41	1.55371e-40
MAPK6	-1.17163	6.65453	-16.466	1.38364e-41	1.62699e-40
MEF2C	-1.1632	5.15469	-16.4573	1.48085e-41	1.73808e-40
DDX39	1.07062	6.51066	16.4311	1.8199e-41	2.12292e-40
PMM1	-1.11872	5.97431	-16.4142	2.07835e-41	2.41403e-40
C2orf40	-3.31714	5.07209	-16.408	2.18377e-41	2.5303e-40
ANXA3	1.36956	8.17499	16.4024	2.28097e-41	2.63971e-40
SH3PXD2B	1.36615	5.99682	16.3973	2.37418e-41	2.74257e-40
SLC12A2	1.49958	8.43344	16.3969	2.38308e-41	2.75117e-40
CDK3	-1.38357	4.99515	-16.3945	2.42699e-41	2.80017e-40
CLCA1	-4.81245	9.10994	-16.3936	2.44509e-41	2.81764e-40
HMOX1	-1.54659	5.77232	-16.3311	3.99921e-41	4.57527e-40
SQLE	1.72371	6.61822	16.3207	4.33964e-41	4.95877e-40
CENPH	1.5748	4.52604	16.3019	5.03104e-41	5.73503e-40
PLS3	1.5131	7.43477	16.2636	6.79965e-41	7.71872e-40
SCAMP2	-1.0623	7.20345	-16.2283	8.98063e-41	1.0128e-39
DUSP2	1.73888	5.03019	16.2141	1.00419e-40	1.13114e-39
CETN2	1.03504	8.54349	16.2113	1.02646e-40	1.15486e-39
NHEJ1	-1.039	6.13494	-16.1768	1.34686e-40	1.50908e-39
DQX1	-1.52194	5.04859	-16.1627	1.50465e-40	1.68192e-39
CALU	1.37659	7.41658	16.1518	1.64038e-40	1.83148e-39
SLC9A3R1	-1.20245	8.87572	-16.1352	1.86844e-40	2.08244e-39
EXO1	1.18282	5.17241	16.1339	1.88847e-40	2.10346e-39
CASP5	-2.0647	4.60534	-16.1027	2.41374e-40	2.66986e-39
NAPEPLD	-1.04476	5.84072	-16.1014	2.43928e-40	2.69654e-39
PRR11	1.04619	4.47218	16.0732	3.04662e-40	3.36011e-39
SEMA3B	-1.11624	5.88956	-16.071	3.09864e-40	3.41403e-39
MOSC2	-1.15197	7.07773	-16.071	3.09909e-40	3.41403e-39
E2F1	1.00661	4.95854	16.0705	3.11203e-40	3.4263e-39
MB	-1.74195	5.49377	-16.0587	3.41483e-40	3.75098e-39
ETFA	-1.00923	9.42764	-16.0542	3.53831e-40	3.88438e-39
NEK2	1.09692	4.05849	16.0484	3.70272e-40	4.06252e-39
LRMP	-1.24784	4.22829	-16.0444	3.82146e-40	4.19038e-39
ZAK	1.61528	5.03923	16.041	3.92497e-40	4.3014e-39
CLEC10A	-1.17519	3.45023	-16.0277	4.35728e-40	4.76146e-39
DNAJB4	-1.08658	5.50106	-16.0205	4.61411e-40	5.03175e-39
C9orf125	-1.48937	6.32183	-16.0198	4.63882e-40	5.05459e-39
ITLN1	-4.63979	8.63051	-15.9919	5.77865e-40	6.27859e-39
UPP1	-1.01091	5.18767	-15.9876	5.97815e-40	6.48793e-39
GYLTL1B	1.48125	3.06176	15.9859	6.05767e-40	6.56299e-39
C9orf16	1.01334	6.59157	15.9605	7.39756e-40	7.99189e-39
B3GNT6	-1.77229	5.27356	-15.9484	8.13715e-40	8.77097e-39
TM6SF2	-1.20908	3.88527	-15.9465	8.26228e-40	8.90079e-39
RAB15	1.38152	6.77314	15.9339	9.12575e-40	9.80876e-39
EPHB3	1.68362	6.86129	15.9299	9.41388e-40	1.01013e-38
FLJ40330	-1.06514	3.65586	-15.9188	1.02741e-39	1.10101e-38
HPSE	-1.34687	5.26495	-15.9102	1.09935e-39	1.17499e-38
CDCA5	1.02649	4.48311	15.8989	1.20219e-39	1.28274e-38
MT1G	-3.04584	10.5264	-15.8814	1.37962e-39	1.46303e-38
ISX	-1.46089	5.1695	-15.8624	1.60239e-39	1.69454e-38
MCOLN2	-2.04437	5.44489	-15.8614	1.61556e-39	1.70657e-38
LPCAT1	1.36849	5.77191	15.8579	1.66011e-39	1.75265e-38
DISP2	-1.12968	3.26323	-15.8436	1.85777e-39	1.95699e-38
NUP62CL	1.27112	4.71807	15.8366	1.96422e-39	2.06683e-38
CENPW	1.41865	7.82347	15.8242	2.16588e-39	2.27023e-38
STC1	1.51755	3.54815	15.8198	2.24174e-39	2.34587e-38
C9orf140	1.70444	6.5642	15.8047	2.5244e-39	2.63441e-38
DTL	1.37278	5.13062	15.793	2.76861e-39	2.8861e-38
MCM4	1.22599	5.27342	15.7834	2.9866e-39	3.10852e-38
DTYMK	1.05701	5.74447	15.7834	2.98688e-39	3.10852e-38
COL5A2	1.08304	4.80799	15.777	3.14089e-39	3.26165e-38
FBXO5	1.22286	6.88821	15.7612	3.55621e-39	3.67888e-38
TCFL5	1.08097	4.96995	15.7588	3.62567e-39	3.74666e-38
FAM5C	-1.22642	3.70723	-15.7493	3.90553e-39	4.03367e-38
GSTZ1	-1.17007	5.57812	-15.7487	3.9246e-39	4.05116e-38
A1CF	-1.48277	6.79475	-15.7484	3.93436e-39	4.05903e-38
FAM46C	-1.4189	5.59601	-15.7448	4.04576e-39	4.17169e-38
KIAA1539	-1.14543	6.22622	-15.7147	5.12829e-39	5.26793e-38
DDIT4	1.54109	6.9203	15.6809	6.69593e-39	6.85972e-38
KCTD1	-1.11374	4.64572	-15.6637	7.66967e-39	7.81098e-38
C18orf18	-1.27803	5.43526	-15.6613	7.81074e-39	7.9504e-38
CXCL12	-2.06064	5.77444	-15.6609	7.83828e-39	7.97416e-38
ADRA2A	-2.60775	6.4435	-15.6525	8.37222e-39	8.5128e-38
CAMK2N1	-1.332	9.065	-15.6319	9.85108e-39	9.97914e-38
FAM54A	1.53145	5.27709	15.6318	9.85663e-39	9.97944e-38
AQP11	-1.20052	4.76792	-15.6162	1.1149e-38	1.12519e-37
GGTA1	-1.67932	4.82298	-15.6025	1.24136e-38	1.24819e-37
EGLN3	-1.35385	5.43864	-15.5711	1.59043e-38	1.5891e-37
EIF4EBP1	1.0969	7.37877	15.5457	1.9422e-38	1.93752e-37
ABP1	-1.77296	9.2919	-15.5394	2.04225e-38	2.03519e-37
CENPF	1.4975	6.27694	15.5167	2.44067e-38	2.42207e-37
ESPN	-1.08259	4.81931	-15.5123	2.52713e-38	2.50395e-37
CCDC138	1.0916	3.43797	15.5038	2.70247e-38	2.67211e-37
FCGBP	-3.97368	10.5037	-15.498	2.82909e-38	2.79296e-37
STIL	1.18624	4.97741	15.4967	2.85813e-38	2.82016e-37
EEF1E1	1.08627	7.63867	15.4936	2.92923e-38	2.88882e-37
HMGCS2	-3.35889	9.49958	-15.4928	2.94711e-38	2.90494e-37
USP27X	1.06467	4.77711	15.4911	2.98618e-38	2.94193e-37
STRADB	-1.09202	4.69613	-15.4611	3.78383e-38	3.71428e-37
KIF18A	1.39038	4.61503	15.4609	3.79106e-38	3.71947e-37
FAM57A	1.04838	4.43169	15.4349	4.65091e-38	4.54899e-37
CCDC64B	-1.33452	5.70524	-15.4217	5.16105e-38	5.035e-37
C14orf50	-1.48599	5.95891	-15.4191	5.26716e-38	5.13326e-37
HES6	1.3612	8.26252	15.4143	5.47051e-38	5.32325e-37
DOK4	-1.14936	7.00966	-15.4098	5.66696e-38	5.50877e-37
MND1	1.53664	5.42008	15.3959	6.32372e-38	6.12527e-37
CCNB1	1.71204	7.35889	15.386	6.83619e-38	6.61829e-37
SGK1	-2.17263	7.85453	-15.3724	7.60999e-38	7.35246e-37
STAP2	-1.35558	8.5579	-15.3329	1.03887e-37	9.9914e-37
RCAN2	-1.15277	5.07388	-15.3299	1.06372e-37	1.02253e-36
FADS1	1.5177	4.22119	15.259	1.85896e-37	1.77085e-36
SLC20A2	-1.02672	6.26617	-15.2574	1.88283e-37	1.7918e-36
MT2A	-1.37068	11.8674	-15.2353	2.24096e-37	2.12305e-36
MAN1A1	-1.25262	6.93422	-15.198	3.00758e-37	2.8324e-36
EIF2C2	1.1319	4.90546	15.1967	3.03827e-37	2.85847e-36
MEP1B	-3.06745	4.39093	-15.194	3.10243e-37	2.91739e-36
RSAD2	-2.79181	5.22927	-15.1885	3.23995e-37	3.0452e-36
SI	-2.06211	4.86908	-15.1863	3.2962e-37	3.09654e-36
CYP39A1	1.23399	3.69643	15.1655	3.8834e-37	3.63738e-36
ST6GALNAC6	-1.61804	4.26217	-15.1652	3.8918e-37	3.64166e-36
KRT12	-1.36923	3.32514	-15.1637	3.93867e-37	3.68372e-36
SERPINB5	1.60896	3.31771	15.1629	3.96372e-37	3.70532e-36
FZD3	1.02762	3.23829	15.1565	4.17071e-37	3.89499e-36
CCDC99	1.13001	6.03217	15.1326	5.03263e-37	4.67467e-36
LY6E	1.63622	5.04073	15.1239	5.38791e-37	5.00223e-36
FAM107A	-1.10727	3.81941	-15.1129	5.87979e-37	5.44031e-36
MUC4	-1.69411	5.16522	-15.1105	5.98757e-37	5.53196e-36
SAMD13	-1.5102	7.91698	-15.1101	6.00837e-37	5.54848e-36
PCSK2	-1.00824	3.35491	-15.1068	6.16548e-37	5.68528e-36
SEMA4G	-1.24421	6.33672	-15.1039	6.30918e-37	5.81215e-36
SPINT1	-1.16332	7.05924	-15.0651	8.56214e-37	7.86476e-36
CXCL2	2.59255	6.86009	15.0624	8.7471e-37	8.02303e-36
TXNIP	-1.39819	10.1343	-15.062	8.77908e-37	8.04509e-36
PLCG2	-1.28945	5.48981	-15.0619	8.77962e-37	8.04509e-36
THRB	-1.23337	4.11098	-15.0334	1.09899e-36	1.00414e-35
SEPP1	-1.50369	11.3889	-15.0304	1.1258e-36	1.02765e-35
CDK1	1.06194	5.64094	15.0083	1.33974e-36	1.2171e-35
KCNE3	1.07875	6.07231	15.0029	1.39784e-36	1.26746e-35
CENPA	1.49474	5.29904	14.9864	1.59192e-36	1.44137e-35
RECQL4	1.03184	5.44921	14.9646	1.88971e-36	1.70532e-35
C2orf72	-1.33407	5.55644	-14.9615	1.93667e-36	1.74603e-35
C15orf48	-1.76681	11.3064	-14.9541	2.05218e-36	1.84842e-35
C4orf33	-1.05882	7.69927	-14.9535	2.06267e-36	1.85699e-35
PRIM1	1.11545	6.08336	14.9469	2.17255e-36	1.95406e-35
ZNF415	-1.43499	4.53406	-14.8983	3.18344e-36	2.84045e-35
DHCR7	1.25686	6.098	14.8416	4.97623e-36	4.39063e-35
ABCB1	-1.11668	5.42258	-14.8393	5.06706e-36	4.46456e-35
COL7A1	1.40661	4.48905	14.837	5.15904e-36	4.54349e-35
KIFC1	1.29219	5.66876	14.8168	6.04764e-36	5.30885e-35
EDNRA	1.2739	3.99977	14.8006	6.86841e-36	6.01547e-35
NKX2-3	-1.65615	4.92132	-14.7882	7.57413e-36	6.62135e-35
GZMB	2.41694	4.4423	14.772	8.60512e-36	7.51574e-35
PSMG1	1.18399	7.30222	14.7711	8.66481e-36	7.5644e-35
HJURP	1.14287	6.79775	14.75	1.0231e-35	8.89902e-35
OASL	-2.40384	6.98187	-14.7472	1.04613e-35	9.08085e-35
SRPX	-2.32961	6.0338	-14.7425	1.0855e-35	9.41161e-35
EHHADH	-1.03566	4.5774	-14.7421	1.08892e-35	9.43697e-35
SPDEF	-1.45173	5.30527	-14.7305	1.19279e-35	1.0323e-34
ACVR1C	-1.17395	4.69181	-14.7301	1.19615e-35	1.03474e-34
PRIMA1	-1.16938	3.22971	-14.7164	1.33302e-35	1.15052e-34
TTC38	-1.00162	6.26011	-14.7134	1.36452e-35	1.17718e-34
NUF2	1.30146	4.93102	14.7122	1.37707e-35	1.18746e-34
CCL13	-1.78151	5.37079	-14.7057	1.44934e-35	1.24809e-34
SMPD3	-1.17229	5.11651	-14.7041	1.46832e-35	1.26386e-34
FAM150A	1.41814	3.05376	14.7035	1.47482e-35	1.26831e-34
WEE1	1.01277	8.44572	14.6809	1.76154e-35	1.51145e-34
RRM2	1.63021	7.58024	14.6615	2.05284e-35	1.75507e-34
PRELID2	-1.05611	5.26258	-14.6567	2.13111e-35	1.82035e-34
IGJ	-3.30893	9.2603	-14.6508	2.2323e-35	1.90421e-34
TACSTD2	1.41733	3.51907	14.6469	2.30121e-35	1.96036e-34
DAO	-1.3978	3.21133	-14.6433	2.36789e-35	2.01445e-34
TFCP2L1	-1.15277	5.64393	-14.6386	2.45743e-35	2.08876e-34
SFRP1	-2.07675	4.04882	-14.6382	2.46517e-35	2.0944e-34
CD160	-1.10925	3.42551	-14.6353	2.5214e-35	2.13931e-34
C13orf18	1.66122	5.95908	14.5959	3.43734e-35	2.89577e-34
C10orf99	-2.4664	10.3689	-14.59	3.59972e-35	3.02988e-34
CNKSR3	-1.13712	6.89569	-14.5703	4.20531e-35	3.53023e-34
MT1X	-1.68257	7.82491	-14.5658	4.35727e-35	3.65296e-34
STX19	-1.49969	6.83771	-14.5559	4.70945e-35	3.93779e-34
IGHA1	-2.87661	8.64436	-14.5507	4.90581e-35	4.09667e-34
SH3KBP1	-1.07051	7.51467	-14.5448	5.13858e-35	4.28718e-34
SLC23A3	-1.89459	4.66114	-14.5427	5.22354e-35	4.35616e-34
CDC25C	1.06183	4.19861	14.5426	5.22815e-35	4.35809e-34
LGALS4	-1.59047	11.5484	-14.5285	5.84122e-35	4.85849e-34
BGN	1.2396	4.03754	14.5263	5.94231e-35	4.94041e-34
S100A2	1.82323	4.09212	14.5224	6.12604e-35	5.08871e-34
TWIST1	1.84027	3.45126	14.5186	6.31299e-35	5.23942e-34
KLK10	1.39282	2.97283	14.5098	6.76679e-35	5.60138e-34
NUSAP1	1.12318	5.51212	14.5051	7.01849e-35	5.80468e-34
PHGR1	-1.4713	12.5474	-14.4974	7.45453e-35	6.15727e-34
FBXO32	-1.7754	6.52306	-14.4838	8.30128e-35	6.84478e-34
SLC44A4	-1.53732	8.6118	-14.4555	1.03693e-34	8.52041e-34
TCN2	-1.14298	4.77423	-14.4401	1.17004e-34	9.6017e-34
FERMT1	1.0066	5.80535	14.4382	1.18749e-34	9.74071e-34
NIPAL1	-1.30723	6.69043	-14.4189	1.38157e-34	1.13034e-33
IFITM2	1.46284	9.06563	14.4168	1.40495e-34	1.14898e-33
FCER1A	-1.64064	4.25025	-14.3948	1.66934e-34	1.35993e-33
CDT1	1.09427	4.99502	14.3931	1.69194e-34	1.37776e-33
IL18	-1.51846	6.84636	-14.391	1.72073e-34	1.4e-33
SPC25	1.65956	5.78757	14.3883	1.75728e-34	1.4279e-33
FAM111B	1.24213	4.45781	14.3762	1.93248e-34	1.56691e-33
PLEKHG6	-1.08267	6.87098	-14.3712	2.00952e-34	1.62869e-33
EPHB2	1.04381	5.54046	14.3585	2.2209e-34	1.79313e-33
MTMR11	-1.07802	5.79447	-14.3183	3.04487e-34	2.43667e-33
SPON1	-1.60604	4.79231	-14.3101	3.24851e-34	2.59635e-33
MAOB	-1.13082	4.3048	-14.3075	3.31422e-34	2.64664e-33
CCDC111	-1.02493	6.50299	-14.3035	3.42085e-34	2.72721e-33
FOXA2	1.51528	4.45791	14.2908	3.77852e-34	3.0048e-33
ADH6	-1.12912	4.13703	-14.286	3.92448e-34	3.11696e-33
ZC3H12C	-1.12133	5.13534	-14.2789	4.14774e-34	3.29153e-33
MAD2L1	1.21957	5.93226	14.2225	6.45849e-34	5.09339e-33
COL5A1	1.58257	5.38043	14.1945	8.04857e-34	6.32639e-33
PLS1	-1.42251	9.91122	-14.1798	9.03201e-34	7.08184e-33
GRAMD1C	-1.019	3.60395	-14.0994	1.6972e-33	1.31128e-32
PJA1	1.05157	5.32843	14.0676	2.17719e-33	1.67261e-32
CEL	3.07878	3.69869	14.0643	2.23415e-33	1.71498e-32
TNS4	1.26551	3.95682	14.0388	2.72902e-33	2.08475e-32
FABP4	-3.28313	5.63618	-14.038	2.74661e-33	2.09735e-32
BHLHE40	1.35477	5.07222	13.9962	3.80995e-33	2.89076e-32
OSTalpha	-1.49743	3.95957	-13.9705	4.65971e-33	3.52847e-32
LRRC31	-1.56698	5.67573	-13.9534	5.32833e-33	4.02514e-32
GIMAP7	-1.47107	6.22658	-13.9461	5.64155e-33	4.25668e-32
LAPTM4B	1.12585	8.25625	13.9442	5.725e-33	4.31793e-32
FOLR2	-1.02758	4.338	-13.9333	6.234e-33	4.69253e-32
APCDD1	2.02817	5.06611	13.9311	6.34574e-33	4.77475e-32
COL4A1	1.28358	5.98667	13.8989	8.16593e-33	6.10566e-32
TMEM45B	-1.49132	8.85528	-13.8728	1.00133e-32	7.45758e-32
RASSF6	-1.23635	5.29885	-13.8652	1.06244e-32	7.90037e-32
IFITM1	1.19034	11.4402	13.8404	1.29093e-32	9.5695e-32
LGALS9	-1.11093	5.72222	-13.8287	1.41404e-32	1.04576e-31
NEDD9	-1.07097	6.19018	-13.8275	1.42735e-32	1.0552e-31
PPP1R14D	-1.45953	8.86638	-13.8271	1.43154e-32	1.05788e-31
CDC25A	1.08858	4.25533	13.8239	1.46882e-32	1.08501e-31
APOBEC3B	-1.83718	7.71108	-13.8161	1.56133e-32	1.15066e-31
NR0B2	1.21045	3.55409	13.8151	1.57306e-32	1.15886e-31
MSX1	1.39514	3.61517	13.8144	1.58194e-32	1.1645e-31
BCL2L15	-1.58517	7.59368	-13.8138	1.58894e-32	1.1692e-31
FEN1	1.14055	6.72233	13.8097	1.64038e-32	1.20565e-31
CHST5	-1.59158	4.31388	-13.7978	1.80112e-32	1.32073e-31
RSPO2	-1.36773	3.55503	-13.7861	1.97371e-32	1.44617e-31
FOXM1	1.08491	3.66331	13.7817	2.04233e-32	1.49472e-31
DEFB1	-2.4199	6.51585	-13.7803	2.0655e-32	1.5111e-31
NR1H4	-2.47906	4.71392	-13.7789	2.08865e-32	1.52745e-31
FABP1	-2.69299	11.9974	-13.767	2.29109e-32	1.67036e-31
CA9	2.1308	3.25313	13.7255	3.1707e-32	2.30194e-31
KCTD14	1.25434	6.03022	13.695	4.02306e-32	2.91297e-31
C12orf36	-1.88003	6.15091	-13.6949	4.02565e-32	2.91373e-31
TMEM158	1.66451	6.31558	13.6924	4.10499e-32	2.96777e-31
GIMAP5	-1.00181	5.35605	-13.6817	4.46522e-32	3.2233e-31
WDR54	1.02584	5.35821	13.6802	4.51772e-32	3.25872e-31
COL10A1	2.54088	3.20738	13.6734	4.76442e-32	3.43146e-31
FAM64A	1.20494	5.0383	13.6717	4.82809e-32	3.47601e-31
SLC35D3	1.35882	3.07379	13.6698	4.89802e-32	3.52369e-31
TUBB3	2.03628	5.67805	13.6621	5.20374e-32	3.73875e-31
FAM151A	-1.00025	3.20849	-13.6494	5.74774e-32	4.11319e-31
SHD	-1.07097	5.85994	-13.6397	6.1967e-32	4.42781e-31
IMPA2	-1.01428	7.87023	-13.603	8.25801e-32	5.86325e-31
MYO1D	-1.03663	8.74996	-13.5984	8.55855e-32	6.06531e-31
CYP2C18	-1.86536	5.49553	-13.5802	9.86445e-32	6.96917e-31
KIF23	1.20113	5.39256	13.5794	9.92635e-32	7.00826e-31
CORO2A	-1.13226	6.92548	-13.5774	1.00866e-31	7.11374e-31
SERINC2	-1.42028	8.21258	-13.5618	1.13882e-31	8.01092e-31
CPA3	-2.13678	6.82474	-13.5306	1.45336e-31	1.01709e-30
SP5	1.34775	4.56334	13.4887	2.01504e-31	1.40093e-30
SERPINE1	1.03649	3.64214	13.4887	2.01512e-31	1.40093e-30
ELOVL5	1.30984	6.01234	13.4835	2.09762e-31	1.4577e-30
DUSP10	1.09029	3.78146	13.4599	2.52236e-31	1.74211e-30
DSCR6	1.36991	2.87429	13.4441	2.85166e-31	1.96526e-30
HIST3H2A	1.10293	3.80613	13.4372	3.01064e-31	2.07282e-30
SLC27A5	1.62651	4.50824	13.4315	3.14815e-31	2.16488e-30
NOSTRIN	-1.07979	6.62303	-13.4029	3.9334e-31	2.6961e-30
VLDLR	-1.70155	5.18601	-13.3878	4.42508e-31	3.02548e-30
C8G	-1.16973	3.89081	-13.3756	4.86391e-31	3.31954e-30
CADPS	1.70535	4.2064	13.3703	5.0687e-31	3.45806e-30
EDN2	-1.25827	4.20212	-13.3515	5.86962e-31	3.99159e-30
ERN2	-1.15521	5.96973	-13.3463	6.11459e-31	4.15521e-30
GPX3	-1.97719	5.61976	-13.3431	6.26698e-31	4.25725e-30
SERTAD4	-1.34485	4.81282	-13.3394	6.45019e-31	4.37858e-30
CLDN7	-1.19303	10.0331	-13.3299	6.94598e-31	4.71009e-30
GDA	-1.10316	4.53009	-13.3154	7.77243e-31	5.25551e-30
ZNF469	1.16923	3.47953	13.2998	8.77637e-31	5.92171e-30
C7	-1.62464	4.05544	-13.2879	9.63269e-31	6.49259e-30
ADA	1.10067	5.26173	13.2807	1.01878e-30	6.85943e-30
OLFML2B	1.37862	4.68744	13.2709	1.09905e-30	7.38421e-30
BUB1B	1.19373	6.02713	13.2651	1.14998e-30	7.7128e-30
CCL15	-1.24193	9.39526	-13.2624	1.17463e-30	7.86977e-30
ASPHD1	1.24418	2.92965	13.252	1.2739e-30	8.50786e-30
LYVE1	-1.73376	4.49501	-13.2471	1.32302e-30	8.8297e-30
CAPN13	-1.49823	4.53071	-13.2404	1.39432e-30	9.29255e-30
BEX4	-1.89933	6.73392	-13.2283	1.53149e-30	1.01853e-29
CAPN9	-1.52382	4.25469	-13.2276	1.54015e-30	1.02393e-29
SLC39A5	-1.35825	7.36175	-13.2274	1.54237e-30	1.02505e-29
LOC283859	1.30674	3.51261	13.2196	1.63916e-30	1.08785e-29
TNFSF11	1.06695	3.34642	13.2188	1.64827e-30	1.09352e-29
PHGDH	1.88382	5.48231	13.1834	2.17063e-30	1.43257e-29
LEAP2	-1.41165	4.57018	-13.1729	2.35599e-30	1.55275e-29
CDC42EP5	-1.11063	8.58406	-13.1553	2.70215e-30	1.7772e-29
GPR143	1.44647	4.7522	13.1431	2.96913e-30	1.95009e-29
TRIP6	1.29734	6.36285	13.1413	3.01134e-30	1.97713e-29
SPON2	1.51367	5.62712	13.1343	3.18053e-30	2.0839e-29
PRKCB	-1.102	3.88104	-13.1242	3.43949e-30	2.24737e-29
PROCR	1.38682	5.69801	13.1149	3.69738e-30	2.41339e-29
BMP7	1.92651	3.78868	13.107	3.93192e-30	2.56296e-29
THY1	1.88063	5.88567	13.1015	4.10198e-30	2.67015e-29
BEX1	-1.72452	4.40537	-13.1008	4.12473e-30	2.68404e-29
ASPM	1.34327	5.88117	13.08	4.84834e-30	3.14736e-29
B4GALNT2	-1.28075	3.95009	-13.0785	4.90494e-30	3.18302e-29
CYBRD1	-1.25981	5.43596	-13.0605	5.63991e-30	3.64753e-29
SGOL2	1.01215	4.31834	13.0584	5.7321e-30	3.70463e-29
FAM134B	-1.4886	8.58772	-13.0552	5.87613e-30	3.79514e-29
PLEKHB1	1.01787	4.42	13.0305	7.12067e-30	4.58336e-29
BMP4	1.4004	7.5553	12.9965	9.26717e-30	5.93087e-29
MS4A8B	-1.20762	4.03133	-12.9636	1.19572e-29	7.60128e-29
LOC100127888	1.96426	3.3794	12.9437	1.39501e-29	8.84452e-29
B3GNT7	-1.5463	4.55014	-12.9376	1.46252e-29	9.2571e-29
ITGA8	-1.01602	5.17446	-12.9353	1.48861e-29	9.41597e-29
PTN	-1.7927	4.95268	-12.9224	1.64558e-29	1.03881e-28
IGF1	-1.18836	4.52019	-12.9223	1.64744e-29	1.03964e-28
CDA	-2.0118	6.30344	-12.9145	1.74936e-29	1.10286e-28
SLC3A1	-1.00097	4.26499	-12.9058	1.87078e-29	1.17863e-28
TPSG1	-1.45426	4.89183	-12.8914	2.09206e-29	1.31543e-28
BTNL8	-3.30573	6.13555	-12.8913	2.09381e-29	1.31609e-28
FGFBP1	-1.9011	6.25912	-12.8407	3.09721e-29	1.934e-28
HS6ST2	1.05575	3.14325	12.8396	3.12472e-29	1.94926e-28
GZMA	-1.77753	6.80418	-12.8363	3.20449e-29	1.99837e-28
CLDN5	-1.40434	5.54034	-12.8328	3.29276e-29	2.05139e-28
RAD51AP1	1.16797	5.36655	12.802	4.17787e-29	2.59432e-28
MMP10	1.89587	2.92589	12.7812	4.90933e-29	3.0386e-28
COLEC12	-1.64081	5.887	-12.7682	5.42626e-29	3.35201e-28
CNGA1	-1.31924	3.82456	-12.7521	6.14455e-29	3.7908e-28
SLC20A1	-1.35401	9.12602	-12.7369	6.91099e-29	4.25674e-28
KLRK1	-1.01623	3.74383	-12.7291	7.34002e-29	4.51514e-28
KRT7	1.25558	3.00003	12.7246	7.60001e-29	4.67356e-28
CST1	1.95127	3.20775	12.7114	8.41855e-29	5.16189e-28
ISG20	-1.50711	7.70557	-12.7113	8.42129e-29	5.16191e-28
SMPDL3B	-1.05559	5.75901	-12.6982	9.32025e-29	5.70374e-28
BMX	-1.07828	3.42189	-12.6871	1.01525e-28	6.19911e-28
KLRC1	-1.3242	4.62279	-12.6844	1.03674e-28	6.32829e-28
BLM	1.01385	5.61068	12.6827	1.05016e-28	6.40812e-28
TLCD1	1.19879	5.48777	12.6787	1.08342e-28	6.60182e-28
PPARG	-1.16277	8.02514	-12.6496	1.35624e-28	8.23881e-28
ELOVL6	-1.22312	6.30293	-12.6269	1.61576e-28	9.78411e-28
CLRN3	-1.34372	9.32703	-12.5791	2.33568e-28	1.40097e-27
APOC2	1.74905	4.11601	12.5483	2.96231e-28	1.76402e-27
C19orf33	-1.38337	10.5292	-12.4817	4.94603e-28	2.9179e-27
KCNMA1	-1.11494	4.16125	-12.4606	5.81596e-28	3.41838e-27
CRAT	-1.16223	7.31401	-12.46	5.84124e-28	3.43218e-27
WFS1	1.07815	3.75862	12.4498	6.32081e-28	3.70938e-27
KCNN4	1.32975	7.0589	12.431	7.30408e-28	4.27191e-27
OTC	-1.65514	4.01302	-12.4193	7.98745e-28	4.66298e-27
MFSD4	-1.42916	4.81935	-12.4128	8.39641e-28	4.88822e-27
SULF1	2.09157	6.06494	12.4081	8.70842e-28	5.06522e-27
ADAMTS4	1.05051	3.63581	12.3951	9.62544e-28	5.58834e-27
OGN	-2.51747	4.64592	-12.3773	1.10324e-27	6.38178e-27
LCN2	2.32072	9.45724	12.3668	1.19601e-27	6.91216e-27
GNAI1	-1.15797	5.12581	-12.3566	1.29333e-27	7.46549e-27
CKB	-2.07458	10.1009	-12.3307	1.57744e-27	9.06694e-27
DDX60L	-1.1725	7.32406	-12.3208	1.70175e-27	9.76471e-27
FHL1	-1.817	5.37546	-12.3073	1.88841e-27	1.08151e-26
PCDH20	-1.9786	5.17073	-12.2987	2.01665e-27	1.15287e-26
COL17A1	-1.93601	8.00742	-12.295	2.07474e-27	1.18573e-26
CCL8	-1.51156	4.76819	-12.2888	2.1752e-27	1.24165e-26
NCAPD2	1.06687	5.69491	12.2569	2.7781e-27	1.58058e-26
FAM177B	-1.39541	4.16036	-12.2547	2.82677e-27	1.60778e-26
SLC43A1	1.02705	5.38836	12.2486	2.96173e-27	1.68203e-26
HIST1H2BD	-1.25448	7.41833	-12.2136	3.87299e-27	2.19105e-26
GPR128	-2.00768	5.59487	-12.19	4.63665e-27	2.61528e-26
OAS1	-1.23873	7.70806	-12.1858	4.79005e-27	2.70021e-26
GRHL3	1.00101	2.70744	12.1296	7.3608e-27	4.12613e-26
DEPDC1B	1.06889	5.73003	12.117	8.10329e-27	4.53565e-26
NEUROD1	-1.50213	3.73949	-12.0657	1.19983e-26	6.65895e-26
CXCL5	2.57257	3.28902	12.0629	1.2251e-26	6.7952e-26
SPARC	1.53832	6.75819	12.0613	1.24079e-26	6.87824e-26
SLC6A8	-1.34419	7.21611	-12.0487	1.36588e-26	7.55627e-26
HIST1H2AC	-1.33654	5.82684	-12.0141	1.77891e-26	9.78708e-26
AGR3	-2.62841	8.77499	-12.0011	1.96294e-26	1.07715e-25
SCG2	-1.91423	4.70795	-11.9821	2.26931e-26	1.24062e-25
MESP1	-1.5036	5.86067	-11.9495	2.90945e-26	1.58647e-25
MUC2	-2.94147	7.30018	-11.9482	2.93872e-26	1.60106e-25
MYEOV	1.18128	3.87198	11.9458	2.9926e-26	1.62994e-25
TTK	1.32843	6.42484	11.9329	3.30243e-26	1.79612e-25
FNBP1	-1.00884	5.28863	-11.925	3.50592e-26	1.90571e-25
HSD3B2	-2.58346	4.18554	-11.9038	4.12164e-26	2.23209e-25
AKR7A3	-1.14077	6.54468	-11.8611	5.7011e-26	3.06997e-25
SPP1	2.8482	5.45766	11.837	6.84585e-26	3.67289e-25
SPINK5	-1.59335	5.02372	-11.8365	6.87213e-26	3.68594e-25
SNORA72	1.06282	5.3364	11.8268	7.40021e-26	3.96136e-25
COL1A2	1.72663	7.34654	11.8178	7.92122e-26	4.23549e-25
CYP2S1	1.19067	6.2504	11.8082	8.52015e-26	4.55318e-25
CENPE	1.07276	5.63114	11.7947	9.43983e-26	5.03193e-25
SLITRK6	-1.72714	4.34235	-11.7946	9.44913e-26	5.03547e-25
MMRN1	-1.39379	3.68405	-11.7863	1.0061e-25	5.35105e-25
THBS2	2.10125	4.7044	11.7831	1.03087e-25	5.47666e-25
PABPC1L	1.07008	4.09181	11.7709	1.13145e-25	5.99928e-25
POLE2	1.10219	5.30632	11.763	1.20134e-25	6.35921e-25
TMEM61	-1.03901	4.04483	-11.7604	1.22514e-25	6.48161e-25
ROBO2	1.25617	2.90281	11.7535	1.29064e-25	6.82241e-25
GGH	1.14486	9.50965	11.7295	1.54847e-25	8.16714e-25
SLC22A4	-1.41104	5.04379	-11.717	1.70154e-25	8.96458e-25
HGD	-1.44565	5.78149	-11.6975	1.9732e-25	1.03585e-24
COL9A3	1.85749	4.44782	11.6724	2.38649e-25	1.24936e-24
DLGAP5	1.17586	6.09715	11.6666	2.49222e-25	1.30148e-24
RERGL	-2.22807	3.64903	-11.608	3.88299e-25	2.01065e-24
MFAP4	-1.65858	5.27977	-11.5753	4.97113e-25	2.56432e-24
EREG	1.50043	4.032	11.5714	5.11954e-25	2.63874e-24
ERP27	1.83336	3.77563	11.505	8.45236e-25	4.3354e-24
AVIL	-1.08941	4.14573	-11.4886	9.56289e-25	4.89709e-24
FAM83D	1.50221	7.17328	11.4844	9.8697e-25	5.05284e-24
C17orf97	-1.32485	5.53225	-11.4733	1.07272e-24	5.48595e-24
CCNA2	1.25154	6.6672	11.4651	1.1415e-24	5.82986e-24
MST1P9	-1.56507	3.5933	-11.4609	1.17841e-24	6.0119e-24
KLRB1	-1.59036	5.07061	-11.4493	1.28541e-24	6.55073e-24
SLC6A14	1.35029	3.16721	11.4485	1.29332e-24	6.58927e-24
NDN	-1.42565	5.50856	-11.4392	1.38764e-24	7.05473e-24
GPX2	1.2535	10.944	11.4358	1.42266e-24	7.22692e-24
SCNN1A	-1.0376	6.95224	-11.399	1.87694e-24	9.48144e-24
KRT6B	1.37811	3.36486	11.3884	2.03262e-24	1.02542e-23
FOXF2	-1.38643	6.46125	-11.3871	2.05229e-24	1.03507e-23
SLC38A5	1.39734	4.36049	11.3735	2.27428e-24	1.14491e-23
SFTA2	1.23352	2.79614	11.3013	3.90853e-24	1.95057e-23
GNG4	1.80093	4.47477	11.2769	4.69215e-24	2.33124e-23
NDRG1	-1.09463	4.98423	-11.2432	6.04319e-24	2.98688e-23
GINS2	1.24228	5.35642	11.2245	6.94999e-24	3.42705e-23
SLCO1B3	1.01952	2.5866	11.2241	6.97247e-24	3.43635e-23
VCAN	1.35391	5.42927	11.222	7.08196e-24	3.4876e-23
MMP12	2.2945	7.05872	11.2172	7.34118e-24	3.61339e-23
RNASE1	-1.31661	8.36417	-11.2128	7.58272e-24	3.73035e-23
DARC	-1.5067	5.1795	-11.2043	8.08271e-24	3.96913e-23
IER3	1.0812	9.49749	11.2002	8.33246e-24	4.08755e-23
MAL	-1.05146	4.07581	-11.1764	9.95487e-24	4.85836e-23
CCL5	-1.52327	6.91658	-11.1724	1.02599e-23	5.0021e-23
CTTNBP2	1.2251	4.73651	11.1617	1.11171e-23	5.41167e-23
TPD52L1	1.21154	7.11734	11.1448	1.26148e-23	6.12978e-23
RARRES1	-1.6319	8.01874	-11.1021	1.73392e-23	8.38686e-23
ACSM3	-1.20415	6.69994	-11.0868	1.94366e-23	9.38225e-23
CFH	-1.4108	5.99679	-11.0841	1.98292e-23	9.56449e-23
AURKB	1.00231	6.12493	11.0828	2.00265e-23	9.65476e-23
NQO2	1.11619	6.70967	11.0653	2.28215e-23	1.09744e-22
TMC4	-1.09121	8.79277	-11.0607	2.36126e-23	1.13434e-22
POU2AF1	-1.73793	6.08521	-11.0473	2.60807e-23	1.25037e-22
PTPRO	1.09808	4.23247	11.0095	3.45642e-23	1.64754e-22
IFIT2	-1.11611	4.27738	-11.003	3.62719e-23	1.72634e-22
COL18A1	1.16641	5.58608	11.0007	3.69075e-23	1.75616e-22
GPR120	-1.14674	4.81787	-10.9935	3.89419e-23	1.85156e-22
CCL23	-1.02522	3.56435	-10.9742	4.49333e-23	2.12951e-22
IL1A	1.46965	3.1655	10.9734	4.51925e-23	2.1402e-22
GSDMB	-1.20482	7.15122	-10.9604	4.97813e-23	2.35107e-22
SLC5A1	1.21168	6.01667	10.9403	5.78122e-23	2.7209e-22
COCH	1.17173	3.28029	10.9205	6.69753e-23	3.14514e-22
CDKN3	1.02455	6.16815	10.9158	6.93419e-23	3.25306e-22
RRAS2	-1.19449	7.02249	-10.8846	8.73882e-23	4.08657e-22
ETNK1	-1.7075	6.99444	-10.8782	9.15971e-23	4.28024e-22
UGT2B15	-3.70088	7.93682	-10.8692	9.79482e-23	4.57252e-22
S100P	1.89505	10.5221	10.8497	1.13103e-22	5.26835e-22
QPCT	1.53834	6.30403	10.8187	1.4234e-22	6.60111e-22
FGGY	1.5353	7.13096	10.8165	1.44595e-22	6.70405e-22
C11orf95	1.07751	5.75294	10.807	1.55229e-22	7.18655e-22
C1orf125	-1.17322	3.79211	-10.7787	1.91306e-22	8.83317e-22
TMED6	-1.56368	4.78869	-10.7769	1.93884e-22	8.95001e-22
CTSL2	1.33699	5.37513	10.7518	2.33211e-22	1.07082e-21
CXCL11	2.08811	4.04433	10.7494	2.37472e-22	1.08986e-21
TDO2	1.5047	3.84175	10.7316	2.70783e-22	1.23915e-21
KAL1	1.00835	4.07444	10.6751	4.10582e-22	1.86231e-21
IFIT1	-2.24308	7.20114	-10.6747	4.1184e-22	1.86757e-21
S100A9	1.88619	5.31199	10.6662	4.38403e-22	1.98377e-21
UGT2B17	-4.46697	8.03374	-10.601	7.07963e-22	3.18382e-21
SDPR	-1.74562	5.90789	-10.5885	7.7571e-22	3.48273e-21
SLC16A1	-1.1577	7.22627	-10.5808	8.20824e-22	3.67833e-21
TRIM31	-1.63621	7.47478	-10.5572	9.76144e-22	4.35895e-21
PCDHB14	1.15447	3.90825	10.5513	1.01974e-21	4.55147e-21
MMP9	1.81319	5.2596	10.5325	1.16997e-21	5.20492e-21
HMMR	1.04976	5.94795	10.5181	1.3006e-21	5.77254e-21
S100A14	-1.27851	9.90756	-10.5179	1.30242e-21	5.77928e-21
GPR18	-1.22997	4.26025	-10.5148	1.33162e-21	5.90335e-21
PLCB4	1.32694	7.53152	10.5029	1.45325e-21	6.43505e-21
HPDL	1.20787	5.09545	10.4831	1.67959e-21	7.4114e-21
PRPH	-1.3168	4.46776	-10.4306	2.46535e-21	1.0791e-20
PHLDA2	1.08712	5.41903	10.396	3.17296e-21	1.38469e-20
CXCL6	1.58575	3.31924	10.3648	3.98259e-21	1.72652e-20
PACSIN3	1.0312	3.59712	10.3586	4.16765e-21	1.8051e-20
RARRES3	-1.0036	5.62268	-10.3206	5.49268e-21	2.3666e-20
KIF15	1.01921	5.13711	10.3176	5.61473e-21	2.41863e-20
HSPA2	-1.32896	6.73066	-10.3148	5.7288e-21	2.46665e-20
INSL5	-3.11574	4.68859	-10.309	5.97548e-21	2.56996e-20
MUSTN1	-1.61723	3.6039	-10.2978	6.48253e-21	2.78551e-20
CCL24	1.41769	4.41395	10.2424	9.69416e-21	4.14306e-20
CAPN8	-1.23107	5.94726	-10.2295	1.06409e-20	4.53953e-20
HSPB3	-1.52704	3.65932	-10.2071	1.25207e-20	5.32829e-20
SLC22A18	-1.07468	8.42044	-10.1794	1.5301e-20	6.47957e-20
DDX58	-1.17321	5.68014	-10.171	1.62516e-20	6.87603e-20
PRSS3	-1.03232	8.86361	-10.0884	2.95145e-20	1.2361e-19
FCGR3A	1.80932	5.47816	10.0846	3.03184e-20	1.26865e-19
PEG3	-1.32615	4.55885	-10.069	3.39358e-20	1.41596e-19
LEMD1	1.01168	3.03178	10.0495	3.90578e-20	1.62504e-19
TCN1	1.91124	3.20528	10.0473	3.96625e-20	1.64912e-19
ANGPTL1	-1.33719	3.33052	-10.0421	4.11825e-20	1.71157e-19
HOXB8	1.54274	5.78302	10.0049	5.38192e-20	2.22412e-19
ZNF726	-1.12718	3.51169	-10.0018	5.50146e-20	2.27303e-19
CD52	-1.43555	7.01363	-10.0009	5.53861e-20	2.28788e-19
GRM8	1.18121	3.49416	9.9926	5.87774e-20	2.42586e-19
ENPP2	-1.04357	6.56839	-9.99202	5.90203e-20	2.43536e-19
KLK1	-1.76685	9.03985	-9.96857	6.98393e-20	2.86933e-19
COMP	1.42156	3.14388	9.96397	7.21799e-20	2.96293e-19
GPR171	-1.12669	4.93031	-9.92857	9.30221e-20	3.79799e-19
MYH11	-1.6976	5.98449	-9.91051	1.05866e-19	4.31406e-19
CD27	-1.15232	5.10759	-9.89692	1.16673e-19	4.74632e-19
CYP2W1	1.03971	3.48662	9.88465	1.27373e-19	5.16832e-19
PTPRCAP	-1.21519	5.24646	-9.85225	1.6054e-19	6.48919e-19
ALDH1A1	-1.6237	8.06106	-9.84929	1.63964e-19	6.62333e-19
FAM101A	-1.12698	7.3149	-9.84721	1.66419e-19	6.71825e-19
ZBTB16	-1.33836	3.41624	-9.82027	2.01672e-19	8.12068e-19
INSM1	-1.21129	3.64407	-9.7962	2.39407e-19	9.59345e-19
INHBB	1.60432	4.22134	9.77855	2.71446e-19	1.0859e-18
C13orf15	1.0991	6.67013	9.7635	3.02131e-19	1.20662e-18
GHR	-1.24485	4.32154	-9.73629	3.66579e-19	1.45819e-18
GIMAP4	-1.02809	5.06591	-9.73527	3.69251e-19	1.46851e-18
KRT24	-1.67083	3.33977	-9.72713	3.91234e-19	1.55496e-18
KHDRBS3	1.01923	7.16035	9.69847	4.7945e-19	1.90001e-18
HOXA5	-1.01198	7.17021	-9.69423	4.94085e-19	1.95679e-18
BATF	1.05653	3.43642	9.63446	7.54384e-19	2.96667e-18
COL3A1	1.2199	9.38854	9.62009	8.35022e-19	3.27566e-18
WISP2	-1.65617	3.97799	-9.61694	8.53853e-19	3.34746e-18
DUSP5	-1.05836	7.02293	-9.56734	1.2117e-18	4.71865e-18
APOBEC3A	-1.45504	3.52536	-9.5617	1.26089e-18	4.90677e-18
GBP3	-1.58625	7.47194	-9.55076	1.36187e-18	5.29325e-18
EVI2B	-1.04197	5.59521	-9.53404	1.53202e-18	5.94971e-18
C21orf88	-1.64987	3.64632	-9.53022	1.57377e-18	6.10937e-18
BCHE	-1.32449	3.23989	-9.49797	1.97438e-18	7.63956e-18
FOXA1	-1.21264	6.64583	-9.48714	2.13042e-18	8.22494e-18
SFRP4	1.43149	3.07387	9.43442	3.08371e-18	1.18213e-17
C19orf46	1.04637	4.25962	9.40502	3.78869e-18	1.44481e-17
PRRX1	1.32262	4.11535	9.4026	3.85325e-18	1.46854e-17
KL	-1.02009	3.95782	-9.40187	3.87309e-18	1.47551e-17
DPT	-1.91212	3.83534	-9.32579	6.58781e-18	2.48484e-17
PIGR	-2.34935	11.5178	-9.32225	6.75265e-18	2.5455e-17
CELP	1.10838	3.81985	9.29407	8.21652e-18	3.08387e-17
CYP4X1	1.53887	4.2201	9.26626	9.96971e-18	3.72059e-17
MYLK	-1.55511	8.59974	-9.19562	1.62734e-17	6.02692e-17
ST6GALNAC1	-1.21444	7.00323	-9.1509	2.21724e-17	8.14818e-17
CTSE	-1.78996	4.84216	-9.14827	2.25782e-17	8.29408e-17
IL1B	1.43271	4.35525	9.1447	2.31412e-17	8.49761e-17
ODAM	1.56349	3.06454	9.14129	2.36929e-17	8.69516e-17
CCL21	-1.43009	4.97749	-9.13295	2.50982e-17	9.20025e-17
TNFAIP6	1.23056	5.12756	9.06594	3.98229e-17	1.44862e-16
KCTD12	-1.09608	6.73995	-9.06131	4.11121e-17	1.49408e-16
MUC12	-1.39297	6.03174	-8.99002	6.70627e-17	2.40909e-16
SLC13A2	-1.04313	4.418	-8.97438	7.46395e-17	2.67621e-16
SERPINE2	1.07792	6.1504	8.96944	7.72081e-17	2.76674e-16
NMU	1.45761	4.88857	8.94328	9.23292e-17	3.29804e-16
C4orf31	-1.2005	5.22001	-8.92393	1.05374e-16	3.75695e-16
PIPOX	1.03962	3.62119	8.92195	1.06807e-16	3.80591e-16
IGKC	-1.02796	4.30775	-8.91087	1.15197e-16	4.09643e-16
VIP	-2.58916	5.5412	-8.8708	1.5136e-16	5.35037e-16
FOXD1	1.0946	2.95023	8.85889	1.64138e-16	5.79126e-16
LAMA3	-1.00499	7.49169	-8.85794	1.65204e-16	5.82674e-16
PDZK1IP1	1.13472	7.83753	8.85581	1.6761e-16	5.90831e-16
LGR6	1.17592	4.56902	8.85145	1.72652e-16	6.07815e-16
SUSD3	1.05741	4.65096	8.84276	1.83161e-16	6.44096e-16
SYNPO2	-1.21537	4.29323	-8.83056	1.98978e-16	6.98553e-16
CILP	-1.92625	4.22929	-8.81061	2.27831e-16	7.97493e-16
AKR1C1	-1.61152	4.51699	-8.80085	2.43426e-16	8.50047e-16
SPARCL1	-1.50693	7.79189	-8.77686	2.86382e-16	9.96936e-16
IGLV8-61	-1.0448	4.38093	-8.7656	3.09069e-16	1.07434e-15
C10orf116	-1.25373	9.04252	-8.7607	3.19467e-16	1.10947e-15
LTBP2	1.06442	4.83069	8.75957	3.21918e-16	1.11716e-15
DUSP27	2.11449	3.06687	8.73967	3.68282e-16	1.27388e-15
GRP	1.45583	3.04748	8.72237	4.13915e-16	1.42757e-15
IL13RA2	1.01064	3.18034	8.67418	5.72722e-16	1.96176e-15
CCL19	-1.82819	5.38837	-8.62646	7.89305e-16	2.68669e-15
C2CD4B	1.1838	6.01202	8.6146	8.54638e-16	2.90232e-15
PCOLCE2	-1.74939	3.82449	-8.60099	9.36338e-16	3.17127e-15
AREG	1.61559	7.10584	8.52098	1.59844e-15	5.36026e-15
RNF182	1.34302	2.71115	8.5159	1.65356e-15	5.54218e-15
NOTUM	1.16371	2.71678	8.45748	2.43932e-15	8.11143e-15
CKMT2	1.78977	3.68986	8.44034	2.73323e-15	9.06025e-15
SLIT3	-1.19858	3.6876	-8.43673	2.79946e-15	9.27332e-15
DSC3	1.07535	2.55723	8.43092	2.90964e-15	9.63159e-15
FAM3D	-1.15904	10.1478	-8.41031	3.33533e-15	1.1012e-14
IGF2BP3	1.00292	2.91535	8.39287	3.74359e-15	1.23257e-14
IGL@	-1.4038	6.15871	-8.38121	4.04379e-15	1.32956e-14
GPR34	-1.00313	4.75192	-8.36707	4.43971e-15	1.45596e-14
QPRT	1.20071	7.03283	8.36479	4.50721e-15	1.47708e-14
CCL20	1.57991	8.93093	8.35059	4.95005e-15	1.61969e-14
ARMCX1	-1.03543	5.35375	-8.33428	5.51229e-15	1.80025e-14
CCL3	1.04556	3.35576	8.17019	1.61641e-14	5.18463e-14
RETNLB	-1.86514	7.29728	-8.16183	1.70697e-14	5.46678e-14
SNORA12	-1.26331	4.16153	-8.0742	3.01684e-14	9.54764e-14
UCA1	1.66802	4.78527	8.06042	3.29825e-14	1.04157e-13
MGC29506	-1.3744	5.81823	-8.03918	3.78403e-14	1.19063e-13
DAPL1	1.14225	3.13626	8.01543	4.4114e-14	1.38299e-13
IGHM	-1.89606	8.07104	-8.0005	4.85714e-14	1.51972e-13
RNF186	-1.06376	7.68816	-7.97159	5.85101e-14	1.82379e-13
DES	-1.99382	5.56381	-7.96001	6.30333e-14	1.96189e-13
WNT11	1.01045	3.63335	7.91489	8.42056e-14	2.60254e-13
MUC5B	-1.02185	5.23944	-7.83235	1.42672e-13	4.35227e-13
MXRA5	1.09915	6.78046	7.73667	2.61861e-13	7.90823e-13
CXCL10	1.41766	6.69234	7.70995	3.10007e-13	9.33261e-13
CRIP1	-1.05274	8.69169	-7.69681	3.36807e-13	1.01218e-12
VPREB3	-1.06989	3.69737	-7.69429	3.42203e-13	1.02807e-12
FAM129A	-1.10168	5.39772	-7.68503	3.62764e-13	1.08829e-12
FNDC1	1.65529	4.91019	7.67266	3.92141e-13	1.17457e-12
GOLT1A	1.02759	5.05023	7.63559	4.95027e-13	1.47716e-12
CXCL9	1.6052	5.55653	7.57939	7.03855e-13	2.08524e-12
HBB	-1.47193	8.90245	-7.56807	7.55416e-13	2.23417e-12
TNFRSF11B	1.01264	6.11956	7.45103	1.56339e-12	4.55436e-12
CCL11	-1.29516	6.31344	-7.43477	1.72878e-12	5.02614e-12
MFAP5	-1.44226	4.34603	-7.38907	2.29145e-12	6.61951e-12
CLIC6	-1.19872	3.91942	-7.38604	2.33455e-12	6.73582e-12
PNLIPRP2	-1.29589	5.2395	-7.35442	2.83535e-12	8.13266e-12
PTGDS	-1.31398	6.73948	-7.26563	4.87964e-12	1.38439e-11
SYNM	-1.20257	4.96199	-7.1542	9.58985e-12	2.67716e-11
FCGR3B	1.03073	3.10211	7.13439	1.08061e-11	3.01139e-11
PPP1R14A	-1.04918	5.01416	-7.1265	1.13319e-11	3.15467e-11
SEMA3A	1.04001	5.14624	7.01263	2.24138e-11	6.14795e-11
FRZB	-1.00499	6.78248	-6.89524	4.49493e-11	1.21298e-10
PLN	-1.72518	5.50461	-6.88075	4.89535e-11	1.31842e-10
NPTX2	1.39976	3.79391	6.80647	7.5694e-11	2.0234e-10
MS4A1	-1.18861	3.77678	-6.72565	1.21204e-10	3.20259e-10
IGFBP6	-1.41814	5.10953	-6.7108	1.32102e-10	3.48133e-10
PLA2G2A	-1.83458	7.85931	-6.70109	1.39741e-10	3.67553e-10
PPBP	1.43692	2.88043	6.64878	1.89013e-10	4.94005e-10
ST3GAL4	-1.13002	5.34424	-6.56531	3.05049e-10	7.89358e-10
CLC	-1.33926	3.78537	-6.48136	4.91705e-10	1.25679e-09
C4orf7	-1.4768	4.75721	-6.38748	8.34516e-10	2.10277e-09
REG3A	1.9737	3.93978	6.35087	1.02432e-09	2.56741e-09
FN1	1.34187	6.71432	6.34221	1.07504e-09	2.69242e-09
IDO1	1.0575	4.82754	6.32819	1.16247e-09	2.90411e-09
EFEMP1	-1.22972	6.95425	-6.26253	1.67388e-09	4.14253e-09
CNN1	-1.45159	5.33123	-6.22334	2.0782e-09	5.11255e-09
TCEAL2	-1.01646	3.55684	-6.21389	2.18924e-09	5.37737e-09
NNMT	1.06913	7.27429	6.12558	3.55078e-09	8.61704e-09
DUOX2	1.37372	4.6555	6.00981	6.64591e-09	1.5887e-08
DEFA6	1.74587	5.02577	5.92479	1.04751e-08	2.47637e-08
RSPO3	-1.1498	5.83837	-5.9072	1.15029e-08	2.71292e-08
CCDC80	-1.05221	4.57148	-5.80883	1.93411e-08	4.5062e-08
LOC100291682	-1.33521	5.28262	-5.78932	2.14253e-08	4.98021e-08
GAL	1.31471	5.09679	5.42117	1.41061e-07	3.12967e-07
SLC28A2	-1.02032	3.91428	-5.42018	1.41758e-07	3.14478e-07
REG1A	2.4671	5.59574	5.35595	1.95136e-07	4.28838e-07
REG1B	1.48431	3.75352	5.2781	2.86359e-07	6.22479e-07
LEFTY1	-1.28472	8.78624	-4.91496	1.62159e-06	3.35761e-06
SPINK4	-1.47292	8.52461	-4.53454	9.01722e-06	1.76193e-05
SFRP2	-1.14159	4.88248	-3.79523	0.000185739	0.000326399
DEFA5	1.00997	5.45049	2.71364	0.00712483	0.0106161
