# Supplementary material for: Identification of colon tumor marker NKD1 via integrated bioinformatics analysis and experimental validation
Source: Cancer Med. 2021 Sep 21;10(20):7383–94. doi: 10.1002/cam4.4224 (PMC8525156; doi:10.1002/cam4.4224)
Supplement: Supplementary file 2 — Table S2 [file CAM4-10-7383-s002.xls]

## Sheet: GEO_diff
Supplementary Table ST2.Differentially expressed genes of GSE37182 Dataset.
id	logFC	AveExpr	t	P.Value	adj.P.Val
CLDN1	3.46746	10.6686	30.4791	4.26572e-71	5.36115e-67
TRIB3	1.97656	9.93299	27.6253	5.18105e-65	4.34103e-61
CDH3	2.32097	9.76106	27.2595	3.33759e-64	1.67788e-60
FOXQ1	3.72745	10.6408	26.3368	3.93289e-62	1.41225e-58
ETV4	1.81992	9.38246	25.7302	9.56957e-61	3.00676e-57
SCGN	-1.64334	9.38692	-25.4157	5.09441e-60	1.42281e-56
MTHFD1L	1.53572	10.3485	24.8354	1.1501e-58	2.62808e-55
KIAA1199	3.52525	10.4872	23.5403	1.40501e-55	2.52954e-52
PRPH	-2.58641	10.1918	-23.0623	2.04171e-54	3.20753e-51
LPAR1	-1.09429	9.62678	-22.8591	6.42695e-54	9.50282e-51
PPM1H	1.21785	9.56599	22.7631	1.10652e-53	1.46387e-50
ADH1B	-1.56953	9.29363	-22.7156	1.44881e-53	1.82086e-50
CALB2	-1.09751	9.22879	-22.3375	1.24867e-52	1.42667e-49
ITGA2	1.71151	10.3345	22.3162	1.41087e-52	1.48847e-49
TRIP13	1.62804	9.94042	21.8501	2.06052e-51	1.99205e-48
TPX2	1.7185	9.99807	21.8335	2.26838e-51	2.11178e-48
NFE2L3	1.08708	9.66652	21.627	7.50892e-51	6.74086e-48
C9orf19	-1.96481	12.4911	-21.312	4.7109e-50	3.48274e-47
FAM107A	-2.06356	9.95416	-21.1535	1.19309e-49	8.3304e-47
DKC1	1.38732	12.6854	21.0518	2.16797e-49	1.47282e-46
WDR12	1.04572	10.5758	21.0253	2.53406e-49	1.67621e-46
ABI3BP	-1.86946	9.88317	-20.7649	1.17835e-48	7.05215e-46
GPX3	-2.0577	10.7734	-20.6271	2.66616e-48	1.55852e-45
ABCA8	-1.17527	9.17056	-20.5856	3.41173e-48	1.92979e-45
ASCL2	2.98359	12.2244	20.5835	3.45484e-48	1.92979e-45
ACACB	-1.81771	11.2484	-20.202	3.36148e-47	1.72437e-44
CDK4	1.15152	11.5658	20.1417	4.82397e-47	2.42511e-44
CENPN	1.36135	10.1144	20.0278	9.5593e-47	4.44968e-44
ZBTB16	-1.27138	9.25623	-20.0142	1.03755e-46	4.74177e-44
SOX4	1.10345	10.1074	19.8909	2.17915e-46	9.44399e-44
SLCO4A1	1.35103	9.7352	19.6739	8.07974e-46	3.44224e-43
PPA1	1.28889	14.1629	19.5912	1.33259e-45	5.40258e-43
CENPA	1.02183	9.33773	19.4923	2.42967e-45	9.54253e-43
CEP55	1.54262	10.1324	19.4346	3.44931e-45	1.30951e-42
PUS7	1.25689	10.5433	19.4239	3.68097e-45	1.34094e-42
ANLN	1.1711	9.43743	19.421	3.74657e-45	1.34534e-42
AHCY	1.60372	12.9533	19.3923	4.46103e-45	1.57933e-42
SIPA1L2	-1.40565	11.9401	-19.3841	4.69058e-45	1.63753e-42
STMN2	-1.75159	9.97577	-19.3073	7.48672e-45	2.57789e-42
KIF20A	1.39661	9.69906	19.2856	8.54482e-45	2.90247e-42
CLEC3B	-1.56909	9.5533	-19.2225	1.25571e-44	4.20846e-42
EPB41L3	-1.93709	10.516	-19.2201	1.2748e-44	4.21623e-42
PHLDA1	1.98938	10.5826	19.1838	1.59094e-44	5.12691e-42
PI16	-1.63482	9.36411	-19.151	1.94422e-44	6.18605e-42
CHEK1	1.26194	9.89545	19.1389	2.09302e-44	6.57628e-42
XKR4	-1.44186	9.146	-19.1149	2.42378e-44	7.52148e-42
CKS2	1.74258	10.8894	19.0009	4.87347e-44	1.4759e-41
VIP	-3.08091	11.0625	-18.9875	5.29252e-44	1.58372e-41
MYOM1	-2.51517	10.6226	-18.9178	8.11644e-44	2.40017e-41
SCD	2.10385	12.7989	18.8836	1.00115e-43	2.92616e-41
SFRP1	-1.95043	9.60548	-18.6757	3.60108e-43	9.83877e-41
MAL	-1.40698	9.65813	-18.4229	1.72019e-42	4.50402e-40
GDF15	2.36505	11.3952	18.3533	2.64786e-42	6.72289e-40
TOMM34	1.33383	11.4125	18.2227	5.96058e-42	1.42691e-39
RPL29	1.28368	9.80859	18.1959	7.04346e-42	1.67023e-39
UBE2C	1.20216	9.90983	18.1847	7.54982e-42	1.77357e-39
SLC7A5	2.16506	10.8552	18.1787	7.84032e-42	1.82476e-39
MEF2D	-1.10862	10.8865	-18.171	8.22432e-42	1.89657e-39
GPER	-1.1178	9.47699	-18.1158	1.16009e-41	2.60356e-39
GSTM2	-1.42869	10.5052	-18.109	1.21037e-41	2.69237e-39
NOLC1	1.03811	9.97979	18.0984	1.29303e-41	2.85101e-39
NUP37	1.08675	11.7862	18.0882	1.37757e-41	3.011e-39
C11orf82	1.00383	9.20161	18.0607	1.6355e-41	3.51368e-39
SNTB1	1.27959	10.134	18.0138	2.19167e-41	4.66863e-39
LOC650215	1.07726	10.7328	17.9725	2.83574e-41	5.89084e-39
AURKA	1.68323	10.8943	17.8884	4.79963e-41	9.88881e-39
PRDX4	1.36431	12.307	17.8821	4.99052e-41	1.01031e-38
SLC25A23	-1.45408	12.7107	-17.8815	5.01041e-41	1.01031e-38
ENC1	1.55691	11.2764	17.8661	5.5175e-41	1.1007e-38
DPT	-2.46203	10.0002	-17.8543	5.94177e-41	1.176e-38
MAMDC2	-2.79437	10.0869	-17.7966	8.52904e-41	1.66191e-38
TMEM100	-1.05448	9.19734	-17.7648	1.04058e-40	2.01201e-38
TOX	-1.02022	9.23952	-17.7164	1.40962e-40	2.68426e-38
CSE1L	1.15316	11.447	17.7152	1.42095e-40	2.68549e-38
LOC653381	1.66642	13.0581	17.6397	2.28209e-40	4.21785e-38
TGFBI	2.01095	13.6742	17.5974	2.97721e-40	5.46243e-38
SOX9	2.16536	11.4123	17.5893	3.13227e-40	5.70528e-38
PDK4	-2.47319	10.9667	-17.5605	3.7562e-40	6.74398e-38
S100A11	1.31156	11.0095	17.5584	3.80459e-40	6.78242e-38
SCARA5	-1.35078	9.39024	-17.5452	4.13387e-40	7.28001e-38
C2orf40	-1.91434	9.40208	-17.5449	4.14164e-40	7.28001e-38
TSPAN7	-1.868	10.5868	-17.4953	5.66171e-40	9.74745e-38
PLAC9	-1.49549	9.58373	-17.4531	7.38586e-40	1.26293e-37
E2F5	1.19009	10.2205	17.417	9.27606e-40	1.56485e-37
SHMT2	1.24644	12.4586	17.3092	1.8319e-39	3.00958e-37
SRPX	-2.48343	10.4426	-17.2969	1.97927e-39	3.23058e-37
ESM1	1.03342	8.86631	17.2871	2.10631e-39	3.41575e-37
CKAP2L	1.22685	9.62835	17.2814	2.18371e-39	3.51857e-37
C2	1.32978	9.6908	17.2642	2.43317e-39	3.8709e-37
BUB1	1.20742	9.59007	17.2529	2.61437e-39	4.133e-37
LOC650369	1.16832	13.3231	17.2337	2.95153e-39	4.63685e-37
ECT2	1.73284	10.9829	17.2311	3.00017e-39	4.684e-37
RIMS3	-1.07444	9.74971	-17.1773	4.21717e-39	6.4244e-37
CCT2	1.04449	12.4684	17.1727	4.342e-39	6.54452e-37
PAQR4	1.38709	10.6912	17.1237	5.92093e-39	8.75201e-37
HOXB8	2.14223	10.7629	17.089	7.38117e-39	1.07868e-36
TP53INP2	-1.12989	10.7297	-17.0781	7.90877e-39	1.13597e-36
IL8	2.80343	10.7412	16.8952	2.52684e-38	3.47074e-36
TNFRSF12A	1.21525	9.84727	16.877	2.8356e-38	3.85274e-36
SQLE	1.55411	10.4174	16.8647	3.06773e-38	4.14573e-36
MYH11	-3.04535	12.2202	-16.8448	3.48068e-38	4.65374e-36
TOP2A	1.9295	11.1454	16.8303	3.81683e-38	5.07618e-36
DDX21	1.22115	11.4401	16.8103	4.33595e-38	5.67648e-36
CDC2	1.01029	9.34062	16.8035	4.52645e-38	5.89518e-36
MMP11	2.47188	10.297	16.7478	6.4579e-38	8.15707e-36
UBE2T	1.16877	9.94973	16.7457	6.54448e-38	8.2251e-36
AQP8	-4.31649	11.21	-16.7338	7.05846e-38	8.78325e-36
HMMR	1.30692	9.78897	16.7181	7.80175e-38	9.66034e-36
TTYH3	1.30915	10.4095	16.7074	8.35106e-38	1.02898e-35
CDKN3	1.26838	9.6681	16.7015	8.67264e-38	1.06339e-35
RIPK2	1.09391	10.5579	16.6202	1.45747e-37	1.72807e-35
PRC1	1.64865	11.0825	16.5966	1.69453e-37	1.9811e-35
NUDT5	1.09023	10.9284	16.5887	1.78187e-37	2.07356e-35
ATAD2	1.24994	9.72347	16.5839	1.83662e-37	2.12744e-35
SALL4	1.45879	9.1855	16.5716	1.98729e-37	2.28792e-35
CLDN5	-1.48389	10.1297	-16.4468	4.41612e-37	4.93349e-35
TEF	-1.0237	10.0412	-16.4424	4.53969e-37	5.0491e-35
SETBP1	-1.50354	10.3685	-16.44	4.6097e-37	5.10438e-35
SEMA6A	-1.97583	11.8989	-16.4218	5.18035e-37	5.68617e-35
CMTM8	1.31645	10.9254	16.3922	6.2625e-37	6.7851e-35
CCNA2	1.49291	10.2481	16.3891	6.38643e-37	6.88966e-35
SNRPB	1.04565	12.4608	16.3383	8.84847e-37	9.42437e-35
MELK	1.51596	10.2011	16.2477	1.5817e-36	1.6635e-34
FHL1	-2.60846	10.5693	-16.2295	1.77754e-36	1.83869e-34
GREM2	-1.30251	9.24921	-16.1808	2.43054e-36	2.46347e-34
TMEM166	1.08716	8.95997	16.1478	3.0051e-36	3.02145e-34
MMP7	2.81461	9.93317	16.1145	3.72293e-36	3.71348e-34
CXCL12	-1.57588	9.88659	-16.0602	5.27637e-36	5.16058e-34
C9orf140	1.68326	10.1782	16.0594	5.3049e-36	5.16837e-34
RPS21	1.33909	11.9492	16.0476	5.72415e-36	5.49168e-34
EBPL	1.2406	11.1441	16.0387	6.06141e-36	5.7712e-34
MIF	1.17144	13.49	16.0317	6.3405e-36	6.01414e-34
C8orf55	1.29897	11.4872	16.0045	7.55422e-36	7.11172e-34
CKS1B	1.22302	11.3315	16.0022	7.66848e-36	7.17909e-34
MRPS17	1.02792	11.2998	15.9799	8.84945e-36	8.08872e-34
PSMG1	1.1066	10.7781	15.9498	1.07413e-35	9.64775e-34
GPT2	1.52665	11.3541	15.9498	1.0747e-35	9.64775e-34
RPP40	1.11624	11.1365	15.9057	1.42754e-35	1.25463e-33
TUBB2B	-1.55835	10.2978	-15.8998	1.4829e-35	1.29875e-33
PDCD4	-1.20665	11.9416	-15.8789	1.69653e-35	1.4807e-33
IFITM1	1.72394	12.98	15.8449	2.11366e-35	1.82574e-33
IRAK1	1.0443	11.5939	15.8208	2.46945e-35	2.10414e-33
NKX2-3	-1.29294	9.78516	-15.7754	3.31023e-35	2.73704e-33
CFD	-2.32665	11.6982	-15.7338	4.3287e-35	3.53267e-33
DLG7	1.05917	9.49795	15.7276	4.50672e-35	3.66605e-33
FAM84B	1.4424	11.0143	15.7207	4.71373e-35	3.78544e-33
TH1L	1.03062	11.8415	15.6874	5.84568e-35	4.62066e-33
ARID3A	1.53106	10.8571	15.6552	7.19624e-35	5.63504e-33
CELSR3	1.28971	9.77694	15.6376	8.06358e-35	6.21737e-33
LOC731049	1.3448	11.409	15.6058	9.90745e-35	7.50102e-33
MYOT	-1.57164	9.37668	-15.6036	1.00506e-34	7.58654e-33
GARS	1.02001	12.6351	15.4313	3.06675e-34	2.18373e-32
METTL7A	-1.32437	10.1636	-15.4109	3.50137e-34	2.47787e-32
PTTG3	1.24371	10.3722	15.4105	3.5094e-34	2.47787e-32
LMTK3	1.01482	9.28766	15.4028	3.69122e-34	2.59895e-32
KDELR2	1.16161	12.0306	15.3917	3.96641e-34	2.7669e-32
LOC651816	1.25524	10.4916	15.3914	3.97379e-34	2.7669e-32
KLF9	-1.83407	12.4111	-15.3638	4.75312e-34	3.3004e-32
H3F3B	-1.13867	12.2445	-15.3116	6.66814e-34	4.59206e-32
CDCA5	1.68489	11.0532	15.3041	6.99965e-34	4.80719e-32
PTTG1	1.53875	11.0671	15.3034	7.03377e-34	4.81746e-32
NUP62CL	1.04703	9.62046	15.3028	7.06048e-34	4.82262e-32
SERPINB5	2.12905	10.218	15.2832	8.01728e-34	5.41727e-32
FNBP1	-1.92679	12.6704	-15.2439	1.03511e-33	6.88324e-32
DPEP1	1.9634	9.39989	15.2064	1.321e-33	8.64706e-32
HSPH1	1.28994	12.3917	15.2013	1.36521e-33	8.91323e-32
CCNB2	1.65338	10.962	15.1841	1.52654e-33	9.915e-32
EEF1A2	-1.14563	9.18173	-15.1837	1.53081e-33	9.91713e-32
RNF43	1.32903	9.83814	15.1561	1.83184e-33	1.17763e-31
C1orf71	-1.03098	12.6455	-15.1493	1.91486e-33	1.22473e-31
SLC25A34	-1.19941	9.38297	-15.1343	2.11112e-33	1.34003e-31
FERMT1	2.0013	11.1851	15.0984	2.66639e-33	1.67556e-31
C7	-1.8642	9.44705	-15.0842	2.92371e-33	1.82358e-31
SYNJ2BP	-1.02427	12.2638	-14.9835	5.63426e-33	3.42912e-31
RCAN2	-1.57014	10.9603	-14.9786	5.81404e-33	3.52999e-31
FASN	1.33105	11.9812	14.9294	8.01057e-33	4.81708e-31
KIF1A	-1.22841	9.03283	-14.9278	8.09525e-33	4.84481e-31
SCG2	-1.60595	9.76148	-14.8264	1.56807e-32	9.20912e-31
RAD51AP1	1.16312	9.86581	14.7956	1.91687e-32	1.1051e-30
MYC	1.46301	11.5575	14.7926	1.95554e-32	1.12481e-30
BEXL1	-1.00269	9.72638	-14.7797	2.1275e-32	1.21538e-30
C4orf34	-1.31732	12.698	-14.7179	3.18481e-32	1.77502e-30
LMNB2	1.28403	11.6991	14.6708	4.33137e-32	2.38757e-30
MFAP5	-2.16588	10.3374	-14.6672	4.43255e-32	2.438e-30
SSBP2	-1.1325	9.82527	-14.6553	4.7929e-32	2.62472e-30
RPS7	1.19205	10.0806	14.6329	5.54819e-32	3.0186e-30
GTF3A	1.07667	13.1581	14.6316	5.59472e-32	3.03734e-30
UCHL3	1.02551	11.4953	14.6117	6.37044e-32	3.45102e-30
SH3BP4	1.07449	11.1676	14.603	6.74598e-32	3.6466e-30
CALM1	-1.00556	14.4113	-14.5775	7.96794e-32	4.27953e-30
RDH5	-1.01228	10.1719	-14.5514	9.44953e-32	5.03228e-30
DARC	-1.68108	9.991	-14.5412	1.01008e-31	5.36773e-30
HPGD	-1.85292	10.5896	-14.5036	1.2919e-31	6.75118e-30
CRYAB	-2.44369	10.6741	-14.4816	1.49162e-31	7.73057e-30
PPP3CB	-1.13266	11.6088	-14.4739	1.56872e-31	8.08022e-30
NXT1	1.06143	11.446	14.4359	2.01216e-31	1.02428e-29
ADH1A	-2.77759	12.3094	-14.432	2.06351e-31	1.04785e-29
CFB	1.66967	11.8347	14.413	2.33638e-31	1.18402e-29
PLCL2	-1.15352	10.2921	-14.3939	2.64872e-31	1.33157e-29
PLAU	1.60574	10.2838	14.3905	2.70856e-31	1.35893e-29
KCTD14	1.22568	10.4573	14.3866	2.77828e-31	1.38836e-29
ZSCAN18	-1.80729	11.2447	-14.3346	3.90388e-31	1.92786e-29
OSR1	-1.76564	9.49838	-14.3329	3.94707e-31	1.94537e-29
GUCA2A	-3.83858	12.0036	-14.3201	4.2946e-31	2.10427e-29
GSN	-1.01443	10.0403	-14.3063	4.6997e-31	2.28495e-29
PER3	-1.27574	9.79772	-14.3045	4.75583e-31	2.30777e-29
BEST4	-2.13225	9.7592	-14.2788	5.62716e-31	2.68732e-29
ERO1L	1.05586	10.414	14.2749	5.77266e-31	2.74294e-29
LIPG	1.11166	9.95592	14.2696	5.97862e-31	2.82478e-29
LAPTM4B	1.40145	12.6184	14.2604	6.34995e-31	2.9946e-29
JAM2	-1.23744	9.52817	-14.2263	7.9381e-31	3.68821e-29
MMP3	1.88001	9.55593	14.2064	9.0457e-31	4.18734e-29
NPM3	1.06408	11.1196	14.1945	9.77839e-31	4.49341e-29
RNF150	-2.23559	10.4337	-14.1741	1.11736e-30	5.08803e-29
TXNIP	-1.29803	12.4101	-14.1521	1.29075e-30	5.83532e-29
MATN2	-1.4003	10.5959	-14.1442	1.35929e-30	6.13412e-29
CENPF	1.29887	10.2264	14.1264	1.52765e-30	6.84472e-29
PGM5	-2.34072	10.3922	-14.1186	1.60845e-30	7.18117e-29
CCNF	1.20136	10.42	14.0946	1.88172e-30	8.32729e-29
C6orf173	1.03621	10.2608	14.093	1.90206e-30	8.40249e-29
GSTM3	-1.86093	9.85887	-14.0581	2.3917e-30	1.04553e-28
SLC7A1	1.09507	11.7246	14.0347	2.78865e-30	1.21063e-28
RRM2	1.04672	9.20934	14.0285	2.90418e-30	1.25861e-28
AXIN2	2.07247	12.2756	13.9902	3.73316e-30	1.60404e-28
C17orf91	-1.2686	10.4888	-13.9831	3.91088e-30	1.67754e-28
GUCA2B	-2.80681	10.1365	-13.9764	4.08883e-30	1.74494e-28
C1orf24	-2.64	11.5503	-13.9513	4.8209e-30	2.04003e-28
MCM2	1.21172	10.5443	13.9265	5.67086e-30	2.37968e-28
RGMA	-2.04683	10.7297	-13.9258	5.69761e-30	2.3839e-28
SLC5A6	1.19155	11.0594	13.9258	5.6999e-30	2.3839e-28
KCNMA1	-1.16546	9.27327	-13.9036	6.59339e-30	2.73484e-28
CILP	-1.18569	9.26601	-13.8588	8.84829e-30	3.61643e-28
JPH1	1.27059	9.9582	13.8548	9.08588e-30	3.70751e-28
PJA2	-1.14048	12.9671	-13.8538	9.14091e-30	3.72392e-28
SYT4	-1.07402	8.98378	-13.8264	1.09488e-29	4.43884e-28
RBPMS2	-2.87888	11.1436	-13.713	2.30592e-29	9.01424e-28
CA1	-4.16795	11.7105	-13.7017	2.4831e-29	9.6618e-28
LY6G6D	2.39555	10.1005	13.6999	2.51368e-29	9.76566e-28
CST1	2.13605	9.45348	13.6985	2.537e-29	9.84106e-28
KIFC1	1.39434	10.6401	13.6856	2.76015e-29	1.06573e-27
TIMP1	1.37302	13.8264	13.6763	2.93546e-29	1.13168e-27
TTK	1.17099	10.0985	13.6542	3.39252e-29	1.30589e-27
MCM4	1.14897	10.6626	13.6525	3.43209e-29	1.3191e-27
RRS1	1.12546	10.7173	13.6291	4.0012e-29	1.52385e-27
TAGLN	-1.77174	11.6852	-13.6086	4.58095e-29	1.73938e-27
SNRPF	1.01869	12.8332	13.5923	5.09885e-29	1.92151e-27
NDN	-1.75636	11.3871	-13.5846	5.3609e-29	2.01724e-27
NCOA7	1.23724	12.5415	13.5569	6.43242e-29	2.40962e-27
NKD2	1.59337	10.1664	13.5424	7.07944e-29	2.64019e-27
BEX1	-1.02643	9.25965	-13.5365	7.35863e-29	2.73929e-27
AGPAT9	-1.2115	9.97734	-13.5282	7.76835e-29	2.88002e-27
GHR	-1.23594	9.58811	-13.5198	8.21392e-29	3.03625e-27
SLIT3	-1.01761	9.30369	-13.4989	9.41946e-29	3.4464e-27
LOC653505	1.00956	12.0087	13.4981	9.47225e-29	3.45565e-27
MFAP4	-2.06334	11.911	-13.4491	1.30737e-28	4.71522e-27
PLAGL2	1.09397	10.6338	13.4045	1.75317e-28	6.23304e-27
STC2	1.52158	9.60105	13.3958	1.85676e-28	6.59203e-27
CA9	1.58179	9.25868	13.3745	2.13488e-28	7.53685e-27
CDC45L	1.26708	10.2988	13.3659	2.25918e-28	7.94221e-27
PLK4	1.03877	9.99726	13.3396	2.68723e-28	9.39447e-27
CITED2	-1.34194	10.5926	-13.3322	2.82027e-28	9.84586e-27
NUSAP1	1.16213	10.2801	13.3232	2.99215e-28	1.0417e-26
PLEK2	1.2583	10.4558	13.3069	3.33121e-28	1.15654e-26
FAM129A	-2.15995	10.7509	-13.3021	3.4385e-28	1.19214e-26
PEG3	-1.23671	9.31505	-13.3007	3.47099e-28	1.20175e-26
IGFBP6	-1.58227	10.5035	-13.2539	4.72233e-28	1.61059e-26
CNN1	-3.4512	11.1039	-13.2472	4.93534e-28	1.67415e-26
MAOA	-1.5632	13.7	-13.2367	5.28776e-28	1.78647e-26
MT1E	-1.41066	11.0786	-13.201	6.68972e-28	2.21254e-26
FGL2	-1.47577	10.7416	-13.1636	8.55634e-28	2.78591e-26
CCL21	-2.14911	10.3919	-13.1462	9.59323e-28	3.09148e-26
HSPB6	-2.18829	9.86316	-13.144	9.73049e-28	3.12769e-26
GPM6B	-1.20261	9.2223	-13.0807	1.47598e-27	4.65498e-26
SPIB	-1.25809	9.22131	-13.0754	1.52826e-27	4.81383e-26
ACTG2	-2.48656	14.0975	-13.0534	1.76696e-27	5.53794e-26
AURKB	1.14119	10.1021	13.0438	1.88243e-27	5.88516e-26
PYY	-2.37971	9.81234	-13.0253	2.12584e-27	6.59693e-26
CSRP1	-2.03992	13.5482	-12.9287	4.01589e-27	1.2089e-25
ASPM	1.14927	10.0893	12.8741	5.75053e-27	1.71262e-25
KIF11	1.01912	9.70362	12.8638	6.15413e-27	1.82849e-25
FAM150A	1.05367	8.91678	12.8553	6.5077e-27	1.93126e-25
LMNB1	1.01674	9.91099	12.854	6.56591e-27	1.94623e-25
LYVE1	-1.43825	9.36681	-12.8409	7.15796e-27	2.10682e-25
LPP	-1.28229	13.9719	-12.8398	7.20662e-27	2.11866e-25
SSPN	-1.21265	9.94063	-12.79	1.00011e-26	2.9062e-25
NCAPG	1.02851	9.91164	12.7853	1.03177e-26	2.99477e-25
UCHL1	-1.23545	9.18517	-12.7611	1.20988e-26	3.49558e-25
C10orf81	1.27344	9.41611	12.7485	1.31473e-26	3.7725e-25
PCOLCE2	-1.32599	9.37005	-12.7296	1.48846e-26	4.24676e-25
GPSM2	1.30316	10.9475	12.6938	1.88387e-26	5.30267e-25
FAM57A	1.16647	10.7128	12.6918	1.90908e-26	5.36162e-25
CASQ2	-2.48116	9.88563	-12.6844	2.00421e-26	5.61625e-25
RYR3	-1.23553	9.08738	-12.6818	2.03897e-26	5.70729e-25
SOX8	-1.21211	9.82086	-12.648	2.54662e-26	7.042e-25
MYLK	-1.7177	10.1301	-12.5885	3.76827e-26	1.02068e-24
DACT3	-1.93067	10.574	-12.5802	3.9795e-26	1.07442e-24
S100P	2.59174	12.8745	12.5768	4.06846e-26	1.09726e-24
PPARGC1A	-1.27294	10.5169	-12.5306	5.51616e-26	1.47348e-24
CDCA7	1.11332	10.5557	12.5051	6.52329e-26	1.73696e-24
PRDX6	-1.03587	14.1821	-12.5031	6.61002e-26	1.75634e-24
TCEAL2	-2.2979	9.7653	-12.4677	8.34346e-26	2.18916e-24
TMOD1	-1.49676	9.36786	-12.4365	1.02432e-25	2.66534e-24
SORBS2	-1.03909	9.66667	-12.3977	1.32217e-25	3.41915e-24
BEX4	-1.37827	9.7842	-12.3261	2.11732e-25	5.3922e-24
SDPR	-1.75489	10.0598	-12.2814	2.84026e-25	7.14641e-24
TESC	1.74073	10.0774	12.2719	3.0229e-25	7.59076e-24
PPP1R14A	-2.03474	11.0193	-12.2467	3.5666e-25	8.9027e-24
PDZK1IP1	1.36765	9.84456	12.2322	3.92347e-25	9.72588e-24
DMN	-1.7551	9.7147	-12.2179	4.31129e-25	1.06453e-23
FLNC	-2.41812	11.4069	-12.2076	4.61372e-25	1.13585e-23
CTHRC1	1.47543	9.64644	12.2055	4.67596e-25	1.15005e-23
TACSTD2	2.26475	9.91333	12.1732	5.78291e-25	1.40852e-23
CBX7	-1.33205	10.5555	-12.1479	6.82794e-25	1.65026e-23
MEIS1	-1.46019	10.0438	-12.1107	8.72093e-25	2.0897e-23
ANKRD22	1.17642	10.2509	12.1026	9.19823e-25	2.19987e-23
TMEM47	-1.4233	10.8114	-12.1013	9.27344e-25	2.21365e-23
SPARCL1	-2.46551	12.4831	-12.0987	9.43472e-25	2.24788e-23
DES	-3.32721	10.7486	-12.0813	1.05783e-24	2.49669e-23
PKIB	-1.03717	9.41759	-12.0465	1.32892e-24	3.12183e-23
CHGA	-2.20931	10.1001	-12.0387	1.39864e-24	3.27643e-23
ST6GALNAC6	-1.84905	11.6027	-12.0344	1.43927e-24	3.36535e-23
CDCA8	1.06457	10.174	12.0266	1.51458e-24	3.53157e-23
ZG16	-3.65911	11.9707	-11.9927	1.89166e-24	4.3703e-23
C1orf115	-1.27135	11.3174	-11.98	2.05696e-24	4.7391e-23
CLIP3	-1.85428	11.3274	-11.9772	2.09432e-24	4.81635e-23
CDC20	1.48853	11.4257	11.9475	2.54533e-24	5.8216e-23
TMIGD1	-2.07918	9.97552	-11.9471	2.55216e-24	5.83192e-23
CAV1	-1.76522	11.1584	-11.9109	3.23586e-24	7.31444e-23
MGC13057	-1.09259	9.60632	-11.9071	3.31833e-24	7.48739e-23
BOP1	1.10351	12.0931	11.8633	4.42334e-24	9.87434e-23
OTOP2	-1.38634	9.08733	-11.8579	4.58202e-24	1.02104e-22
KCNMB1	-2.85828	11.224	-11.818	5.95314e-24	1.30803e-22
KIAA1881	-2.23907	9.78222	-11.8163	6.01749e-24	1.31986e-22
SST	-1.41244	9.13073	-11.8112	6.22407e-24	1.36279e-22
SLC4A4	-1.12295	9.3019	-11.8047	6.49469e-24	1.41957e-22
LOC731314	1.00502	11.0582	11.8041	6.52242e-24	1.42439e-22
PTCHD1	-1.63118	9.32999	-11.7859	7.34787e-24	1.58947e-22
NR3C2	-1.16588	10.3494	-11.7507	9.24992e-24	1.98046e-22
HKDC1	1.63674	10.3441	11.7474	9.45506e-24	2.01922e-22
ATP1A2	-1.67592	9.25404	-11.7256	1.09089e-23	2.32181e-22
DENND2A	-1.1021	10.9545	-11.7186	1.14175e-23	2.41981e-22
FAM46B	-1.54057	9.31223	-11.7032	1.26276e-23	2.64728e-22
GGH	1.20879	10.7301	11.6934	1.34655e-23	2.80421e-22
CTSG	-1.36527	9.69261	-11.6851	1.42158e-23	2.95557e-22
SYNPO2	-1.02403	9.07742	-11.6753	1.51663e-23	3.1402e-22
LMOD1	-1.76641	9.64397	-11.6604	1.67185e-23	3.43892e-22
BCHE	-1.67163	9.35895	-11.6167	2.2254e-23	4.51474e-22
MMP12	1.55639	10.0014	11.5917	2.62019e-23	5.27734e-22
TK1	1.13085	10.479	11.5696	3.02837e-23	6.06543e-22
PTGS1	-1.34036	9.64208	-11.5651	3.11865e-23	6.24127e-22
CXCL2	1.33076	9.59335	11.5624	3.17537e-23	6.34468e-22
LCN2	2.78839	13.3567	11.5465	3.52243e-23	7.00473e-22
SLIT2	-1.41387	9.94924	-11.5405	3.66459e-23	7.28119e-22
FUT4	1.05746	11.3358	11.5118	4.42115e-23	8.72292e-22
NEDD4L	-1.01929	11.2129	-11.5075	4.54701e-23	8.95017e-22
TCEAL3	-1.28961	11.1285	-11.4814	5.39058e-23	1.05446e-21
SLC5A1	1.46258	10.969	11.4519	6.53671e-23	1.26976e-21
C13orf18	1.31916	10.3899	11.4484	6.68845e-23	1.29623e-21
GZMB	1.27828	9.44732	11.4478	6.7145e-23	1.30028e-21
SCNN1B	-2.00989	10.2	-11.4389	7.11721e-23	1.37508e-21
CCL23	-1.20161	9.26591	-11.4286	7.61395e-23	1.46542e-21
MGC4172	-1.67127	11.8934	-11.4239	7.85391e-23	1.50814e-21
BAIAP2L1	1.34716	11.1599	11.4217	7.96712e-23	1.52871e-21
PNPLA7	-1.28524	10.9352	-11.4009	9.12492e-23	1.74554e-21
CLDN2	2.135	9.47141	11.3981	9.29132e-23	1.77467e-21
SRPK1	1.047	11.7991	11.3846	1.01502e-22	1.93285e-21
ADAMTS1	-1.20858	10.0386	-11.3839	1.01941e-22	1.93973e-21
CA4	-3.02762	11.7777	-11.3777	1.06191e-22	2.01451e-21
WDR72	1.6842	9.57474	11.3533	1.24466e-22	2.34176e-21
LOC387882	1.29532	11.1213	11.3281	1.4679e-22	2.74327e-21
HES6	1.20583	11.541	11.3262	1.48553e-22	2.77211e-21
TNFRSF6B	1.29305	9.6689	11.3188	1.55976e-22	2.90416e-21
RARRES2	-1.2012	11.7628	-11.3101	1.65014e-22	3.0679e-21
CAP2	-1.8628	10.4491	-11.2896	1.88629e-22	3.48631e-21
MT1M	-2.06342	10.5987	-11.2806	2.00102e-22	3.68751e-21
PNCK	-2.73233	10.5571	-11.2396	2.61375e-22	4.75049e-21
MARCKSL1	1.37707	12.888	11.2388	2.62845e-22	4.77376e-21
LMO3	-1.17137	9.14944	-11.1941	3.51545e-22	6.33891e-21
RASL12	-1.25641	10.0832	-11.1816	3.81567e-22	6.84099e-21
C14orf132	-1.42444	9.90007	-11.1563	4.49811e-22	8.01308e-21
CYBRD1	-1.52488	11.2541	-11.1439	4.87586e-22	8.66758e-21
SLC2A1	1.31192	11.1318	11.0915	6.85763e-22	1.20541e-20
HSPB8	-2.0396	9.71997	-11.089	6.97263e-22	1.22477e-20
REG1A	2.91433	9.89816	11.0866	7.08247e-22	1.24146e-20
KLF2	-1.11122	13.0647	-11.0701	7.88525e-22	1.37641e-20
PRICKLE2	-1.5569	10.4356	-11.059	8.47108e-22	1.47254e-20
EPSTI1	1.23753	11.4826	11.0495	9.01275e-22	1.5613e-20
FABP6	1.01958	8.8786	11.0421	9.45922e-22	1.63301e-20
CPXM2	-1.7292	10.1755	-11.0357	9.85978e-22	1.69634e-20
STIL	1.09509	10.8189	11.0009	1.23656e-21	2.10299e-20
ATP2B4	-1.43993	10.6497	-10.9933	1.29861e-21	2.19662e-20
CHP2	-2.1698	10.9631	-10.9494	1.7277e-21	2.89131e-20
TPM2	-1.41766	12.154	-10.9344	1.90422e-21	3.17404e-20
ITPR1	-1.15774	9.89784	-10.9213	2.07355e-21	3.44258e-20
ANTXR2	-1.19475	12.0701	-10.8833	2.65284e-21	4.36113e-20
PLEKHO1	-1.07139	10.0886	-10.8825	2.66673e-21	4.38111e-20
GLDN	-1.58239	9.78943	-10.8622	3.04164e-21	4.97428e-20
MSX1	1.31184	9.55306	10.8513	3.26533e-21	5.31589e-20
NEXN	-1.73199	10.2237	-10.8106	4.25109e-21	6.81041e-20
HSPB1	-1.06446	13.5936	-10.8015	4.50906e-21	7.20991e-20
UGDH	-1.14795	11.8327	-10.7673	5.62571e-21	8.92164e-20
LOC285382	-1.19537	10.1858	-10.6998	8.71074e-21	1.35575e-19
PDLIM3	-2.04443	10.8791	-10.6796	9.92286e-21	1.53584e-19
MRGPRF	-1.47366	9.64339	-10.6792	9.9524e-21	1.53947e-19
MAP7	1.19319	11.5053	10.6757	1.01783e-20	1.57008e-19
FBXO32	-1.19312	10.2636	-10.6746	1.02527e-20	1.58008e-19
LIMS2	-1.35489	9.62571	-10.6631	1.10413e-20	1.69538e-19
ARHGAP15	-1.04996	10.2695	-10.6428	1.25888e-20	1.9201e-19
TGFBR3	-1.36139	11.4131	-10.6385	1.29425e-20	1.96926e-19
KCNA5	-1.03015	9.25151	-10.6275	1.38955e-20	2.10662e-19
GINS2	1.14386	10.5776	10.6113	1.54366e-20	2.33323e-19
HSPA2	-1.5192	10.5086	-10.6034	1.62399e-20	2.44875e-19
AP1S2	-1.44401	10.8914	-10.5923	1.7445e-20	2.61946e-19
MYL9	-2.21073	10.4055	-10.5575	2.18453e-20	3.24541e-19
TRPM6	-1.97214	10.3568	-10.5397	2.44983e-20	3.62229e-19
CD55	1.21251	11.0876	10.5391	2.45932e-20	3.63205e-19
FLJ35258	-1.25783	9.89085	-10.535	2.52484e-20	3.72443e-19
SYT11	-1.33526	11.1665	-10.515	2.87334e-20	4.21132e-19
AGTR1	-1.10165	8.98027	-10.4936	3.29677e-20	4.80671e-19
RGS2	-1.85146	12.3967	-10.4296	4.98009e-20	7.1368e-19
RGL1	-1.06092	11.1135	-10.3872	6.54226e-20	9.27502e-19
C15orf52	-1.30839	11.6434	-10.3798	6.85892e-20	9.70753e-19
ALDH1A1	-1.53166	11.2137	-10.3645	7.57146e-20	1.06739e-18
FXYD6	-1.52576	9.72832	-10.3636	7.61387e-20	1.07157e-18
COL1A1	1.83227	12.3483	10.3352	9.13997e-20	1.27281e-18
TMEM35	-1.30787	9.22944	-10.3146	1.0434e-19	1.4506e-18
CKB	-1.5523	13.7789	-10.3144	1.04464e-19	1.45153e-18
TCN1	2.30728	9.53313	10.3038	1.1178e-19	1.54805e-18
REEP1	-1.75475	10.2193	-10.2724	1.36755e-19	1.87738e-18
EML1	-1.00741	9.43803	-10.2339	1.75111e-19	2.37667e-18
JAM3	-1.56538	11.3119	-10.2141	1.98707e-19	2.68677e-18
SLC12A2	1.15741	11.8289	10.1858	2.38319e-19	3.19147e-18
ITM2C	-1.37212	14.1553	-10.1841	2.40866e-19	3.22214e-18
MAB21L2	-1.46362	9.66838	-10.1686	2.65972e-19	3.55421e-18
SGCE	-1.36729	10.5647	-10.1622	2.77086e-19	3.69487e-18
APM-1	-1.10253	9.81205	-10.1561	2.88068e-19	3.83521e-18
ARMCX1	-1.0329	9.36967	-10.1413	3.16777e-19	4.18418e-18
GRM8	1.42431	9.76958	10.1095	3.88199e-19	5.09013e-18
NKD1	1.20927	9.22392	10.1006	4.10827e-19	5.37282e-18
MLLT11	-1.14531	9.74824	-10.0921	4.33764e-19	5.661e-18
C20orf127	-1.04413	10.0134	-10.0792	4.71121e-19	6.1358e-18
MGP	-2.06948	12.5629	-10.0675	5.07627e-19	6.59077e-18
IFITM3	1.09911	13.8382	10.0575	5.41152e-19	7.01155e-18
CLCA4	-3.11696	11.3455	-10.054	5.53305e-19	7.16162e-18
LRCH2	-1.09442	9.36791	-10.0197	6.88723e-19	8.85964e-18
PITX1	1.25757	11.8244	10.0125	7.21202e-19	9.25377e-18
CLDN8	-2.4705	10.47	-10.0054	7.54387e-19	9.6451e-18
MST1	-1.48501	11.0034	-9.99828	7.8958e-19	1.00746e-17
GPR172A	1.01977	11.5025	9.97474	9.1736e-19	1.16282e-17
PTRF	-1.47611	12.7604	-9.95427	1.04513e-18	1.31615e-17
MT1A	-1.45069	13.9032	-9.94865	1.08326e-18	1.3628e-17
S100A9	1.09148	9.62647	9.93078	1.21375e-18	1.52087e-17
UBD	1.77171	11.0506	9.92482	1.26072e-18	1.57346e-17
JAZF1	-1.11817	9.47663	-9.88078	1.66823e-18	2.05653e-17
MSRB3	-1.56959	9.80346	-9.87465	1.73449e-18	2.13716e-17
AK1	-1.01096	10.4498	-9.87056	1.78021e-18	2.1892e-17
ARHGEF6	-1.0741	11.1149	-9.86926	1.795e-18	2.20308e-17
FAM83H	1.27456	11.2518	9.86799	1.80953e-18	2.21875e-17
SLC26A3	-3.05951	13.4118	-9.86499	1.84436e-18	2.25705e-17
SLMAP	-1.49158	12.4835	-9.84461	2.09926e-18	2.55777e-17
CA2	-2.58537	12.9691	-9.84345	2.11481e-18	2.57548e-17
STON1	-1.40415	9.38425	-9.79762	2.82861e-18	3.42156e-17
CCL19	-1.94785	10.2641	-9.79339	2.90567e-18	3.5097e-17
COX7A1	-1.45144	10.5526	-9.79236	2.92471e-18	3.52936e-17
PBX3	-1.23686	11.2537	-9.78374	3.08905e-18	3.72226e-17
DUOXA2	1.69433	9.47559	9.7764	3.23614e-18	3.89018e-17
TJAP1	-1.30357	12.2705	-9.77629	3.23839e-18	3.89102e-17
OSTbeta	-1.33884	9.53826	-9.76355	3.51076e-18	4.21224e-17
GPT	-1.51812	10.5192	-9.72255	4.55152e-18	5.41444e-17
EDN3	-1.30289	9.8912	-9.71511	4.77117e-18	5.66634e-17
BMP7	1.06165	9.17884	9.68222	5.87464e-18	6.9164e-17
SCRG1	-1.54393	9.28657	-9.64455	7.45364e-18	8.66982e-17
FLJ21986	-1.58298	10.8531	-9.63131	8.10336e-18	9.39079e-17
FLJ10986	1.1186	10.6645	9.625	8.43281e-18	9.75908e-17
EVL	-1.08083	12.0572	-9.61217	9.14412e-18	1.0558e-16
MS4A12	-2.80515	11.1	-9.61003	9.26839e-18	1.06965e-16
FERMT2	-1.8016	11.9901	-9.58774	1.06678e-17	1.22385e-16
PPP1R3C	-1.55238	9.71019	-9.58567	1.08078e-17	1.23709e-16
BNC2	-1.07236	9.40789	-9.58027	1.1182e-17	1.27585e-16
NEU4	-1.54751	10.4111	-9.5575	1.2907e-17	1.46403e-16
LOC401115	1.1523	12.772	9.49982	1.85573e-17	2.0796e-16
LOC401321	-1.85764	11.3306	-9.48883	1.98848e-17	2.21947e-16
PDZRN4	-1.05302	8.9832	-9.45548	2.45213e-17	2.71527e-16
TSHZ3	-1.1146	10.036	-9.45155	2.51338e-17	2.7782e-16
GCG	-1.66778	9.55511	-9.44532	2.61369e-17	2.88275e-16
PTGIS	-1.08541	9.23689	-9.38276	3.86957e-17	4.17987e-16
HSPB7	-1.2528	9.40282	-9.38021	3.93196e-17	4.24544e-16
CALD1	-1.79246	11.9868	-9.37136	4.15594e-17	4.47382e-16
TACR2	-1.37318	9.21774	-9.36987	4.19507e-17	4.51208e-16
ACTA2	-1.08376	15.2148	-9.35227	4.68374e-17	5.01621e-16
MT2A	-1.35439	12.8552	-9.33604	5.18456e-17	5.52668e-16
KLHDC8B	-1.17397	10.3777	-9.32783	5.45781e-17	5.79829e-16
CYR61	-1.45787	12.3873	-9.26659	8.00196e-17	8.32866e-16
RERG	-1.24953	9.48862	-9.26237	8.21594e-17	8.5443e-16
ETS2	1.10568	12.9068	9.22761	1.02052e-16	1.05174e-15
C10orf116	-1.35892	12.7854	-9.22488	1.03806e-16	1.06893e-15
HAND1	-2.58963	9.88692	-9.19977	1.21382e-16	1.24431e-15
MTE	-1.18175	10.6228	-9.18348	1.3434e-16	1.37267e-15
KANK2	-1.35549	10.1353	-9.15465	1.60732e-16	1.62844e-15
REG1B	2.02444	9.38609	9.12645	1.91531e-16	1.92959e-15
CACNA1H	-1.30614	10.2433	-9.09583	2.31633e-16	2.31781e-15
SELENBP1	-1.66696	12.4673	-9.05503	2.98317e-16	2.95333e-15
SMTN	-1.25545	10.0089	-9.03864	3.3019e-16	3.25604e-15
SLC25A4	-1.18204	11.7592	-8.99083	4.43853e-16	4.33775e-15
C7orf41	-1.1079	11.3133	-8.98581	4.57827e-16	4.46736e-15
BCYRN1	-1.07039	11.8809	-8.98496	4.60243e-16	4.4892e-15
LOC653158	-1.15506	10.9345	-8.94232	5.98888e-16	5.77875e-15
GPX2	1.73285	14.6194	8.93997	6.07624e-16	5.85405e-15
CCL8	-1.10962	10.0868	-8.93842	6.13466e-16	5.90129e-15
GALNT4	1.04723	10.9263	8.89911	7.81687e-16	7.45673e-15
BEST2	-1.10755	9.35984	-8.88212	8.67919e-16	8.22624e-15
AHCYL2	-1.4223	11.3379	-8.87937	8.82753e-16	8.36055e-15
DPYSL3	-1.67137	12.3548	-8.83776	1.14018e-15	1.06978e-14
DUSP1	-1.21863	14.0809	-8.82912	1.20238e-15	1.12646e-14
MT1X	-1.18279	12.7816	-8.8269	1.21886e-15	1.1402e-14
SELM	-1.11889	11.0603	-8.82038	1.26869e-15	1.18373e-14
C10orf56	-1.08805	10.4833	-8.81705	1.29487e-15	1.20771e-14
SFRP2	-1.32982	9.75169	-8.81376	1.32134e-15	1.23012e-14
APCDD1	1.11466	10.1384	8.80381	1.40454e-15	1.30372e-14
SVEP1	-1.04399	10.3799	-8.79516	1.48108e-15	1.37172e-14
LOC401093	-1.19539	9.27373	-8.77936	1.63181e-15	1.50136e-14
HSD17B6	-1.02706	9.57074	-8.74643	1.99665e-15	1.81576e-14
CYP4F12	-1.25076	11.1587	-8.71934	2.35659e-15	2.13e-14
CCL20	1.66701	11.1123	8.71421	2.43171e-15	2.19553e-14
GMDS	1.25026	13.532	8.7114	2.47377e-15	2.2311e-14
CES2	-1.2273	11.7277	-8.70616	2.55431e-15	2.29961e-14
POPDC2	-1.09381	9.17017	-8.66485	3.28746e-15	2.93652e-14
BAPX1	-1.5334	9.87387	-8.65482	3.49485e-15	3.11462e-14
REG4	1.983	10.606	8.65374	3.51801e-15	3.13354e-14
SPON1	-1.26512	11.4463	-8.65225	3.55e-15	3.1598e-14
CBX6	-1.11826	10.9785	-8.61243	4.52507e-15	3.98815e-14
CELP	1.12177	9.11853	8.57629	5.63791e-15	4.92235e-14
LOC643272	1.21507	9.04782	8.54056	7.00429e-15	6.06685e-14
APOD	-1.22755	10.2563	-8.53926	7.05975e-15	6.11277e-14
ITPKA	-1.32023	10.8928	-8.53818	7.10627e-15	6.14882e-14
CEACAM7	-2.12379	11.0585	-8.50398	8.74399e-15	7.50646e-14
LEPREL1	-1.18492	11.3515	-8.50387	8.74958e-15	7.50868e-14
IL28B	-1.06275	8.97987	-8.50292	8.80018e-15	7.54953e-14
DHRS9	-1.10655	9.75271	-8.47493	1.04261e-14	8.89279e-14
SLC16A9	-1.29821	10.8288	-8.44024	1.28588e-14	1.08791e-13
FAM23B	-1.27218	10.0002	-8.43413	1.33422e-14	1.12578e-13
THBS4	-1.99386	9.74817	-8.43302	1.34328e-14	1.13228e-13
PRNP	-1.41588	12.3842	-8.39306	1.70951e-14	1.42901e-13
SLCO1B3	1.14638	8.8947	8.37256	1.93428e-14	1.611e-13
UGT2B17	-1.50542	10.3876	-8.33983	2.35553e-14	1.94318e-13
PTGDS	-1.14223	10.2688	-8.3308	2.48686e-14	2.04146e-13
CXCL10	1.11958	9.87112	8.31365	2.75686e-14	2.25281e-13
IER3	1.04501	12.8138	8.30028	2.98729e-14	2.4332e-13
FOSB	-1.69912	13.0838	-8.29978	2.99636e-14	2.4398e-13
EGR1	-1.06212	13.5298	-8.16607	6.66816e-14	5.26581e-13
REG3A	1.02812	8.97418	8.10025	9.86649e-14	7.68529e-13
PALLD	-1.4235	12.7803	-8.0747	1.14834e-13	8.86233e-13
GAS1	-1.18177	9.55326	-8.06359	1.22657e-13	9.43713e-13
LYZ	1.34595	10.4102	8.05844	1.26467e-13	9.70946e-13
COL7A1	1.11677	10.8976	8.05558	1.28625e-13	9.86909e-13
SLC22A18AS	-1.20314	10.4832	-8.05548	1.28706e-13	9.87227e-13
HSD17B2	-1.37352	10.4062	-8.03606	1.44399e-13	1.10222e-12
CEL	1.33055	9.40554	8.03317	1.4689e-13	1.11987e-12
WFDC1	-1.0131	10.0304	-8.02536	1.53843e-13	1.17075e-12
KIAA0672	-1.13666	11.6035	-8.00601	1.72511e-13	1.3057e-12
SGK	-1.28193	12.4711	-7.97883	2.02568e-13	1.52129e-12
ADH1C	-1.88508	11.5769	-7.94498	2.47332e-13	1.84315e-12
EHF	1.07669	10.8353	7.92068	2.85406e-13	2.11123e-12
LRP4	1.06767	9.81169	7.90152	3.1946e-13	2.35275e-12
AKR1B10	-1.56812	10.847	-7.81781	5.22034e-13	3.76848e-12
SCIN	-1.06337	9.87497	-7.77618	6.65832e-13	4.75735e-12
LOC646723	1.4802	13.9977	7.73469	8.48106e-13	5.99493e-12
MAL2	1.31291	12.2233	7.70066	1.03387e-12	7.23683e-12
HSPA1A	-1.12819	12.1709	-7.60929	1.75593e-12	1.2033e-11
DCN	-1.13864	11.2933	-7.60859	1.76306e-12	1.20753e-11
CAPN13	-1.10026	10.1902	-7.59723	1.88267e-12	1.28664e-11
DKFZP564O0823	-1.15569	13.0665	-7.57571	2.13175e-12	1.44939e-11
PCP4	-1.80503	10.0832	-7.50615	3.18158e-12	2.12636e-11
FCRLA	-1.0737	9.31205	-7.50593	3.18565e-12	2.12851e-11
CLDN23	-1.47715	11.618	-7.39912	5.87162e-12	3.81269e-11
VPREB3	-1.21098	9.43049	-7.38811	6.25209e-12	4.04615e-11
FREQ	-1.23904	10.1413	-7.38051	6.52884e-12	4.21874e-11
SMYD1	-1.05001	8.84554	-7.35986	7.34358e-12	4.71851e-11
VIPR1	-1.13821	11.7433	-7.32783	8.81046e-12	5.60091e-11
VSIG2	-1.88574	12.2059	-7.26709	1.24302e-11	7.79357e-11
UGT2B7	-1.38835	10.8052	-7.2155	1.66324e-11	1.03177e-10
MCOLN2	-1.11634	10.6171	-7.14788	2.43264e-11	1.48127e-10
KIAA0367	-1.43097	11.4273	-7.14254	2.50662e-11	1.52521e-10
HSD11B2	-1.23803	11.6157	-7.0456	4.30829e-11	2.56923e-10
CD19	-1.09878	9.63683	-6.91081	9.09111e-11	5.24356e-10
GUCY1A3	-1.11225	10.4838	-6.86621	1.16195e-10	6.62737e-10
MT1F	-1.40519	12.4058	-6.81426	1.54481e-10	8.69269e-10
BAMBI	1.01607	10.649	6.79962	1.67361e-10	9.38596e-10
CTXN1	-1.2582	9.98359	-6.73589	2.36876e-10	1.30287e-09
CXADR	1.01498	12.1342	6.57047	5.78753e-10	3.05621e-09
MT1G	-1.61378	13.3682	-6.55587	6.25846e-10	3.29106e-09
CEACAM5	1.25261	12.7116	6.47883	9.44308e-10	4.89001e-09
IGFBP2	1.06544	10.7489	6.47793	9.48815e-10	4.91234e-09
PTPLA	-1.04153	9.83456	-6.34199	1.94737e-09	9.75569e-09
OLFM4	1.53963	11.4981	6.23304	3.44316e-09	1.68314e-08
CEACAM6	1.40755	14.5081	6.22283	3.63092e-09	1.77045e-08
DEFA6	1.07113	9.03882	6.133	5.78084e-09	2.76355e-08
MSLN	1.26607	10.4235	6.09317	7.09556e-09	3.35883e-08
CD52	-1.04647	10.6822	-6.0484	8.92542e-09	4.1864e-08
SPINK1	1.39258	13.1822	5.79883	3.14603e-08	1.39419e-07
MYO1A	-1.06002	11.8805	-5.7795	3.46387e-08	1.52831e-07
C6orf105	-1.11363	10.449	-5.77038	3.62444e-08	1.59579e-07
COL1A2	1.09847	12.714	5.75979	3.82002e-08	1.67487e-07
MALL	-1.11929	12.4857	-5.72732	4.48666e-08	1.95352e-07
CA12	-1.01971	11.3971	-5.62915	7.27075e-08	3.09969e-07
HMGCS2	-1.56448	12.9721	-5.47371	1.54465e-07	6.34002e-07
ANPEP	-1.23948	10.5902	-5.18236	6.11038e-07	2.34168e-06
DEFA5	1.00203	9.19975	5.17983	6.18241e-07	2.36856e-06
ITLN1	-1.467	12.0389	-4.52038	1.14754e-05	3.81289e-05
MEP1A	-1.05343	12.4711	-4.16714	4.88425e-05	0.000149757
PI3	1.07352	11.8766	4.01382	8.91719e-05	0.000265414
CLCA1	-1.16194	11.771	-3.95813	0.000110516	0.000325399
PIGR	-1.09166	13.8519	-3.60186	0.00041366	0.0011264
