# Supplementary material for: Identification of colon tumor marker NKD1 via integrated bioinformatics analysis and experimental validation
Source: Cancer Med. 2021 Sep 21;10(20):7383–94. doi: 10.1002/cam4.4224 (PMC8525156; doi:10.1002/cam4.4224)
Supplement: Supplementary file 3 — Table S3 [file CAM4-10-7383-s007.xls]

## Sheet: TCGA_diff
Supplementary Table ST3.Differentially expressed genes of TCGA Datasets
id	logFC	AveExpr	t	P.Value	adj.P.Val
CDH3	6.15728	5.97713	37.8168	5.48973e-151	7.8591e-147
OTOP2	-8.81763	-1.79266	-35.8101	4.03148e-142	2.88574e-138
KRT80	6.33733	4.54671	32.8931	7.47449e-129	3.56683e-125
ESM1	4.93811	2.26455	31.1253	1.3267e-120	4.74826e-117
ETV4	5.15653	6.23426	29.7765	3.2715e-114	9.36696e-111
MTHFD1L	2.3989	5.50831	28.8792	6.46185e-110	1.5418e-106
BEST4	-6.34069	0.45135	-27.5368	1.9722e-103	4.03343e-100
AJUBA	2.90678	4.38115	27.4723	4.05676e-103	7.25958e-100
CA7	-6.88015	0.384282	-26.976	1.05371e-100	1.6761e-97
C6orf223	5.1662	4.54473	25.4065	5.07181e-93	7.2608e-90
WNT2	4.95437	2.48457	25.2585	2.71151e-92	3.52891e-89
CLDN1	4.58577	5.99695	24.8782	2.01647e-90	2.40564e-87
SLC25A34	-4.22845	0.281428	-24.8285	3.5466e-90	3.90562e-87
CEMIP	4.88839	6.45533	24.3799	5.76971e-88	5.89994e-85
GLTP	-1.65367	5.33498	-24.2897	1.60911e-87	1.53573e-84
CLEC3B	-4.51025	1.21537	-24.2832	1.73203e-87	1.54974e-84
LRP8	3.0076	4.27906	23.709	1.18659e-84	9.99247e-82
NFE2L3	2.55697	6.83089	23.3718	5.50825e-83	4.38089e-80
SCGN	-5.60846	-1.13373	-23.3158	1.04261e-82	7.85579e-80
SLC30A10	-5.96433	-1.56581	-23.2026	3.78271e-82	2.70767e-79
GUCA2B	-7.83223	-0.616764	-22.6531	1.97778e-79	1.34828e-76
APPL2	-1.84172	5.91626	-22.5521	6.24719e-79	4.06522e-76
PEX26	-1.73716	6.18279	-22.4237	2.69762e-78	1.6791e-75
TMIGD1	-8.13604	-0.681032	-22.3405	6.95763e-78	4.15022e-75
ABCG2	-4.9794	1.26296	-22.2414	2.14976e-77	1.23104e-74
FOXQ1	5.67846	4.49423	22.1361	7.13819e-77	3.9304e-74
TRIP13	2.28053	4.60644	21.9508	5.88674e-76	3.12128e-73
TRIB3	3.56905	5.87637	21.9297	7.48173e-76	3.8253e-73
PYY	-7.37579	-0.786667	-21.815	2.76267e-75	1.36381e-72
PHLPP2	-2.56703	4.29102	-21.7656	4.84389e-75	2.3115e-72
SST	-5.52768	-1.7275	-21.729	7.34938e-75	3.39399e-72
UGP2	-2.1572	6.69426	-21.6901	1.14449e-74	5.12016e-72
PLP1	-5.87258	-0.970192	-21.5559	5.26956e-74	2.28603e-71
GCNT2	-4.26861	0.696323	-21.2754	1.27973e-72	5.38841e-70
ENC1	1.99006	7.26318	21.2401	1.91117e-72	7.73224e-70
USP2	-4.25812	1.15159	-21.2386	1.9444e-72	7.73224e-70
PRSS22	4.1806	3.98487	21.0981	9.60468e-72	3.71623e-69
GRIN2D	4.55309	4.65903	20.9264	6.7478e-71	2.54214e-68
SPIB	-5.55596	0.732616	-20.8009	2.80461e-70	1.02951e-67
ASPA	-4.01991	-0.995565	-20.7649	4.22419e-70	1.49055e-67
INHBA	4.88703	4.38197	20.7639	4.26884e-70	1.49055e-67
PDCD4	-2.10683	6.54307	-20.7493	5.03826e-70	1.71733e-67
ETFDH	-1.95876	4.31149	-20.562	4.2172e-69	1.40403e-66
NRXN1	-4.99569	-1.77605	-20.492	9.32826e-69	3.03508e-66
EPOP	3.34012	3.37701	20.4437	1.61218e-68	5.12887e-66
SLCO4A1	3.20006	5.78884	20.2643	1.22945e-67	3.82625e-65
BMP3	-6.45107	-0.0208748	-20.2213	2.00026e-67	6.09271e-65
PLPP1	-2.0861	4.57681	-20.1882	2.91017e-67	8.6796e-65
CLDN8	-6.85054	-1.53582	-20.1749	3.38333e-67	9.88485e-65
MAMDC2	-5.41597	-0.396595	-20.1577	4.1082e-67	1.17626e-64
GLP2R	-4.31812	-0.315806	-20.1196	6.32506e-67	1.77548e-64
CADM3	-5.55309	-0.600776	-20.1004	7.85838e-67	2.16347e-64
C2orf88	-4.0319	3.03586	-20.0936	8.48851e-67	2.29286e-64
IL6R	-3.02004	3.63409	-20.0587	1.26025e-66	3.34105e-64
RSPO2	-4.40634	-1.33665	-20.0344	1.65801e-66	4.31565e-64
PI16	-5.62584	-0.800626	-19.9284	5.49304e-66	1.40426e-63
CNNM2	-1.70634	4.09404	-19.9141	6.46036e-66	1.62257e-63
SLC22A5	-1.81014	4.61585	-19.9123	6.591e-66	1.62684e-63
CIPC	-1.38778	4.86792	-19.9014	7.44986e-66	1.80766e-63
GFRA2	-3.96144	-0.596309	-19.8601	1.18896e-65	2.83686e-63
ABCA8	-5.53397	0.201229	-19.8193	1.88422e-65	4.42204e-63
LYVE1	-4.61136	1.10624	-19.7843	2.79639e-65	6.45695e-63
PRKG2	-3.96731	-0.097756	-19.6875	8.33362e-65	1.89372e-62
SLC51A	-3.69368	1.91587	-19.6728	9.84209e-65	2.20155e-62
SULT1A2	-4.12016	0.382002	-19.5719	3.06883e-64	6.75898e-62
EPHX4	4.01722	2.32238	19.5115	6.06198e-64	1.3149e-61
TMEM100	-4.30998	-0.534624	-19.4536	1.16432e-63	2.48782e-61
FAM107A	-3.83515	1.22533	-19.4434	1.30515e-63	2.74773e-61
RETSAT	-1.93296	6.85591	-19.368	3.05071e-63	6.32956e-61
PRIMA1	-5.3399	-0.905841	-19.3273	4.82493e-63	9.86768e-61
IQANK1	2.65499	4.83944	19.2747	8.72118e-63	1.75848e-60
PKIB	-4.52275	2.93385	-19.0652	9.1706e-62	1.82342e-59
CDKN2B	-3.5436	3.83577	-19.0568	1.00864e-61	1.97805e-59
CA1	-9.18057	1.04152	-19.0357	1.27761e-61	2.47166e-59
SLC36A1	-1.91605	4.69495	-19.0336	1.30805e-61	2.49681e-59
SCARA5	-5.81497	1.23329	-18.9444	3.55753e-61	6.70127e-59
ZNF575	-2.04369	1.81781	-18.9359	3.9159e-61	7.28051e-59
PRDX6	-1.45219	7.57689	-18.8465	1.06594e-60	1.95642e-58
SPPL2A	-1.68918	5.97968	-18.724	4.20025e-60	7.61148e-58
DDX31	1.09108	4.41741	18.6615	8.45469e-60	1.51297e-57
UGT1A8	-4.89266	-0.648859	-18.6476	9.87721e-60	1.74571e-57
CPNE7	4.86019	3.91148	18.5814	2.06901e-59	3.61219e-57
HPSE2	-3.69123	-0.854875	-18.5748	2.22715e-59	3.84143e-57
PLAC9	-2.73263	0.804194	-18.5653	2.47604e-59	4.21988e-57
TMEM72	-4.99889	-0.187329	-18.5553	2.76972e-59	4.66487e-57
SMPDL3A	-2.75557	4.24403	-18.5498	2.94479e-59	4.90204e-57
CA2	-5.5466	5.13331	-18.5025	4.99254e-59	8.21532e-57
TP53INP2	-2.78242	5.33812	-18.468	7.34432e-59	1.19479e-56
CD177	-7.32611	1.90583	-18.4568	8.31844e-59	1.33805e-56
GCG	-6.51724	-1.11133	-18.4227	1.21728e-58	1.93629e-56
CITED2	-1.87107	4.7705	-18.3893	1.76658e-58	2.77916e-56
PRPH	-4.15854	-1.07027	-18.3722	2.13714e-58	3.32558e-56
NAAA	-2.154	4.95919	-18.3502	2.73053e-58	4.20326e-56
MDFI	3.38035	3.3722	18.3386	3.10863e-58	4.73438e-56
AQP8	-8.64166	1.19381	-18.2658	6.99646e-58	1.05433e-55
ORC6	1.95297	3.85008	18.2612	7.36237e-58	1.09791e-55
FUT1	2.58709	2.8577	18.257	7.70994e-58	1.13789e-55
CLDN23	-3.10495	3.96313	-18.2366	9.67715e-58	1.41365e-55
ENTPD5	-2.76739	5.78591	-18.2027	1.41118e-57	2.04065e-55
ENDOD1	-1.67939	5.71029	-18.121	3.50079e-57	5.01173e-55
PDX1	4.35272	3.43547	18.0343	9.17094e-57	1.29991e-54
PPM1H	2.14755	5.31902	18.033	9.31195e-57	1.30696e-54
TPH1	-4.02192	-0.558596	-18.0121	1.17451e-56	1.63245e-54
BLACAT1	4.35087	1.67716	17.9853	1.58148e-56	2.17697e-54
PLCD1	-2.38322	4.17197	-17.9764	1.74569e-56	2.38012e-54
SLC7A5	2.89757	7.1997	17.9744	1.78388e-56	2.40924e-54
FUCA1	-1.86798	6.41498	-17.957	2.16433e-56	2.89575e-54
SPTBN2	2.92035	4.95222	17.956	2.18725e-56	2.89932e-54
DDN	3.6934	1.12478	17.9149	3.45055e-56	4.53194e-54
TEAD4	2.14551	4.65108	17.8668	5.88397e-56	7.65773e-54
DPP6	-4.21792	-1.61712	-17.8651	5.99132e-56	7.72718e-54
HSD3B2	-5.16697	-1.90444	-17.8401	7.90608e-56	1.01057e-53
DUSP14	1.78819	3.81856	17.8335	8.5062e-56	1.07765e-53
CASP7	-1.74689	6.1281	-17.8254	9.30436e-56	1.16843e-53
GRAMD2B	-1.75097	4.37643	-17.8093	1.11239e-55	1.38479e-53
HPGDS	-3.38336	-0.465645	-17.799	1.24648e-55	1.53833e-53
TNFRSF12A	2.5281	5.52608	17.794	1.31745e-55	1.61202e-53
GTF2IRD1	2.03126	5.98823	17.7763	1.60304e-55	1.94484e-53
OSBPL3	1.76184	5.2803	17.7383	2.43878e-55	2.93391e-53
KIAA1549	2.19155	4.58508	17.7207	2.96387e-55	3.52777e-53
PACC1	1.47175	3.40275	17.7202	2.9817e-55	3.52777e-53
SIM2	3.9404	3.27905	17.6897	4.17672e-55	4.90114e-53
HJURP	1.70518	4.56123	17.6569	6.00008e-55	6.98351e-53
BRINP3	-5.35115	-1.46267	-17.6268	8.37132e-55	9.66483e-53
SCN7A	-5.4257	-0.894841	-17.6253	8.50977e-55	9.74606e-53
AP3S2	-1.25621	4.66166	-17.622	8.82145e-55	1.00229e-52
AHCYL2	-2.9055	6.32311	-17.5738	1.50168e-54	1.69276e-52
AUNIP	2.04621	2.28288	17.5142	2.90075e-54	3.24431e-52
PLEKHN1	2.96106	1.71237	17.5031	3.27605e-54	3.63566e-52
ATP1A2	-5.23173	-0.267283	-17.4872	3.90703e-54	4.30254e-52
DHDDS	-1.26576	5.29161	-17.4768	4.37924e-54	4.78574e-52
STBD1	-1.99795	1.82242	-17.4746	4.48883e-54	4.86834e-52
BCHE	-4.51381	-0.89055	-17.4425	6.38817e-54	6.87617e-52
GUCA2A	-6.74965	2.80798	-17.4133	8.81248e-54	9.41489e-52
TNXB	-4.40845	2.38126	-17.4038	9.78297e-54	1.03743e-51
SLC51B	-4.75342	1.81103	-17.394	1.09064e-53	1.14806e-51
CPT2	-1.53882	5.1159	-17.3904	1.13384e-53	1.18482e-51
SFRP1	-5.57577	0.399916	-17.3751	1.34238e-53	1.39257e-51
GSTM5	-3.13943	0.0485136	-17.3515	1.74081e-53	1.79291e-51
COL11A1	5.33919	3.91719	17.3413	1.94611e-53	1.99004e-51
MXI1	-1.67013	5.42142	-17.3217	2.41577e-53	2.45277e-51
KIAA1257	3.00432	1.8271	17.3082	2.80161e-53	2.82449e-51
TMEM253	-3.1033	0.213134	-17.301	3.03362e-53	3.03701e-51
PLCE1	-2.18631	4.74311	-17.2907	3.3959e-53	3.37609e-51
C16orf89	-4.19375	-0.683243	-17.2654	4.48723e-53	4.43029e-51
ACAN	3.34492	2.70556	17.2518	5.21003e-53	5.10869e-51
LRRN2	-4.17042	1.31969	-17.2125	8.01877e-53	7.8093e-51
SLC26A2	-4.90237	6.05766	-17.1943	9.79369e-53	9.47341e-51
MMP7	6.34099	4.19477	17.1616	1.40159e-52	1.34665e-50
RDH5	-2.4662	0.98054	-17.1419	1.73956e-52	1.66023e-50
SLC6A6	2.67236	6.50605	17.1149	2.33965e-52	2.21817e-50
URB2	1.22518	4.65688	17.1143	2.35534e-52	2.21836e-50
PDK4	-3.48205	3.94586	-17.0762	3.57382e-52	3.34397e-50
CBX2	3.21871	3.45341	16.9563	1.32801e-51	1.23454e-49
MT1M	-5.17467	0.843901	-16.9471	1.46936e-51	1.35712e-49
GPD1L	-1.56123	5.82357	-16.9415	1.56087e-51	1.4324e-49
ALPI	-4.90831	0.525018	-16.9405	1.57874e-51	1.43957e-49
PTPN21	-1.57591	4.00797	-16.9321	1.73052e-51	1.56798e-49
ZC3HAV1L	1.97166	2.78201	16.8875	2.81666e-51	2.53605e-49
SLC39A10	1.80286	5.16895	16.8276	5.41729e-51	4.84712e-49
CCN5	-4.63728	-0.777507	-16.8224	5.73536e-51	5.09984e-49
MIER3	-1.98779	5.14814	-16.7987	7.4262e-51	6.56256e-49
GPAT3	-2.80279	2.83575	-16.7975	7.52142e-51	6.5686e-49
TMCC3	-2.51932	4.51652	-16.7975	7.5248e-51	6.5686e-49
POLR1B	1.15466	5.38537	16.7931	7.89413e-51	6.84924e-49
UGDH	-1.88688	6.21852	-16.7806	9.04611e-51	7.80145e-49
MARCHF8	-1.4629	5.07253	-16.7796	9.146e-51	7.84037e-49
SPATA12	2.56991	-0.123051	16.7351	1.48463e-50	1.26512e-48
GNA11	-1.83857	7.02056	-16.7259	1.64219e-50	1.3911e-48
RIPK2	1.49547	4.69211	16.7192	1.76527e-50	1.48657e-48
TINCR	-3.67964	-0.503757	-16.7105	1.94057e-50	1.62463e-48
SLC4A10	-3.88362	-1.41303	-16.6971	2.24472e-50	1.86834e-48
PLPP3	-1.64657	4.99081	-16.6911	2.3988e-50	1.98505e-48
METTL7A	-2.83991	5.37119	-16.6882	2.47445e-50	2.03588e-48
CNNM4	-1.69505	6.34141	-16.6721	2.94869e-50	2.4122e-48
FJX1	2.5755	1.95287	16.6672	3.11023e-50	2.52989e-48
LIFR	-3.75619	1.30669	-16.6661	3.14794e-50	2.54609e-48
ZZEF1	-1.79372	6.10437	-16.6551	3.54538e-50	2.83599e-48
TMEM220	-3.13703	1.39891	-16.6551	3.54598e-50	2.83599e-48
KLF4	-2.76503	6.1679	-16.6492	3.78377e-50	3.00936e-48
CDH19	-4.45189	-1.58539	-16.6382	4.26356e-50	3.37222e-48
SLC25A23	-1.85272	6.15621	-16.6266	4.83817e-50	3.80567e-48
RNF152	-3.1198	2.55016	-16.5951	6.80795e-50	5.32583e-48
PYGM	-3.31867	-0.185436	-16.56	9.97058e-50	7.75755e-48
XPO5	1.1681	6.22575	16.5224	1.50015e-49	1.16087e-47
TMEM37	-3.37393	3.75505	-16.5042	1.82786e-49	1.40686e-47
IQGAP3	1.93278	5.91656	16.4891	2.15299e-49	1.64824e-47
CNTFR	-5.20331	-0.715428	-16.4857	2.23326e-49	1.69243e-47
SCN9A	-4.14389	0.339654	-16.4857	2.23434e-49	1.69243e-47
PUS7	1.60822	4.92956	16.4819	2.32643e-49	1.7529e-47
SLC4A4	-5.88135	2.71143	-16.4794	2.39106e-49	1.78351e-47
HILPDA	2.19056	4.75179	16.4794	2.39196e-49	1.78351e-47
PACSIN2	-1.2009	6.62314	-16.4427	3.56115e-49	2.64153e-47
TEF	-1.89508	4.10659	-16.4101	5.06571e-49	3.73818e-47
ANLN	2.04657	5.64521	16.4073	5.22555e-49	3.83636e-47
NR3C2	-3.04989	4.2538	-16.3998	5.66257e-49	4.13599e-47
LARGE2	3.9295	4.55223	16.3769	7.26136e-49	5.27683e-47
SKA3	1.97849	4.46952	16.3715	7.6999e-49	5.56726e-47
INSL5	-4.48971	-2.321	-16.3599	8.7213e-49	6.27408e-47
GTPBP4	1.08228	6.11667	16.3555	9.15076e-49	6.55012e-47
LRRC1	-1.17463	5.41241	-16.3541	9.29272e-49	6.61863e-47
XRCC2	2.00989	2.99501	16.3482	9.89934e-49	7.01579e-47
CNR1	-4.14116	-1.12004	-16.3368	1.12042e-48	7.90144e-47
TESK2	-1.41035	2.90254	-16.3237	1.29033e-48	9.05511e-47
APLN	2.93518	2.74503	16.2981	1.70259e-48	1.18899e-46
STMN2	-4.42888	0.594561	-16.2863	1.93321e-48	1.34348e-46
PDE2A	-2.69751	1.61631	-16.2681	2.35296e-48	1.6273e-46
CDC25B	2.04816	7.11431	16.2552	2.70525e-48	1.86194e-46
DHRS11	-2.58202	5.15837	-16.2539	2.74395e-48	1.87954e-46
SORCS1	-4.06009	-1.16762	-16.2272	3.6597e-48	2.49487e-46
SLC6A19	-5.94312	-0.699616	-16.2227	3.84284e-48	2.6073e-46
ACOX1	-1.53698	6.74366	-16.1908	5.42062e-48	3.65463e-46
ADH1B	-6.33765	1.04738	-16.1905	5.43753e-48	3.65463e-46
STIM1	-1.16307	5.76938	-16.1809	6.02832e-48	4.03278e-46
GRIK3	-3.50732	-0.632067	-16.1757	6.37841e-48	4.24713e-46
CGREF1	3.35694	4.21112	16.1651	7.15054e-48	4.73922e-46
DKC1	1.40927	7.12994	16.1613	7.45123e-48	4.91575e-46
ABHD3	-1.95616	5.09869	-16.1557	7.91147e-48	5.19544e-46
FHL1	-3.35731	4.26634	-16.1401	9.36149e-48	6.11959e-46
FBLIM1	-1.41805	6.47616	-16.1224	1.13299e-47	7.37271e-46
GNG7	-2.99341	1.32733	-16.1149	1.22812e-47	7.95557e-46
SEMA6D	-3.53673	2.58207	-16.0803	1.78183e-47	1.14904e-45
PTN	-2.92221	1.08509	-16.0777	1.83278e-47	1.17659e-45
OTX1	4.05166	0.831097	16.076	1.86669e-47	1.19301e-45
ACKR2	-2.71873	-0.270872	-16.0645	2.11315e-47	1.34452e-45
TTC26	1.6267	3.13333	16.0446	2.61735e-47	1.65796e-45
MPZ	-2.73013	0.20255	-16.0337	2.9437e-47	1.85648e-45
CCNYL1	-1.36792	4.57155	-16.0138	3.64359e-47	2.28109e-45
CCDC69	-2.73505	4.0607	-16.0137	3.64885e-47	2.28109e-45
PDE6A	-3.94576	-0.346752	-15.991	4.65282e-47	2.89607e-45
CCND1	1.61175	7.73071	15.9855	4.93728e-47	3.05983e-45
MYOM1	-3.09088	0.818507	-15.9831	5.06537e-47	3.12568e-45
CHGA	-7.07673	1.50895	-15.9801	5.23584e-47	3.21701e-45
TRANK1	-2.17558	4.96386	-15.9754	5.5033e-47	3.36689e-45
ST6GALNAC6	-2.69136	5.00456	-15.9652	6.14285e-47	3.74217e-45
GREM2	-4.94473	1.0336	-15.9495	7.271e-47	4.41066e-45
NEBL	2.29431	6.33022	15.9487	7.33413e-47	4.43018e-45
CBX8	1.58128	3.88483	15.9083	1.13131e-46	6.805e-45
NAALADL1	-3.06584	1.96526	-15.9014	1.2174e-46	7.26178e-45
CLCA4	-8.1038	2.24173	-15.8639	1.82025e-46	1.08127e-44
PDZD4	-3.36805	-0.0772357	-15.8634	1.83026e-46	1.08272e-44
MS4A12	-7.47028	1.1069	-15.8451	2.22684e-46	1.31191e-44
SHCBP1	1.5028	3.78592	15.8057	3.39475e-46	1.99177e-44
ARNTL2	2.24297	4.50486	15.8021	3.52484e-46	2.05966e-44
MSX2	4.12911	2.99051	15.7919	3.93425e-46	2.28954e-44
TPX2	1.80181	6.82346	15.7844	4.26159e-46	2.47e-44
TMEM41A	1.03083	5.35178	15.7587	5.60835e-46	3.23746e-44
MEP1B	-4.5147	-0.636227	-15.75	6.15633e-46	3.53952e-44
ADAMDEC1	-4.01444	4.28159	-15.7389	6.92876e-46	3.96768e-44
SH3TC2	3.05703	3.01604	15.7279	7.7961e-46	4.44657e-44
CDC14A	-1.95278	2.66669	-15.7236	8.16081e-46	4.63612e-44
PCSK5	-2.82517	3.48068	-15.7104	9.39383e-46	5.3155e-44
SALL4	3.63305	1.1134	15.6933	1.12741e-45	6.35435e-44
PTGS1	-2.70499	3.87002	-15.6392	2.00895e-45	1.12785e-43
RBM47	-1.29097	7.3186	-15.5944	3.23807e-45	1.80374e-43
ATP8B1	-1.72516	7.48033	-15.5686	4.25999e-45	2.3638e-43
CXCL12	-2.97037	4.2604	-15.5595	4.69484e-45	2.59503e-43
SPECC1L	-1.10696	4.74078	-15.5462	5.40816e-45	2.97781e-43
CEP72	1.80808	3.28065	15.5434	5.57224e-45	3.05641e-43
CBX7	-1.83037	4.15563	-15.5134	7.66521e-45	4.18836e-43
CFAP157	1.74068	1.57751	15.4937	9.44566e-45	5.1416e-43
TMEM132A	2.32119	5.0381	15.4855	1.03073e-44	5.58936e-43
WDR43	1.19335	6.15288	15.4829	1.05926e-44	5.72241e-43
TDP2	-1.93149	6.53375	-15.4822	1.06796e-44	5.74771e-43
TRPM6	-4.82589	2.1828	-15.454	1.43962e-44	7.71896e-43
SCD	2.54835	8.62589	15.4475	1.5435e-44	8.24507e-43
CPM	-2.84697	3.85831	-15.4469	1.55212e-44	8.26027e-43
RUVBL1	1.29128	6.07233	15.4328	1.80411e-44	9.5658e-43
HADHB	-1.03083	6.82259	-15.4145	2.18932e-44	1.15654e-42
BCAR3	-1.57477	4.19895	-15.4064	2.3856e-44	1.2556e-42
VWA2	3.58979	3.83753	15.3984	2.59811e-44	1.36244e-42
SCG3	-3.53426	-1.54794	-15.3837	3.03394e-44	1.58518e-42
CDKL1	-1.86082	0.852394	-15.383	3.05797e-44	1.59193e-42
MRGBP	1.47888	5.23705	15.3807	3.13289e-44	1.62501e-42
MET	1.75574	7.2099	15.3779	3.22667e-44	1.66762e-42
SLC25A20	-1.66863	4.39819	-15.3674	3.6065e-44	1.85722e-42
ABI3BP	-3.54382	2.27514	-15.3578	3.99504e-44	2.04261e-42
CST1	5.91571	2.65982	15.3504	4.31765e-44	2.1997e-42
SLC22A18AS	-2.61048	2.75774	-15.3371	4.97206e-44	2.52411e-42
CHP1	-1.47022	7.32225	-15.3316	5.27196e-44	2.6669e-42
PXMP2	-1.63796	3.93659	-15.3269	5.53647e-44	2.79085e-42
SCNN1B	-5.50316	1.6959	-15.3118	6.49956e-44	3.26483e-42
TROAP	1.85003	4.51705	15.3075	6.80237e-44	3.40499e-42
SMIM14	-1.93037	6.031	-15.3028	7.15004e-44	3.56655e-42
CAVIN2	-3.04037	2.46706	-15.3003	7.34114e-44	3.64916e-42
TRIM29	3.94317	5.59022	15.2947	7.78512e-44	3.85646e-42
CD3EAP	1.65649	3.02879	15.2905	8.14194e-44	4.01931e-42
SLC10A2	-2.62375	-3.16216	-15.2753	9.55973e-44	4.70299e-42
CA4	-7.37569	1.78433	-15.2655	1.05981e-43	5.19596e-42
CHAD	-3.13129	-0.0489648	-15.2544	1.19241e-43	5.8261e-42
SEC14L2	2.05413	2.76424	15.2372	1.43003e-43	6.96336e-42
ANPEP	-4.88263	5.6183	-15.2363	1.44371e-43	6.98576e-42
CTSG	-4.25633	-0.875098	-15.2362	1.44439e-43	6.98576e-42
RHPN1	2.921	4.29877	15.2024	2.0634e-43	9.94599e-42
NOVA1	-3.52721	-0.862752	-15.2015	2.0845e-43	1.0014e-41
TSPAN7	-3.31027	3.60766	-15.1863	2.44734e-43	1.17177e-41
AFF3	-3.29251	0.0776226	-15.1574	3.31663e-43	1.5827e-41
TMEM82	-4.06579	0.400049	-15.1507	3.56142e-43	1.69386e-41
HIGD1A	-1.86585	5.8158	-15.1458	3.75047e-43	1.77787e-41
TWNK	1.40281	4.79727	15.1372	4.10553e-43	1.93976e-41
NKX2-3	-3.10319	1.56102	-15.1251	4.66418e-43	2.19646e-41
UGT1A10	-4.49147	1.46636	-15.1048	5.77242e-43	2.70944e-41
QSOX2	1.19579	4.99149	15.1029	5.89169e-43	2.75639e-41
RFC3	1.72644	5.01292	15.0982	6.18825e-43	2.8857e-41
TMEM236	-4.47863	2.59131	-15.0977	6.22375e-43	2.89283e-41
C1orf115	-2.55272	4.75652	-15.0955	6.36884e-43	2.95069e-41
KIF20A	1.57926	4.61178	15.0874	6.93639e-43	3.20327e-41
CTPS1	1.26926	5.42778	15.0734	8.03526e-43	3.6988e-41
NBPF1	-1.60104	3.63011	-15.0693	8.39181e-43	3.85055e-41
EXOSC2	1.07286	5.00902	15.0685	8.46295e-43	3.87079e-41
EGFL6	2.96612	1.30431	15.0661	8.67733e-43	3.9562e-41
GPR15	-4.45488	-0.774685	-15.0614	9.11253e-43	4.14143e-41
ADCY5	-3.44847	1.75602	-15.0559	9.65637e-43	4.3747e-41
NR5A2	-2.61939	3.34223	-15.0504	1.02306e-42	4.62024e-41
SRPX	-2.91401	2.02874	-15.0476	1.05435e-42	4.74656e-41
RIOK3	-1.58852	6.19596	-15.0449	1.08425e-42	4.86588e-41
GPM6A	-4.55996	-1.22823	-15.0409	1.13121e-42	5.06075e-41
MTM1	-1.4351	4.40374	-15.0371	1.17695e-42	5.249e-41
CSE1L	1.45629	7.36391	15.0189	1.42499e-42	6.33544e-41
EVA1A	3.26294	2.60136	15.0162	1.46554e-42	6.49559e-41
ANK3	-1.80111	4.50691	-15.0087	1.585e-42	6.98179e-41
EZH2	1.27849	5.12172	15.0057	1.63726e-42	7.18989e-41
CMSS1	1.40549	4.66965	14.9895	1.93941e-42	8.49071e-41
CD163L1	-3.21805	2.31395	-14.9888	1.95367e-42	8.52706e-41
GFRA3	-3.44525	-0.855663	-14.9831	2.07547e-42	9.03112e-41
RAB27A	-1.72522	4.67451	-14.9757	2.24188e-42	9.7257e-41
UNC5C	-2.63325	1.29942	-14.9748	2.26328e-42	9.78887e-41
DCUN1D5	1.3863	4.71338	14.9637	2.54263e-42	1.09639e-40
UBE2C	1.98556	6.17931	14.9623	2.58097e-42	1.10958e-40
MCM10	1.73201	3.63689	14.9396	3.27469e-42	1.4036e-40
ASAP3	-2.12413	3.5698	-14.9376	3.34217e-42	1.42825e-40
GDPD2	-3.81399	0.931075	-14.9264	3.75908e-42	1.60164e-40
RMDN2	-2.07271	2.31126	-14.9213	3.96672e-42	1.68509e-40
SELENOP	-3.7429	5.67511	-14.9057	4.66922e-42	1.97765e-40
SMPD1	-1.98339	4.76614	-14.8994	4.98558e-42	2.10541e-40
SOX9	1.80933	7.75351	14.8864	5.71393e-42	2.39364e-40
ZER1	-1.37108	5.7687	-14.8864	5.71826e-42	2.39364e-40
LDB3	-3.62843	-0.08433	-14.8864	5.71826e-42	2.39364e-40
ABHD5	-1.20639	3.7448	-14.8592	7.59745e-42	3.16177e-40
SSTR2	-2.49869	0.0175955	-14.8486	8.4861e-42	3.52136e-40
MT1H	-4.3851	0.960164	-14.8429	9.00955e-42	3.72777e-40
JAM2	-2.7887	2.02965	-14.8422	9.07444e-42	3.7438e-40
LITAF	-1.25388	7.2925	-14.8304	1.02675e-41	4.22386e-40
SGK1	-2.4375	5.24514	-14.8207	1.1365e-41	4.66193e-40
DSCC1	1.83714	3.6823	14.8174	1.17569e-41	4.8089e-40
ZBTB7B	-1.58923	6.37642	-14.8101	1.26851e-41	5.1738e-40
NCAM1	-3.16525	1.61089	-14.8078	1.29979e-41	5.28631e-40
NTN1	-2.97795	2.11305	-14.7961	1.46827e-41	5.95458e-40
STRIP2	2.38989	2.58342	14.7908	1.55276e-41	6.27948e-40
NCAPG2	1.31186	5.35082	14.782	1.70144e-41	6.86135e-40
MCIDAS	2.78449	-0.22766	14.7469	2.45553e-41	9.87456e-40
RBM28	1.07913	5.28225	14.7384	2.68121e-41	1.07519e-39
MT1F	-3.08616	2.94753	-14.7314	2.88622e-41	1.15416e-39
STOX2	-2.77428	-0.345605	-14.7286	2.97197e-41	1.18514e-39
EPHA7	-3.91474	-0.0700528	-14.7141	3.45472e-41	1.37002e-39
NEGR1	-3.13605	1.6352	-14.7082	3.67252e-41	1.44858e-39
OGN	-5.33293	0.193953	-14.7082	3.67304e-41	1.44858e-39
FAM89A	1.68733	3.35697	14.7074	3.70495e-41	1.45714e-39
TFAP4	1.34775	4.80195	14.6984	4.07028e-41	1.59644e-39
GNAO1	-3.48178	1.3318	-14.6977	4.09795e-41	1.6029e-39
CALCOCO2	-1.00727	6.67829	-14.6874	4.5613e-41	1.77928e-39
CCT6A	1.09311	8.10801	14.6771	5.07944e-41	1.97066e-39
ANK2	-3.35023	1.6908	-14.67	5.46639e-41	2.11505e-39
TGFBI	2.81956	9.33024	14.6546	6.42001e-41	2.47733e-39
CWH43	-5.52237	0.178222	-14.6483	6.85538e-41	2.63822e-39
NPTX1	-4.22022	-0.837096	-14.648	6.87799e-41	2.63982e-39
ANGPTL1	-4.63538	-0.246008	-14.6368	7.72403e-41	2.95661e-39
SLC12A8	1.18712	4.46576	14.6271	8.54005e-41	3.26025e-39
BYSL	1.4203	4.9452	14.6203	9.17299e-41	3.49257e-39
B3GNTL1	1.40073	2.84291	14.6085	1.03697e-40	3.93773e-39
PDCD2L	1.46741	3.37589	14.6068	1.05487e-40	3.99404e-39
ANO5	-4.21829	-0.258602	-14.6066	1.05738e-40	3.99404e-39
ATP11A	1.93397	6.2629	14.6027	1.10105e-40	4.14807e-39
CNTN4	-2.88256	0.965273	-14.5826	1.35675e-40	5.09798e-39
PRR7	2.93239	2.83034	14.5746	1.47355e-40	5.52233e-39
P2RY1	-2.88646	2.84689	-14.5737	1.48822e-40	5.56275e-39
PBLD	-2.49207	4.30591	-14.5678	1.58087e-40	5.89369e-39
TMEM35A	-3.77291	-0.18028	-14.5554	1.79947e-40	6.67389e-39
CEACAM1	-2.45031	7.66955	-14.5542	1.82067e-40	6.73507e-39
WSCD1	-3.70018	2.24016	-14.5521	1.86204e-40	6.87036e-39
RCAN2	-2.18874	2.82485	-14.5062	2.99447e-40	1.10203e-38
SMOX	2.07316	4.33136	14.5029	3.09842e-40	1.13736e-38
NEFL	-3.97309	-1.31943	-14.5008	3.16766e-40	1.1598e-38
BUB1	1.46597	5.22322	14.4988	3.23414e-40	1.18112e-38
ITM2C	-2.62005	8.77702	-14.4981	3.25837e-40	1.18694e-38
TTC22	-1.75277	4.95977	-14.4961	3.32565e-40	1.20838e-38
DPT	-4.31856	2.23541	-14.4875	3.63477e-40	1.31503e-38
KLK6	5.92649	2.28913	14.4874	3.63755e-40	1.31503e-38
UTP4	1.12454	5.91741	14.4793	3.95768e-40	1.42716e-38
C7	-4.69095	2.07069	-14.4733	4.20939e-40	1.51411e-38
PADI2	-3.98683	5.34826	-14.4726	4.24336e-40	1.5225e-38
PHLDA1	2.45762	6.84779	14.4704	4.33856e-40	1.55261e-38
PINK1	-1.66125	4.50407	-14.4702	4.34896e-40	1.55261e-38
C2CD4A	3.86451	3.69539	14.4625	4.71102e-40	1.67769e-38
PTPRH	-2.27357	5.3899	-14.4567	4.99769e-40	1.77536e-38
SCUBE2	-3.03225	1.74216	-14.4534	5.17131e-40	1.83249e-38
SYNPO	-1.89251	5.95326	-14.4506	5.32738e-40	1.88313e-38
GARS1	1.15863	7.36055	14.4388	6.01563e-40	2.12118e-38
KIF18B	1.73979	4.37698	14.4352	6.24402e-40	2.1963e-38
HTR1D	3.94268	2.25733	14.4308	6.53445e-40	2.29282e-38
SOX4	1.59428	7.175	14.4173	7.50961e-40	2.62855e-38
CSRP1	-1.59612	7.86411	-14.4129	7.86134e-40	2.74495e-38
PPP2R3A	-2.25344	2.82964	-14.4121	7.92988e-40	2.76214e-38
P2RX1	-2.65252	0.764238	-14.4074	8.32429e-40	2.89249e-38
GPT	-3.7542	2.95266	-14.3957	9.38836e-40	3.25433e-38
ADAMTS12	3.09681	3.82623	14.3901	9.94932e-40	3.44045e-38
HPGD	-3.45707	4.56898	-14.3864	1.03374e-39	3.56604e-38
HSD17B2	-4.14363	3.35546	-14.3806	1.09788e-39	3.77817e-38
DDIAS	1.88549	3.09727	14.3775	1.13354e-39	3.89156e-38
SRI	-1.66173	7.3849	-14.3633	1.31241e-39	4.49484e-38
ADCY9	-1.58783	4.65326	-14.363	1.31663e-39	4.49853e-38
CBFB	1.28997	5.94614	14.3566	1.40552e-39	4.7908e-38
MALL	-2.67934	3.21926	-14.3485	1.52908e-39	5.1996e-38
TRAK2	-1.11309	5.62495	-14.337	1.71996e-39	5.83482e-38
P2RY14	-2.93434	0.945336	-14.3311	1.82909e-39	6.19036e-38
PTGDR2	-2.91239	0.505665	-14.3302	1.84597e-39	6.23275e-38
IARS1	1.073	7.46622	14.3198	2.05519e-39	6.90661e-38
KIAA0513	-2.20663	3.85014	-14.3176	2.10205e-39	7.04753e-38
NEDD4L	-1.35993	6.00526	-14.3085	2.30915e-39	7.72377e-38
OPN3	-1.75672	2.747	-14.305	2.39361e-39	7.98761e-38
GAP43	-3.58627	-0.990938	-14.2955	2.63762e-39	8.78142e-38
LILRB5	-3.18741	1.27895	-14.2904	2.78121e-39	9.22881e-38
GDF15	3.03717	6.96383	14.2903	2.78489e-39	9.22881e-38
PLAAT2	-3.42294	-0.0542051	-14.2882	2.84382e-39	9.40233e-38
VSIR	-1.86505	5.2228	-14.2846	2.95347e-39	9.74237e-38
LDHD	-3.52884	3.13319	-14.2833	2.9909e-39	9.84315e-38
MTHFD2	1.46523	6.44496	14.2633	3.67661e-39	1.20445e-37
HSD11B2	-2.75662	6.73845	-14.2321	5.06643e-39	1.65596e-37
MAPK15	3.42973	1.82631	14.2261	5.38643e-39	1.75654e-37
PDE8A	-1.21488	5.3191	-14.2242	5.49165e-39	1.78678e-37
NIBAN1	-2.92423	3.5591	-14.2217	5.63521e-39	1.82933e-37
MYH11	-4.64459	6.58188	-14.2169	5.91863e-39	1.91699e-37
ANKRD13B	2.18192	3.80428	14.2158	5.98799e-39	1.93508e-37
NME1	1.64717	6.10013	14.2054	6.66233e-39	2.14815e-37
KLHL35	3.02157	1.9887	14.1968	7.28113e-39	2.3424e-37
GPX3	-2.77493	4.50458	-14.1943	7.46674e-39	2.39672e-37
CPT1A	-1.35554	7.18018	-14.1909	7.73447e-39	2.47711e-37
C11orf86	-4.99786	0.36814	-14.1835	8.34623e-39	2.66707e-37
TCF21	-2.65431	1.74372	-14.1807	8.5899e-39	2.73882e-37
DPF3	-2.79501	0.503015	-14.175	9.10789e-39	2.89752e-37
MARVELD3	-1.2885	5.26307	-14.1727	9.32422e-39	2.95977e-37
ARHGAP20	-2.98232	-0.33458	-14.1714	9.44277e-39	2.99025e-37
SNTB1	2.03081	5.67345	14.1712	9.46411e-39	2.99025e-37
PPAT	1.4954	4.59064	14.171	9.48292e-39	2.99025e-37
RBPMS2	-3.14237	0.7921	-14.1624	1.03614e-38	3.26008e-37
SLC17A4	-3.9516	1.76917	-14.1597	1.06446e-38	3.34185e-37
CASQ2	-4.66942	-0.69618	-14.1464	1.22007e-38	3.80533e-37
FMO4	-1.89899	1.71651	-14.1417	1.28083e-38	3.98617e-37
WDR62	1.76249	3.85686	14.1401	1.30159e-38	4.04198e-37
COL10A1	5.66412	2.77301	14.1352	1.36851e-38	4.24061e-37
SULT1A1	-2.39927	4.11682	-14.1282	1.47111e-38	4.54869e-37
ITGA8	-2.25311	1.959	-14.1194	1.60938e-38	4.96548e-37
SLCO2A1	-2.46517	4.41618	-14.1052	1.86119e-38	5.73008e-37
EDN3	-4.24392	2.12802	-14.0965	2.03461e-38	6.2466e-37
CCBE1	-3.78923	-0.50005	-14.0964	2.03769e-38	6.2466e-37
NOP2	1.32439	5.98927	14.0881	2.21626e-38	6.77948e-37
STRA6	4.16406	2.16128	14.0772	2.47825e-38	7.56475e-37
SECTM1	-3.35963	4.28655	-14.0763	2.50302e-38	7.6224e-37
PEX11A	-1.4014	3.69043	-14.071	2.6403e-38	8.00212e-37
STPG1	-1.19915	3.35334	-14.0709	2.6439e-38	8.00212e-37
ACADS	-2.3614	5.69527	-14.0682	2.71891e-38	8.2118e-37
RAP1A	-1.19956	5.90371	-14.0676	2.73547e-38	8.24442e-37
ADH1C	-5.56346	3.52075	-14.0669	2.75313e-38	8.28021e-37
CCNO	2.79449	2.92783	14.0333	3.88291e-38	1.16292e-36
RPGRIP1L	1.28652	3.22281	14.0291	4.05308e-38	1.21136e-36
PDE7B	-2.42098	0.310788	-14.0258	4.19056e-38	1.24983e-36
MYLK	-3.03335	6.20846	-14.0178	4.54765e-38	1.35352e-36
MT1X	-2.55749	4.03607	-14.0171	4.58047e-38	1.35903e-36
CAND2	-2.11202	0.20764	-14.017	4.58515e-38	1.35903e-36
TTLL4	1.04844	5.07731	14.01	4.92302e-38	1.45616e-36
EPB41L3	-3.30653	3.62911	-13.9997	5.47042e-38	1.61473e-36
NKRF	1.28893	4.0654	13.9937	5.81454e-38	1.71278e-36
MACC1	2.22044	5.80602	13.9924	5.89367e-38	1.73252e-36
KIF23	1.3785	4.69425	13.9849	6.36265e-38	1.86655e-36
SCNN1G	-3.82987	-1.71037	-13.9693	7.46099e-38	2.18428e-36
DDX55	1.04427	4.55943	13.9681	7.54765e-38	2.20515e-36
LEMD1	4.00831	0.748302	13.9597	8.22481e-38	2.39809e-36
PSAT1	2.46134	5.51006	13.9585	8.32977e-38	2.42376e-36
CELSR1	2.33889	5.03629	13.9539	8.72337e-38	2.53314e-36
GLIPR2	-2.05879	4.188	-13.9253	1.16761e-37	3.3837e-36
PCOLCE2	-4.13435	-0.569163	-13.9234	1.19041e-37	3.4428e-36
KIF1A	-3.9217	-0.796708	-13.9228	1.19743e-37	3.45613e-36
WDR78	-2.44843	1.55042	-13.9219	1.20904e-37	3.48262e-36
MMP11	3.54871	5.90188	13.9049	1.43711e-37	4.12532e-36
ZG16	-7.80329	2.95175	-13.9048	1.43793e-37	4.12532e-36
ATP1B2	-2.54724	-0.461085	-13.8913	1.65094e-37	4.72698e-36
PAFAH2	-1.25889	4.94849	-13.8834	1.78909e-37	5.1123e-36
EME1	1.57208	2.06847	13.8664	2.12486e-37	6.05967e-36
LPCAT3	-1.34615	4.38892	-13.8578	2.32033e-37	6.60394e-36
SLC2A13	-1.86158	3.74838	-13.8559	2.36479e-37	6.71712e-36
ASB2	-3.10184	1.71466	-13.8538	2.4146e-37	6.84502e-36
PDE9A	-2.9297	4.17014	-13.8226	3.31493e-37	9.37876e-36
CNST	-1.01811	4.64168	-13.8101	3.76288e-37	1.06251e-35
SLC9A9	-2.43882	1.41174	-13.8099	3.7721e-37	1.06302e-35
CENPN	1.28516	4.12044	13.8009	4.13124e-37	1.16194e-35
FTSJ1	1.08672	5.53555	13.8001	4.16356e-37	1.16874e-35
ANKRD13A	-1.01654	5.39319	-13.7936	4.44947e-37	1.24655e-35
CCNF	1.43118	4.98244	13.7931	4.47159e-37	1.2503e-35
CLIC5	-2.29641	5.60268	-13.7909	4.57452e-37	1.27659e-35
C1orf210	-1.73184	4.52295	-13.786	4.80682e-37	1.3388e-35
BMX	-2.78937	0.362072	-13.7694	5.68608e-37	1.57756e-35
RUNDC3B	-2.803	0.495509	-13.7673	5.80952e-37	1.60869e-35
TGIF2	1.72664	5.10694	13.761	6.18803e-37	1.71019e-35
TMEM131	-1.05522	6.34997	-13.7503	6.89951e-37	1.90315e-35
RRM2	1.53564	6.73039	13.7488	7.00272e-37	1.9279e-35
SUCLG2	-1.42435	6.93189	-13.7436	7.38568e-37	2.02943e-35
WNT3	2.1898	1.49988	13.7427	7.45248e-37	2.04387e-35
LMOD1	-3.56492	3.83132	-13.7219	9.19853e-37	2.5179e-35
DIAPH3	1.62192	4.12365	13.7168	9.68252e-37	2.64532e-35
KLB	-2.37039	-0.472624	-13.7146	9.89697e-37	2.69876e-35
UHRF1	1.80977	4.4517	13.7124	1.01218e-36	2.75484e-35
SQOR	-1.63411	6.47258	-13.7079	1.0594e-36	2.87788e-35
PLCL2	-2.77976	2.53485	-13.703	1.11287e-36	3.0174e-35
CNTD2	3.61968	1.47353	13.6982	1.1682e-36	3.15899e-35
RBKS	-1.34591	2.20696	-13.6981	1.1695e-36	3.15899e-35
AEN	1.3277	5.4602	13.6885	1.28835e-36	3.47345e-35
FGL2	-3.0712	4.00308	-13.6824	1.37043e-36	3.68779e-35
FNBP1	-1.89733	4.97844	-13.6806	1.39504e-36	3.74699e-35
RRP12	1.34141	5.8523	13.669	1.5687e-36	4.20551e-35
CYP27B1	1.74282	1.88979	13.6619	1.6847e-36	4.50808e-35
SIAE	-1.64947	6.51077	-13.6551	1.80486e-36	4.82058e-35
HTR4	-3.72546	-0.956373	-13.6425	2.0498e-36	5.4646e-35
CTHRC1	3.20372	4.14437	13.6412	2.07749e-36	5.52812e-35
ITM2A	-2.5456	2.50826	-13.6406	2.09008e-36	5.5513e-35
ACAA2	-1.84562	6.79543	-13.6293	2.34045e-36	6.2048e-35
MGLL	-1.63369	7.32513	-13.6283	2.36481e-36	6.2578e-35
CPNE5	-2.21915	2.37376	-13.6281	2.36976e-36	6.25933e-35
FANCI	1.33497	5.57819	13.6193	2.59025e-36	6.82909e-35
GSN	-2.0707	8.26479	-13.6113	2.80729e-36	7.38771e-35
MPPE1	-1.1187	3.62961	-13.6108	2.82111e-36	7.41046e-35
NCOA4	-1.06708	7.47101	-13.605	2.99217e-36	7.8454e-35
GNG2	-2.12114	3.02992	-13.6009	3.11855e-36	8.16181e-35
LIPC	-3.04917	-1.29582	-13.5986	3.18972e-36	8.33286e-35
CD36	-3.21264	2.5398	-13.5947	3.318e-36	8.65219e-35
ATG9B	2.83807	1.88593	13.5932	3.36747e-36	8.76522e-35
ACACB	-1.9872	4.19708	-13.5861	3.61907e-36	9.403e-35
DISP2	-2.54788	2.08175	-13.5834	3.71741e-36	9.64101e-35
SLIT3	-2.88689	3.32681	-13.5822	3.76193e-36	9.73885e-35
B4GALNT2	-6.34499	1.27122	-13.5787	3.89608e-36	1.00679e-34
NEK2	1.41372	4.63172	13.5749	4.05044e-36	1.04479e-34
PUM3	1.08635	5.53623	13.5687	4.30929e-36	1.10956e-34
MELK	1.44514	4.82803	13.5628	4.57463e-36	1.17577e-34
FAM161B	-1.49692	1.75417	-13.5492	5.24613e-36	1.3446e-34
PDZRN4	-3.74528	-0.863816	-13.5491	5.25029e-36	1.3446e-34
MADCAM1	-2.90483	-0.0215692	-13.548	5.30855e-36	1.35709e-34
B3GALT1	-4.26777	-0.0147542	-13.5423	5.6212e-36	1.43446e-34
DAAM2	-2.16772	2.82521	-13.5247	6.70784e-36	1.70871e-34
FAM151A	-1.98184	0.422969	-13.5204	7.00238e-36	1.78057e-34
CPEB3	-1.46911	2.36016	-13.5193	7.07887e-36	1.79683e-34
BEST2	-5.18505	0.195968	-13.5185	7.14259e-36	1.80979e-34
DCLK1	-3.27868	0.387468	-13.5156	7.35332e-36	1.8599e-34
NEUROD1	-3.47665	-2.36794	-13.5099	7.78099e-36	1.9646e-34
FOSL1	3.13916	3.28526	13.5074	7.98049e-36	2.01142e-34
FANCA	1.39254	4.62174	13.5023	8.39886e-36	2.11315e-34
MOB3B	-1.65891	4.95133	-13.5008	8.53152e-36	2.14276e-34
SCIN	-3.21193	3.52191	-13.497	8.86121e-36	2.22167e-34
SDCBP2	-2.72854	5.45515	-13.4963	8.91829e-36	2.23207e-34
SUGCT	-2.3674	1.22903	-13.4927	9.25128e-36	2.31137e-34
ABCA9	-3.14186	-0.489371	-13.4917	9.34297e-36	2.33021e-34
RGS9	-2.29894	-0.149708	-13.4894	9.56199e-36	2.38069e-34
FAM227A	2.17715	0.949713	13.4766	1.08668e-35	2.70084e-34
FAM166C	2.91673	1.8026	13.4743	1.11203e-35	2.75862e-34
KCNK3	-3.38972	-0.923902	-13.4742	1.11377e-35	2.75862e-34
HROB	1.41066	2.76532	13.4638	1.23539e-35	3.05455e-34
AGTR1	-3.56723	-1.45808	-13.4596	1.28839e-35	3.1801e-34
ZNF121	1.54382	5.28121	13.4581	1.30897e-35	3.22535e-34
SCN4B	-2.47987	0.760734	-13.4572	1.32003e-35	3.24701e-34
MACIR	-1.44377	4.76798	-13.4562	1.33342e-35	3.27431e-34
DNASE1L3	-4.27225	0.687126	-13.4545	1.35703e-35	3.32658e-34
C1orf112	1.18127	3.35372	13.4536	1.36917e-35	3.3506e-34
CEP55	1.62016	5.1634	13.4483	1.4436e-35	3.52673e-34
GFRA1	-3.53464	1.01994	-13.4421	1.53617e-35	3.74648e-34
HSD17B11	-1.41424	6.71778	-13.4404	1.56179e-35	3.80247e-34
PAPSS2	-2.23506	6.36517	-13.4401	1.56763e-35	3.81022e-34
CLDN2	5.63502	5.59967	13.4398	1.57163e-35	3.81346e-34
SYNM	-4.00362	3.39038	-13.4378	1.60329e-35	3.88371e-34
TXNRD3	1.19083	3.02453	13.4345	1.6576e-35	4.00847e-34
GALNT16	-3.12147	-0.329312	-13.4275	1.77787e-35	4.29207e-34
RTKN	1.11827	6.22528	13.4031	2.26884e-35	5.45894e-34
RGS16	2.14297	3.92408	13.3969	2.4138e-35	5.78828e-34
ECT2	1.72429	6.28771	13.3928	2.51644e-35	6.0243e-34
ACAT1	-1.41587	5.80951	-13.3882	2.63522e-35	6.28764e-34
XPOT	1.27085	6.73768	13.3822	2.79797e-35	6.66486e-34
P2RX4	-1.39465	5.34781	-13.3783	2.90786e-35	6.90363e-34
MMP28	-3.30401	2.59472	-13.3758	2.98204e-35	7.06804e-34
BTNL8	-4.07742	2.64405	-13.3749	3.0083e-35	7.11849e-34
WDR66	2.25417	1.21363	13.372	3.09768e-35	7.31787e-34
CDCA3	1.48173	4.52373	13.3689	3.19434e-35	7.53381e-34
EYA2	-3.74448	1.00352	-13.356	3.63325e-35	8.55488e-34
PLSCR4	-1.82653	3.85378	-13.3558	3.64224e-35	8.56195e-34
TIMP1	1.94238	7.92001	13.3519	3.78633e-35	8.88609e-34
EXO1	1.54583	3.69327	13.3407	4.23376e-35	9.91988e-34
METTL1	1.31184	4.42102	13.34	4.26342e-35	9.97288e-34
CENPA	1.45409	3.41277	13.3398	4.27031e-35	9.97288e-34
MSX1	2.70942	2.09577	13.3347	4.49501e-35	1.04635e-33
ANO10	-1.23512	5.44585	-13.334	4.52733e-35	1.05216e-33
POLR1C	1.20063	5.27137	13.3335	4.54867e-35	1.05541e-33
CLEC10A	-3.29915	1.01737	-13.3305	4.68595e-35	1.0855e-33
LPAR1	-2.50218	2.95432	-13.3212	5.14442e-35	1.18786e-33
C4orf19	-1.80436	4.06748	-13.3202	5.19307e-35	1.19717e-33
ARHGEF37	-1.81015	3.54371	-13.3122	5.6243e-35	1.29449e-33
CBX4	1.41149	5.22495	13.3087	5.82161e-35	1.33776e-33
MMRN1	-4.02426	0.867134	-13.3055	6.01067e-35	1.37899e-33
TMEM140	-1.36229	3.84523	-13.305	6.04158e-35	1.38386e-33
TNFRSF17	-3.88441	-0.064215	-13.3013	6.27107e-35	1.43413e-33
SLC22A23	-1.61439	5.20376	-13.2979	6.48553e-35	1.48081e-33
ARHGAP44	-2.54051	3.99038	-13.2863	7.28202e-35	1.65738e-33
CES2	-2.49102	7.39752	-13.2829	7.53407e-35	1.71203e-33
GDPD3	-2.57347	3.0509	-13.2795	7.78916e-35	1.76719e-33
KIF2C	1.41816	5.12198	13.2499	1.04607e-34	2.36956e-33
LRRC8E	1.98526	-0.0691545	13.247	1.07683e-34	2.43537e-33
HSPB8	-3.12978	2.51394	-13.2448	1.10077e-34	2.48559e-33
TNS4	3.11272	6.37703	13.2431	1.11941e-34	2.52369e-33
ENTR1	1.1062	5.64881	13.2408	1.14534e-34	2.5781e-33
NR1H4	-4.27303	-0.667615	-13.2355	1.207e-34	2.71262e-33
ZMYND19	1.29663	4.71952	13.2346	1.2179e-34	2.73283e-33
TLR3	-2.26092	3.18163	-13.2344	1.22003e-34	2.73333e-33
SLC35G1	-1.45568	3.39481	-13.2331	1.23561e-34	2.76391e-33
PRELID3A	1.68919	1.60462	13.2266	1.31807e-34	2.93917e-33
C5orf34	1.47092	1.94042	13.2222	1.37821e-34	3.06851e-33
ADTRP	-4.255	3.03317	-13.2175	1.44402e-34	3.21002e-33
C7orf31	-1.9723	2.21839	-13.2111	1.53833e-34	3.41437e-33
TMEM97	1.49272	6.06524	13.2108	1.54347e-34	3.42049e-33
E2F7	1.80075	2.8709	13.1928	1.8443e-34	4.07454e-33
CDCA5	1.47034	5.3972	13.1846	2.00071e-34	4.41219e-33
KPNA2	1.22357	6.97577	13.1845	2.0033e-34	4.41219e-33
CENPI	1.51922	2.9698	13.1823	2.04822e-34	4.5042e-33
LONRF2	-3.71546	-1.2941	-13.1772	2.15277e-34	4.72685e-33
DHRS9	-4.64482	2.93868	-13.1717	2.27512e-34	4.98785e-33
CCDC68	-2.3773	3.47838	-13.1711	2.28796e-34	5.00833e-33
VIP	-4.70528	1.15806	-13.1702	2.30848e-34	5.04553e-33
CHMP1B	-1.00288	5.97394	-13.1694	2.32696e-34	5.07817e-33
ACTR3B	1.13484	3.35725	13.1672	2.37754e-34	5.18064e-33
ARL14	-2.4816	2.88338	-13.1584	2.59397e-34	5.64366e-33
LRMP	-2.7944	1.44032	-13.1495	2.8352e-34	6.15914e-33
SYP	-2.18992	1.35333	-13.1487	2.85753e-34	6.19824e-33
HAPLN1	-2.75124	1.01606	-13.1442	2.98573e-34	6.46651e-33
SLC26A3	-6.72803	5.53474	-13.1358	3.24745e-34	7.02274e-33
TMEM171	-2.59688	3.77782	-13.135	3.27269e-34	7.06664e-33
WDR75	1.04681	5.52028	13.1316	3.38478e-34	7.29766e-33
C1QTNF7	-3.17288	-0.161422	-13.129	3.47113e-34	7.47258e-33
IGSF10	-3.23564	-0.227175	-13.1277	3.51783e-34	7.56176e-33
CCDC152	-2.7883	0.0879882	-13.123	3.68369e-34	7.90641e-33
MYORG	-1.42533	6.2781	-13.1204	3.78149e-34	8.10416e-33
TCP11L1	-1.18612	2.87002	-13.1185	3.85189e-34	8.24271e-33
CDC6	1.59543	5.12274	13.0923	4.99162e-34	1.06657e-32
ARRDC4	-1.81033	4.77637	-13.091	5.05621e-34	1.07876e-32
NEURL1B	-1.65607	5.73279	-13.0873	5.24626e-34	1.11764e-32
CCDC78	2.87216	1.14257	13.0835	5.44713e-34	1.15871e-32
CEACAM7	-5.60447	6.0908	-13.0786	5.71981e-34	1.21311e-32
FLVCR2	-2.16134	2.46996	-13.0703	6.20508e-34	1.31408e-32
TSPAN1	-2.64976	8.11709	-13.0691	6.28171e-34	1.32834e-32
EDIL3	-2.38762	4.29984	-13.0656	6.50135e-34	1.37276e-32
CYB561A3	-1.0607	5.22267	-13.0637	6.62286e-34	1.39636e-32
S100A11	1.77799	8.51394	13.0609	6.80893e-34	1.43348e-32
PJA2	-1.42097	6.11554	-13.0568	7.0915e-34	1.49078e-32
PGM1	-1.64554	6.09671	-13.0452	7.95004e-34	1.66881e-32
CHGB	-4.23257	-0.0407903	-13.0395	8.40858e-34	1.76248e-32
MOCS1	-2.08335	3.01075	-13.028	9.41868e-34	1.97131e-32
TOMM34	1.56043	6.34288	13.0274	9.48133e-34	1.98153e-32
WASL	-1.12305	6.46724	-13.0258	9.62926e-34	2.00951e-32
CKAP2L	1.48971	3.85149	13.0256	9.64517e-34	2.0099e-32
CPNE8	-2.47255	2.25114	-13.0154	1.06692e-33	2.22006e-32
EPAS1	-1.37344	7.10331	-13.0011	1.22851e-33	2.54889e-32
VAT1L	-2.37622	0.939423	-12.9988	1.25631e-33	2.60281e-32
GTSE1	1.34002	4.29795	12.9972	1.27674e-33	2.64131e-32
TLCD2	-1.6372	4.1119	-12.992	1.34384e-33	2.7761e-32
KIF4A	1.34748	5.01868	12.9849	1.44041e-33	2.97131e-32
TNFSF10	-1.5529	6.06395	-12.9823	1.47878e-33	3.04607e-32
MIDEAS	-1.16129	5.33961	-12.966	1.73622e-33	3.56609e-32
TMEM59	-1.10659	8.16504	-12.9446	2.14313e-33	4.39556e-32
GABRD	2.14174	0.188312	12.944	2.15571e-33	4.41504e-32
GPR3	2.22046	0.317338	12.9411	2.21759e-33	4.53528e-32
GRHL3	2.96721	1.59795	12.9283	2.51509e-33	5.13639e-32
KIF5C	-2.34234	0.357108	-12.9275	2.53546e-33	5.17061e-32
MT1G	-3.9196	4.39719	-12.924	2.62379e-33	5.34312e-32
POP1	1.31306	3.8617	12.9215	2.68823e-33	5.46657e-32
PMAIP1	1.84576	3.51316	12.9189	2.75802e-33	5.60053e-32
LGALS4	-2.17649	10.0644	-12.9032	3.21916e-33	6.52711e-32
C15orf48	-2.87475	6.57916	-12.9026	3.23841e-33	6.54817e-32
CRACD	-2.37914	3.32952	-12.8995	3.33789e-33	6.7398e-32
FMO5	-2.32318	3.87538	-12.8965	3.43725e-33	6.93066e-32
ADGRL3	-3.00216	0.626331	-12.8939	3.52415e-33	7.09587e-32
PAQR4	1.64977	4.81684	12.8857	3.81941e-33	7.67958e-32
GRHL1	2.06473	2.28884	12.8834	3.90666e-33	7.844e-32
IL10RB	-1.16044	5.61983	-12.8814	3.98408e-33	7.98824e-32
GALNT12	-1.58278	5.44214	-12.8751	4.23965e-33	8.48878e-32
GRIK5	-2.77725	-0.309097	-12.8678	4.55257e-33	9.1026e-32
JPH1	1.61358	4.75825	12.8621	4.81441e-33	9.61271e-32
SLC35D1	-1.35106	5.97187	-12.8561	5.10728e-33	1.01833e-31
PERM1	2.32363	0.25587	12.8523	5.30408e-33	1.0561e-31
MYC	1.7451	7.90228	12.8519	5.32047e-33	1.05789e-31
MXD1	-1.76168	5.95484	-12.8484	5.50954e-33	1.09396e-31
CAD	1.3014	6.57845	12.8475	5.55574e-33	1.10161e-31
CDHR5	-2.78417	6.64128	-12.8436	5.77475e-33	1.14345e-31
SAPCD2	1.86324	5.94052	12.8426	5.83199e-33	1.15319e-31
SEMA6A	-2.88757	4.26782	-12.842	5.86358e-33	1.15783e-31
STYK1	-1.89096	3.26132	-12.8412	5.90952e-33	1.1653e-31
ADAMTSL3	-3.31042	0.654523	-12.8401	5.97427e-33	1.17645e-31
TRPV3	-3.02836	0.169794	-12.8398	5.99443e-33	1.1788e-31
S100A2	3.12227	2.17599	12.8327	6.42157e-33	1.26106e-31
KAT2A	1.39554	6.35326	12.8319	6.47618e-33	1.26923e-31
SYNPO2	-3.70908	4.47515	-12.8318	6.48092e-33	1.26923e-31
ZBTB16	-3.46668	-1.24131	-12.8197	7.29568e-33	1.42684e-31
PSD	-2.63775	2.05797	-12.8144	7.68006e-33	1.49997e-31
LAMA1	-2.80755	1.36871	-12.7977	9.04729e-33	1.76459e-31
SCP2	-1.18819	6.98288	-12.7882	9.92499e-33	1.93314e-31
CORO2B	-2.62527	-0.0548887	-12.7782	1.09444e-32	2.1288e-31
PLAC8	-3.72319	4.90307	-12.7703	1.18192e-32	2.29515e-31
CXCL3	2.94534	4.8536	12.7702	1.18317e-32	2.29515e-31
AURKA	1.4352	5.52233	12.7698	1.18856e-32	2.30249e-31
TMOD1	-2.88553	0.243945	-12.7696	1.19044e-32	2.30302e-31
BTBD16	2.50518	-0.21239	12.7581	1.33157e-32	2.56927e-31
SLC20A1	-1.25526	6.00948	-12.7581	1.33166e-32	2.56927e-31
PPIL1	1.0981	5.27234	12.7575	1.33935e-32	2.58063e-31
GINS1	1.63194	4.82214	12.7536	1.39164e-32	2.67779e-31
EIF4E3	-2.00358	4.37534	-12.744	1.52835e-32	2.93689e-31
KCNN3	-2.18886	1.64604	-12.7422	1.55544e-32	2.98494e-31
TM6SF2	-2.7761	-0.475166	-12.7417	1.56312e-32	2.99566e-31
NCAPH	1.25945	4.60875	12.7414	1.5676e-32	3.00024e-31
RNASEL	-1.39403	3.67414	-12.74	1.59002e-32	3.03909e-31
CLMN	-1.41377	5.73201	-12.7334	1.69527e-32	3.23592e-31
WDR4	1.39806	4.4072	12.7332	1.69756e-32	3.236e-31
CNTN3	-3.64843	-0.29225	-12.7231	1.87433e-32	3.56821e-31
KCNJ14	1.68211	1.16831	12.7212	1.90891e-32	3.62878e-31
CNTN1	-3.57207	-0.563529	-12.7211	1.91122e-32	3.62878e-31
HOMER1	2.04373	2.91522	12.7189	1.95257e-32	3.70239e-31
TSHZ1	-1.32986	4.72774	-12.7184	1.96116e-32	3.71376e-31
ADAMTSL1	-2.48749	1.73838	-12.7104	2.12119e-32	4.01149e-31
RFC4	1.1625	4.50654	12.708	2.1719e-32	4.10197e-31
CDC45	1.64744	4.25662	12.7065	2.20257e-32	4.15442e-31
IGFL4	3.50653	0.234432	12.7061	2.21106e-32	4.16493e-31
KAT2B	-1.87263	3.4934	-12.7036	2.26579e-32	4.26243e-31
HAGHL	2.92123	2.82672	12.6988	2.37434e-32	4.46077e-31
RHOU	-1.57763	4.9718	-12.6968	2.42193e-32	4.54421e-31
B3GALT4	-1.70754	3.37496	-12.6961	2.43824e-32	4.56883e-31
STC2	3.37351	3.83733	12.6712	3.10541e-32	5.81138e-31
HHLA2	-3.3477	4.59516	-12.6619	3.40189e-32	6.35789e-31
OXTR	2.2117	0.769135	12.6551	3.63499e-32	6.78468e-31
SEMA3G	-2.32987	2.18619	-12.6473	3.92004e-32	7.30721e-31
SLC7A11	2.48753	4.13561	12.643	4.08803e-32	7.61044e-31
WASHC2C	-1.16572	4.62652	-12.6402	4.2006e-32	7.80984e-31
PGM5	-3.6019	2.88329	-12.635	4.41772e-32	8.20286e-31
PPP1R12B	-2.2716	5.55342	-12.6279	4.73352e-32	8.77785e-31
SMKR1	2.82562	0.186106	12.6257	4.83488e-32	8.95423e-31
ABCD3	-1.12515	6.13963	-12.6132	5.4566e-32	1.00926e-30
SULT1B1	-3.38122	5.33308	-12.6105	5.60067e-32	1.03344e-30
PTGER4	-1.76194	4.56142	-12.6105	5.60176e-32	1.03344e-30
PRKCB	-2.77485	2.23602	-12.5995	6.2348e-32	1.14874e-30
PAQR5	-2.19257	4.13785	-12.5949	6.51538e-32	1.1989e-30
HAND2	-3.8271	0.170421	-12.5946	6.53445e-32	1.20086e-30
PAICS	1.19541	7.62293	12.5943	6.55356e-32	1.20283e-30
PLS1	-1.47086	7.55687	-12.5897	6.85285e-32	1.25528e-30
VEGFA	1.39131	7.28925	12.5897	6.85684e-32	1.25528e-30
SULT2B1	2.93501	4.03366	12.5556	9.54397e-32	1.74275e-30
UBE2T	1.46579	4.56457	12.5522	9.85535e-32	1.79731e-30
CHP2	-5.41288	3.41613	-12.5502	1.00512e-31	1.83071e-30
TTLL6	-2.64367	0.741015	-12.5401	1.10809e-31	2.01567e-30
MAPK10	-2.27527	0.498972	-12.5384	1.12705e-31	2.04757e-30
TESC	3.72943	4.78367	12.5351	1.16372e-31	2.1115e-30
NCAPD3	1.00823	5.60098	12.5247	1.28588e-31	2.32727e-30
TOM1L2	-1.3083	5.58576	-12.522	1.32076e-31	2.38737e-30
CHAF1B	1.26421	3.98056	12.5191	1.35748e-31	2.45065e-30
SHE	-2.08961	1.52019	-12.5185	1.36545e-31	2.46194e-30
NDRG2	-1.59324	6.12348	-12.5033	1.58127e-31	2.8439e-30
LGI4	-2.65251	1.56709	-12.4875	1.84298e-31	3.30629e-30
MPC1	-1.28264	5.12524	-12.4745	2.08903e-31	3.743e-30
BRPF3	-1.06543	5.85121	-12.4706	2.16948e-31	3.88228e-30
HAUS5	1.11217	4.36516	12.4629	2.33545e-31	4.16887e-30
GPM6B	-2.44613	1.48417	-12.4578	2.45398e-31	4.37499e-30
DGAT2	1.92379	4.70369	12.4573	2.46549e-31	4.39004e-30
E2F1	1.68045	4.83397	12.4514	2.61086e-31	4.64312e-30
MAOA	-2.33754	6.74894	-12.4488	2.67783e-31	4.75631e-30
PRKACB	-2.44317	5.28518	-12.4462	2.74417e-31	4.8681e-30
PUS1	1.40927	5.42256	12.4458	2.75451e-31	4.88039e-30
PTCHD1	-3.27554	-1.41692	-12.4451	2.77316e-31	4.90131e-30
TRIM40	-2.93225	0.594031	-12.4422	2.85153e-31	5.03359e-30
CD44	1.25963	8.34258	12.4343	3.07821e-31	5.42705e-30
LYAR	1.29467	4.81352	12.4201	3.53077e-31	6.21729e-30
PAMR1	-1.89849	2.15337	-12.4173	3.62439e-31	6.37229e-30
RAD54L	1.45189	3.56076	12.4172	3.6277e-31	6.37229e-30
NOP56	1.29903	7.21934	12.4167	3.64573e-31	6.39611e-30
HSP90AB1	1.00639	10.4796	12.4124	3.80225e-31	6.66254e-30
PBX4	1.71655	1.64372	12.4047	4.09401e-31	7.16502e-30
RNFT2	1.70825	1.86613	12.4037	4.13162e-31	7.22201e-30
MYOCD	-3.06014	1.53464	-12.4005	4.26311e-31	7.44277e-30
RACGAP1	1.05411	5.97451	12.3997	4.29429e-31	7.48807e-30
COL7A1	2.65104	4.53105	12.3963	4.43909e-31	7.73115e-30
RGP1	-1.01094	5.54383	-12.3925	4.60253e-31	8.00606e-30
SLC23A1	-2.75237	0.826166	-12.3878	4.81367e-31	8.36316e-30
CDCA4	1.29935	4.66124	12.3832	5.03426e-31	8.73582e-30
ETHE1	-1.81325	7.02665	-12.3814	5.12208e-31	8.87744e-30
KANK2	-1.54498	5.73064	-12.3743	5.48258e-31	9.49077e-30
JCHAIN	-5.28812	6.95084	-12.3647	6.0126e-31	1.03832e-29
UGT2A3	-5.07872	2.12454	-12.3644	6.02782e-31	1.03969e-29
IGSF3	-1.35422	4.71263	-12.364	6.05008e-31	1.04227e-29
BRCA2	1.83513	3.81888	12.3595	6.31912e-31	1.08731e-29
MRPL17	1.17423	5.8664	12.3552	6.58367e-31	1.13072e-29
CHI3L1	3.38305	3.99828	12.3552	6.58719e-31	1.13072e-29
FAM189A2	-2.67893	-0.307551	-12.3499	6.92972e-31	1.18809e-29
ULBP3	1.75684	0.483788	12.3465	7.16322e-31	1.22666e-29
GIMAP7	-2.0058	2.10505	-12.3383	7.7488e-31	1.32535e-29
ARRB1	-1.24775	5.1418	-12.3372	7.82985e-31	1.33762e-29
TMEM30B	-1.21117	5.98893	-12.3322	8.21415e-31	1.40137e-29
MLXIPL	2.87559	4.7179	12.3321	8.22263e-31	1.40137e-29
ASPG	-3.22249	0.0373514	-12.3247	8.82901e-31	1.50293e-29
MFSD12	1.38782	5.90348	12.3232	8.9554e-31	1.52263e-29
RCSD1	-1.95369	2.86681	-12.3227	8.99581e-31	1.52588e-29
NOP58	1.1761	6.48049	12.3201	9.22243e-31	1.56246e-29
TMIGD3	-2.27897	1.01792	-12.3196	9.26442e-31	1.56772e-29
DPEP1	5.1462	6.30637	12.3089	1.0265e-30	1.73498e-29
GAB1	-1.26933	4.65153	-12.3082	1.03344e-30	1.74466e-29
CNN2	1.13516	7.51717	12.3067	1.04855e-30	1.76809e-29
RAN	1.00978	8.53062	12.3062	1.0534e-30	1.77418e-29
STAB2	-2.25997	-0.478966	-12.2972	1.14816e-30	1.92923e-29
PYCR1	1.65818	6.77787	12.2914	1.21455e-30	2.03363e-29
MTFR2	1.37518	2.95261	12.288	1.25481e-30	2.09858e-29
NOLC1	1.01884	7.3542	12.2787	1.37105e-30	2.28497e-29
TLL1	-2.82996	-0.866269	-12.2771	1.39274e-30	2.31842e-29
BTBD3	-1.21562	5.30421	-12.2761	1.40618e-30	2.33808e-29
BTNL3	-3.50481	3.1216	-12.2755	1.41384e-30	2.34809e-29
NMB	1.70921	2.56698	12.2733	1.44376e-30	2.395e-29
SGCA	-3.05301	-0.0731081	-12.2717	1.46631e-30	2.4296e-29
CHL1	-3.13321	1.13663	-12.258	1.6705e-30	2.76154e-29
TMEM255A	-2.56294	-0.431765	-12.2471	1.85503e-30	3.05952e-29
MMP3	4.42631	3.99529	12.2434	1.9215e-30	3.16551e-29
F2RL1	-1.30462	6.55737	-12.2425	1.9387e-30	3.19017e-29
NUF2	1.63376	3.81526	12.2422	1.94283e-30	3.19328e-29
ATP13A4	-3.01659	-0.486522	-12.2385	2.01326e-30	3.30525e-29
SLC9A1	-1.58569	6.02854	-12.2374	2.0353e-30	3.33762e-29
SCLY	1.2789	2.34243	12.232	2.14247e-30	3.50533e-29
BCAS1	-3.15811	4.86111	-12.228	2.22584e-30	3.63758e-29
CCNB1	1.47414	6.29982	12.2248	2.29544e-30	3.74703e-29
RCAN1	-1.25381	5.22384	-12.2215	2.36829e-30	3.85716e-29
PNO1	1.0455	4.98644	12.2203	2.39601e-30	3.89786e-29
SLC2A4	-2.27675	1.59766	-12.2184	2.43944e-30	3.96403e-29
VAMP2	-1.40217	5.02101	-12.2153	2.51358e-30	4.07986e-29
PEG3	-2.71065	0.122378	-12.2146	2.53008e-30	4.10199e-29
KCNMA1	-3.29899	3.10797	-12.212	2.59311e-30	4.19942e-29
SCUBE1	-2.55871	1.33243	-12.2113	2.61053e-30	4.22286e-29
PABPC1L	2.60905	4.1694	12.2061	2.74224e-30	4.43091e-29
PLXNA1	1.23429	6.29746	12.2034	2.81602e-30	4.545e-29
PPA1	1.1269	8.27706	12.2018	2.85848e-30	4.60834e-29
HSPB6	-3.94803	2.00943	-12.2005	2.89358e-30	4.65968e-29
TACR2	-3.23631	1.08624	-12.1993	2.92594e-30	4.70649e-29
ARHGEF18	-1.36893	3.33088	-12.1981	2.9616e-30	4.75851e-29
CLU	-2.84853	5.36638	-12.1912	3.1628e-30	5.0704e-29
LRRC19	-3.35097	4.04329	-12.1904	3.18608e-30	5.102e-29
SLC4A11	3.1148	2.21442	12.1844	3.3753e-30	5.39896e-29
STX12	-1.0759	5.52916	-12.1835	3.40263e-30	5.43661e-29
RELN	-3.31253	-0.117619	-12.1776	3.60091e-30	5.747e-29
ADAT2	1.39427	3.92838	12.1751	3.68673e-30	5.87742e-29
SSBP2	-2.108	2.35665	-12.1747	3.70049e-30	5.8928e-29
LIMA1	-1.56014	7.28961	-12.1689	3.91102e-30	6.21423e-29
B3GNT7	-3.84862	4.11266	-12.1637	4.10777e-30	6.5196e-29
CKAP2	1.39875	5.65609	12.1622	4.16893e-30	6.60935e-29
PTK2B	-1.37894	5.74927	-12.1589	4.30126e-30	6.81159e-29
CAPN5	-1.63071	7.265	-12.1562	4.41289e-30	6.98065e-29
PAG1	-1.8353	4.71718	-12.1548	4.47419e-30	7.06981e-29
SCAMP2	-1.12795	7.31944	-12.1528	4.55903e-30	7.19593e-29
PRR11	1.27447	4.50373	12.1511	4.63295e-30	7.30456e-29
ABCA6	-2.88767	-0.12912	-12.147	4.81831e-30	7.58844e-29
DSC2	-1.59481	6.73642	-12.1457	4.8776e-30	7.67338e-29
PPARGC1B	-1.42243	4.22314	-12.1452	4.89904e-30	7.69865e-29
CHRDL1	-4.34281	1.61956	-12.1422	5.04193e-30	7.90584e-29
LMO3	-3.46688	0.506639	-12.1406	5.11997e-30	8.01607e-29
ZNF692	1.42328	4.42258	12.1405	5.12343e-30	8.01607e-29
BIRC5	1.45758	5.98223	12.1358	5.36017e-30	8.37732e-29
FOXF2	-2.36435	2.22844	-12.135	5.39996e-30	8.4303e-29
ZSWIM6	-1.10973	4.22981	-12.1271	5.8181e-30	9.06333e-29
FOXN3	-1.38208	5.40122	-12.1235	6.02442e-30	9.37453e-29
CD209	-2.88568	2.22083	-12.123	6.05335e-30	9.40932e-29
NKD2	3.43212	3.59384	12.1209	6.1715e-30	9.58256e-29
TGIF1	1.0149	6.50219	12.1198	6.23997e-30	9.67838e-29
PRMT3	1.16472	4.5999	12.1193	6.26947e-30	9.71361e-29
SLC25A42	-1.3023	2.75655	-12.1135	6.62111e-30	1.02363e-28
CENPH	1.28397	3.85944	12.1026	7.34353e-30	1.13287e-28
KLF9	-2.02466	4.40568	-12.0978	7.6867e-30	1.18453e-28
SESN2	-1.2945	4.57131	-12.0956	7.84847e-30	1.20816e-28
C1QTNF2	-1.8472	0.205115	-12.0948	7.91088e-30	1.21646e-28
GIMAP1	-1.90914	1.58799	-12.0889	8.36347e-30	1.28467e-28
TUBAL3	-3.11552	2.27847	-12.0874	8.48275e-30	1.3016e-28
LYPD8	-5.01436	3.78823	-12.0861	8.58685e-30	1.31616e-28
TAX1BP3	-1.14444	4.84118	-12.0851	8.67231e-30	1.32784e-28
ACVRL1	-1.83572	5.82674	-12.0837	8.78779e-30	1.34408e-28
AKR1B10	-4.26746	3.15716	-12.0818	8.9474e-30	1.36703e-28
KIF5A	-2.84131	-0.00395898	-12.0792	9.17399e-30	1.40016e-28
MAGI3	-1.23079	4.63045	-12.0738	9.64975e-30	1.46652e-28
TICRR	1.47445	3.64645	12.0736	9.67374e-30	1.4686e-28
HMOX1	-1.80889	4.71711	-12.0679	1.02123e-29	1.54707e-28
KIF14	1.73681	3.34515	12.0607	1.09343e-29	1.65296e-28
BMP2	-2.11803	3.93722	-12.057	1.13202e-29	1.70949e-28
TRIM9	-2.72572	-0.481204	-12.051	1.19852e-29	1.808e-28
RNF183	2.69617	1.78084	12.0484	1.22819e-29	1.85082e-28
DBNDD1	2.17067	4.2002	12.0438	1.28236e-29	1.93042e-28
SHISAL1	-2.91369	0.729342	-12.0433	1.28943e-29	1.93902e-28
KCNMB1	-2.93429	1.92726	-12.039	1.34271e-29	2.01702e-28
NOTUM	5.73148	2.83445	12.0387	1.34677e-29	2.02101e-28
GLS2	1.94574	-0.0789023	12.0369	1.36891e-29	2.05062e-28
GNL3	1.07114	6.73448	12.0369	1.36937e-29	2.05062e-28
DIRAS1	-2.64881	-0.743643	-12.0341	1.40623e-29	2.10361e-28
WDR77	1.23573	5.67742	12.0322	1.431e-29	2.13844e-28
CD1D	-1.9127	1.20335	-12.0312	1.44524e-29	2.15746e-28
NDN	-2.08544	2.92489	-12.0257	1.52245e-29	2.27035e-28
LGALS9C	-3.61138	0.942332	-12.0178	1.64007e-29	2.44067e-28
NUDCD1	1.32719	4.98106	12.0099	1.76708e-29	2.62423e-28
GRIN2B	2.95168	2.17567	12.0061	1.83239e-29	2.7184e-28
XDH	-2.74945	4.25145	-11.9949	2.03706e-29	3.0189e-28
CNN1	-3.61807	4.53549	-11.9921	2.09111e-29	3.0958e-28
RBFOX3	-3.1989	-1.00648	-11.9893	2.14768e-29	3.17626e-28
CFL2	-1.99663	3.30248	-11.9848	2.2406e-29	3.31026e-28
STUM	-3.91601	0.0100996	-11.9847	2.24405e-29	3.31195e-28
IQCN	-2.29916	0.864634	-11.9827	2.28655e-29	3.37119e-28
SPARCL1	-2.3651	5.75887	-11.9805	2.33453e-29	3.43839e-28
GALNT6	1.76375	6.04307	11.9795	2.35496e-29	3.46491e-28
ADAM12	3.3351	3.40373	11.9778	2.39329e-29	3.5177e-28
ARPIN	-1.0285	5.43868	-11.968	2.62568e-29	3.85531e-28
PLCG2	-2.09133	3.20093	-11.9627	2.7599e-29	4.04822e-28
KRT17	4.13035	2.87561	11.9613	2.79872e-29	4.10096e-28
BTD	-1.06116	3.95488	-11.9609	2.80856e-29	4.11119e-28
UBE3D	1.18169	2.57842	11.9596	2.84229e-29	4.15631e-28
RAVER2	-1.19562	5.43689	-11.9556	2.95147e-29	4.30716e-28
CAPN2	-1.26134	7.89118	-11.9544	2.98646e-29	4.35378e-28
NUGGC	-2.69208	-0.523462	-11.9542	2.99137e-29	4.35651e-28
CXCL1	2.86933	5.57621	11.9513	3.07521e-29	4.47405e-28
NACAD	-2.08979	0.279304	-11.9474	3.18982e-29	4.63609e-28
LYNX1	-2.63086	1.02754	-11.9472	3.19427e-29	4.63785e-28
FANCD2	1.13316	4.65293	11.9396	3.43262e-29	4.97887e-28
ATAD2	1.49535	5.53347	11.9387	3.46163e-29	5.01585e-28
CHEK1	1.15736	4.79419	11.9218	4.05955e-29	5.87629e-28
PCK1	-3.57517	4.78518	-11.9199	4.13418e-29	5.97828e-28
PAQR8	-1.73869	6.26826	-11.9155	4.30715e-29	6.22212e-28
RHBDF2	1.39996	5.48309	11.9094	4.56303e-29	6.58512e-28
EPB41L4B	-1.44937	6.59254	-11.9078	4.63142e-29	6.67709e-28
ZNF74	1.09912	4.11284	11.8932	5.31514e-29	7.64739e-28
CGN	-1.46482	6.8701	-11.8927	5.33664e-29	7.67062e-28
NTRK3	-2.73831	-1.14027	-11.8906	5.44618e-29	7.82021e-28
FABP2	-4.05856	1.94202	-11.8854	5.71442e-29	8.19715e-28
EIF5A2	1.40994	3.25855	11.8828	5.86075e-29	8.39865e-28
FXYD5	1.83314	6.58594	11.8696	6.63172e-29	9.45614e-28
MTBP	1.57008	2.74722	11.8638	7.00546e-29	9.9692e-28
CKS2	1.46546	5.66749	11.8516	7.85217e-29	1.1163e-27
FAM162A	-1.1711	6.12147	-11.8438	8.4486e-29	1.19634e-27
TNFSF15	1.57653	3.89505	11.8437	8.45891e-29	1.19662e-27
JADE3	1.2512	4.3985	11.8369	9.01222e-29	1.27274e-27
VPS4B	-1.08436	5.94789	-11.8369	9.01478e-29	1.27274e-27
CELSR3	2.30268	4.07433	11.8347	9.20053e-29	1.29641e-27
C19orf48	1.67224	6.60926	11.8327	9.37693e-29	1.31867e-27
CA12	-2.67639	6.63735	-11.8322	9.42317e-29	1.32257e-27
BEX4	-2.30888	2.52761	-11.8297	9.64558e-29	1.35114e-27
ERCC6L	1.65811	3.00409	11.8262	9.96461e-29	1.39446e-27
RAD54B	1.6634	1.83417	11.8218	1.03824e-28	1.4515e-27
CFD	-3.30927	3.87642	-11.8136	1.12142e-28	1.56474e-27
CREB3L3	-3.39243	-0.338232	-11.8098	1.16192e-28	1.61967e-27
CILP	-4.10113	1.00079	-11.8076	1.18667e-28	1.65257e-27
KCNIP4	-1.85991	0.501706	-11.8048	1.21736e-28	1.69365e-27
PCSK9	2.84458	5.42166	11.7913	1.38197e-28	1.91893e-27
MT2A	-2.57653	5.62333	-11.7896	1.40459e-28	1.94846e-27
TLX1	3.18517	1.08088	11.786	1.45164e-28	2.01179e-27
TBC1D30	1.2393	3.94898	11.7769	1.58044e-28	2.18816e-27
SCG2	-2.95628	1.16329	-11.7695	1.69417e-28	2.34336e-27
SUSD6	-1.07931	6.10817	-11.7672	1.73147e-28	2.39264e-27
ANKRD33B	-2.16275	0.37694	-11.761	1.83436e-28	2.53237e-27
SALL2	-2.32732	0.627825	-11.7552	1.93721e-28	2.67178e-27
PGR	-2.64316	-0.403545	-11.7513	2.0091e-28	2.76826e-27
CFP	-1.98153	0.76868	-11.7452	2.12625e-28	2.92405e-27
AOC3	-2.66286	4.00355	-11.7436	2.15898e-28	2.96336e-27
SETBP1	-2.28627	2.07463	-11.7395	2.24237e-28	3.07194e-27
GINM1	-1.04944	4.97047	-11.7386	2.26206e-28	3.09595e-27
RANBP1	1.02458	6.56163	11.7363	2.31004e-28	3.1586e-27
PPP1R1A	-3.15928	-1.16967	-11.7357	2.32361e-28	3.17412e-27
CP	-3.4063	0.702104	-11.732	2.40392e-28	3.28069e-27
FCRLA	-3.01029	-0.735911	-11.7306	2.43677e-28	3.32237e-27
WDR74	1.07807	5.1434	11.7273	2.51339e-28	3.42356e-27
REEP2	-2.27021	0.335841	-11.7242	2.58566e-28	3.51531e-27
STX1A	1.71525	3.16685	11.7147	2.82564e-28	3.83793e-27
SPC25	1.20532	3.4441	11.713	2.87092e-28	3.89575e-27
FBXL22	-1.741	0.624035	-11.7127	2.88056e-28	3.90512e-27
HRCT1	-2.89237	2.20102	-11.7097	2.96084e-28	4.01016e-27
GNA13	-1.09655	6.12266	-11.7082	3.00303e-28	4.06346e-27
IL16	-2.07026	2.81852	-11.6988	3.27731e-28	4.42623e-27
HMCN2	-2.77496	3.36802	-11.6983	3.29204e-28	4.44192e-27
KIF18A	1.31854	3.17006	11.6956	3.37537e-28	4.55007e-27
FOLR2	-2.8629	2.08232	-11.6954	3.38414e-28	4.5576e-27
TMPRSS2	-1.45441	7.62654	-11.6938	3.43333e-28	4.61951e-27
XPNPEP3	1.01157	4.47034	11.6908	3.53254e-28	4.74853e-27
FBXO32	-1.95997	5.11097	-11.6873	3.64677e-28	4.8929e-27
RAET1L	2.81967	-0.261041	11.6866	3.67132e-28	4.92122e-27
GIMAP8	-1.83888	2.54058	-11.6838	3.76979e-28	5.04849e-27
CCN4	2.44069	2.47105	11.6833	3.78762e-28	5.06436e-27
CRYAB	-2.37255	2.99456	-11.6825	3.81654e-28	5.09679e-27
FBXO41	1.79724	4.16432	11.6811	3.86587e-28	5.15785e-27
CCNE1	1.43032	3.54148	11.6808	3.87419e-28	5.16414e-27
LRRC75A	-1.37856	4.47934	-11.6706	4.2614e-28	5.675e-27
RNF150	-3.01062	1.09442	-11.6681	4.36144e-28	5.80283e-27
FGFR2	-2.78253	3.60647	-11.6668	4.41616e-28	5.87017e-27
SMIM6	-1.90505	1.45002	-11.6663	4.43408e-28	5.88852e-27
TXNIP	-1.74168	8.63465	-11.6658	4.45784e-28	5.91459e-27
PRC1	1.16223	5.81122	11.6628	4.58172e-28	6.07333e-27
MAD2L1	1.44687	5.47143	11.6563	4.86683e-28	6.43933e-27
MPEG1	-2.45332	4.28653	-11.6539	4.9755e-28	6.57703e-27
TCN2	-1.85458	4.37243	-11.6527	5.0343e-28	6.64862e-27
DCAF13	1.18031	5.96501	11.6497	5.17772e-28	6.83172e-27
HBB	-3.2645	3.12816	-11.6491	5.20324e-28	6.85907e-27
ACO2	-1.23887	6.90653	-11.6477	5.27379e-28	6.94568e-27
FABP6	4.01681	2.18166	11.6384	5.75047e-28	7.56652e-27
MFAP4	-2.79223	4.82657	-11.6276	6.35658e-28	8.3487e-27
FANCB	1.69397	0.997096	11.6245	6.53993e-28	8.57378e-27
GAD1	3.60351	0.658107	11.6223	6.67844e-28	8.74735e-27
TENT5C	-2.22332	4.49094	-11.611	7.41111e-28	9.68927e-27
GJB4	3.17389	1.10215	11.6097	7.5009e-28	9.79771e-27
RHEBL1	1.43248	0.890469	11.6092	7.54024e-28	9.84011e-27
MEX3A	2.39583	3.4183	11.6025	8.0227e-28	1.04602e-26
GRIN3A	-1.8508	-0.00776171	-11.5985	8.3281e-28	1.08309e-26
GRAMD1A	1.4149	6.23882	11.5984	8.32969e-28	1.08309e-26
RASD2	-2.59271	2.67738	-11.5965	8.48209e-28	1.1019e-26
EMP1	-1.88094	6.72402	-11.5955	8.55971e-28	1.11098e-26
SVIL	-1.53778	6.13785	-11.5938	8.695e-28	1.12751e-26
SOS2	-1.14711	5.13062	-11.5931	8.75196e-28	1.13387e-26
SHISA3	-2.92332	-0.249867	-11.5902	8.98886e-28	1.16351e-26
SH2D6	-2.81497	-0.712925	-11.5893	9.06285e-28	1.17203e-26
FXYD6	-2.41769	2.91668	-11.5746	1.03874e-27	1.33849e-26
ARL4D	-2.00426	1.10481	-11.5744	1.04084e-27	1.33999e-26
NOB1	1.07504	6.27619	11.5683	1.10175e-27	1.41712e-26
ZSWIM4	1.24356	4.13857	11.5664	1.12101e-27	1.44061e-26
AP1S3	1.42761	3.07367	11.5662	1.12274e-27	1.44154e-26
SUV39H2	1.06208	3.80058	11.5625	1.16227e-27	1.49095e-26
GPT2	1.4625	6.1032	11.5564	1.22894e-27	1.57507e-26
GPER1	-2.59856	0.998068	-11.5533	1.2658e-27	1.62085e-26
PPP1R14A	-2.38163	2.20122	-11.5527	1.2718e-27	1.62708e-26
TCF7	1.73923	5.45376	11.5496	1.30871e-27	1.67281e-26
GTF3A	1.59518	7.32667	11.548	1.32921e-27	1.69749e-26
BMP6	-2.34921	0.678122	-11.5471	1.34052e-27	1.71042e-26
NEU4	-3.18106	2.62428	-11.5279	1.60002e-27	2.0397e-26
MGAT4A	-1.3597	5.92133	-11.5232	1.67065e-27	2.12785e-26
SIGLEC8	-2.52544	-0.631745	-11.5216	1.69551e-27	2.15759e-26
HLF	-2.21023	1.01399	-11.5188	1.73969e-27	2.21184e-26
PSRC1	1.27075	3.65428	11.5162	1.78195e-27	2.26357e-26
ACTG2	-3.52423	5.79282	-11.5124	1.84599e-27	2.34076e-26
SLC41A2	-1.72488	4.19307	-11.5119	1.85492e-27	2.35e-26
S100B	-2.35764	1.11343	-11.5071	1.93957e-27	2.45507e-26
REP15	-3.27328	-0.385847	-11.5051	1.97435e-27	2.49689e-26
LGR4	-1.36715	6.13746	-11.5027	2.01963e-27	2.5519e-26
UBE2S	1.6257	5.02919	11.5013	2.04542e-27	2.58221e-26
CYS1	-2.35888	0.807338	-11.4897	2.27593e-27	2.86815e-26
SEMA3D	-3.2669	-0.665453	-11.4896	2.27937e-27	2.86996e-26
PLEKHA7	-1.04518	5.26774	-11.4879	2.31548e-27	2.91287e-26
HSPD1	1.18319	9.26034	11.4875	2.32231e-27	2.91889e-26
S100P	2.7118	7.29777	11.4787	2.52051e-27	3.16523e-26
ULBP2	2.78111	0.17279	11.4717	2.68702e-27	3.37138e-26
SPATA33	1.0697	3.40237	11.466	2.83225e-27	3.55048e-26
SYNGR1	-2.44614	1.18843	-11.4637	2.89153e-27	3.62162e-26
RECQL4	1.90833	5.13467	11.4633	2.90241e-27	3.63207e-26
FAM214A	-1.30074	4.02474	-11.459	3.02129e-27	3.77424e-26
FRMD3	-2.43284	2.40452	-11.4578	3.05535e-27	3.81346e-26
TCF7L1	-1.51984	2.38575	-11.4543	3.15509e-27	3.93451e-26
UTP14A	1.21379	5.35669	11.449	3.31063e-27	4.12489e-26
ACADM	-1.43489	5.22109	-11.4417	3.54046e-27	4.40358e-26
SLC30A4	-1.60119	2.97574	-11.4412	3.55722e-27	4.42059e-26
FSIP2	-3.24025	1.22039	-11.441	3.56364e-27	4.42473e-26
KIF13B	-1.39327	6.35788	-11.4408	3.57091e-27	4.42991e-26
ZNF821	-1.00622	1.24237	-11.4347	3.77754e-27	4.68218e-26
CFAP45	1.61359	-0.225814	11.4323	3.86279e-27	4.78371e-26
ABHD6	-1.04354	3.97508	-11.428	4.01785e-27	4.96714e-26
CPAMD8	-1.79085	0.322793	-11.4276	4.0329e-27	4.98145e-26
BMP5	-3.4063	0.336824	-11.4208	4.29343e-27	5.29411e-26
CDK1	1.5214	5.79165	11.4119	4.66025e-27	5.73656e-26
PRR36	3.13763	2.11789	11.4095	4.76279e-27	5.85775e-26
RUNX1	1.25832	6.12848	11.4046	4.98167e-27	6.12169e-26
DDX21	1.15231	7.37608	11.402	5.10034e-27	6.26214e-26
ENTPD3	-2.72108	-0.398814	-11.3977	5.30514e-27	6.508e-26
SORD	1.30449	5.6154	11.395	5.44008e-27	6.66783e-26
IGFBP6	-2.36362	2.83661	-11.3938	5.50139e-27	6.7372e-26
NPR1	-1.91589	1.83325	-11.3921	5.58456e-27	6.83321e-26
LARGE1	-1.3481	4.54869	-11.3916	5.61324e-27	6.86243e-26
SFTA2	3.61997	-0.100047	11.3893	5.73044e-27	6.99974e-26
RAE1	1.17284	5.86839	11.3888	5.75588e-27	7.02483e-26
TP53I3	-1.25185	4.96446	-11.3885	5.77167e-27	7.03809e-26
LRRC66	-2.08133	2.59982	-11.3826	6.09269e-27	7.41692e-26
GYPC	-1.92122	2.902	-11.3767	6.43643e-27	7.82871e-26
PIF1	1.48968	2.74765	11.3752	6.52243e-27	7.92658e-26
GDNF	-2.22261	-0.213038	-11.375	6.53441e-27	7.9344e-26
CDCA7	1.56252	7.01058	11.3708	6.78939e-27	8.23703e-26
LMTK3	2.05916	2.61044	11.3625	7.32742e-27	8.87474e-26
DTL	1.26106	4.47083	11.3566	7.73648e-27	9.36225e-26
EIF2S2	1.01643	7.11347	11.3554	7.82219e-27	9.45798e-26
APOBEC3A	-2.58293	-0.673104	-11.3549	7.85374e-27	9.48811e-26
HEATR1	1.01951	5.63774	11.3454	8.56722e-27	1.03413e-25
CPED1	-2.32759	2.73744	-11.3429	8.77055e-27	1.05713e-25
SIDT2	-1.08033	5.41117	-11.3429	8.77251e-27	1.05713e-25
JPH2	-2.81736	1.67313	-11.3408	8.93861e-27	1.07624e-25
MYL9	-2.49611	7.05993	-11.3403	8.98288e-27	1.08066e-25
BRCA1	1.21777	4.69748	11.3307	9.8039e-27	1.17647e-25
MYBL2	1.88949	6.46966	11.3204	1.07699e-26	1.2913e-25
IGSF9	-1.95463	4.30577	-11.3178	1.10273e-26	1.32106e-25
MPP2	-1.95594	0.509371	-11.3148	1.13423e-26	1.35767e-25
EPM2A	-1.18426	1.93174	-11.3102	1.18228e-26	1.41399e-25
BCL2	-1.93717	3.07142	-11.3065	1.22291e-26	1.46137e-25
DACT3	-2.26904	1.66632	-11.2993	1.30676e-26	1.56027e-25
IL11	3.20675	0.966444	11.29	1.42245e-26	1.69698e-25
EIF3B	1.03128	8.27569	11.2863	1.47103e-26	1.75347e-25
CHRM2	-3.95864	-1.46519	-11.2716	1.68248e-26	2.00386e-25
BVES	-2.25655	0.684091	-11.2695	1.71471e-26	2.03885e-25
LRRN4CL	-2.03688	1.10137	-11.2655	1.77871e-26	2.11319e-25
SPINDOC	1.32249	4.48398	11.2637	1.8083e-26	2.14479e-25
DENND2A	-1.61665	2.9757	-11.2619	1.83821e-26	2.17847e-25
EHHADH	-1.29689	4.31587	-11.258	1.9034e-26	2.25199e-25
NR3C1	-2.05856	3.64381	-11.2539	1.97658e-26	2.33665e-25
DENND1C	-1.15107	4.81124	-11.2537	1.97996e-26	2.3387e-25
ANKRD35	-1.89833	-0.1948	-11.2525	2.00252e-26	2.36341e-25
NAT1	-1.61005	3.26081	-11.2515	2.01979e-26	2.38182e-25
CMTM8	1.18208	3.83926	11.2416	2.20968e-26	2.60361e-25
SNCG	-2.31067	0.682106	-11.2368	2.3102e-26	2.71757e-25
RXRA	-1.13172	6.27786	-11.2331	2.38806e-26	2.80474e-25
NLGN4X	-2.36857	-0.00390129	-11.2331	2.38822e-26	2.80474e-25
PCSK7	-1.2049	5.67347	-11.2325	2.40074e-26	2.81713e-25
MARCKS	-1.29359	7.41568	-11.2307	2.44146e-26	2.86257e-25
CLDN11	-2.50932	0.0916194	-11.2302	2.45281e-26	2.87353e-25
POPDC2	-2.27693	0.898154	-11.23	2.45676e-26	2.87579e-25
SYNC	-2.40751	0.525249	-11.2299	2.45979e-26	2.87699e-25
C14orf132	-2.34709	2.03799	-11.2269	2.5263e-26	2.94996e-25
NIPAL1	-1.42727	4.71743	-11.2215	2.65452e-26	3.09463e-25
GPR37L1	-1.7771	1.04339	-11.221	2.66755e-26	3.1073e-25
STK31	2.70572	0.937818	11.2157	2.79796e-26	3.25391e-25
MIER1	-1.32908	5.4348	-11.2073	3.01958e-26	3.50027e-25
FABP4	-3.7837	-0.244246	-11.1991	3.25278e-26	3.76449e-25
NOX4	2.62931	0.646823	11.1983	3.27846e-26	3.79115e-25
INAFM2	-1.32702	2.43784	-11.1944	3.39647e-26	3.92445e-25
GNG12	-1.21049	7.07653	-11.1902	3.52839e-26	4.07359e-25
NANP	1.17709	3.53916	11.184	3.73157e-26	4.30469e-25
MPP5	-1.0242	5.07944	-11.1837	3.7424e-26	4.31371e-25
POLD4	-1.21874	4.65234	-11.1816	3.814e-26	4.3927e-25
BDKRB1	-1.85315	0.626176	-11.1798	3.87776e-26	4.46075e-25
COL4A6	-2.84357	-0.356858	-11.1797	3.87932e-26	4.46075e-25
ATL1	-1.42382	2.36685	-11.1782	3.93159e-26	4.51722e-25
ASIC1	1.83741	3.78353	11.1737	4.09573e-26	4.69828e-25
F13A1	-3.28321	3.12258	-11.1717	4.17236e-26	4.78235e-25
TRHDE	-2.91778	0.352586	-11.1685	4.29371e-26	4.91751e-25
PDE5A	-1.91729	4.25867	-11.1684	4.29791e-26	4.91838e-25
KLRB1	-2.20447	1.04897	-11.1678	4.3243e-26	4.94462e-25
KIF26B	2.81305	3.03313	11.1638	4.4824e-26	5.12131e-25
CAV1	-1.82605	5.15282	-11.1472	5.20974e-26	5.94758e-25
TG	3.36854	2.165	11.1451	5.31218e-26	6.05487e-25
MAST2	-1.07832	6.44935	-11.1445	5.33751e-26	6.07891e-25
DNAJB5	-1.91625	2.09926	-11.1421	5.45779e-26	6.21094e-25
AQP7	-2.31488	1.21232	-11.1409	5.51723e-26	6.27361e-25
CCL28	-2.6462	4.36329	-11.139	5.61064e-26	6.36971e-25
BCL2L11	-1.0622	4.62831	-11.1273	6.23651e-26	7.07463e-25
MYO1D	-1.21315	8.61029	-11.1159	6.91302e-26	7.82966e-25
FILIP1	-2.19973	1.10152	-11.1147	6.99389e-26	7.91499e-25
SLC22A17	-1.9872	2.08569	-11.1126	7.12703e-26	8.05929e-25
GCNT4	-2.39658	0.385879	-11.1055	7.59511e-26	8.58181e-25
RNF11	-1.00357	5.70428	-11.1044	7.67393e-26	8.66404e-25
RGMA	-2.82004	2.30122	-11.0989	8.06606e-26	9.09959e-25
HERC3	-1.10361	4.51351	-11.0936	8.46188e-26	9.5386e-25
ARMCX1	-1.93982	1.72803	-11.09	8.73991e-26	9.84426e-25
B3GALT5	-3.56962	3.97043	-11.0874	8.94527e-26	1.00597e-24
MEF2C	-1.84353	3.32731	-11.084	9.22483e-26	1.0366e-24
CLDN5	-2.47424	2.6409	-11.078	9.73647e-26	1.09323e-24
TTI1	1.03584	5.37968	11.0726	1.02244e-25	1.14711e-24
GHR	-2.67278	1.03781	-11.066	1.08494e-25	1.21629e-24
GOLM1	-1.41492	8.05391	-11.0655	1.09043e-25	1.22148e-24
KCTD9	-1.43718	4.57936	-11.0606	1.1393e-25	1.27424e-24
ATP6V1E2	1.11524	2.27478	11.0584	1.16218e-25	1.29881e-24
SLC9A3	-4.20226	3.68781	-11.0522	1.22943e-25	1.37289e-24
CROT	-1.42368	3.75451	-11.0491	1.26421e-25	1.41064e-24
OTUD7A	-1.93245	0.777662	-11.0474	1.28289e-25	1.43036e-24
KRT23	5.11341	3.73805	11.0473	1.28442e-25	1.43096e-24
LIF	1.61182	4.85277	11.047	1.28813e-25	1.43397e-24
TOP1MT	1.57419	5.86989	11.0457	1.30365e-25	1.45013e-24
PLAU	1.81186	5.73156	11.0392	1.38124e-25	1.53523e-24
CLBA1	1.16163	3.30837	11.0364	1.41697e-25	1.57373e-24
MMP1	3.86196	5.34004	11.0289	1.51546e-25	1.6805e-24
ECI2	-1.64682	4.66472	-11.0286	1.51985e-25	1.68407e-24
POU5F1B	3.42895	1.94167	11.0258	1.55854e-25	1.72194e-24
OSR1	-2.86752	-0.214078	-11.0253	1.56568e-25	1.72816e-24
CYSRT1	1.88248	0.0294664	11.0228	1.60176e-25	1.76662e-24
ECE1	-1.18686	7.18716	-11.0209	1.6289e-25	1.79517e-24
RRS1	1.22335	5.38552	11.0179	1.67351e-25	1.84292e-24
OLFM1	-2.36696	1.76574	-11.0148	1.72098e-25	1.89374e-24
BLK	-2.87874	-0.76302	-11.0112	1.77794e-25	1.95492e-24
TRIM59	1.20808	3.35267	11.0069	1.84849e-25	2.02937e-24
BDKRB2	-1.42804	4.14248	-11.0067	1.85178e-25	2.03142e-24
SH3BGR	-1.58112	0.913322	-11.0062	1.85886e-25	2.03763e-24
LGALS2	-3.09605	2.05283	-10.9975	2.01106e-25	2.20278e-24
VSNL1	2.38423	4.36744	10.9971	2.01723e-25	2.20785e-24
FAP	2.91991	2.79667	10.9947	2.06269e-25	2.25588e-24
MYO1A	-2.27587	6.04247	-10.9899	2.15297e-25	2.35282e-24
LRP11	1.02178	5.99722	10.9895	2.15984e-25	2.35853e-24
CARD14	1.94115	1.80236	10.9884	2.18119e-25	2.37927e-24
EXOSC8	1.05074	5.09699	10.9884	2.18216e-25	2.37927e-24
VDR	-1.17897	6.64683	-10.9868	2.21371e-25	2.41183e-24
PRKAR2B	-2.3796	2.44014	-10.9846	2.25831e-25	2.45668e-24
CXCL8	3.69301	5.28838	10.9829	2.29273e-25	2.49224e-24
ACSF2	-1.68526	4.94335	-10.9828	2.29539e-25	2.49323e-24
CACNB1	-1.35891	2.54625	-10.9784	2.38704e-25	2.58885e-24
SPC24	1.2384	3.84619	10.9756	2.44868e-25	2.65369e-24
SNAI1	1.57068	2.43029	10.9738	2.48814e-25	2.69442e-24
CTSS	-1.22673	7.8917	-10.9707	2.5586e-25	2.76863e-24
SQLE	1.65686	6.29545	10.9682	2.6149e-25	2.82527e-24
CST2	3.09806	-0.442108	10.9623	2.75837e-25	2.97804e-24
ZNF239	1.66467	2.56669	10.9571	2.88866e-25	3.11636e-24
SYNE3	-1.7368	2.49617	-10.9554	2.93434e-25	3.16325e-24
AOC1	-2.17105	7.58083	-10.9545	2.95886e-25	3.18489e-24
CCDC150	1.71981	1.25876	10.9509	3.05453e-25	3.28539e-24
RCN1	1.12165	7.12163	10.9485	3.12214e-25	3.3556e-24
WDR7	-1.1572	3.71582	-10.9463	3.18216e-25	3.41754e-24
PLCD3	-1.77248	6.54437	-10.9455	3.20657e-25	3.44117e-24
PLN	-3.33908	1.93441	-10.945	3.22116e-25	3.45165e-24
CYBRD1	-2.23383	5.10427	-10.9399	3.36952e-25	3.60793e-24
PDGFD	-1.93124	2.2236	-10.9348	3.52863e-25	3.77266e-24
SLC5A6	1.55024	6.60042	10.932	3.61883e-25	3.86621e-24
NECAB1	-2.43665	-0.793322	-10.9289	3.71931e-25	3.97059e-24
MOGAT2	-3.81243	3.55814	-10.9269	3.78779e-25	4.03767e-24
ARHGEF25	-2.01916	2.31825	-10.9171	4.13472e-25	4.40094e-24
PPP1R16B	-2.04189	2.72325	-10.914	4.25124e-25	4.5216e-24
CD79B	-2.37641	1.11696	-10.9087	4.45814e-25	4.73814e-24
EML1	-1.96654	2.73532	-10.9045	4.62758e-25	4.91457e-24
MFAP5	-3.33768	1.96999	-10.8995	4.83885e-25	5.13133e-24
THRB	-2.97952	2.24345	-10.8958	5.00016e-25	5.29847e-24
TEDC2	1.58746	2.96269	10.8935	5.1032e-25	5.39568e-24
MINDY1	-1.1403	4.56655	-10.8917	5.18837e-25	5.48167e-24
TIMELESS	1.01048	5.6305	10.8916	5.19409e-25	5.48368e-24
PLXNA2	-1.25677	5.83984	-10.889	5.31582e-25	5.60805e-24
IMPDH1	1.42021	6.39736	10.8824	5.63848e-25	5.94407e-24
ZFYVE28	-1.44011	3.55665	-10.8814	5.68675e-25	5.99054e-24
MFSD4A	-2.27172	3.25607	-10.8779	5.86571e-25	6.17452e-24
KRT20	-3.46831	7.60321	-10.8772	5.90363e-25	6.20987e-24
GDPD5	2.19093	4.60261	10.8734	6.10946e-25	6.42166e-24
CCDC85C	-1.02608	5.25042	-10.872	6.18312e-25	6.49432e-24
LMO2	-1.43786	2.40191	-10.8703	6.28043e-25	6.59169e-24
RAB36	1.77355	3.15061	10.8693	6.33475e-25	6.63896e-24
ATP6V0D2	-2.2776	0.0334319	-10.8671	6.4634e-25	6.76884e-24
PTGDR	-3.46165	0.330831	-10.8627	6.71784e-25	7.03016e-24
AGFG2	-1.2588	5.36175	-10.8612	6.809e-25	7.12036e-24
PDE3A	-2.63029	3.94073	-10.8602	6.87469e-25	7.1838e-24
TRAIP	1.1358	3.1943	10.8567	7.09207e-25	7.40555e-24
TCEAL7	-2.1376	0.154426	-10.8529	7.33591e-25	7.64901e-24
GPA33	-2.21956	7.70066	-10.8516	7.42252e-25	7.73368e-24
HELLS	1.4382	4.59042	10.8504	7.49646e-25	7.80505e-24
ENTPD8	-3.23721	3.5266	-10.8478	7.67421e-25	7.9843e-24
TARBP1	1.14937	5.61038	10.8454	7.84288e-25	8.15386e-24
SLC46A3	-1.55474	4.72067	-10.8439	7.94424e-25	8.25325e-24
STIL	1.14824	4.51157	10.8325	8.79634e-25	9.12525e-24
IL23A	2.0727	0.970686	10.8323	8.81182e-25	9.13468e-24
RILP	-1.64704	3.45311	-10.8321	8.82654e-25	9.14332e-24
LY9	-2.43821	0.254568	-10.8317	8.85729e-25	9.16855e-24
ITIH5	-2.13108	3.98816	-10.8204	9.79614e-25	1.01331e-23
TNS1	-2.44737	5.9661	-10.8175	1.00544e-24	1.03927e-23
RGL1	-1.47921	3.60501	-10.8032	1.14108e-24	1.17778e-23
PRR5L	-1.26816	5.51204	-10.7978	1.19737e-24	1.23498e-23
KIF1C	-1.0951	7.53826	-10.7938	1.2408e-24	1.27702e-23
SHROOM3	-1.07129	7.00208	-10.7924	1.25658e-24	1.29233e-23
A2M	-1.62767	7.8808	-10.7883	1.30301e-24	1.33912e-23
TRAP1	1.15809	6.89679	10.7872	1.31536e-24	1.35084e-23
DES	-4.66917	5.20606	-10.7792	1.41297e-24	1.44901e-23
ZNF695	1.75245	0.582625	10.7782	1.42555e-24	1.46086e-23
DSN1	1.08412	4.89659	10.7775	1.43419e-24	1.46866e-23
CYSLTR1	-2.03042	0.433308	-10.7752	1.46309e-24	1.49719e-23
KLC3	2.74099	-0.837292	10.7749	1.4669e-24	1.50001e-23
GRAMD4	-1.13584	5.91853	-10.7746	1.47127e-24	1.5034e-23
HASPIN	1.23803	2.40205	10.7744	1.47358e-24	1.50469e-23
UNC5CL	1.99674	3.56909	10.7716	1.51146e-24	1.54227e-23
TOP2A	1.36229	7.21338	10.7699	1.53371e-24	1.56386e-23
FCRL2	-2.72113	-0.751838	-10.767	1.57425e-24	1.60405e-23
CASD1	-1.38478	4.27614	-10.7626	1.63654e-24	1.66634e-23
GRPEL2	1.00888	4.63136	10.7585	1.69768e-24	1.72736e-23
FAM107B	-1.66462	5.43325	-10.7579	1.70703e-24	1.73564e-23
MASP1	-3.46054	0.571659	-10.7571	1.71916e-24	1.74674e-23
SIPA1L2	-1.43075	5.1788	-10.7559	1.73634e-24	1.76293e-23
ZNF671	-1.70866	0.596969	-10.7539	1.76716e-24	1.79296e-23
SLC9A2	-2.73416	4.03003	-10.7492	1.84249e-24	1.86807e-23
SELENBP1	-2.68628	7.74343	-10.7464	1.88885e-24	1.91371e-23
CDC25C	1.14166	3.19145	10.7429	1.94938e-24	1.97365e-23
GSTM2	-1.66782	1.85862	-10.7378	2.03826e-24	2.06217e-23
P2RY8	-1.83161	1.83142	-10.7372	2.0499e-24	2.07248e-23
OSBPL1A	-1.79112	4.18872	-10.7215	2.35577e-24	2.37836e-23
NLE1	1.1247	5.06952	10.7179	2.43254e-24	2.45414e-23
GSTA1	-3.30004	-0.423768	-10.7119	2.56496e-24	2.58227e-23
VIPR1	-1.91145	4.99357	-10.7097	2.61461e-24	2.63041e-23
TMEM238L	-2.1348	4.22945	-10.704	2.74868e-24	2.76335e-23
NCAPG	1.24616	4.43144	10.6999	2.85022e-24	2.86142e-23
PSPH	1.25945	4.54052	10.699	2.87366e-24	2.88292e-23
STPG4	2.85528	-0.381965	10.6925	3.04469e-24	3.05023e-23
IRF4	-2.8547	1.80873	-10.692	3.05624e-24	3.05966e-23
CCNB1IP1	1.06221	5.64883	10.6805	3.38328e-24	3.37998e-23
SFXN3	1.04564	5.59426	10.6731	3.61112e-24	3.60508e-23
COMP	4.32442	2.2266	10.6718	3.65511e-24	3.64645e-23
MRGPRF	-2.37025	2.74392	-10.6702	3.70669e-24	3.69533e-23
NELFCD	1.19486	7.04422	10.6679	3.78219e-24	3.76797e-23
SNX24	-1.5282	2.43254	-10.6658	3.85342e-24	3.83094e-23
PCNX2	1.23479	3.90455	10.665	3.87926e-24	3.85395e-23
IER5L	1.67791	3.67319	10.6621	3.97831e-24	3.94962e-23
SLC52A1	-2.50087	-0.234824	-10.6601	4.05073e-24	4.01873e-23
RAB37	-1.76441	1.96899	-10.6572	4.15622e-24	4.11768e-23
CCR2	-2.60671	0.637245	-10.6487	4.47935e-24	4.42862e-23
OMD	-3.29344	-1.07924	-10.6396	4.85297e-24	4.79139e-23
CES3	-2.72508	4.96832	-10.6278	5.38444e-24	5.30514e-23
ASXL3	-2.79739	-0.358817	-10.6262	5.46128e-24	5.37715e-23
PLIN4	-3.86259	1.01876	-10.6257	5.48159e-24	5.39343e-23
TNFRSF10B	1.1632	6.39539	10.6252	5.50775e-24	5.41545e-23
CNRIP1	-1.58326	1.97883	-10.6235	5.59137e-24	5.49389e-23
INTS13	1.07808	5.01387	10.6223	5.64826e-24	5.54599e-23
EDN2	-2.52328	-0.276537	-10.6213	5.6991e-24	5.59207e-23
SHMT2	1.30947	7.37046	10.6199	5.76822e-24	5.65601e-23
CD27	-2.28505	1.3779	-10.6049	6.58673e-24	6.44096e-23
STAB1	-1.81555	5.25993	-10.6017	6.77407e-24	6.61963e-23
STC1	2.04155	3.41721	10.5965	7.08784e-24	6.92153e-23
PLD1	-1.27676	4.90255	-10.5949	7.18825e-24	7.01479e-23
MCM4	1.12543	7.11634	10.5894	7.54232e-24	7.35531e-23
SLC6A9	-1.71737	3.98079	-10.5874	7.67424e-24	7.47886e-23
MAB21L2	-2.84443	2.62092	-10.5835	7.94372e-24	7.73622e-23
SLC29A1	1.21528	6.44584	10.5804	8.16574e-24	7.94162e-23
SLC44A4	-1.75137	8.04551	-10.5797	8.21171e-24	7.98091e-23
IGF1	-2.43647	-0.831394	-10.5791	8.25984e-24	8.02225e-23
ITGA2	1.34332	6.40485	10.5786	8.29093e-24	8.04698e-23
NUFIP1	1.19029	3.74654	10.5776	8.37017e-24	8.11838e-23
PGGHG	2.45644	5.51486	10.5753	8.53932e-24	8.27494e-23
FGFRL1	1.81469	5.96871	10.5752	8.54315e-24	8.27494e-23
RPP40	1.21667	3.04327	10.575	8.55809e-24	8.28381e-23
E2F5	1.27808	4.02288	10.5715	8.82632e-24	8.53768e-23
DHX34	1.13912	5.12658	10.5706	8.89579e-24	8.59906e-23
RAB6B	-1.76586	1.87479	-10.5682	9.08803e-24	8.77304e-23
TST	-1.71509	7.18609	-10.5678	9.11689e-24	8.79497e-23
TTYH3	1.35344	7.39666	10.5616	9.62693e-24	9.28075e-23
APOBR	-2.21234	5.28202	-10.5608	9.69349e-24	9.33863e-23
MYH15	-1.98211	0.289657	-10.5606	9.70904e-24	9.34732e-23
FOXM1	1.24059	5.81266	10.5537	1.03175e-23	9.92647e-23
DHRS2	2.67993	0.59942	10.5451	1.11276e-23	1.06914e-22
NOP16	1.06812	5.13048	10.5401	1.16228e-23	1.11598e-22
PRELP	-3.31316	2.94481	-10.5385	1.17857e-23	1.1301e-22
DBF4B	1.0589	3.31536	10.537	1.19424e-23	1.14436e-22
PROB1	-1.24234	2.18812	-10.536	1.20479e-23	1.15292e-22
MAF	-1.75898	4.08867	-10.5337	1.22861e-23	1.17493e-22
LXN	-1.4603	3.90102	-10.5331	1.23589e-23	1.18111e-22
CCDC113	1.56164	3.19858	10.5288	1.2824e-23	1.22392e-22
CHST5	-3.57442	0.984875	-10.5277	1.29514e-23	1.23525e-22
NPY1R	-3.07952	-0.159368	-10.5242	1.33556e-23	1.27296e-22
PDE1C	-1.80932	0.626287	-10.513	1.47313e-23	1.40315e-22
ADIPOQ	-3.67264	-2.29607	-10.5067	1.55579e-23	1.48089e-22
PKMYT1	1.71223	4.79496	10.5062	1.56296e-23	1.48673e-22
GIMAP6	-1.75445	3.19745	-10.505	1.57981e-23	1.50176e-22
SPECC1	-1.34934	4.79295	-10.5001	1.64882e-23	1.56633e-22
MB	-2.99169	0.967798	-10.4959	1.71017e-23	1.62137e-22
C2orf15	1.11804	2.16622	10.4954	1.71808e-23	1.62779e-22
RASGRP2	-1.81217	1.5281	-10.4945	1.73159e-23	1.63952e-22
MS4A2	-2.62804	-0.16468	-10.4919	1.77096e-23	1.67458e-22
CCL13	-3.32015	0.349818	-10.489	1.81633e-23	1.71634e-22
CCL15	-1.70301	2.17619	-10.4834	1.90765e-23	1.80144e-22
RTL5	-1.86148	0.964279	-10.4718	2.10947e-23	1.99072e-22
KIT	-2.32892	2.58089	-10.4717	2.11309e-23	1.99282e-22
PTTG1	1.26807	5.24608	10.4685	2.17102e-23	2.04611e-22
SUN2	-1.13378	6.71861	-10.4668	2.20503e-23	2.07679e-22
SGCE	-1.85158	2.38041	-10.4631	2.27733e-23	2.14347e-22
CD79A	-3.26129	2.27723	-10.4596	2.34763e-23	2.20819e-22
EDNRB	-1.72309	3.03907	-10.4516	2.51542e-23	2.36136e-22
ACKR1	-3.19834	1.84057	-10.4499	2.5531e-23	2.39516e-22
SHISA2	2.38489	1.34729	10.4441	2.68499e-23	2.51725e-22
HDAC9	-2.23601	1.83977	-10.4439	2.69056e-23	2.52082e-22
HECTD3	-1.03433	6.34266	-10.4428	2.71584e-23	2.54284e-22
TIGD1	1.26804	2.1969	10.4398	2.78912e-23	2.60974e-22
ADAM33	-2.56821	1.13911	-10.4396	2.794e-23	2.6126e-22
PLEKHG4	1.7559	5.07545	10.438	2.83183e-23	2.64624e-22
HEATR5A	-1.03363	4.48921	-10.4363	2.87505e-23	2.68488e-22
LIMS2	-2.14624	3.87598	-10.4352	2.90145e-23	2.70776e-22
CDC25A	1.19378	4.31119	10.434	2.93351e-23	2.73591e-22
NOC3L	1.08321	4.37894	10.4337	2.94071e-23	2.74083e-22
TLCD3A	1.26358	5.1258	10.431	3.00968e-23	2.80147e-22
DPP10	-3.79566	-0.780938	-10.4272	3.11214e-23	2.8912e-22
MSI2	1.02078	6.51157	10.4242	3.19336e-23	2.96281e-22
PALM	-2.26064	2.34143	-10.4229	3.23049e-23	2.99531e-22
MAP6	-2.03931	0.193618	-10.4222	3.25028e-23	3.01172e-22
NAP1L3	-2.18579	-0.226434	-10.4205	3.29942e-23	3.05527e-22
PRDX4	1.19257	6.94703	10.4182	3.36388e-23	3.11295e-22
NHSL1	-1.09876	5.75678	-10.4138	3.49537e-23	3.23254e-22
ILK	-1.19777	3.53762	-10.4124	3.53992e-23	3.27163e-22
UCN3	-3.04526	-0.904915	-10.4088	3.65121e-23	3.3723e-22
ATP6V1FNB	1.88696	1.79758	10.4027	3.84787e-23	3.55165e-22
PIP5K1B	-1.16701	5.56327	-10.4022	3.86536e-23	3.56549e-22
CCL8	-2.93466	0.171916	-10.3984	3.99689e-23	3.68445e-22
AKAP6	-1.93304	1.27615	-10.3975	4.02821e-23	3.70854e-22
NTMT1	1.05324	4.78927	10.3968	4.053e-23	3.72896e-22
ATP6V0D1	-1.05032	6.9506	-10.3899	4.29984e-23	3.95099e-22
MEF2D	-1.00659	5.88618	-10.3891	4.33162e-23	3.97765e-22
HSPA2	-2.0871	4.08064	-10.3889	4.33892e-23	3.97927e-22
MAN1A1	-1.59999	5.83108	-10.3889	4.33894e-23	3.97927e-22
CASP5	-2.41574	2.21654	-10.3809	4.65131e-23	4.263e-22
ARHGEF39	1.07502	3.84968	10.3772	4.8041e-23	4.40023e-22
EPHX2	-1.71959	5.31882	-10.3748	4.90381e-23	4.48868e-22
LEF1	1.84086	3.47209	10.3684	5.18094e-23	4.73932e-22
CENPF	1.41992	5.93968	10.3679	5.20469e-23	4.75801e-22
RELL1	-1.69588	1.89983	-10.363	5.431e-23	4.95856e-22
TRAF5	1.34452	5.6518	10.3621	5.47344e-23	4.99413e-22
TAF1D	1.20507	6.11575	10.3545	5.844e-23	5.32883e-22
NGFR	-2.72655	0.706121	-10.3534	5.90284e-23	5.37906e-22
ATP6V1C2	1.90368	2.65587	10.3528	5.93459e-23	5.40455e-22
PLK1	1.33483	5.94376	10.3519	5.97849e-23	5.44107e-22
ADAMTS1	-1.80362	4.23033	-10.3427	6.47517e-23	5.88562e-22
VWA5A	-1.72333	5.1421	-10.3312	7.15043e-23	6.49528e-22
POLQ	1.37446	3.4801	10.3257	7.49951e-23	6.80374e-22
CD101	-1.42499	1.06079	-10.3184	7.983e-23	7.23321e-22
PIGZ	-2.10829	4.65235	-10.3144	8.26661e-23	7.48544e-22
CLIP3	-1.74376	3.14641	-10.3138	8.30915e-23	7.5192e-22
ZC3H8	1.0075	3.8212	10.3136	8.32223e-23	7.52629e-22
SHH	1.9296	4.35411	10.313	8.3655e-23	7.56064e-22
JAML	-1.87322	2.86175	-10.3086	8.69146e-23	7.83545e-22
TLR10	-2.35499	-0.642677	-10.3078	8.75034e-23	7.88357e-22
ZNF485	1.06637	2.07367	10.3022	9.18494e-23	8.26472e-22
ASCL5	2.56416	-0.166942	10.3007	9.30044e-23	8.36339e-22
IRX5	2.5729	-0.589843	10.3006	9.31509e-23	8.3713e-22
UCHL1	-2.57745	1.54903	-10.2871	1.04621e-22	9.39031e-22
HHIP	-2.6783	1.31724	-10.2826	1.08746e-22	9.75444e-22
KRT6B	4.10538	1.46966	10.2812	1.10078e-22	9.86771e-22
PRSS36	-1.46101	1.27662	-10.281	1.10234e-22	9.87554e-22
RYR3	-1.82776	0.0509217	-10.2785	1.12707e-22	1.00845e-21
CDK4	1.12983	6.66323	10.2762	1.14922e-22	1.02634e-21
SPEG	-2.8167	1.82092	-10.2721	1.19099e-22	1.06298e-21
SH3BGRL2	-1.13081	6.88187	-10.2707	1.20473e-22	1.07457e-21
OVGP1	1.43711	2.34068	10.2663	1.25156e-22	1.11565e-21
PDLIM2	-1.35346	3.86858	-10.2639	1.278e-22	1.13851e-21
MT1E	-3.15298	4.54317	-10.2631	1.28643e-22	1.14459e-21
JAM3	-1.38381	3.63291	-10.2597	1.32476e-22	1.17796e-21
CCNJL	-1.95848	2.98377	-10.2567	1.35943e-22	1.20805e-21
MTERF3	1.02882	4.20426	10.2496	1.44497e-22	1.28167e-21
TRMT1	1.18909	5.49678	10.2461	1.48879e-22	1.31973e-21
PARM1	-1.74907	7.2727	-10.2396	1.57405e-22	1.39357e-21
GNAI1	-1.6874	3.53011	-10.238	1.59585e-22	1.412e-21
FER1L6	-3.82578	1.0204	-10.2323	1.67657e-22	1.48159e-21
PTP4A1	-1.06563	7.67418	-10.2229	1.81792e-22	1.60058e-21
C20orf194	-1.86783	2.1488	-10.2176	1.90248e-22	1.674e-21
AHNAK	-1.64631	8.79239	-10.2138	1.96537e-22	1.72827e-21
FAM13C	-1.88226	0.218028	-10.2134	1.97096e-22	1.73212e-21
ALKBH2	1.14047	3.94196	10.2082	2.06111e-22	1.80913e-21
VSIG2	-4.3219	3.36685	-10.2053	2.11371e-22	1.85416e-21
BIN2	-1.29822	2.7643	-10.2003	2.20694e-22	1.93304e-21
BHMT2	-2.17897	-0.675138	-10.2002	2.20768e-22	1.93304e-21
CHRNA3	-2.60777	0.481037	-10.1991	2.22828e-22	1.94989e-21
SDHD	-1.19882	6.23117	-10.1949	2.31119e-22	2.01996e-21
AOX1	-2.42429	1.08151	-10.1937	2.33418e-22	2.03881e-21
BUB1B	1.19106	4.65873	10.1932	2.34354e-22	2.04574e-21
AKR1C2	-2.24932	1.29188	-10.1914	2.38002e-22	2.07632e-21
UBE2QL1	-2.1805	-0.241006	-10.1893	2.42311e-22	2.11262e-21
MPI	-1.03736	5.1207	-10.1874	2.46422e-22	2.14715e-21
KNSTRN	1.02543	4.27901	10.177	2.69383e-22	2.34295e-21
DEPDC1B	1.1755	3.9077	10.1732	2.78207e-22	2.41676e-21
NXPE4	-4.53888	3.29691	-10.164	3.01092e-22	2.61397e-21
TEX45	1.97144	1.61232	10.1631	3.03263e-22	2.63122e-21
CIP2A	1.25913	3.57494	10.1622	3.05553e-22	2.64949e-21
NEIL3	1.25694	2.08365	10.1613	3.0797e-22	2.66882e-21
CEBPB	1.28772	5.70606	10.1577	3.17727e-22	2.75004e-21
ACAA1	-1.0366	5.77619	-10.1572	3.18992e-22	2.75933e-21
DIXDC1	-1.31914	3.75574	-10.1528	3.31241e-22	2.86356e-21
GALNT15	-2.40636	0.887026	-10.1509	3.36618e-22	2.90724e-21
CHTF18	1.5822	4.75859	10.1509	3.367e-22	2.90724e-21
PALD1	1.76939	5.16426	10.146	3.51021e-22	3.02907e-21
ERFE	2.33739	0.465545	10.1453	3.53145e-22	3.04555e-21
MATN2	-2.17873	4.99703	-10.1425	3.6184e-22	3.11679e-21
CLCN2	-1.54729	5.08646	-10.1404	3.68261e-22	3.16829e-21
HM13	1.03631	7.87376	10.1365	3.80589e-22	3.27238e-21
ACSS2	-1.14776	7.23558	-10.1354	3.84476e-22	3.30382e-21
MBOAT1	-1.18293	3.8839	-10.134	3.88812e-22	3.33907e-21
FNIP2	-1.1999	5.29494	-10.1319	3.96101e-22	3.39963e-21
DNA2	1.30583	3.44242	10.1271	4.12381e-22	3.533e-21
RNF43	1.94735	7.69506	10.1264	4.14941e-22	3.55281e-21
LSP1	-1.75995	4.78834	-10.1258	4.1713e-22	3.56941e-21
OTUB2	1.56943	2.59391	10.1252	4.19293e-22	3.58578e-21
CD22	-2.68253	0.744581	-10.1212	4.34002e-22	3.70936e-21
MAOB	-2.7914	2.25145	-10.1188	4.42719e-22	3.7816e-21
KIFC1	1.16365	5.52263	10.1162	4.52657e-22	3.86418e-21
ATP2B4	-1.5917	5.72016	-10.1158	4.54234e-22	3.87534e-21
RPS6KL1	1.24021	3.24716	10.1104	4.75481e-22	4.05178e-21
CDKN3	1.23932	4.15264	10.104	5.02219e-22	4.27453e-21
CLDN7	-1.22011	8.33084	-10.1027	5.07904e-22	4.32036e-21
SOWAHB	-1.31205	3.6591	-10.0976	5.30243e-22	4.5077e-21
RIMKLA	-1.5485	3.48007	-10.0929	5.52075e-22	4.6905e-21
TMEM74B	2.43795	2.03937	10.0902	5.64808e-22	4.79584e-21
ZNF132	-1.13633	0.830075	-10.0829	6.0129e-22	5.09654e-21
LDLRAD3	1.67332	3.60012	10.0705	6.68267e-22	5.6442e-21
HCFC2	-1.17811	2.9983	-10.0664	6.91533e-22	5.83381e-21
SHB	1.04515	4.45335	10.0659	6.94847e-22	5.85832e-21
MORC4	1.24503	5.05298	10.0647	7.01932e-22	5.91457e-21
CAMTA2	-1.10949	5.35513	-10.0635	7.0919e-22	5.9687e-21
HEPACAM2	-4.18694	2.55709	-10.0554	7.59407e-22	6.38759e-21
NEO1	-1.24725	6.8368	-10.0492	8.00525e-22	6.72949e-21
KCNK10	-2.43603	0.295365	-10.0454	8.26603e-22	6.94142e-21
TPM1	-1.2223	8.33413	-10.0454	8.26706e-22	6.94142e-21
HIF3A	-2.44339	0.580152	-10.0449	8.30181e-22	6.96651e-21
FIGNL1	1.0879	4.17827	10.0419	8.51899e-22	7.14458e-21
FEZ1	-1.58284	2.00437	-10.0404	8.62801e-22	7.23176e-21
EPB41L4A	-2.11851	1.04468	-10.0371	8.87064e-22	7.43078e-21
FRMD4B	-1.15422	3.99416	-10.0359	8.96139e-22	7.50241e-21
CORO2A	-1.1654	5.99258	-10.0358	8.97049e-22	7.50564e-21
CCNA2	1.13891	5.56672	10.0355	8.99287e-22	7.51997e-21
RECK	-1.46051	2.36473	-10.0337	9.12681e-22	7.61862e-21
FAM13B	-1.03012	4.17484	-10.0328	9.19941e-22	7.67475e-21
EPHB4	1.10899	7.19301	10.0314	9.30972e-22	7.76226e-21
HVCN1	-1.40501	1.59274	-10.02	1.02543e-21	8.52992e-21
GCNT3	-2.95433	6.02439	-10.0196	1.02878e-21	8.55283e-21
CA9	3.94808	3.6532	10.0121	1.09665e-21	9.10649e-21
TSPAN11	-1.87477	2.95521	-10.0108	1.10836e-21	9.19845e-21
CORIN	2.36939	0.552236	10.0054	1.16019e-21	9.61743e-21
STK32B	-1.72979	-0.367952	-10.0031	1.1831e-21	9.80164e-21
CALB2	-3.2754	0.611421	-10.001	1.20478e-21	9.97547e-21
SLC1A1	-2.04309	3.94263	-9.9979	1.23639e-21	1.02195e-20
ODC1	1.05769	7.77431	9.99719	1.2439e-21	1.02697e-20
ATP2A3	-2.07199	6.69499	-9.99612	1.25515e-21	1.03507e-20
EAF2	-1.14741	1.4858	-9.99319	1.2867e-21	1.05986e-20
KNTC1	1.1363	4.89365	9.99211	1.2985e-21	1.06897e-20
MND1	1.34458	2.52382	9.99036	1.31786e-21	1.08304e-20
VILL	-1.75837	5.87896	-9.98904	1.33263e-21	1.09455e-20
BLM	1.10059	3.57504	9.98732	1.35208e-21	1.10925e-20
LGALS3	-1.32261	9.5544	-9.98654	1.36107e-21	1.11599e-20
SLC7A6	1.08431	4.38445	9.98475	1.38187e-21	1.13174e-20
NQO2	1.01752	4.78237	9.9825	1.40838e-21	1.15279e-20
ZBTB7C	-2.89746	3.81666	-9.98116	1.4244e-21	1.16524e-20
ITGA7	-1.59998	3.60204	-9.97855	1.45618e-21	1.19056e-20
PTPRF	-1.14732	8.68138	-9.97782	1.46521e-21	1.19692e-20
KL	-2.10952	-0.141509	-9.97778	1.46564e-21	1.19692e-20
SPTBN5	2.34986	2.08884	9.96879	1.58132e-21	1.29066e-20
TENT5B	-2.14086	0.263782	-9.9612	1.68591e-21	1.37524e-20
IQGAP2	-1.96186	5.28198	-9.95778	1.73528e-21	1.41471e-20
APBA1	-1.59592	2.38602	-9.95732	1.74211e-21	1.41947e-20
TEK	-1.58192	2.4024	-9.95518	1.77383e-21	1.44449e-20
VPS35L	-1.6549	4.44067	-9.94937	1.8629e-21	1.51616e-20
TFR2	2.19464	1.74503	9.94631	1.91163e-21	1.55406e-20
FABP1	-4.2168	7.44501	-9.94603	1.91613e-21	1.55648e-20
DSG4	1.84188	-0.128505	9.94599	1.91679e-21	1.55648e-20
TAF1A	1.11949	2.49351	9.94464	1.93865e-21	1.57244e-20
WNT2B	-1.50199	2.49672	-9.93582	2.08819e-21	1.69279e-20
COLEC12	-2.46127	2.17118	-9.92975	2.19785e-21	1.78067e-20
UGT2B15	-3.40128	1.07992	-9.92128	2.36036e-21	1.91017e-20
CHCHD6	1.0899	3.87069	9.90076	2.80499e-21	2.26233e-20
SP5	2.89232	2.77829	9.89073	3.0517e-21	2.45715e-20
CCL19	-3.13443	0.647945	-9.8883	3.11457e-21	2.50636e-20
IL1R2	-2.53052	2.86717	-9.88665	3.1581e-21	2.53854e-20
AHCY	1.38268	8.7073	9.88657	3.16022e-21	2.53881e-20
OCEL1	-1.26554	3.70699	-9.88232	3.27479e-21	2.62938e-20
SSPN	-1.83108	3.04702	-9.87452	3.49647e-21	2.80423e-20
SI	-4.26899	1.94816	-9.87288	3.54484e-21	2.83984e-20
EBPL	1.02123	5.47198	9.8727	3.55039e-21	2.8427e-20
PPP2R3B	1.31897	3.84718	9.867	3.72401e-21	2.98004e-20
MLXIP	-1.01516	7.83436	-9.86615	3.75065e-21	2.99968e-20
HK2	-1.25512	7.27336	-9.86583	3.76091e-21	3.00621e-20
TMTC1	-1.93179	2.46324	-9.86065	3.92783e-21	3.13788e-20
LBX2	1.39458	0.158594	9.85937	3.97013e-21	3.16991e-20
SOCS6	-1.07123	5.01744	-9.85192	4.22597e-21	3.37211e-20
BFSP1	1.58624	1.3181	9.85186	4.22809e-21	3.37211e-20
POLD2	1.13896	7.14345	9.8515	4.24101e-21	3.38053e-20
GINS4	1.21987	3.1727	9.84968	4.30616e-21	3.43055e-20
SOCS2	-1.33579	3.2572	-9.84297	4.55475e-21	3.62254e-20
TNFAIP8L3	-1.8312	1.40881	-9.83968	4.6823e-21	3.72192e-20
BICD1	1.28474	3.35708	9.83558	4.84571e-21	3.84968e-20
ZNF677	-1.73931	0.307548	-9.83253	4.97106e-21	3.94707e-20
CBX3	1.0518	7.7452	9.83113	5.02957e-21	3.99132e-20
TPSG1	-3.35728	1.48732	-9.82996	5.07908e-21	4.02837e-20
CCDC86	1.13416	5.14473	9.82717	5.19897e-21	4.12118e-20
TUB	-2.14455	0.507839	-9.82634	5.23511e-21	4.14753e-20
LIPH	-1.39394	5.8336	-9.82417	5.33079e-21	4.21866e-20
CLEC5A	2.64778	0.76717	9.82382	5.34638e-21	4.22866e-20
BOP1	1.5934	6.6899	9.82197	5.43007e-21	4.29248e-20
GALM	-1.01251	5.65794	-9.82158	5.44746e-21	4.30148e-20
P3H1	1.06607	4.66447	9.82051	5.49666e-21	4.33793e-20
ZNF135	-1.75206	-0.33964	-9.82028	5.50715e-21	4.34382e-20
ASCL2	3.1362	5.82654	9.81707	5.657e-21	4.45956e-20
PBXIP1	-1.14698	6.27329	-9.81582	5.71648e-21	4.50397e-20
SRPX2	2.4647	4.16443	9.81048	5.97731e-21	4.7043e-20
MYO1C	-1.02404	7.84116	-9.80878	6.06272e-21	4.76889e-20
FLNB	-1.08608	8.78221	-9.80741	6.13232e-21	4.81835e-20
SLC16A9	-2.62463	3.01485	-9.79771	6.64984e-21	5.21353e-20
LANCL3	-1.92855	0.889591	-9.79645	6.71992e-21	5.26559e-20
MSH5	1.70091	2.00818	9.78961	7.11493e-21	5.56598e-20
CAMK2D	-1.02666	5.77464	-9.78937	7.12897e-21	5.57391e-20
PID1	-2.24985	3.87182	-9.78904	7.14861e-21	5.58622e-20
MPND	-1.2461	4.67114	-9.78719	7.26006e-21	5.67022e-20
GNAL	-1.49861	2.06341	-9.78208	7.57596e-21	5.90084e-20
FLI1	-1.52602	2.89509	-9.77647	7.93885e-21	6.17677e-20
NPFFR1	2.53446	1.16396	9.77398	8.10541e-21	6.30294e-20
GAS7	-1.82861	3.93568	-9.76534	8.71061e-21	6.76987e-20
IL6ST	-1.29567	5.93275	-9.76483	8.74749e-21	6.79485e-20
CAMK4	-1.74554	1.0546	-9.76069	9.05397e-21	7.02529e-20
SNRPF	1.05767	5.96667	9.75742	9.304e-21	7.21148e-20
NUP62CL	1.33203	2.15027	9.75734	9.31036e-21	7.21251e-20
WDR90	1.34756	5.40974	9.75702	9.33482e-21	7.22755e-20
TLR7	-2.17755	0.687483	-9.75647	9.37829e-21	7.25728e-20
TYRO3	1.62266	3.48898	9.75375	9.59309e-21	7.41949e-20
FLNC	-2.57319	4.90535	-9.74969	9.92206e-21	7.66978e-20
STRADB	-1.04253	4.1327	-9.74463	1.03492e-20	7.99564e-20
DNAH2	2.19463	1.78764	9.74389	1.04131e-20	8.04065e-20
PPARD	-1.07427	5.85876	-9.73402	1.13034e-20	8.70202e-20
SLC22A3	1.87881	4.08791	9.73399	1.13061e-20	8.70202e-20
RTN1	-2.02823	1.17587	-9.73361	1.13418e-20	8.72483e-20
IPO4	1.14437	2.66845	9.73167	1.1526e-20	8.85701e-20
ATP5F1A	-1.0152	8.85344	-9.73143	1.15493e-20	8.87016e-20
CLCA1	-6.14896	4.97564	-9.72952	1.17336e-20	9.00685e-20
GAREM1	-1.07333	3.93894	-9.72631	1.20507e-20	9.24531e-20
CLIP4	-2.17119	1.62049	-9.72514	1.21687e-20	9.33087e-20
AC009779.4	-1.15161	0.651082	-9.7212	1.25734e-20	9.63083e-20
CD48	-2.06558	2.74108	-9.71859	1.28491e-20	9.8368e-20
PERP	1.11027	8.73582	9.7185	1.2859e-20	9.83906e-20
AZGP1	2.58651	5.46953	9.71688	1.3033e-20	9.9616e-20
TGDS	1.09742	4.35791	9.71608	1.31191e-20	1.0022e-19
CDCA8	1.00809	5.42293	9.71538	1.31964e-20	1.00703e-19
SV2B	-2.31714	-0.62945	-9.7061	1.42526e-20	1.08706e-19
DDX11	1.11352	4.88643	9.7019	1.47572e-20	1.12434e-19
RAB9B	-1.93363	-0.133141	-9.70167	1.47861e-20	1.12594e-19
ZNF280C	1.18106	2.52494	9.69709	1.5358e-20	1.16763e-19
CHRNA1	-1.8833	-0.183166	-9.69649	1.5435e-20	1.17286e-19
SLC7A1	1.0127	7.16631	9.69569	1.55369e-20	1.17998e-19
MSRB3	-2.16426	3.78487	-9.69134	1.61076e-20	1.22268e-19
KLK10	3.6072	3.96588	9.69035	1.62407e-20	1.23212e-19
TESPA1	-1.84116	0.261353	-9.68724	1.66642e-20	1.26225e-19
FAXDC2	-1.87431	3.54909	-9.68497	1.69799e-20	1.28548e-19
ESPL1	1.07928	4.71742	9.68443	1.70574e-20	1.29066e-19
SMPD3	-1.61495	5.09652	-9.6823	1.73599e-20	1.31286e-19
MMS22L	1.18176	4.00033	9.67974	1.77326e-20	1.33893e-19
BMF	-1.29486	3.93386	-9.67885	1.78626e-20	1.34803e-19
RERG	-2.25434	1.20564	-9.67854	1.79099e-20	1.35088e-19
PLIN1	-2.6346	-0.2799	-9.6777	1.80336e-20	1.3595e-19
ATP2B1	-1.05431	5.87611	-9.67613	1.82696e-20	1.37656e-19
EPHA10	-1.50631	3.94758	-9.67211	1.88883e-20	1.42094e-19
CYP3A4	-2.53443	-1.09416	-9.66484	2.00586e-20	1.5066e-19
MCM7	1.14562	7.82993	9.66306	2.03565e-20	1.52818e-19
ASPHD1	1.89432	2.69745	9.66289	2.03852e-20	1.52953e-19
DNMT3B	1.34191	2.44534	9.66129	2.06572e-20	1.54913e-19
CAMK2N1	-1.37939	6.90965	-9.6593	2.09993e-20	1.57396e-19
LZTS3	1.78338	4.87462	9.65567	2.16401e-20	1.62114e-19
MPP3	1.37081	1.74544	9.654	2.194e-20	1.64274e-19
ANXA3	1.45068	6.38093	9.65168	2.23648e-20	1.6728e-19
RNASEH2A	1.30049	5.30904	9.64434	2.37637e-20	1.77651e-19
TRIM36	-1.70684	2.89716	-9.64272	2.40832e-20	1.79945e-19
XKRX	1.94671	2.23432	9.6421	2.42075e-20	1.8078e-19
CDHR2	-2.7299	4.91587	-9.64155	2.43178e-20	1.81414e-19
CHPF	1.48854	7.1745	9.63961	2.47092e-20	1.84234e-19
TTK	1.23095	4.26859	9.63955	2.47216e-20	1.84234e-19
APBB1	-1.70519	2.71682	-9.63921	2.47912e-20	1.84657e-19
SLC66A2	-1.18481	5.44239	-9.63855	2.49265e-20	1.85568e-19
SSC4D	1.06214	0.0998759	9.63584	2.54913e-20	1.89674e-19
IMPA1	-1.19878	4.75401	-9.63234	2.62381e-20	1.9513e-19
FAM189A1	-3.4801	0.826622	-9.61465	3.03593e-20	2.25077e-19
B3GNT8	-1.84771	4.29912	-9.6142	3.04711e-20	2.25789e-19
PIK3CG	-2.15955	1.33604	-9.6108	3.1337e-20	2.32085e-19
LRCH2	-2.03606	0.0555555	-9.61037	3.14494e-20	2.32739e-19
DDX60	-1.70502	4.9386	-9.61034	3.14578e-20	2.32739e-19
PPARGC1A	-2.28657	3.32696	-9.60729	3.22573e-20	2.38531e-19
TCOF1	1.03218	6.43304	9.59831	3.47348e-20	2.56586e-19
SCARA3	-1.90024	2.64033	-9.59724	3.50402e-20	2.58575e-19
CR2	-3.3745	0.514946	-9.58636	3.83234e-20	2.82367e-19
CLCA2	-2.54384	-1.79147	-9.58618	3.83805e-20	2.82641e-19
ZDHHC9	1.03093	7.07595	9.58079	4.01183e-20	2.95135e-19
SMAD7	-1.08585	4.51269	-9.57963	4.05035e-20	2.97816e-19
DPYD	-2.20428	2.8386	-9.57631	4.1624e-20	3.05741e-19
MCM2	1.16724	6.46109	9.57507	4.20514e-20	3.08722e-19
HAND1	-3.36314	-1.67895	-9.57321	4.26978e-20	3.13307e-19
CCNG2	-1.06476	5.06723	-9.57203	4.31146e-20	3.16204e-19
P3H2	-2.10365	3.15317	-9.56824	4.4478e-20	3.25869e-19
ENPP2	-1.93998	3.76234	-9.56583	4.53668e-20	3.32211e-19
NKD1	3.26411	5.06346	9.55844	4.8207e-20	3.52468e-19
PER3	-1.69298	2.94584	-9.55272	5.05228e-20	3.69023e-19
SLC31A2	-1.45155	0.101612	-9.55208	5.07884e-20	3.70773e-19
SYTL2	-1.44411	5.75805	-9.54951	5.18737e-20	3.78311e-19
TCFL5	1.18309	4.16961	9.54706	5.29252e-20	3.85586e-19
CGRRF1	-1.05851	2.86807	-9.54648	5.31795e-20	3.87242e-19
AKAP5	-1.80444	2.20531	-9.54176	5.52754e-20	4.02095e-19
MEP1A	-3.14128	6.00151	-9.54164	5.53306e-20	4.02292e-19
CASZ1	-1.01146	4.53405	-9.53511	5.83718e-20	4.23758e-19
ISX	-3.20164	3.67913	-9.53049	6.06275e-20	4.3991e-19
ALKAL1	2.49927	0.0119616	9.5244	6.37289e-20	4.61712e-19
MGP	-2.28483	5.11778	-9.52426	6.37991e-20	4.61987e-19
NBEA	-2.55797	0.773628	-9.52331	6.42988e-20	4.6537e-19
MFAP2	1.96006	3.7098	9.52048	6.58081e-20	4.76053e-19
BGN	2.19572	7.30659	9.52033	6.58849e-20	4.76368e-19
GPR162	-1.37571	0.478691	-9.52015	6.59821e-20	4.7683e-19
FBLN5	-1.67041	3.60325	-9.51212	7.0469e-20	5.07973e-19
DCN	-2.1797	7.10121	-9.51202	7.0522e-20	5.08099e-19
SLC17A9	2.13548	5.10751	9.51131	7.09335e-20	5.10807e-19
RRP1	1.04149	5.44511	9.50922	7.21568e-20	5.19355e-19
CACNB2	-1.73875	1.66107	-9.50638	7.38577e-20	5.31063e-19
AKAP9	-1.2889	5.8091	-9.50354	7.55909e-20	5.43252e-19
HADH	-1.03796	6.77132	-9.49501	8.1049e-20	5.81895e-19
EEF1E1	1.03494	3.39471	9.4948	8.11885e-20	5.82603e-19
H1-2	-2.01419	3.84973	-9.49409	8.16643e-20	5.85725e-19
RBM24	-2.20127	-0.264435	-9.49242	8.2781e-20	5.93437e-19
SIGMAR1	1.03358	7.0827	9.49014	8.43398e-20	6.04006e-19
PITPNM3	-1.68976	3.71412	-9.48918	8.50031e-20	6.08453e-19
ZNF697	1.18893	3.13007	9.48757	8.61266e-20	6.16186e-19
ZNF471	-2.18141	0.0822087	-9.48664	8.67853e-20	6.20589e-19
TCEA3	-1.81436	5.6295	-9.48243	8.98235e-20	6.41994e-19
CPQ	-1.38669	4.03921	-9.48234	8.98901e-20	6.42149e-19
RRP9	1.2585	5.4072	9.47866	9.26313e-20	6.61401e-19
GPRASP1	-1.76057	1.65865	-9.47815	9.30158e-20	6.63815e-19
JAG2	1.66811	5.11652	9.47787	9.3232e-20	6.64846e-19
TBC1D9	-1.55209	3.66583	-9.46837	1.00746e-19	7.17553e-19
SKA1	1.19684	3.31038	9.46111	1.06887e-19	7.60536e-19
CIDEC	-2.68288	0.637154	-9.45426	1.13029e-19	8.02245e-19
TNS2	-1.22248	4.94552	-9.44662	1.20288e-19	8.52494e-19
FCGBP	-4.1726	7.94255	-9.44071	1.26216e-19	8.94065e-19
ANOS1	2.33948	2.40812	9.44033	1.266e-19	8.96344e-19
WNT7B	2.70965	-0.734146	9.43824	1.28778e-19	9.1086e-19
NBEAL1	-1.5576	3.22138	-9.42586	1.42425e-19	1.0064e-18
KBTBD11	-1.31837	4.9222	-9.42201	1.4695e-19	1.03734e-18
FAM241B	1.27644	2.80733	9.42194	1.47036e-19	1.03744e-18
SERPINB5	3.21458	4.87297	9.4202	1.49134e-19	1.05172e-18
C16orf54	-2.11392	0.911508	-9.41311	1.5797e-19	1.11294e-18
MYZAP	-1.43365	1.81279	-9.40643	1.66783e-19	1.17445e-18
GLDN	-2.0022	0.520281	-9.40371	1.70502e-19	1.19888e-18
FBLN1	-2.24988	6.06105	-9.40204	1.72831e-19	1.21465e-18
PHYH	-1.22044	5.21371	-9.40058	1.74897e-19	1.22857e-18
OAF	-1.03149	6.40083	-9.39804	1.78529e-19	1.25347e-18
NAT2	-2.29312	1.97252	-9.39506	1.82901e-19	1.28353e-18
KIAA1522	-1.00053	7.55861	-9.39396	1.84544e-19	1.29443e-18
ARHGAP42	-1.22733	3.33798	-9.39368	1.84966e-19	1.29676e-18
BHLHE40	1.18485	7.32983	9.39306	1.85903e-19	1.30269e-18
PLEKHS1	1.89314	4.64257	9.39076	1.89393e-19	1.32649e-18
SCN1B	-1.4661	1.2068	-9.38907	1.92009e-19	1.34416e-18
TMEM63A	1.0594	7.51124	9.38675	1.95658e-19	1.36769e-18
OLFML1	-1.57326	2.14819	-9.38524	1.98075e-19	1.38324e-18
SPOCD1	1.834	1.05454	9.38341	2.01029e-19	1.40318e-18
MAPK3	-1.20293	7.03512	-9.38232	2.02821e-19	1.415e-18
APLP1	-1.75317	0.343533	-9.38196	2.034e-19	1.41766e-18
NT5DC2	1.37892	5.88701	9.38142	2.04303e-19	1.42326e-18
RBL1	1.13737	4.15277	9.37816	2.09761e-19	1.45986e-18
MS4A1	-3.23537	0.166959	-9.37169	2.21064e-19	1.53555e-18
MAPT	-2.38153	0.187779	-9.36634	2.30841e-19	1.60268e-18
LTBP4	-1.61744	6.79452	-9.36558	2.32274e-19	1.61184e-18
FXYD3	-1.75649	8.73694	-9.35932	2.4434e-19	1.69393e-18
RPS6KA5	-1.2865	3.57715	-9.35895	2.45073e-19	1.69819e-18
GAPT	-2.07311	-0.534174	-9.34763	2.68566e-19	1.85918e-18
TCL1A	-2.81809	-1.59336	-9.34565	2.72905e-19	1.8874e-18
MSRA	-1.03543	3.60589	-9.33817	2.89922e-19	2.00315e-18
RBMS3	-1.77627	1.56204	-9.33513	2.9713e-19	2.05196e-18
MAGI2	-1.41551	1.40327	-9.33264	3.03174e-19	2.09269e-18
SEMA4G	-1.21842	5.83526	-9.3306	3.0821e-19	2.12643e-18
CENPW	1.17668	4.25934	9.32757	3.15831e-19	2.17691e-18
CMBL	-2.09909	6.03881	-9.32618	3.19387e-19	2.20036e-18
SGO1	1.1883	2.89818	9.31744	3.42731e-19	2.35778e-18
MAD2L2	1.15803	4.47195	9.31212	3.57771e-19	2.45417e-18
FAM214B	-1.04212	4.43964	-9.31095	3.61161e-19	2.47624e-18
GIMAP4	-1.54559	3.39372	-9.30954	3.65275e-19	2.50205e-18
PDK2	-1.2555	4.73654	-9.30899	3.66914e-19	2.51207e-18
DHCR7	1.24516	6.56775	9.30558	3.77133e-19	2.5808e-18
WLS	-1.01555	6.05359	-9.30291	3.85348e-19	2.63575e-18
RHOC	-1.03514	7.71795	-9.3017	3.89104e-19	2.66018e-18
FOXP2	-2.83391	1.41542	-9.29473	4.11592e-19	2.80989e-18
TCN1	4.28834	1.61109	9.29441	4.12635e-19	2.81567e-18
PRKAA2	-3.19315	-0.0656369	-9.29382	4.14602e-19	2.82775e-18
CD180	-1.94597	1.39223	-9.29106	4.23925e-19	2.88858e-18
PRKDC	1.08579	7.93217	9.29088	4.24546e-19	2.89144e-18
SIGLEC1	-2.30147	2.50034	-9.29036	4.26342e-19	2.90229e-18
SVEP1	-1.91004	3.06139	-9.28745	4.36435e-19	2.96817e-18
FZD1	-1.06072	4.25618	-9.2841	4.48358e-19	3.04636e-18
SECISBP2L	-1.14026	4.83017	-9.27862	4.68564e-19	3.18064e-18
KCNG1	-2.60276	0.0398327	-9.27649	4.76681e-19	3.2342e-18
NUSAP1	1.07415	5.52651	9.2732	4.89438e-19	3.31761e-18
SH3BP1	-1.17485	5.55779	-9.2699	5.02619e-19	3.40213e-18
GNAQ	-1.0678	6.06025	-9.26874	5.07333e-19	3.43241e-18
CPXM2	-2.3257	2.57119	-9.26662	5.16014e-19	3.48949e-18
RNF125	-1.72814	3.02395	-9.26608	5.1828e-19	3.50151e-18
FCMR	-1.74978	1.92947	-9.25316	5.74966e-19	3.87899e-18
NXT1	1.20066	4.65155	9.24352	6.21206e-19	4.18503e-18
B2M	-1.15096	11.1612	-9.24297	6.23935e-19	4.20144e-18
KLK7	3.76589	0.129465	9.23954	6.41376e-19	4.31077e-18
KCNAB1	-1.70772	0.427786	-9.23261	6.77999e-19	4.55051e-18
PRRT1	-1.21366	1.0485	-9.23116	6.85938e-19	4.60163e-18
TTC28	-1.55383	2.91083	-9.22869	6.9964e-19	4.69136e-18
C9orf116	1.4391	0.87516	9.22751	7.06289e-19	4.73372e-18
PKIG	-1.08641	5.12279	-9.2226	7.34617e-19	4.91897e-18
ST8SIA1	-1.67727	0.483744	-9.2224	7.35815e-19	4.92239e-18
MZB1	-2.79277	3.00231	-9.22105	7.43798e-19	4.97347e-18
ZNF367	1.0292	3.76904	9.22091	7.4463e-19	4.97671e-18
ADCY2	-1.931	0.0314679	-9.22022	7.48776e-19	4.99975e-18
FKBP1B	-1.96856	0.595164	-9.21965	7.52208e-19	5.02033e-18
CLMP	-2.01564	3.13855	-9.21683	7.69372e-19	5.13249e-18
CMKLR1	-1.85355	2.7397	-9.21664	7.7052e-19	5.13776e-18
ITPR1	-1.47925	3.50151	-9.21644	7.71814e-19	5.14399e-18
TAGLN	-2.20519	7.20006	-9.21545	7.77898e-19	5.18213e-18
PHYHD1	-1.70771	0.545757	-9.20828	8.23897e-19	5.48346e-18
ANGPT2	1.27208	2.80833	9.20601	8.38948e-19	5.58103e-18
CDH23	-1.68287	0.563109	-9.20531	8.43661e-19	5.60978e-18
PDZD7	1.58164	0.379457	9.19632	9.06573e-19	6.01971e-18
SUV39H1	1.00188	4.20796	9.19547	9.12782e-19	6.05813e-18
SNCA	-1.98001	0.216022	-9.1904	9.5053e-19	6.30574e-18
RASGRP4	-1.7245	0.274269	-9.18971	9.55753e-19	6.33745e-18
PLA2G5	-2.03805	-0.540869	-9.18488	9.9337e-19	6.58384e-18
RASL12	-1.41384	2.51297	-9.18217	1.01512e-18	6.72176e-18
PBX1	-1.56659	5.15812	-9.17761	1.05273e-18	6.96435e-18
CLSPN	1.23544	2.9749	9.17426	1.08129e-18	7.15003e-18
UGGT2	1.13132	4.59392	9.17386	1.08477e-18	7.16967e-18
KLC4	-1.19025	5.92707	-9.17344	1.08835e-18	7.18974e-18
SERPINE1	2.12542	4.72609	9.17339	1.08881e-18	7.18974e-18
ACBD7	1.58428	-0.175832	9.17118	1.1082e-18	7.31445e-18
DDR2	-2.1332	4.04881	-9.16787	1.13787e-18	7.50333e-18
GPRIN2	-1.74454	2.77082	-9.1671	1.14486e-18	7.54595e-18
GRAMD1C	-1.61435	2.4488	-9.16681	1.14745e-18	7.55954e-18
KRT7	2.4012	2.13147	9.16522	1.16216e-18	7.65291e-18
SLC25A29	1.1763	4.63612	9.16226	1.18987e-18	7.82823e-18
PDLIM3	-2.00978	4.07197	-9.16152	1.19693e-18	7.8674e-18
DBF4	1.05886	4.35041	9.15934	1.21789e-18	7.99788e-18
DPEP2	-1.6956	0.46687	-9.15806	1.2304e-18	8.07257e-18
EBF1	-1.57688	1.35275	-9.15763	1.23462e-18	8.09659e-18
POU2F2	-1.61268	2.00163	-9.15589	1.25186e-18	8.19838e-18
ASPM	1.31209	4.62285	9.15262	1.28495e-18	8.41125e-18
CYRIA	-1.74603	2.15846	-9.14796	1.3335e-18	8.72104e-18
RGS2	-1.75891	4.04478	-9.14746	1.33881e-18	8.75177e-18
KLHDC1	-1.30606	0.138907	-9.14232	1.39479e-18	9.10938e-18
CAP2	-1.61874	1.94894	-9.14138	1.40531e-18	9.17013e-18
ATP8A1	-1.61799	4.85275	-9.14137	1.40537e-18	9.17013e-18
B3GNT6	-4.29224	1.81703	-9.14107	1.40871e-18	9.18775e-18
ANKRD9	-1.29339	5.31226	-9.1383	1.44017e-18	9.38435e-18
SORBS1	-1.81581	5.36409	-9.13334	1.4981e-18	9.74853e-18
CCM2L	-1.25665	0.480653	-9.12884	1.55269e-18	1.009e-17
MYCT1	-1.40264	1.59252	-9.12795	1.56372e-18	1.01571e-17
HYAL3	1.17409	2.23513	9.12584	1.59019e-18	1.03227e-17
ICAM3	-1.96515	0.39673	-9.12138	1.64761e-18	1.06826e-17
TLCD4	-1.86868	4.48252	-9.12082	1.6549e-18	1.0725e-17
BTK	-1.81146	1.70086	-9.11864	1.68388e-18	1.09029e-17
RAD51AP1	1.16462	3.87744	9.11711	1.70451e-18	1.10315e-17
DLGAP5	1.16576	4.4697	9.11625	1.7162e-18	1.11022e-17
TNFSF9	2.57019	2.19514	9.11554	1.7259e-18	1.11599e-17
HSPB7	-2.73781	1.49453	-9.11533	1.72874e-18	1.11732e-17
CACFD1	-1.24399	5.43948	-9.11499	1.73349e-18	1.11989e-17
NPM3	1.35266	5.14732	9.10935	1.81284e-18	1.16957e-17
PCSK6	-1.21303	4.28054	-9.10893	1.81891e-18	1.17295e-17
MYEOV	2.60805	4.13958	9.10659	1.85306e-18	1.19444e-17
TJP3	-1.34469	6.55041	-9.10379	1.89466e-18	1.2207e-17
PPP1R3C	-2.1357	0.734176	-9.1	1.95262e-18	1.25691e-17
MTARC2	-1.24628	3.41321	-9.09508	2.0303e-18	1.30574e-17
ASF1B	1.02332	5.48109	9.09289	2.06586e-18	1.32801e-17
ASNS	1.20913	5.69768	9.09264	2.06999e-18	1.33007e-17
LGALS9B	-2.80465	0.661899	-9.09152	2.08844e-18	1.34072e-17
LPP	-1.30706	6.89351	-9.08751	2.15591e-18	1.38342e-17
NDRG1	-1.33964	8.41381	-9.08592	2.18319e-18	1.40029e-17
DSEL	-1.79	0.359289	-9.08581	2.18522e-18	1.40096e-17
PLCD4	-1.05987	1.54541	-9.08287	2.23674e-18	1.43335e-17
JAZF1	-1.51006	2.45182	-9.08139	2.26298e-18	1.44952e-17
ZNF568	-1.61747	0.476939	-9.08125	2.26565e-18	1.44993e-17
CX3CR1	-1.74414	-0.141629	-9.08052	2.27874e-18	1.45766e-17
PRKN	-1.66607	0.569077	-9.0784	2.31728e-18	1.48165e-17
DLG2	-1.70041	-0.359441	-9.07737	2.33632e-18	1.49316e-17
RHOF	-1.83139	2.21976	-9.0709	2.45919e-18	1.57098e-17
LOXL2	1.4314	5.64355	9.06913	2.49379e-18	1.59122e-17
AP3B2	-2.1635	-1.41209	-9.06911	2.49421e-18	1.59122e-17
FOXO4	-1.04668	4.59264	-9.06864	2.50361e-18	1.59651e-17
DOLPP1	-1.01307	4.75917	-9.06792	2.51779e-18	1.60484e-17
SINHCAF	1.01565	6.53297	9.06343	2.609e-18	1.6615e-17
CMTM7	1.22016	4.16928	9.06234	2.63148e-18	1.67507e-17
MEI1	-1.7101	1.16505	-9.06123	2.65478e-18	1.68915e-17
CD1C	-1.86826	-0.0653513	-9.056	2.76681e-18	1.7573e-17
CLIC2	-1.63692	2.25155	-9.05525	2.78341e-18	1.76706e-17
GLOD5	-1.65956	0.60426	-9.05397	2.81173e-18	1.78425e-17
DEFB1	-2.72253	0.763268	-9.04686	2.97415e-18	1.88481e-17
TOX	-2.12753	2.77613	-9.04364	3.05089e-18	1.93088e-17
SERPINA4	2.67134	-0.974147	9.04244	3.07993e-18	1.94754e-17
C11orf54	-1.06633	5.10027	-9.04198	3.09108e-18	1.95373e-17
DAB2IP	-1.05503	6.77017	-9.04163	3.09984e-18	1.9584e-17
INCA1	-1.04233	1.22999	-9.04128	3.10819e-18	1.96281e-17
INSYN1	-1.75732	-0.340004	-9.04123	3.1096e-18	1.96283e-17
MEIS1	-1.85531	2.64367	-9.03507	3.26459e-18	2.05885e-17
SUSD5	-2.00386	-0.744567	-9.03412	3.28909e-18	2.07338e-17
GAREM2	-1.35774	1.90236	-9.02742	3.46789e-18	2.18321e-17
SLC23A3	-1.58597	0.692281	-9.02451	3.54836e-18	2.23289e-17
PARPBP	1.22239	3.80713	9.02336	3.5807e-18	2.25225e-17
RHBDL2	-2.16825	2.75081	-9.02225	3.61214e-18	2.27004e-17
AQP11	-1.02294	1.80361	-9.02186	3.62332e-18	2.27606e-17
SLC12A2	1.32218	8.86385	9.01893	3.70793e-18	2.32819e-17
SLC22A4	-1.35194	1.32506	-9.01674	3.77258e-18	2.36774e-17
KLK15	-2.29776	-0.285991	-9.01599	3.79486e-18	2.37964e-17
ZNF626	-1.71985	-0.296737	-9.01349	3.87045e-18	2.42279e-17
FAM110D	-1.38679	-0.110753	-9.0105	3.9627e-18	2.47946e-17
ARHGAP15	-1.4543	1.72964	-9.00966	3.98909e-18	2.49488e-17
HSF4	1.68715	2.99484	9.0084	4.02905e-18	2.51877e-17
IL20RA	1.21353	4.69082	9.005	4.13824e-18	2.58365e-17
CCL21	-3.09172	3.01844	-9.00175	4.24559e-18	2.64952e-17
TMEM54	-1.49389	7.51753	-8.99458	4.49227e-18	2.7998e-17
NXPE1	-3.39221	3.04126	-8.99216	4.57851e-18	2.85099e-17
PCDH9	-2.31273	-0.877119	-8.99181	4.59125e-18	2.85651e-17
INAVA	-1.04649	6.06089	-8.9888	4.70101e-18	2.92353e-17
PAFAH1B3	1.34938	5.36375	8.98522	4.83532e-18	3.00445e-17
ANTXR2	-1.24183	6.00884	-8.98289	4.92476e-18	3.05869e-17
BARX2	-2.78297	1.97274	-8.97978	5.047e-18	3.13325e-17
FEZF1	3.36417	-0.437312	8.97263	5.3387e-18	3.31291e-17
FAM72A	1.27337	0.269878	8.97252	5.34316e-18	3.31424e-17
TACSTD2	3.21311	3.58388	8.96833	5.52187e-18	3.42213e-17
LOXL4	-1.74109	0.651933	-8.96657	5.59871e-18	3.46525e-17
PIMREG	1.21383	3.44923	8.96433	5.69813e-18	3.52525e-17
L1CAM	-2.97215	2.21027	-8.96393	5.71613e-18	3.53486e-17
ARHGEF6	-1.49913	3.17402	-8.96065	5.86506e-18	3.6254e-17
HMGA1	1.2166	8.78413	8.95692	6.03928e-18	3.73148e-17
LRRC4B	-1.50463	-0.0278887	-8.95229	6.26269e-18	3.86784e-17
ZNF415	-2.07908	0.734476	-8.95141	6.30637e-18	3.89314e-17
CSF1	-1.26631	4.41511	-8.95109	6.32221e-18	3.90124e-17
CXCL2	2.09438	3.97612	8.94355	6.70744e-18	4.13717e-17
SCML1	1.34426	4.69704	8.94285	6.74395e-18	4.1579e-17
RELT	1.01515	3.22522	8.94199	6.78952e-18	4.18419e-17
CNGA1	-1.84764	1.31042	-8.9388	6.96149e-18	4.28648e-17
MGAM	-2.14209	-0.262337	-8.9366	7.08259e-18	4.3573e-17
BRIX1	1.10802	5.22236	8.9338	7.23992e-18	4.45218e-17
DNAJC2	1.01584	5.24633	8.92928	7.50059e-18	4.61049e-17
ZNF304	-1.87369	1.26544	-8.9263	7.67771e-18	4.71532e-17
GINS2	1.07595	4.80644	8.91712	8.24946e-18	5.06212e-17
ANKRD65	-1.74773	0.364218	-8.91023	8.70662e-18	5.34036e-17
TNNI3	2.69046	-0.390079	8.90071	9.37914e-18	5.7504e-17
PTP4A3	1.84576	5.3615	8.90062	9.38534e-18	5.75174e-17
MROH6	1.82409	4.59549	8.89979	9.44681e-18	5.78693e-17
ADAMTS6	1.7832	0.881051	8.89964	9.45734e-18	5.7909e-17
MAP2	-1.90934	0.253987	-8.89907	9.50004e-18	5.81456e-17
STK17B	-1.11328	5.26665	-8.89527	9.78633e-18	5.98704e-17
MMP10	2.6088	0.87831	8.89521	9.7902e-18	5.98704e-17
TBC1D16	1.0199	6.28124	8.89341	9.92892e-18	6.06927e-17
FASN	1.32892	8.23961	8.89266	9.98752e-18	6.10249e-17
HBA2	-2.35525	1.14326	-8.89237	1.00104e-17	6.11389e-17
GPR157	1.08638	4.53602	8.89103	1.01155e-17	6.1754e-17
CD19	-2.08161	0.0502459	-8.88764	1.03869e-17	6.33841e-17
PLEKHO1	-1.32688	4.45653	-8.88427	1.06632e-17	6.50146e-17
CCDC80	-2.29729	4.86267	-8.88362	1.07176e-17	6.53185e-17
ZEB2	-1.77382	4.02656	-8.88353	1.07252e-17	6.53367e-17
ANKRD40CL	-1.95063	3.29497	-8.88333	1.07416e-17	6.54092e-17
TPSAB1	-2.4251	2.13382	-8.87979	1.10423e-17	6.71831e-17
FDCSP	-3.03026	-0.845369	-8.87885	1.11238e-17	6.76502e-17
NECTIN4	1.72149	3.90815	8.87225	1.17117e-17	7.11044e-17
EIF4EBP1	1.29139	5.75651	8.87202	1.17327e-17	7.12018e-17
ATAD3B	1.1868	4.78702	8.87121	1.18066e-17	7.16201e-17
FOXF1	-1.48645	3.79929	-8.87057	1.18657e-17	7.19483e-17
ALDH6A1	-1.07944	4.72247	-8.86922	1.19909e-17	7.26765e-17
HACD4	-1.55726	2.25137	-8.86232	1.26531e-17	7.65281e-17
EBI3	-1.66475	0.429959	-8.85008	1.39182e-17	8.40727e-17
FHL5	-1.59487	-0.387884	-8.84936	1.3997e-17	8.45131e-17
PELI2	-1.60836	3.14281	-8.84215	1.48046e-17	8.92767e-17
GIMAP5	-1.8019	-0.433726	-8.84193	1.4829e-17	8.93861e-17
DNAJB4	-1.19823	3.22532	-8.83753	1.53457e-17	9.24229e-17
ST6GALNAC3	-1.52799	0.782244	-8.83594	1.55365e-17	9.35325e-17
PYCR3	1.377	4.72927	8.83405	1.57662e-17	9.48757e-17
CD302	-1.50907	1.92266	-8.82826	1.64914e-17	9.91144e-17
POU2AF1	-2.6602	2.48612	-8.82518	1.68914e-17	1.01391e-16
IL10RA	-1.69891	3.64794	-8.8214	1.73947e-17	1.04325e-16
GPR19	1.19822	-0.018345	8.8199	1.75978e-17	1.05498e-16
FAS	-1.39532	3.917	-8.81949	1.76538e-17	1.0579e-16
TPSB2	-2.59929	2.02638	-8.81631	1.8095e-17	1.08343e-16
KIAA0895	1.34165	2.55953	8.81194	1.87191e-17	1.12033e-16
LEPR	-1.54233	2.37452	-8.80893	1.91607e-17	1.1458e-16
PRR19	1.16435	0.327407	8.808	1.92995e-17	1.15362e-16
LPCAT4	-1.06945	6.11048	-8.80613	1.95817e-17	1.17e-16
TACC3	1.00102	5.94756	8.80579	1.96331e-17	1.17258e-16
EFNA3	1.52571	4.01103	8.80459	1.98172e-17	1.18259e-16
RBP5	-1.35644	1.3634	-8.80446	1.98371e-17	1.18328e-16
ARID3A	1.68667	5.07199	8.80395	1.99151e-17	1.18744e-16
COX7A1	-1.41909	1.82711	-8.80071	2.04213e-17	1.21661e-16
RTEL1-TNFRSF6B	1.61592	2.13446	8.79395	2.15203e-17	1.28102e-16
CPA3	-2.5785	2.30705	-8.79295	2.16869e-17	1.2904e-16
PKP1	2.72505	2.28889	8.78864	2.24236e-17	1.33312e-16
POLE2	1.05787	2.96551	8.78508	2.30503e-17	1.36925e-16
GPSM2	1.12481	5.87619	8.7846	2.31367e-17	1.37381e-16
TNFSF12	-1.33524	3.32729	-8.78264	2.34895e-17	1.3936e-16
DNASE1L2	1.71192	-0.162016	8.77097	2.57093e-17	1.52214e-16
CDKN1A	-1.36469	7.17878	-8.75674	2.86961e-17	1.69547e-16
GRB7	1.32335	5.50194	8.75126	2.99364e-17	1.76729e-16
NBEAL2	1.09243	7.06976	8.74105	3.23902e-17	1.90822e-16
TLE4	-1.20136	3.60851	-8.74066	3.2488e-17	1.91319e-16
LRRC31	-1.85206	3.40331	-8.73536	3.38435e-17	1.9922e-16
POGLUT2	1.06165	2.45065	8.72128	3.772e-17	2.21493e-16
OLR1	2.57212	1.41904	8.71975	3.81681e-17	2.24032e-16
ZC3H12C	-1.80516	3.23448	-8.71913	3.83501e-17	2.24916e-16
GALNT17	-1.89078	0.15312	-8.71558	3.9412e-17	2.31049e-16
COL21A1	-1.81937	-0.266765	-8.71431	3.98001e-17	2.33229e-16
ITLN1	-4.96714	3.48746	-8.71405	3.98813e-17	2.33609e-16
S1PR1	-1.29636	3.31167	-8.71077	4.09001e-17	2.39479e-16
MAP4K1	-1.60383	1.98919	-8.70907	4.14367e-17	2.42522e-16
TSPAN5	1.24341	4.43288	8.70721	4.20355e-17	2.45825e-16
BMERB1	-1.38573	2.59105	-8.70467	4.28649e-17	2.50573e-16
ZBTB12	1.22156	3.06393	8.70403	4.30757e-17	2.51703e-16
SPART	-1.66907	2.88921	-8.70337	4.3295e-17	2.52881e-16
LRRC36	2.29479	0.994229	8.70272	4.35105e-17	2.54036e-16
WNT9A	-1.84374	0.86493	-8.69702	4.54599e-17	2.65309e-16
DMD	-2.06441	3.18921	-8.6934	4.67405e-17	2.7245e-16
KLHL17	1.37184	2.73035	8.6895	4.81621e-17	2.80622e-16
GABRB3	-2.93086	-0.745458	-8.6853	4.97426e-17	2.89595e-16
POLR3G	1.38376	2.24052	8.68114	5.13567e-17	2.98749e-16
AKR1C4	2.36858	-1.16281	8.67757	5.27803e-17	3.06408e-16
TSC22D3	-1.23147	5.42242	-8.67348	5.4465e-17	3.15804e-16
BSG	-1.07083	9.6267	-8.67264	5.4817e-17	3.17488e-16
FBXL7	-1.45146	2.14432	-8.67263	5.48219e-17	3.17488e-16
GZMM	-1.81302	-0.251693	-8.67218	5.50104e-17	3.18451e-16
SLIT2	-2.3992	1.74847	-8.66807	5.67729e-17	3.28123e-16
CYP2C18	-2.3049	0.992841	-8.66695	5.72599e-17	3.30804e-16
TSPYL5	-1.59409	1.6124	-8.66455	5.83237e-17	3.36738e-16
RETREG1	-1.52454	4.68412	-8.66312	5.89681e-17	3.40261e-16
B9D1	1.1219	3.14047	8.65954	6.06072e-17	3.49578e-16
CFH	-1.67397	4.2195	-8.65877	6.09635e-17	3.51492e-16
CXCL11	2.76653	2.74703	8.65864	6.10267e-17	3.51573e-16
DNAH5	1.84072	0.254007	8.6573	6.16573e-17	3.55063e-16
RIMS3	-1.77417	2.48176	-8.65461	6.2939e-17	3.62298e-16
IKZF1	-1.87991	2.83434	-8.65411	6.31817e-17	3.63403e-16
ADA2	-1.81716	4.46466	-8.65331	6.35663e-17	3.65468e-16
PREX2	-1.62052	1.27814	-8.65187	6.42707e-17	3.69369e-16
TRPM4	-1.27303	6.78259	-8.63419	7.35803e-17	4.21688e-16
APOBEC3B	-1.76968	2.7916	-8.62131	8.11887e-17	4.65105e-16
PRX	-1.30244	1.41326	-8.61834	8.30521e-17	4.75589e-16
EEF1A2	-2.44782	-0.0964663	-8.61653	8.42102e-17	4.81451e-16
PNCK	-2.48406	-0.105728	-8.61566	8.47687e-17	4.8445e-16
[truncated: 1,483 more rows]
