# Supplementary material for: Identification of colon tumor marker NKD1 via integrated bioinformatics analysis and experimental validation
Source: Cancer Med. 2021 Sep 21;10(20):7383–94. doi: 10.1002/cam4.4224 (PMC8525156; doi:10.1002/cam4.4224)
Supplement: Supplementary file 4 — Table S4 [file CAM4-10-7383-s005.xls]

## Sheet: GS_MM
Supplementary Table ST4. All the module genes of GSE44076 dataset.
probes	moduleColor	GS.Normal	p.GS.Normal	GS.Tumor	p.GS.Tumor	MMbrown	p.MMbrown	MMgreen	p.MMgreen	MMpurple	p.MMpurple	MMturquoise	p.MMturquoise	MMgreenyellow	p.MMgreenyellow	MMmagenta	p.MMmagenta	MMgrey	p.MMgrey
AADAT	brown	-0.609611	2.00687e-26	0.609611	2.00687e-26	0.674793	4.82216e-34	-0.201182	0.00151475	0.237612	0.000168671	-0.64362	3.6133e-30	-0.188128	0.00305514	-0.446873	1.77001e-13	-0.536049	1.06003e-19
AATF	brown	-0.804281	4.46556e-57	0.804281	4.46556e-57	0.823975	3.94049e-62	-0.307682	8.6051e-07	0.344559	2.89826e-08	-0.775094	1.46699e-50	-0.172873	0.00656598	-0.459893	2.80867e-14	-0.625406	4.17504e-28
ABCA8	brown	0.92444	3.78928e-104	-0.92444	3.78928e-104	-0.915968	9.53687e-99	0.529103	3.78543e-19	-0.24685	9.12714e-05	0.788222	2.30687e-53	0.302787	1.30553e-06	0.563382	5.26796e-22	0.580246	1.55093e-23
ABCC2	brown	-0.566271	2.92107e-22	0.566271	2.92107e-22	0.593597	8.20426e-25	-0.228477	0.000302467	0.199547	0.00165784	-0.556726	2.00564e-21	-0.256445	4.70202e-05	-0.411081	1.89534e-11	-0.449804	1.1775e-13
ABCE1	brown	-0.819537	6.1358e-61	0.819537	6.1358e-61	0.880535	4.45064e-81	-0.386375	3.50642e-10	0.27653	1.07632e-05	-0.790179	8.47237e-54	-0.200375	0.00158397	-0.537177	8.59713e-20	-0.629367	1.52647e-28
ABCG1	brown	0.479602	1.48522e-15	-0.479602	1.48522e-15	-0.572793	7.55267e-23	-0.0315273	0.622656	-0.382923	5.17288e-10	0.610263	1.71745e-26	0.118926	0.0625468	0.401371	6.14055e-11	0.573508	6.49905e-23
ACLY	brown	-0.778879	2.38775e-51	0.778879	2.38775e-51	0.799349	6.70034e-56	-0.259522	3.78007e-05	0.411077	1.89644e-11	-0.757003	5.40738e-47	-0.184472	0.00368949	-0.50022	5.56476e-17	-0.637357	1.91805e-29
ACP6	brown	-0.609343	2.13892e-26	0.609343	2.13892e-26	0.62253	8.5922e-28	-0.327401	1.48458e-07	0.14818	0.020065	-0.54485	2.02492e-20	-0.183129	0.00395091	-0.368247	2.56965e-09	-0.378404	8.54645e-10
ACSL6	brown	-0.779952	1.41759e-51	0.779952	1.41759e-51	0.75807	3.39852e-47	-0.342579	3.51723e-08	0.286507	4.94974e-06	-0.706373	1.74259e-38	-0.236093	0.000186165	-0.450779	1.02725e-13	-0.535614	1.14907e-19
ACTL6A	brown	-0.859027	6.61551e-73	0.859027	6.61551e-73	0.908122	3.1262e-94	-0.395603	1.21276e-10	0.316857	3.85882e-07	-0.815023	9.28119e-60	-0.235652	0.000191555	-0.551864	5.22645e-21	-0.617008	3.3629e-27
ACTR5	brown	-0.801159	2.50169e-56	0.801159	2.50169e-56	0.843335	9.36545e-68	-0.389132	2.56214e-10	0.287004	4.75817e-06	-0.746586	4.44395e-45	-0.295301	2.4342e-06	-0.534743	1.34968e-19	-0.560722	9.02e-22
ACVR2A	brown	0.75889	2.37502e-47	-0.75889	2.37502e-47	-0.785027	1.15695e-52	0.133799	0.0359661	-0.505324	2.38355e-17	0.801739	1.82032e-56	-0.00226425	0.971815	0.37756	9.37898e-10	0.707539	1.16381e-38
ADCY3	brown	-0.742046	2.84032e-44	0.742046	2.84032e-44	0.732831	1.09013e-42	-0.116707	0.0676395	0.464611	1.41363e-14	-0.76397	2.49635e-48	-0.164703	0.00965907	-0.452773	7.76055e-14	-0.698071	2.91799e-37
ADK	brown	-0.637418	1.88731e-29	0.637418	1.88731e-29	0.735796	3.42765e-43	-0.375732	1.14601e-09	0.138681	0.029663	-0.617538	2.95381e-27	-0.232918	0.000228354	-0.506445	1.97478e-17	-0.449848	1.17021e-13
ADNP	brown	-0.873798	2.33488e-78	0.873798	2.33488e-78	0.859057	6.45696e-73	-0.347044	2.26858e-08	0.352685	1.29079e-08	-0.831632	2.86369e-64	-0.261769	3.21746e-05	-0.55703	1.88795e-21	-0.644223	3.07056e-30
ADRB1	brown	0.733206	9.42641e-43	-0.733206	9.42641e-43	-0.748316	2.16908e-45	0.486456	5.10786e-16	-0.17153	0.007004	0.611224	1.36457e-26	0.22857	0.000300712	0.41537	1.114e-11	0.417538	8.49212e-12
ADRB2	brown	0.728876	4.98056e-42	-0.728876	4.98056e-42	-0.800437	3.70888e-56	0.629232	1.58021e-28	-0.001033	0.987139	0.566363	2.86656e-22	0.408946	2.46259e-11	0.586638	3.86157e-24	0.310372	6.82094e-07
ADRM1	brown	-0.796458	3.16476e-55	0.796458	3.16476e-55	0.856481	4.98502e-72	-0.357334	8.04238e-09	0.33476	7.45754e-08	-0.755052	1.25557e-46	-0.211549	0.000840839	-0.495207	1.26217e-16	-0.583132	8.31012e-24
AEN	brown	-0.776253	8.44376e-51	0.776253	8.44376e-51	0.819659	5.6959e-61	-0.276747	1.05866e-05	0.370849	1.94538e-09	-0.76541	1.30496e-48	-0.168619	0.00804391	-0.472901	4.12223e-15	-0.65222	3.42389e-31
AGT	brown	-0.747529	3.00835e-45	0.747529	3.00835e-45	0.754338	1.70578e-46	-0.241913	0.000127103	0.436664	7.10267e-13	-0.706536	1.6467e-38	-0.122633	0.0547473	-0.385192	4.00815e-10	-0.578855	2.09028e-23
AGTRAP	brown	-0.773053	3.84861e-50	0.773053	3.84861e-50	0.760015	1.44938e-47	-0.230167	0.000271952	0.416837	9.27283e-12	-0.761808	6.55862e-48	0.039162	0.540976	-0.393399	1.5674e-10	-0.65452	1.79963e-31
AHCY	brown	-0.893579	7.61943e-87	0.893579	7.61943e-87	0.964384	6.27565e-143	-0.519852	1.97165e-18	0.237087	0.000174538	-0.799581	5.90764e-56	-0.270184	1.73703e-05	-0.565697	3.28571e-22	-0.572818	7.51318e-23
AHNAK	brown	0.733338	8.9546e-43	-0.733338	8.9546e-43	-0.782241	4.61637e-52	0.565894	3.15545e-22	-0.101996	0.110542	0.592941	9.51009e-25	0.147905	0.0202993	0.321943	2.44521e-07	0.359839	6.21258e-09
AIMP2	brown	-0.391536	1.9443e-10	0.391536	1.9443e-10	0.536882	9.08144e-20	-0.415828	1.05218e-11	-0.0476258	0.457119	-0.30593	9.99852e-07	-0.168408	0.00812457	-0.288276	4.29932e-06	-0.130808	0.0403629
ALDH1A1	brown	0.531606	2.40069e-19	-0.531606	2.40069e-19	-0.561548	7.63639e-22	0.378728	8.24635e-10	-0.0943413	0.140094	0.421763	4.97448e-12	0.244177	0.00010929	0.340537	4.28875e-08	0.276603	1.07035e-05
ALDH4A1	brown	-0.689748	4.47357e-36	0.689748	4.47357e-36	0.708659	7.88214e-39	-0.360935	5.54548e-09	0.16137	0.0112534	-0.622147	9.45341e-28	-0.31011	6.97791e-07	-0.498962	6.84283e-17	-0.489855	2.98215e-16
ALDH6A1	brown	0.662935	1.6292e-32	-0.662935	1.6292e-32	-0.715772	6.34975e-40	0.17986	0.0046585	-0.383928	4.62122e-10	0.695338	7.22425e-37	0.142865	0.0250361	0.45944	2.99821e-14	0.588267	2.69608e-24
ALG1	brown	-0.535124	1.25804e-19	0.535124	1.25804e-19	0.565459	3.44946e-22	-0.27422	1.28294e-05	0.131502	0.0393055	-0.484103	7.38855e-16	-0.391354	1.98551e-10	-0.441235	3.83434e-13	-0.342384	3.58491e-08
ALG3	brown	-0.738837	1.02929e-43	0.738837	1.02929e-43	0.830536	5.88408e-64	-0.488669	3.6007e-16	0.189498	0.002844	-0.633226	5.64823e-29	-0.175538	0.00576853	-0.412907	1.51297e-11	-0.426083	2.85708e-12
ALG5	brown	-0.698285	2.71664e-37	0.698285	2.71664e-37	0.704618	3.18747e-38	-0.249345	7.70066e-05	0.360536	5.78027e-09	-0.674599	5.11612e-34	-0.196361	0.00197285	-0.439626	4.76904e-13	-0.533904	1.57535e-19
ALG8	brown	-0.685402	1.79424e-35	0.685402	1.79424e-35	0.776775	6.57897e-51	-0.474859	3.06611e-15	0.132544	0.037759	-0.593071	9.23447e-25	-0.109991	0.0851459	-0.341655	3.8482e-08	-0.393996	1.46246e-10
AMMECR1	brown	-0.670516	1.74901e-33	0.670516	1.74901e-33	0.757841	3.75512e-47	-0.633231	5.64137e-29	0.00507156	0.936921	-0.482183	9.9645e-16	-0.326595	1.59914e-07	-0.383681	4.75148e-10	-0.251731	6.53467e-05
AMOT	brown	-0.576572	3.40143e-23	0.576572	3.40143e-23	0.578249	2.37961e-23	-0.29711	2.09738e-06	0.124585	0.0509745	-0.510329	1.02358e-17	-0.331577	1.00665e-07	-0.450695	1.03935e-13	-0.355536	9.66573e-09
ANAPC1	brown	-0.847778	3.73685e-69	0.847778	3.73685e-69	0.924142	6.0067e-104	-0.42984	1.75271e-12	0.279322	8.68687e-06	-0.786978	4.33553e-53	-0.320426	2.80434e-07	-0.543948	2.40464e-20	-0.594434	6.79287e-25
ANKRD12	brown	0.840315	7.90073e-67	-0.840315	7.90073e-67	-0.890928	1.29632e-85	0.339467	4.75558e-08	-0.380898	6.48429e-10	0.810339	1.43956e-58	0.169425	0.00774304	0.53002	3.20514e-19	0.641312	6.71419e-30
ANKRD22	brown	-0.507536	1.6434e-17	0.507536	1.6434e-17	0.615916	4.3902e-27	-0.478401	1.7864e-15	0.0205041	0.748976	-0.362263	4.82956e-09	-0.198967	0.00171154	-0.279123	8.82079e-06	-0.178141	0.00507475
ANLN	brown	-0.828746	1.88599e-63	0.828746	1.88599e-63	0.929865	5.99034e-108	-0.542144	3.38604e-20	0.162518	0.0106799	-0.722648	5.16468e-41	-0.304682	1.11196e-06	-0.546373	1.51297e-20	-0.505502	2.31362e-17
ANO5	brown	0.759935	1.5013e-47	-0.759935	1.5013e-47	-0.769599	1.92371e-49	0.405346	3.81283e-11	-0.247663	8.63709e-05	0.672826	8.74464e-34	0.175327	0.00582838	0.409399	2.32977e-11	0.517445	3.00415e-18
ANP32E	brown	-0.694983	8.1222e-37	0.694983	8.1222e-37	0.756889	5.68067e-47	-0.317375	3.6852e-07	0.236015	0.000187116	-0.688057	7.70298e-36	-0.128945	0.0433245	-0.366358	3.14041e-09	-0.583927	6.99003e-24
ANTXR2	brown	0.681378	6.35618e-35	-0.681378	6.35618e-35	-0.802709	1.06729e-56	0.620342	1.48013e-27	-0.019708	0.758414	0.547368	1.24975e-20	0.264975	2.55017e-05	0.390945	2.08122e-10	0.302582	1.32837e-06
ANXA3	brown	-0.722732	5.00624e-41	0.722732	5.00624e-41	0.743437	1.61597e-44	-0.383179	5.02666e-10	0.196901	0.00191584	-0.631664	8.46206e-29	-0.304216	1.15683e-06	-0.554495	3.1181e-21	-0.461247	2.30875e-14
ANXA9	brown	-0.785988	7.14216e-53	0.785988	7.14216e-53	0.782478	4.10753e-52	-0.322547	2.31501e-07	0.338013	5.46914e-08	-0.737192	1.97726e-43	-0.213105	0.00076785	-0.563454	5.19117e-22	-0.580796	1.3776e-23
APEX1	brown	-0.761235	8.45471e-48	0.761235	8.45471e-48	0.790633	6.7062e-54	-0.234024	0.000212741	0.384027	4.57033e-10	-0.773395	3.27661e-50	-0.0708815	0.268093	-0.407297	3.01044e-11	-0.65333	2.51159e-31
APITD1	brown	-0.45696	4.28101e-14	0.45696	4.28101e-14	0.617456	3.01335e-27	-0.494767	1.35545e-16	-0.159802	0.0120807	-0.368334	2.54612e-09	-0.251533	6.62489e-05	-0.349848	1.71642e-08	-0.211655	0.000835694
APLN	brown	-0.732663	1.16317e-42	0.732663	1.16317e-42	0.769864	1.70233e-49	-0.324105	2.0091e-07	0.299101	1.77815e-06	-0.699247	1.96925e-37	-0.210199	0.000909293	-0.508445	1.40929e-17	-0.556545	2.07877e-21
AREG	brown	-0.477171	2.15664e-15	0.477171	2.15664e-15	0.515476	4.22977e-18	-0.24476	0.000105096	0.194387	0.00219433	-0.381635	5.97356e-10	-0.191947	0.00249957	-0.335942	6.66536e-08	-0.287536	4.5611e-06
ARHGAP11A	brown	-0.545411	1.81934e-20	0.545411	1.81934e-20	0.72802	6.89618e-42	-0.516439	3.57896e-18	-0.0766259	0.231123	-0.458933	3.22574e-14	-0.321125	2.63304e-07	-0.410505	2.03435e-11	-0.283693	6.18122e-06
ARID3A	brown	-0.824949	2.13347e-62	0.824949	2.13347e-62	0.814323	1.40536e-59	-0.338876	5.0338e-08	0.366715	3.02391e-09	-0.772412	5.19888e-50	-0.229007	0.000292574	-0.463406	1.68611e-14	-0.59322	8.93115e-25
ARMC10	brown	-0.865261	3.96799e-75	0.865261	3.96799e-75	0.873206	3.97759e-78	-0.416622	9.5262e-12	0.299646	1.69912e-06	-0.797888	1.47261e-55	-0.154488	0.0152961	-0.535701	1.13067e-19	-0.607545	3.27736e-26
ARNTL2	brown	-0.812347	4.48794e-59	0.812347	4.48794e-59	0.836625	1.00826e-65	-0.304793	1.10151e-06	0.368079	2.61613e-09	-0.788309	2.20698e-53	-0.10794	0.0911652	-0.479178	1.58547e-15	-0.657352	8.08709e-32
ARRDC4	brown	0.8146	1.19309e-59	-0.8146	1.19309e-59	-0.85976	3.67158e-73	0.452014	8.63684e-14	-0.218872	0.000545392	0.739236	8.78198e-44	0.224594	0.000385038	0.46888	7.52542e-15	0.553604	3.71642e-21
ASB9	brown	-0.669215	2.57763e-33	0.669215	2.57763e-33	0.715283	7.56924e-40	-0.362387	4.7673e-09	0.225567	0.00036257	-0.614765	5.80947e-27	-0.187458	0.00316335	-0.432167	1.29103e-12	-0.446674	1.81923e-13
ASCL2	brown	-0.910137	2.37175e-95	0.910137	2.37175e-95	0.925794	4.53746e-105	-0.479956	1.40645e-15	0.294648	2.56805e-06	-0.796251	3.53292e-55	-0.284566	5.77113e-06	-0.555551	2.53152e-21	-0.578436	2.28613e-23
ASF1B	brown	-0.649408	7.46071e-31	0.649408	7.46071e-31	0.820341	3.75356e-61	-0.592203	1.12225e-24	-0.0128922	0.840555	-0.52075	1.68348e-18	-0.257899	4.24254e-05	-0.393616	1.52858e-10	-0.294211	2.66142e-06
ASNS	brown	-0.777564	4.50326e-51	0.777564	4.50326e-51	0.839613	1.28864e-66	-0.260755	3.46068e-05	0.339535	4.72438e-08	-0.782557	3.95001e-52	-0.259468	3.79454e-05	-0.580578	1.44393e-23	-0.646244	1.77465e-30
ASPA	brown	0.774082	2.36954e-50	-0.774082	2.36954e-50	-0.785257	1.03101e-52	0.419031	7.03588e-12	-0.253596	5.74118e-05	0.652634	3.05093e-31	0.259704	3.73125e-05	0.466676	1.04309e-14	0.473989	3.49778e-15
ASPM	brown	-0.640364	8.64826e-30	0.640364	8.64826e-30	0.781766	5.83382e-52	-0.671555	1.28158e-33	-0.0903462	0.157745	-0.457114	4.18768e-14	-0.30382	1.19636e-06	-0.372051	1.70906e-09	-0.212789	0.000782194
ASPSCR1	brown	-0.564498	4.19769e-22	0.564498	4.19769e-22	0.614907	5.61269e-27	-0.408875	2.4839e-11	0.051858	0.418076	-0.484804	6.62152e-16	-0.279132	8.81527e-06	-0.387795	2.9843e-10	-0.333351	8.52019e-08
ASXL1	brown	-0.807184	8.74314e-58	0.807184	8.74314e-58	0.865985	2.15385e-75	-0.383139	5.04882e-10	0.283448	6.30123e-06	-0.772641	4.67043e-50	-0.301937	1.40242e-06	-0.567624	2.21166e-22	-0.579405	1.8578e-23
ATAD2	brown	-0.824183	3.45761e-62	0.824183	3.45761e-62	0.921064	6.34896e-102	-0.527089	5.44511e-19	0.179999	0.00462624	-0.725689	1.66151e-41	-0.289512	3.89439e-06	-0.508546	1.38559e-17	-0.509014	1.27988e-17
ATAD3A	brown	-0.661338	2.58508e-32	0.661338	2.58508e-32	0.79563	4.91495e-55	-0.459345	3.03967e-14	0.11798	0.0646776	-0.576177	3.69876e-23	-0.301222	1.48927e-06	-0.425223	3.19249e-12	-0.408321	2.65762e-11
ATAD5	brown	-0.640143	9.17033e-30	0.640143	9.17033e-30	0.748545	1.97214e-45	-0.37878	8.19957e-10	0.118631	0.0632045	-0.617317	3.11771e-27	-0.259305	3.83896e-05	-0.382596	5.3653e-10	-0.45949	2.97674e-14
ATIC	brown	-0.843358	9.21037e-68	0.843358	9.21037e-68	0.907495	6.88669e-94	-0.343228	3.30152e-08	0.367826	2.68761e-09	-0.814817	1.04889e-59	-0.195806	0.00203298	-0.516201	3.72962e-18	-0.643514	3.71779e-30
ATL1	brown	0.638395	1.4582e-29	-0.638395	1.4582e-29	-0.751205	6.46449e-46	0.659247	4.71298e-32	0.102536	0.108659	0.455082	5.59622e-14	0.275794	1.1385e-05	0.342211	3.64558e-08	0.247777	8.57071e-05
ATP11A	brown	-0.883893	1.70097e-82	0.883893	1.70097e-82	0.869119	1.46769e-76	-0.312865	5.48837e-07	0.403938	4.51695e-11	-0.853441	5.28127e-71	-0.176612	0.00547273	-0.550732	6.51675e-21	-0.707274	1.27571e-38
ATP5A1	brown	0.716297	5.25625e-40	-0.716297	5.25625e-40	-0.662362	1.92327e-32	0.37228	1.66737e-09	-0.240152	0.000142801	0.612476	1.01018e-26	0.248736	8.02818e-05	0.451399	9.41695e-14	0.443968	2.64061e-13
ATP6V1C2	brown	-0.596038	4.72298e-25	0.596038	4.72298e-25	0.589365	2.11365e-24	-0.2616	3.257e-05	0.262924	2.96005e-05	-0.553074	4.12368e-21	-0.164519	0.00974156	-0.393765	1.50222e-10	-0.39643	1.10084e-10
ATP8B4	brown	0.578054	2.48061e-23	-0.578054	2.48061e-23	-0.679928	9.97811e-35	0.439202	5.04965e-13	0.0205842	0.748028	0.487549	4.29874e-16	0.615382	5.00005e-27	0.621249	1.18199e-27	0.280881	7.6988e-06
ATP9A	brown	-0.450026	1.14152e-13	0.450026	1.14152e-13	0.431052	1.49515e-12	-0.41973	6.44067e-12	-5.17672e-05	0.999355	-0.285922	5.18484e-06	-0.29595	2.30778e-06	-0.357192	8.16008e-09	-0.0744428	0.244725
ATR	brown	-0.829729	9.96201e-64	0.829729	9.96201e-64	0.86036	2.26302e-73	-0.363548	4.22225e-09	0.329321	1.2426e-07	-0.772777	4.38001e-50	-0.247265	8.87387e-05	-0.519204	2.20909e-18	-0.610572	1.59521e-26
AURKA	brown	-0.775272	1.3482e-50	0.775272	1.3482e-50	0.899276	1.32937e-89	-0.591754	1.24112e-24	0.110689	0.0831724	-0.629208	1.58994e-28	-0.358535	7.10859e-09	-0.49882	7.0042e-17	-0.389817	2.36892e-10
AURKB	brown	-0.577027	3.08808e-23	0.577027	3.08808e-23	0.748214	2.26356e-45	-0.601928	1.22162e-25	-0.0474938	0.458369	-0.426237	2.80098e-12	-0.261247	3.34063e-05	-0.288359	4.27112e-06	-0.197022	0.00190326
AXIN2	brown	-0.76851	3.1763e-49	0.76851	3.1763e-49	0.788302	2.21424e-53	-0.483325	8.34231e-16	0.117936	0.0647788	-0.64715	1.38631e-30	-0.392627	1.71408e-10	-0.554972	2.83814e-21	-0.447113	1.71201e-13
AZGP1	brown	-0.784789	1.30333e-52	0.784789	1.30333e-52	0.741878	3.03939e-44	-0.438545	5.51757e-13	0.21652	0.000627734	-0.657255	8.31181e-32	-0.214477	0.000708412	-0.458804	3.28605e-14	-0.477731	1.97955e-15
B9D1	brown	-0.663343	1.44719e-32	0.663343	1.44719e-32	0.68854	6.59816e-36	-0.302634	1.32248e-06	0.175586	0.00575509	-0.627171	2.67189e-28	-0.185735	0.003458	-0.442802	3.09774e-13	-0.507839	1.56149e-17
BACE2	brown	-0.586108	4.33807e-24	0.586108	4.33807e-24	0.561958	7.03021e-22	-0.35491	1.0302e-08	0.114988	0.0718123	-0.464072	1.52973e-14	-0.162698	0.0105921	-0.30485	1.09615e-06	-0.343304	3.27732e-08
BARD1	brown	-0.523243	1.08301e-18	0.523243	1.08301e-18	0.634722	3.82699e-29	-0.213232	0.000762159	0.164462	0.00976717	-0.534947	1.29988e-19	-0.274626	1.24415e-05	-0.394895	1.31724e-10	-0.415282	1.12632e-11
BCAP31	brown	-0.713532	1.41533e-39	0.713532	1.41533e-39	0.698674	2.38542e-37	-0.196699	0.00193695	0.446484	1.86766e-13	-0.669064	2.69568e-33	-0.208874	0.000981424	-0.446851	1.77521e-13	-0.558157	1.50821e-21
BCL2L1	brown	-0.669008	2.74077e-33	0.669008	2.74077e-33	0.728659	5.40844e-42	-0.524747	8.28532e-19	0.0645181	0.313539	-0.552763	4.38298e-21	-0.310739	6.60708e-07	-0.504194	2.87922e-17	-0.347998	2.06391e-08
BCL2L12	brown	-0.796496	3.1014e-55	0.796496	3.1014e-55	0.894547	2.6588e-87	-0.4456	2.10999e-13	0.24477	0.000105028	-0.733681	7.83591e-43	-0.261636	3.24838e-05	-0.476344	2.44642e-15	-0.550423	6.92113e-21
BDH2	brown	0.611874	1.16755e-26	-0.611874	1.16755e-26	-0.65124	4.49549e-31	0.127939	0.0449976	-0.373859	1.40531e-09	0.626008	3.58639e-28	0.160476	0.0117184	0.407577	2.90965e-11	0.547837	1.14176e-20
BEX4	brown	0.64454	2.81839e-30	-0.64454	2.81839e-30	-0.723372	3.94885e-41	0.628574	1.86932e-28	0.138831	0.0294849	0.4656	1.22242e-14	0.501317	4.6433e-17	0.508894	1.30627e-17	0.263088	2.92523e-05
BHLHE41	brown	0.569945	1.36828e-22	-0.569945	1.36828e-22	-0.697908	3.08105e-37	0.401828	5.81494e-11	-0.0383157	0.549762	0.549629	8.07442e-21	0.248455	8.1839e-05	0.421357	5.23865e-12	0.361446	5.25849e-09
BID	brown	-0.790062	8.99487e-54	0.790062	8.99487e-54	0.87947	1.22714e-80	-0.548835	9.41728e-21	0.152147	0.0169359	-0.667007	4.9532e-33	-0.198414	0.00176421	-0.433689	1.05566e-12	-0.460227	2.67636e-14
BIRC5	brown	-0.711877	2.54614e-39	0.711877	2.54614e-39	0.87006	6.46457e-77	-0.582628	9.27077e-24	0.0413127	0.518966	-0.594003	7.48645e-25	-0.283567	6.24237e-06	-0.450995	9.9654e-14	-0.374572	1.30048e-09
BLM	brown	-0.628778	1.77479e-28	0.628778	1.77479e-28	0.786865	4.59141e-53	-0.647924	1.12172e-30	-0.0580784	0.36438	-0.476249	2.48223e-15	-0.299423	1.73104e-06	-0.30705	9.08488e-07	-0.251281	6.74091e-05
BMP3	brown	0.889207	7.85036e-85	-0.889207	7.85036e-85	-0.892209	3.32749e-86	0.27377	1.32741e-05	-0.489206	3.306e-16	0.878281	3.76975e-80	0.0764331	0.232303	0.44683	1.78055e-13	0.746418	4.76428e-45
BMP4	brown	-0.637928	1.64981e-29	0.637928	1.64981e-29	0.619917	1.64444e-27	-0.151842	0.0171606	0.34083	4.16871e-08	-0.626203	3.41382e-28	-0.240291	0.000141502	-0.427894	2.25929e-12	-0.546024	1.61777e-20
BMP7	brown	-0.641061	7.18057e-30	0.641061	7.18057e-30	0.644287	3.01798e-30	-0.187537	0.0031504	0.322709	2.2813e-07	-0.634115	4.48343e-29	-0.164243	0.00986618	-0.413294	1.44227e-11	-0.54689	1.37e-20
BMX	brown	0.628879	1.72966e-28	-0.628879	1.72966e-28	-0.595766	5.02421e-25	0.217824	0.000580768	-0.298812	1.82141e-06	0.577296	2.91606e-23	0.193472	0.00230465	0.403191	4.94092e-11	0.466848	1.01704e-14
BRCA2	brown	-0.824304	3.20356e-62	0.824304	3.20356e-62	0.89401	4.77608e-87	-0.425646	3.02296e-12	0.242934	0.000118758	-0.764321	2.13281e-48	-0.281185	7.51941e-06	-0.556933	1.92467e-21	-0.570374	1.25155e-22
BRIX1	brown	-0.820167	4.17552e-61	0.820167	4.17552e-61	0.859347	5.12064e-73	-0.283032	6.5098e-06	0.36588	3.30339e-09	-0.823744	4.55319e-62	-0.126009	0.0483613	-0.498492	7.39112e-17	-0.673087	8.08405e-34
BTBD16	brown	-0.63401	4.60707e-29	0.63401	4.60707e-29	0.61935	1.89141e-27	-0.292614	3.03132e-06	0.231109	0.000256222	-0.579251	1.92017e-23	-0.141674	0.0262853	-0.386666	3.39255e-10	-0.456213	4.76309e-14
BTD	brown	0.777061	5.73649e-51	-0.777061	5.73649e-51	-0.821742	1.58391e-61	0.175	0.00592235	-0.487211	4.53514e-16	0.818767	9.8053e-61	0.110035	0.0850194	0.460026	2.75512e-14	0.714314	1.07073e-39
BTG1	brown	0.68582	1.57158e-35	-0.68582	1.57158e-35	-0.772463	5.07646e-50	0.288809	4.11996e-06	-0.228905	0.00029446	0.696236	5.36906e-37	0.333073	8.74625e-08	0.610638	1.57038e-26	0.557369	1.76487e-21
BUB1	brown	-0.739271	8.65844e-44	0.739271	8.65844e-44	0.87444	1.30488e-78	-0.600043	1.88912e-25	0.0628472	0.326263	-0.602661	1.03053e-25	-0.295545	2.38594e-06	-0.429117	1.92634e-12	-0.377356	9.59158e-10
BUB1B	brown	-0.645712	2.05109e-30	0.645712	2.05109e-30	0.810188	1.57085e-58	-0.612236	1.07028e-26	-0.0310747	0.62766	-0.503746	3.10264e-17	-0.347777	2.1097e-08	-0.396557	1.08462e-10	-0.275802	1.13776e-05
BZW2	brown	-0.791096	5.27809e-54	0.791096	5.27809e-54	0.881417	1.90568e-81	-0.482982	8.80038e-16	0.173407	0.00639868	-0.713111	1.64393e-39	-0.295935	2.31073e-06	-0.567664	2.19367e-22	-0.493642	1.62553e-16
C10orf2	brown	-0.817471	2.14722e-60	0.817471	2.14722e-60	0.885157	4.84597e-83	-0.515996	3.86525e-18	0.187649	0.00313212	-0.73013	3.08569e-42	-0.230758	0.000261982	-0.488827	3.51113e-16	-0.518131	2.66505e-18
C10orf47	brown	-0.452165	8.45431e-14	0.452165	8.45431e-14	0.547442	1.232e-20	-0.490717	2.59906e-16	-0.0640619	0.31698	-0.326459	1.61927e-07	-0.352759	1.28118e-08	-0.380997	6.41289e-10	-0.123079	0.0538642
C10orf54	brown	0.864465	7.73521e-75	-0.864465	7.73521e-75	-0.903043	1.61115e-91	0.351532	1.44982e-08	-0.315228	4.45833e-07	0.82465	2.57707e-62	0.356196	9.03597e-09	0.648641	9.21369e-31	0.64362	3.61354e-30
C11orf1	brown	-0.545342	1.84344e-20	0.545342	1.84344e-20	0.561589	7.57302e-22	-0.384797	4.19065e-10	0.0358373	0.575887	-0.476891	2.2507e-15	-0.154993	0.0149613	-0.326246	1.65123e-07	-0.303636	1.21517e-06
C11orf82	brown	-0.739472	7.99211e-44	0.739472	7.99211e-44	0.866555	1.32832e-75	-0.549776	7.84703e-21	0.0826394	0.196441	-0.625906	3.68032e-28	-0.282837	6.61017e-06	-0.478943	1.6439e-15	-0.416972	9.11705e-12
C12orf11	brown	-0.817259	2.43978e-60	0.817259	2.43978e-60	0.864303	8.85013e-75	-0.411404	1.82145e-11	0.25206	6.38758e-05	-0.77557	1.16976e-50	-0.195627	0.00205273	-0.48523	6.19388e-16	-0.604	7.5414e-26
C12orf26	brown	0.600981	1.52141e-25	-0.600981	1.52141e-25	-0.613169	8.54858e-27	0.0754358	0.23847	-0.432852	1.17927e-12	0.634609	3.94132e-29	0.109251	0.0872788	0.38286	5.2093e-10	0.559274	1.20637e-21
C12orf34	brown	-0.552436	4.67335e-21	0.552436	4.67335e-21	0.623725	6.37212e-28	-0.35533	9.87132e-09	0.0874818	0.171396	-0.502973	3.52828e-17	-0.277985	9.62848e-06	-0.407713	2.86198e-11	-0.349937	1.70121e-08
C12orf45	brown	-0.819645	5.74601e-61	0.819645	5.74601e-61	0.841521	3.38928e-67	-0.336754	6.16926e-08	0.346007	2.51357e-08	-0.786257	6.2402e-53	-0.121465	0.0571121	-0.421725	4.99858e-12	-0.633416	5.37616e-29
C12orf57	brown	0.484688	6.74248e-16	-0.484688	6.74248e-16	-0.538882	6.2544e-20	0.395373	1.24574e-10	-0.0126339	0.843707	0.379912	7.23379e-10	0.410475	2.04202e-11	0.448823	1.35004e-13	0.219077	0.00053874
C13orf18	brown	-0.681124	6.88058e-35	0.681124	6.88058e-35	0.710326	4.39825e-39	-0.406072	3.4923e-11	0.22694	0.000332949	-0.585623	4.8257e-24	-0.255245	5.11608e-05	-0.388726	2.68385e-10	-0.398727	8.40273e-11
C13orf23	brown	-0.796409	3.24868e-55	0.796409	3.24868e-55	0.828045	2.96443e-63	-0.480099	1.37575e-15	0.22003	0.000508655	-0.691487	2.54865e-36	-0.328836	1.29988e-07	-0.548003	1.10575e-20	-0.477013	2.2091e-15
C13orf27	brown	-0.800892	2.89496e-56	0.800892	2.89496e-56	0.858175	1.3063e-72	-0.330845	1.07808e-07	0.32076	2.72103e-07	-0.792433	2.63745e-54	-0.180377	0.0045395	-0.506259	2.03762e-17	-0.645011	2.48065e-30
C13orf34	brown	-0.650427	5.6319e-31	0.650427	5.6319e-31	0.780537	1.06568e-51	-0.716757	4.45384e-40	-0.102814	0.107698	-0.456547	4.54166e-14	-0.325959	1.69548e-07	-0.431328	1.44179e-12	-0.19072	0.00266702
C13orf37	brown	-0.877088	1.14764e-79	0.877088	1.14764e-79	0.910807	9.93248e-96	-0.43029	1.65222e-12	0.282812	6.62285e-06	-0.811062	9.47593e-59	-0.253585	5.74543e-05	-0.560852	8.78742e-22	-0.622992	7.65475e-28
C14orf143	brown	-0.701592	8.93705e-38	0.701592	8.93705e-38	0.780498	1.08633e-51	-0.537511	8.07893e-20	0.0626101	0.328095	-0.583893	7.04226e-24	-0.241908	0.000127144	-0.498771	7.06048e-17	-0.377007	9.96664e-10
C14orf28	brown	0.656442	1.04657e-31	-0.656442	1.04657e-31	-0.76062	1.11014e-47	0.558112	1.52193e-21	-0.0871982	0.172794	0.518672	2.42472e-18	0.178678	0.00494138	0.331553	1.00899e-07	0.327344	1.49242e-07
C14orf43	brown	0.843009	1.18153e-67	-0.843009	1.18153e-67	-0.882365	7.60571e-82	0.373767	1.41947e-09	-0.33043	1.12064e-07	0.799902	4.96264e-56	0.16711	0.00863547	0.528789	4.00668e-19	0.61527	5.13879e-27
C15orf23	brown	-0.647929	1.12001e-30	0.647929	1.12001e-30	0.807008	9.66098e-58	-0.477494	2.05264e-15	0.0703549	0.271674	-0.581494	1.18491e-23	-0.281144	7.5433e-06	-0.450515	1.06599e-13	-0.393499	1.54943e-10
C15orf42	brown	-0.595864	4.9131e-25	0.595864	4.9131e-25	0.750797	7.67539e-46	-0.529171	3.73903e-19	-0.0163491	0.798617	-0.492856	1.84481e-16	-0.428235	2.16128e-12	-0.455586	5.2088e-14	-0.295428	2.40896e-06
C16orf13	brown	-0.850823	3.86769e-70	0.850823	3.86769e-70	0.865994	2.13677e-75	-0.338025	5.46276e-08	0.348605	1.94296e-08	-0.808196	4.92008e-58	-0.258998	3.92382e-05	-0.565689	3.291e-22	-0.641082	7.14062e-30
C16orf62	brown	0.783132	2.9721e-52	-0.783132	2.9721e-52	-0.817329	2.33893e-60	0.341715	3.8258e-08	-0.267366	2.14026e-05	0.742478	2.38466e-44	0.259113	3.89175e-05	0.537663	7.85321e-20	0.578207	2.40093e-23
C16orf75	brown	-0.403317	4.86666e-11	0.403317	4.86666e-11	0.540135	4.94543e-20	-0.53142	2.48371e-19	-0.137684	0.030867	-0.233564	0.000219112	-0.258372	4.10254e-05	-0.176195	0.00558583	-0.0331988	0.604323
C17orf75	brown	-0.733398	8.74583e-43	0.733398	8.74583e-43	0.779851	1.48899e-51	-0.368684	2.45285e-09	0.194189	0.00221782	-0.69153	2.51315e-36	-0.224541	0.000386296	-0.495398	1.22379e-16	-0.52489	8.07553e-19
C17orf91	brown	0.908086	3.27233e-94	-0.908086	3.27233e-94	-0.922538	6.98812e-103	0.365802	3.33078e-09	-0.361625	5.16132e-09	0.869302	1.25287e-76	0.239342	0.000150622	0.55999	1.04506e-21	0.6845	2.38722e-35
C17orf96	brown	-0.789919	9.68421e-54	0.789919	9.68421e-54	0.824583	2.68816e-62	-0.426045	2.87141e-12	0.209769	0.00093214	-0.719419	1.69403e-40	-0.222549	0.000436493	-0.496869	9.63408e-17	-0.557484	1.72499e-21
C18orf32	brown	0.806382	1.37542e-57	-0.806382	1.37542e-57	-0.841044	4.73986e-67	0.267448	2.12742e-05	-0.404901	4.02269e-11	0.793208	1.75965e-54	0.268345	1.99106e-05	0.555824	2.39841e-21	0.645072	2.44038e-30
C19orf28	brown	-0.86379	1.35783e-74	0.86379	1.35783e-74	0.856343	5.55697e-72	-0.385939	3.68377e-10	0.383298	4.95998e-10	-0.791991	3.31919e-54	-0.0533764	0.404559	-0.41874	7.29917e-12	-0.649587	7.1004e-31
C19orf46	brown	-0.514146	5.32202e-18	0.514146	5.32202e-18	0.567301	2.36402e-22	-0.413449	1.41484e-11	-0.00076099	0.990525	-0.412873	1.51942e-11	-0.381793	5.86902e-10	-0.472428	4.42635e-15	-0.223251	0.000418152
C19orf48	brown	-0.821409	1.94464e-61	0.821409	1.94464e-61	0.887465	4.7165e-84	-0.455319	5.41021e-14	0.234036	0.000212579	-0.735863	3.33802e-43	-0.250666	7.03302e-05	-0.49432	1.45691e-16	-0.544935	1.99226e-20
C1GALT1	brown	-0.594113	7.30322e-25	0.594113	7.30322e-25	0.659637	4.21518e-32	-0.524206	9.12392e-19	0.0143593	0.822694	-0.453275	7.22896e-14	-0.211007	0.000867718	-0.371474	1.81889e-09	-0.262955	2.9535e-05
C1QBP	brown	-0.401564	6.00149e-11	0.401564	6.00149e-11	0.575434	4.32925e-23	-0.384198	4.48295e-10	-0.0481823	0.451872	-0.371141	1.88524e-09	-0.140754	0.0272859	-0.2313	0.000253133	-0.215339	0.000673284
C1orf103	brown	-0.581941	1.07589e-23	0.581941	1.07589e-23	0.591492	1.31606e-24	-0.410691	1.98851e-11	0.0822783	0.19841	-0.487959	4.02902e-16	-0.154373	0.0153736	-0.328295	1.36678e-07	-0.331536	1.0106e-07
C1orf135	brown	-0.812548	3.98963e-59	0.812548	3.98963e-59	0.911221	5.77462e-96	-0.497988	8.0263e-17	0.149885	0.0186639	-0.726864	1.06772e-41	-0.355081	1.01243e-08	-0.57256	7.93066e-23	-0.535289	1.22022e-19
C1orf21	brown	0.742728	2.15539e-44	-0.742728	2.15539e-44	-0.753736	2.20708e-46	0.309513	7.34783e-07	-0.36473	3.72932e-09	0.698775	2.30635e-37	0.0411202	0.520918	0.378954	8.04332e-10	0.556644	2.03827e-21
C1orf59	brown	-0.637754	1.72715e-29	0.637754	1.72715e-29	0.622897	7.83812e-28	-0.49221	2.04642e-16	0.0553403	0.387467	-0.470549	5.86698e-15	-0.199596	0.00165343	-0.344221	2.99604e-08	-0.295712	2.35334e-06
C20orf108	brown	-0.524547	8.58564e-19	0.524547	8.58564e-19	0.467968	8.61671e-15	-0.0373713	0.559648	0.325555	1.75951e-07	-0.557169	1.83632e-21	-0.134078	0.0355775	-0.403817	4.58326e-11	-0.473514	3.75793e-15
C20orf111	brown	-0.611132	1.39529e-26	0.611132	1.39529e-26	0.634166	4.4242e-29	-0.262246	3.1087e-05	0.236293	0.000183776	-0.595751	5.04108e-25	-0.238246	0.000161833	-0.483056	8.69949e-16	-0.43506	8.7983e-13
C20orf134	brown	-0.771655	7.40563e-50	0.771655	7.40563e-50	0.833161	1.03979e-64	-0.444552	2.43746e-13	0.194476	0.00218387	-0.691459	2.57123e-36	-0.360272	5.94072e-09	-0.559177	1.22999e-21	-0.487959	4.02929e-16
C20orf177	brown	-0.575347	4.40984e-23	0.575347	4.40984e-23	0.595664	5.14167e-25	-0.196521	0.00195576	0.215681	0.000659771	-0.588323	2.66297e-24	-0.314869	4.60167e-07	-0.465093	1.31693e-14	-0.449971	1.15023e-13
C20orf196	brown	-0.586052	4.39161e-24	0.586052	4.39161e-24	0.569863	1.3918e-22	-0.350119	1.67062e-08	0.189466	0.00284879	-0.498947	6.85942e-17	-0.0452314	0.480079	-0.261503	3.27968e-05	-0.350319	1.63747e-08
C20orf20	brown	-0.858898	7.33526e-73	0.858898	7.33526e-73	0.905666	6.69512e-93	-0.475837	2.64278e-15	0.229271	0.000287748	-0.77525	1.362e-50	-0.292417	3.08024e-06	-0.569163	1.60947e-22	-0.576318	3.59027e-23
C20orf24	brown	-0.741683	3.28896e-44	0.741683	3.28896e-44	0.820577	3.24656e-61	-0.47406	3.46074e-15	0.2174	0.000595672	-0.633161	5.74484e-29	-0.258366	4.10438e-05	-0.479341	1.5463e-15	-0.429788	1.76455e-12
C20orf3	brown	-0.541003	4.20026e-20	0.541003	4.20026e-20	0.546562	1.45907e-20	-0.425342	3.14384e-12	0.106729	0.0948736	-0.43077	1.5514e-12	-0.023915	0.708974	-0.233674	0.000217575	-0.277727	9.82123e-06
C20orf72	brown	-0.568702	1.77054e-22	0.568702	1.77054e-22	0.574884	4.86338e-23	-0.411315	1.84157e-11	0.139779	0.028383	-0.449879	1.16523e-13	-0.124002	0.0520771	-0.238275	0.000161525	-0.277059	1.03368e-05
C21orf45	brown	-0.57245	8.11559e-23	0.57245	8.11559e-23	0.740399	5.5126e-44	-0.4948	1.34811e-16	-0.0254937	0.690718	-0.502043	4.11725e-17	-0.284845	5.64541e-06	-0.427707	2.3147e-12	-0.292194	3.13642e-06
C2CD4A	brown	-0.811099	9.27436e-59	0.811099	9.27436e-59	0.826926	6.07619e-63	-0.419925	6.28336e-12	0.238961	0.000154438	-0.719918	1.41149e-40	-0.264447	2.65038e-05	-0.51322	6.2427e-18	-0.555087	2.77431e-21
C2orf15	brown	-0.743295	1.71151e-44	0.743295	1.71151e-44	0.787067	4.14444e-53	-0.449112	1.2968e-13	0.144364	0.0235368	-0.665512	7.68573e-33	-0.285474	5.37175e-06	-0.514967	4.61903e-18	-0.461937	2.0888e-14
C2orf70	brown	-0.660765	3.04938e-32	0.660765	3.04938e-32	0.662201	2.01504e-32	-0.396961	1.03444e-10	0.139714	0.0284568	-0.575262	4.49015e-23	-0.267306	2.14968e-05	-0.470713	5.72531e-15	-0.424171	3.65569e-12
C3orf26	brown	-0.86579	2.53957e-75	0.86579	2.53957e-75	0.911345	4.91063e-96	-0.243845	0.000111746	0.452507	8.05668e-14	-0.88626	1.60159e-83	-0.148562	0.0197436	-0.540372	4.73016e-20	-0.753534	2.40539e-46
C4orf46	brown	-0.764976	1.58736e-48	0.764976	1.58736e-48	0.86064	1.80355e-73	-0.382882	5.19638e-10	0.245356	0.000100964	-0.743439	1.61471e-44	-0.218642	0.00055298	-0.509495	1.17954e-17	-0.578099	2.45695e-23
C5orf41	brown	0.62581	3.77104e-28	-0.62581	3.77104e-28	-0.777936	3.76458e-51	0.533387	1.73252e-19	-0.0456964	0.475572	0.509002	1.28243e-17	0.249161	7.79806e-05	0.394504	1.37862e-10	0.321003	2.6622e-07
C6orf129	brown	-0.681637	5.86235e-35	0.681637	5.86235e-35	0.767602	4.81577e-49	-0.179645	0.00470898	0.407763	2.84451e-11	-0.742214	2.65326e-44	-0.0149971	0.814957	-0.37599	1.11404e-09	-0.638478	1.42668e-29
C6orf167	brown	-0.698456	2.5663e-37	0.698456	2.5663e-37	0.800841	2.97637e-56	-0.57288	7.41536e-23	0.0171575	0.788888	-0.58413	6.68715e-24	-0.29543	2.40867e-06	-0.405712	3.64769e-11	-0.36136	5.30582e-09
C6orf223	brown	-0.69724	3.84887e-37	0.69724	3.84887e-37	0.716325	5.20353e-40	-0.497785	8.29681e-17	0.0970744	0.128917	-0.574306	5.49455e-23	-0.375981	1.11519e-09	-0.506966	1.80901e-17	-0.373028	1.53787e-09
C7orf23	brown	-0.71404	1.18088e-39	0.71404	1.18088e-39	0.746045	5.55549e-45	-0.39488	1.3195e-10	0.227394	0.000323651	-0.652114	3.5262e-31	-0.00751273	0.906675	-0.235738	0.000190492	-0.482433	9.5851e-16
C7orf27	brown	-0.830566	5.76741e-64	0.830566	5.76741e-64	0.862784	3.12165e-74	-0.425375	3.13062e-12	0.247396	8.79515e-05	-0.75463	1.50545e-46	-0.349557	1.76703e-08	-0.565411	3.48327e-22	-0.557084	1.86771e-21
C7orf30	brown	-0.835169	2.70629e-65	0.835169	2.70629e-65	0.862066	5.63561e-74	-0.210075	0.000915808	0.441961	3.47398e-13	-0.860919	1.43776e-73	-0.206126	0.00114804	-0.569867	1.39082e-22	-0.726149	1.39809e-41
C7orf36	brown	-0.661096	2.77173e-32	0.661096	2.77173e-32	0.723533	3.71843e-41	-0.327486	1.47291e-07	0.214462	0.000709037	-0.622599	8.44378e-28	-0.321323	2.58625e-07	-0.522318	1.27618e-18	-0.425515	3.07472e-12
C7orf47	brown	-0.816044	5.05445e-60	0.816044	5.05445e-60	0.821205	2.20551e-61	-0.404271	4.3397e-11	0.281179	7.52269e-06	-0.745654	6.52653e-45	-0.255275	5.10512e-05	-0.470918	5.55206e-15	-0.55493	2.86194e-21
C7orf68	brown	-0.885684	2.8591e-83	0.885684	2.8591e-83	0.895727	7.25703e-88	-0.370348	2.05287e-09	0.398419	8.71358e-11	-0.838879	2.14419e-66	-0.138759	0.0295705	-0.519959	1.93487e-18	-0.661203	2.68779e-32
C8orf33	brown	-0.544961	1.98247e-20	0.544961	1.98247e-20	0.55945	1.16468e-21	-0.185129	0.00356737	0.266473	2.28555e-05	-0.523516	1.03163e-18	-0.221006	0.000479464	-0.448415	1.42904e-13	-0.404426	4.25943e-11
C8orf59	brown	-0.607117	3.62613e-26	0.607117	3.62613e-26	0.63503	3.5315e-29	-0.281969	7.07408e-06	0.207888	0.00103846	-0.608788	2.4409e-26	-0.100094	0.117384	-0.386032	3.64512e-10	-0.466055	1.14312e-14
C8orf73	brown	-0.541612	3.74413e-20	0.541612	3.74413e-20	0.573868	6.02536e-23	-0.432912	1.17009e-12	0.0777111	0.224564	-0.429289	1.88349e-12	-0.192709	0.00240038	-0.419261	6.8337e-12	-0.276355	1.09086e-05
C9orf100	brown	-0.607752	3.1209e-26	0.607752	3.1209e-26	0.766498	7.96648e-49	-0.541186	4.05766e-20	-0.0228472	0.721417	-0.500514	5.30126e-17	-0.267168	2.17164e-05	-0.378078	8.85911e-10	-0.301018	1.51495e-06
C9orf103	brown	0.576124	3.74098e-23	-0.576124	3.74098e-23	-0.603945	7.63958e-26	0.221192	0.000474093	-0.333973	8.03419e-08	0.541415	3.88644e-20	0.0956382	0.134701	0.315241	4.45326e-07	0.421563	5.10299e-12
C9orf116	brown	-0.57219	8.56875e-23	0.57219	8.56875e-23	0.569543	1.48744e-22	-0.214262	0.000717439	0.211167	0.000859726	-0.548768	9.53885e-21	-0.0545167	0.394581	-0.344172	3.01031e-08	-0.478399	1.78701e-15
C9orf140	brown	-0.709697	5.48403e-39	0.709697	5.48403e-39	0.847533	4.47225e-69	-0.607991	2.94887e-26	0.0161253	0.801316	-0.551386	5.73741e-21	-0.351318	1.48133e-08	-0.495607	1.18296e-16	-0.310936	6.49505e-07
C9orf16	brown	-0.713395	1.48604e-39	0.713395	1.48604e-39	0.726121	1.41279e-41	-0.410453	2.04739e-11	0.199173	0.0016923	-0.631054	9.90215e-29	-0.0879079	0.169311	-0.348789	1.90784e-08	-0.468453	8.01773e-15
C9orf24	brown	0.585688	4.75674e-24	-0.585688	4.75674e-24	-0.529346	3.62232e-19	0.337739	5.6145e-08	-0.263438	2.85186e-05	0.484872	6.55158e-16	-0.063105	0.324278	0.137491	0.0311056	0.364035	4.0119e-09
CA9	brown	-0.658362	6.06675e-32	0.658362	6.06675e-32	0.665492	7.7322e-33	-0.343677	3.15997e-08	0.158605	0.0127479	-0.58644	4.03307e-24	-0.19741	0.00186353	-0.417935	8.07798e-12	-0.464879	1.359e-14
CABLES2	brown	-0.547053	1.32774e-20	0.547053	1.32774e-20	0.61723	3.18467e-27	-0.387143	3.21401e-10	0.110796	0.0828731	-0.473844	3.57519e-15	-0.372551	1.6193e-09	-0.422599	4.47101e-12	-0.278511	9.24679e-06
CAD	brown	-0.8701	6.24269e-77	0.8701	6.24269e-77	0.907877	4.2614e-94	-0.334126	7.919e-08	0.397202	1.00559e-10	-0.836393	1.18141e-65	-0.224836	0.000379318	-0.507442	1.66967e-17	-0.682985	3.84483e-35
CBFB	brown	-0.861334	1.02584e-73	0.861334	1.02584e-73	0.867147	8.01998e-76	-0.501747	4.32398e-17	0.254852	5.25888e-05	-0.751692	5.26247e-46	-0.141661	0.0262987	-0.421623	5.06424e-12	-0.560861	8.77179e-22
CBX3	brown	-0.882236	8.61961e-82	0.882236	8.61961e-82	0.909804	3.64734e-95	-0.295046	2.48573e-06	0.429976	1.72168e-12	-0.874991	7.90349e-79	-0.219643	0.000520687	-0.549427	8.39655e-21	-0.716777	4.42157e-40
CBX4	brown	-0.841489	3.46732e-67	0.841489	3.46732e-67	0.822359	1.08014e-61	-0.316382	4.0253e-07	0.391802	1.88549e-10	-0.798744	9.28911e-56	-0.112494	0.0782374	-0.462115	2.03517e-14	-0.659987	3.81261e-32
CCDC107	brown	0.685223	1.89893e-35	-0.685223	1.89893e-35	-0.771747	7.09623e-50	0.690076	4.02482e-36	0.04566	0.475924	0.483823	7.71955e-16	0.344594	2.88824e-08	0.392767	1.68661e-10	0.232318	0.000237263
CCDC111	brown	0.673897	6.32878e-34	-0.673897	6.32878e-34	-0.657599	7.53985e-32	0.088771	0.165147	-0.491994	2.11879e-16	0.678933	1.35719e-34	0.108046	0.0908452	0.37053	2.01312e-09	0.618976	2.07438e-27
CCDC138	brown	-0.703075	5.40032e-38	0.703075	5.40032e-38	0.83078	5.01502e-64	-0.493484	1.66751e-16	0.0593676	0.353812	-0.64409	3.1832e-30	-0.378455	8.49857e-10	-0.518057	2.69971e-18	-0.443191	2.93722e-13
CCDC152	brown	0.76364	2.89589e-48	-0.76364	2.89589e-48	-0.798472	1.07573e-55	0.289083	4.03063e-06	-0.331468	1.01704e-07	0.754869	1.3583e-46	0.173461	0.00638208	0.513641	5.80587e-18	0.627149	2.68635e-28
CCDC28A	brown	0.573502	6.50801e-23	-0.573502	6.50801e-23	-0.666188	6.30286e-33	0.0653581	0.307267	-0.422761	4.3795e-12	0.654931	1.60331e-31	0.125597	0.0491056	0.419825	6.36344e-12	0.599373	2.2039e-25
CCDC86	brown	-0.799017	8.01788e-56	0.799017	8.01788e-56	0.886762	9.63488e-84	-0.404974	3.98749e-11	0.279158	8.79728e-06	-0.762574	4.66391e-48	-0.205151	0.00121314	-0.505228	2.42209e-17	-0.585213	5.27897e-24
CCDC99	brown	-0.694374	9.92393e-37	0.694374	9.92393e-37	0.809561	2.25283e-58	-0.483758	7.7974e-16	0.122881	0.0542552	-0.628369	1.97004e-28	-0.155597	0.0145693	-0.385987	3.66382e-10	-0.437015	6.77626e-13
CCL24	brown	-0.546597	1.4494e-20	0.546597	1.4494e-20	0.585495	4.963e-24	-0.475436	2.80911e-15	-0.00266839	0.966786	-0.424125	3.67713e-12	-0.181043	0.00439042	-0.340778	4.18991e-08	-0.236245	0.000184345
CCL8	brown	0.616597	3.71793e-27	-0.616597	3.71793e-27	-0.600363	1.75451e-25	0.294522	2.5946e-06	-0.129177	0.042947	0.552235	4.85992e-21	0.467805	8.82744e-15	0.556241	2.20787e-21	0.393369	1.57295e-10
CCNA2	brown	-0.590011	1.8311e-24	0.590011	1.8311e-24	0.773116	3.73525e-50	-0.611078	1.41316e-26	-0.0575441	0.368817	-0.44223	3.349e-13	-0.257251	4.44183e-05	-0.336111	6.55889e-08	-0.21863	0.000553387
CCNB1	brown	-0.700168	1.44531e-37	0.700168	1.44531e-37	0.854177	2.99843e-71	-0.574984	4.76226e-23	0.0635807	0.320636	-0.569233	1.58622e-22	-0.222031	0.000450521	-0.377345	9.60317e-10	-0.351566	1.44491e-08
CCNB2	brown	-0.495493	1.20492e-16	0.495493	1.20492e-16	0.68047	8.43131e-35	-0.655896	1.22117e-31	-0.177969	0.00511804	-0.299127	1.77435e-06	-0.358659	7.0178e-09	-0.300151	1.62907e-06	-0.0707716	0.268838
CCND1	brown	-0.849914	7.65302e-70	0.849914	7.65302e-70	0.836394	1.18044e-65	-0.239936	0.000144848	0.447845	1.54686e-13	-0.834379	4.6074e-65	-0.20393	0.00129948	-0.562454	6.35857e-22	-0.704285	3.57208e-38
CCNE1	brown	-0.733697	7.78697e-43	0.733697	7.78697e-43	0.852797	8.6538e-71	-0.511432	8.48062e-18	0.12341	0.0532187	-0.633267	5.58781e-29	-0.3422	3.6498e-08	-0.4709	5.56733e-15	-0.426975	2.54539e-12
CCNE2	brown	-0.42866	2.04474e-12	0.42866	2.04474e-12	0.57465	5.10973e-23	-0.616157	4.14052e-27	-0.223349	0.00041565	-0.256624	4.64319e-05	-0.350338	1.63435e-08	-0.340391	4.34975e-08	-0.0461134	0.471549
CCNF	brown	-0.751014	7.00526e-46	0.751014	7.00526e-46	0.879216	1.56163e-80	-0.547371	1.24915e-20	0.0835488	0.191545	-0.636359	2.49379e-29	-0.344334	2.96284e-08	-0.498193	7.76198e-17	-0.424701	3.41474e-12
CCT2	brown	-0.794222	1.03367e-54	0.794222	1.03367e-54	0.856314	5.68336e-72	-0.266619	2.26104e-05	0.377979	8.95589e-10	-0.812844	3.35465e-59	-0.0779588	0.223086	-0.475581	2.74764e-15	-0.673626	6.87013e-34
CCT3	brown	-0.874312	1.46601e-78	0.874312	1.46601e-78	0.901782	7.19653e-91	-0.218065	0.000572453	0.489771	3.02205e-16	-0.901552	9.44239e-91	-0.166464	0.00890004	-0.537688	7.81661e-20	-0.780506	1.0819e-51
CCT4	brown	-0.842972	1.21271e-67	0.842972	1.21271e-67	0.885347	4.00787e-83	-0.198467	0.00175903	0.465322	1.27341e-14	-0.883824	1.82047e-82	-0.139163	0.0290953	-0.525908	6.73155e-19	-0.762563	4.68571e-48
CCT6A	brown	-0.862048	5.7206e-74	0.862048	5.7206e-74	0.889154	8.29408e-85	-0.275041	1.2056e-05	0.412231	1.64493e-11	-0.857107	3.04447e-72	-0.306119	9.83801e-07	-0.602117	1.16922e-25	-0.714182	1.12253e-39
CCT6B	brown	-0.549488	8.29867e-21	0.549488	8.29867e-21	0.566085	3.03465e-22	-0.28183	7.15086e-06	0.126061	0.048268	-0.520207	1.85231e-18	-0.208911	0.000979347	-0.424561	3.47666e-12	-0.382643	5.33745e-10
CCT7	brown	-0.850191	6.21852e-70	0.850191	6.21852e-70	0.900217	4.48815e-90	-0.218992	0.000541485	0.47182	4.84977e-15	-0.880423	4.95255e-81	-0.160463	0.0117257	-0.538504	6.71256e-20	-0.752454	3.80963e-46
CD320	brown	-0.589452	2.0736e-24	0.589452	2.0736e-24	0.732097	1.44828e-42	-0.421321	5.26234e-12	0.0943752	0.139951	-0.508224	1.463e-17	-0.258908	3.94922e-05	-0.376007	1.11208e-09	-0.312949	5.4481e-07
CD3EAP	brown	-0.836251	1.30086e-65	0.836251	1.30086e-65	0.86889	1.79063e-76	-0.424513	3.49814e-12	0.261686	3.2368e-05	-0.767351	5.40247e-49	-0.340395	4.3482e-08	-0.588178	2.7497e-24	-0.57893	2.05695e-23
CD46	brown	-0.744374	1.10255e-44	0.744374	1.10255e-44	0.740893	4.52158e-44	-0.532549	2.02057e-19	0.0907918	0.155696	-0.60564	5.13568e-26	-0.261714	3.23018e-05	-0.489657	3.07749e-16	-0.380995	6.41427e-10
CDC20	brown	-0.573481	6.53626e-23	0.573481	6.53626e-23	0.756402	7.0163e-47	-0.640774	7.75133e-30	-0.114218	0.0737483	-0.410271	2.0937e-11	-0.282624	6.72102e-06	-0.335547	6.9211e-08	-0.19103	0.00262385
CDC25A	brown	-0.661221	2.67413e-32	0.661221	2.67413e-32	0.807536	7.16257e-58	-0.476731	2.30625e-15	0.0916775	0.151686	-0.576665	3.33471e-23	-0.391612	1.92723e-10	-0.460849	2.44609e-14	-0.388528	2.74519e-10
CDC25B	brown	-0.827838	3.38763e-63	0.827838	3.38763e-63	0.865137	4.40145e-75	-0.406901	3.15878e-11	0.303416	1.23799e-06	-0.758645	2.64433e-47	-0.165633	0.00925145	-0.457482	3.97312e-14	-0.594531	6.64589e-25
CDC25C	brown	-0.679965	9.86404e-35	0.679965	9.86404e-35	0.808917	3.25855e-58	-0.592804	9.80637e-25	-0.00356737	0.955607	-0.533518	1.69127e-19	-0.334047	7.97816e-08	-0.451419	9.38999e-14	-0.293244	2.87991e-06
CDC42EP1	brown	-0.508752	1.33807e-17	0.508752	1.33807e-17	0.572113	8.70838e-23	-0.435914	7.85163e-13	-0.00840111	0.895698	-0.404066	4.4484e-11	-0.123644	0.0527639	-0.274316	1.27363e-05	-0.280896	7.69015e-06
CDC45	brown	-0.683713	3.05857e-35	0.683713	3.05857e-35	0.847537	4.4595e-69	-0.506805	1.85893e-17	0.0806275	0.207596	-0.59979	2.00229e-25	-0.279888	8.31504e-06	-0.434751	9.16837e-13	-0.413061	1.4845e-11
CDC6	brown	-0.752958	3.07521e-46	0.752958	3.07521e-46	0.884154	1.31393e-82	-0.572735	7.64393e-23	0.104367	0.102456	-0.625296	4.2929e-28	-0.298072	1.9368e-06	-0.445059	2.27325e-13	-0.411335	1.83701e-11
CDCA2	brown	-0.599024	2.3876e-25	0.599024	2.3876e-25	0.740572	5.14446e-44	-0.527934	4.67596e-19	-0.0317538	0.620158	-0.494047	1.52279e-16	-0.28638	4.99994e-06	-0.378355	8.59272e-10	-0.313765	5.07151e-07
CDCA3	brown	-0.632104	7.55216e-29	0.632104	7.55216e-29	0.804532	3.88162e-57	-0.649151	8.00821e-31	-0.0949223	0.137658	-0.482148	1.00187e-15	-0.345207	2.71949e-08	-0.415129	1.14799e-11	-0.234384	0.000207874
CDCA4	brown	-0.815726	6.10974e-60	0.815726	6.10974e-60	0.888226	2.16331e-84	-0.432448	1.24406e-12	0.260182	3.60578e-05	-0.757516	4.32748e-47	-0.212262	0.00080664	-0.492719	1.88586e-16	-0.584934	5.61036e-24
CDCA5	brown	-0.712025	2.41601e-39	0.712025	2.41601e-39	0.880454	4.80865e-81	-0.580756	1.38958e-23	0.0544577	0.395094	-0.594003	7.48739e-25	-0.307323	8.87463e-07	-0.452454	8.11704e-14	-0.370895	1.9357e-09
CDCA7	brown	-0.754201	1.80905e-46	0.754201	1.80905e-46	0.84931	1.20119e-69	-0.608291	2.74663e-26	0.0586064	0.360029	-0.594544	6.62524e-25	-0.370319	2.05915e-09	-0.482954	8.83894e-16	-0.339581	4.7036e-08
CDCA7L	brown	-0.448102	1.49252e-13	0.448102	1.49252e-13	0.52096	1.62228e-18	-0.163589	0.0101679	0.120733	0.0586371	-0.482139	1.00329e-15	-0.239096	0.000153068	-0.319159	3.14238e-07	-0.371015	1.91099e-09
CDCA8	brown	-0.599631	2.077e-25	0.599631	2.077e-25	0.771097	9.6045e-50	-0.655309	1.44132e-31	-0.127192	0.0462751	-0.436666	7.10109e-13	-0.308058	8.33089e-07	-0.382292	5.5511e-10	-0.202708	0.00139149
CDH3	brown	-0.931127	7.06699e-109	0.931127	7.06699e-109	0.909811	3.6133e-95	-0.427689	2.32014e-12	0.326518	1.61048e-07	-0.830381	6.50947e-64	-0.262932	2.95827e-05	-0.562477	6.32896e-22	-0.651257	4.47413e-31
CDK1	brown	-0.691435	2.59203e-36	0.691435	2.59203e-36	0.840817	5.55905e-67	-0.675327	4.1002e-34	-0.0262047	0.682553	-0.521896	1.37505e-18	-0.266672	2.25228e-05	-0.384583	4.29328e-10	-0.268108	2.02618e-05
CDK4	brown	-0.867012	9.00225e-76	0.867012	9.00225e-76	0.91194	2.23936e-96	-0.271865	1.53195e-05	0.448263	1.45945e-13	-0.875899	3.44179e-79	-0.0804975	0.208331	-0.465989	1.15432e-14	-0.732002	1.50231e-42
CDK5	brown	-0.703983	3.96128e-38	0.703983	3.96128e-38	0.75302	2.9952e-46	-0.456718	4.43188e-14	0.175516	0.00577485	-0.611527	1.2691e-26	-0.110413	0.083948	-0.423794	3.83694e-12	-0.423869	3.7999e-12
CDK5R1	brown	-0.510489	9.96047e-18	0.510489	9.96047e-18	0.55385	3.54053e-21	-0.21614	0.00064205	0.16462	0.00969606	-0.523888	9.65557e-19	-0.0922695	0.149049	-0.111792	0.0801266	-0.446701	1.81243e-13
CDK5RAP1	brown	-0.85124	2.82393e-70	0.85124	2.82393e-70	0.919006	1.29025e-100	-0.410005	2.16306e-11	0.304963	1.08571e-06	-0.805326	2.49034e-57	-0.316092	4.13009e-07	-0.597449	3.42443e-25	-0.612414	1.02539e-26
CDK6	brown	-0.504084	2.93235e-17	0.504084	2.93235e-17	0.537441	8.18549e-20	-0.211437	0.000846327	0.194491	0.00218211	-0.502788	3.6387e-17	-0.226559	0.000340941	-0.391095	2.04543e-10	-0.390609	2.163e-10
CDKN3	brown	-0.571167	1.06105e-22	0.571167	1.06105e-22	0.745303	7.53576e-45	-0.623424	6.87098e-28	-0.0971908	0.128457	-0.419806	6.37905e-12	-0.229405	0.000285343	-0.329937	1.17343e-07	-0.198277	0.00177748
CDT1	brown	-0.676157	3.18322e-34	0.676157	3.18322e-34	0.851079	3.18793e-70	-0.597635	3.2826e-25	-0.0137766	0.829777	-0.555716	2.44991e-21	-0.380579	6.71776e-10	-0.46872	7.7069e-15	-0.317551	3.62782e-07
CEL	brown	-0.66739	4.42466e-33	0.66739	4.42466e-33	0.660711	3.0973e-32	-0.268971	1.90088e-05	0.315462	4.36698e-07	-0.628542	1.88499e-28	-0.172915	0.00655257	-0.399832	7.37272e-11	-0.479248	1.56853e-15
CELP	brown	-0.509646	1.1497e-17	0.509646	1.1497e-17	0.517357	3.05042e-18	-0.329407	1.23276e-07	0.151857	0.0171489	-0.437297	6.52549e-13	-0.157756	0.0132405	-0.281997	7.05841e-06	-0.286825	4.82646e-06
CELSR1	brown	-0.843684	7.29601e-68	0.843684	7.29601e-68	0.838882	2.14099e-66	-0.386743	3.36338e-10	0.312959	5.44313e-07	-0.772673	4.60072e-50	-0.261456	3.29073e-05	-0.492809	1.85876e-16	-0.606366	4.32873e-26
CENPA	brown	-0.690749	3.23751e-36	0.690749	3.23751e-36	0.850082	6.74726e-70	-0.647193	1.36996e-30	-0.0222499	0.728409	-0.545017	1.96134e-20	-0.274108	1.2939e-05	-0.426195	2.81619e-12	-0.295696	2.35654e-06
CENPE	brown	-0.600967	1.5261e-25	0.600967	1.5261e-25	0.737871	1.51112e-43	-0.559356	1.18684e-21	-0.0336455	0.599464	-0.469631	6.72915e-15	-0.312466	5.6833e-07	-0.372959	1.54939e-09	-0.280188	8.1239e-06
CENPF	brown	-0.703223	5.13488e-38	0.703223	5.13488e-38	0.834743	3.60835e-65	-0.566366	2.86483e-22	0.0443081	0.489097	-0.559511	1.15035e-21	-0.388162	2.86226e-10	-0.471854	4.82494e-15	-0.336504	6.31808e-08
CENPH	brown	-0.720551	1.11912e-40	0.720551	1.11912e-40	0.847906	3.39803e-69	-0.502684	3.70176e-17	0.113093	0.0766535	-0.646508	1.65141e-30	-0.176832	0.00541377	-0.400131	7.11594e-11	-0.436433	7.3255e-13
CENPK	brown	-0.483983	7.52863e-16	0.483983	7.52863e-16	0.654082	2.03502e-31	-0.58085	1.36161e-23	-0.116981	0.066993	-0.345402	2.66786e-08	-0.251885	6.46549e-05	-0.282242	6.92454e-06	-0.129633	0.0422098
CENPL	brown	-0.728203	6.43279e-42	0.728203	6.43279e-42	0.833896	6.36935e-65	-0.495093	1.28567e-16	0.132673	0.0375722	-0.661642	2.3681e-32	-0.233401	0.000221409	-0.467826	8.80026e-15	-0.45553	5.24999e-14
CENPM	brown	-0.253454	5.79808e-05	0.253454	5.79808e-05	0.474356	3.30889e-15	-0.514546	4.96756e-18	-0.230261	0.000270348	-0.115039	0.0716863	-0.230079	0.000273478	-0.137208	0.031457	0.0528242	0.409444
CENPN	brown	-0.723312	4.0371e-41	0.723312	4.0371e-41	0.856582	4.60359e-72	-0.63576	2.91787e-29	0.00394839	0.950871	-0.585168	5.3309e-24	-0.282321	6.8821e-06	-0.455446	5.31338e-14	-0.36208	4.92258e-09
CENPO	brown	-0.673282	7.62248e-34	0.673282	7.62248e-34	0.76135	8.03459e-48	-0.519083	2.25626e-18	0.0341864	0.593606	-0.562396	6.43362e-22	-0.365218	3.54252e-09	-0.508485	1.39992e-17	-0.3671	2.90311e-09
CENPQ	brown	-0.583338	7.94554e-24	0.583338	7.94554e-24	0.626279	3.34901e-28	-0.239793	0.000146218	0.203069	0.00136371	-0.587378	3.28117e-24	-0.180539	0.00450289	-0.432893	1.17297e-12	-0.452785	7.74697e-14
CENPW	brown	-0.710189	4.61374e-39	0.710189	4.61374e-39	0.855045	1.5306e-71	-0.457292	4.08249e-14	0.163573	0.0101756	-0.645373	2.24855e-30	-0.23117	0.000255228	-0.458404	3.48054e-14	-0.451251	9.61443e-14
CEP55	brown	-0.762168	5.58648e-48	0.762168	5.58648e-48	0.884343	1.08933e-82	-0.575758	4.04248e-23	0.0947036	0.138571	-0.62719	2.65891e-28	-0.30238	1.35108e-06	-0.47044	5.96366e-15	-0.407408	2.97015e-11
CFB	brown	-0.606124	4.58272e-26	0.606124	4.58272e-26	0.600423	1.73062e-25	-0.414412	1.25526e-11	0.135285	0.0339377	-0.477776	1.96604e-15	-0.0738789	0.248327	-0.206498	0.00112407	-0.366788	3.00063e-09
CGREF1	brown	-0.837181	6.89669e-66	0.837181	6.89669e-66	0.862023	5.83585e-74	-0.377895	9.03935e-10	0.272999	1.40688e-05	-0.771067	9.74007e-50	-0.283137	6.45666e-06	-0.562845	5.87455e-22	-0.603046	9.42238e-26
CGRRF1	brown	0.804698	3.53803e-57	-0.804698	3.53803e-57	-0.826481	8.07537e-63	0.294748	2.54712e-06	-0.398924	8.20915e-11	0.757975	3.54267e-47	0.207058	0.00108883	0.452024	8.62476e-14	0.613567	7.76552e-27
CHAF1A	brown	-0.696439	5.02058e-37	0.696439	5.02058e-37	0.844152	5.21611e-68	-0.573183	6.95822e-23	0.0287855	0.653232	-0.569429	1.52298e-22	-0.365921	3.28902e-09	-0.442248	3.34072e-13	-0.354647	1.05818e-08
CHD7	brown	-0.764902	1.64175e-48	0.764902	1.64175e-48	0.806674	1.16645e-57	-0.52984	3.31165e-19	0.115138	0.0714387	-0.635748	2.92687e-29	-0.389765	2.38312e-10	-0.524529	8.61288e-19	-0.419472	6.65367e-12
CHEK1	brown	-0.732883	1.0684e-42	0.732883	1.0684e-42	0.889981	3.50521e-85	-0.529792	3.34054e-19	0.110535	0.0836032	-0.649238	7.81786e-31	-0.254836	5.26484e-05	-0.451921	8.74984e-14	-0.439562	4.81002e-13
CHL1	brown	0.731173	2.06769e-42	-0.731173	2.06769e-42	-0.781297	7.3457e-52	0.644683	2.71164e-30	0.00898144	0.888539	0.542669	3.06587e-20	0.426106	2.84877e-12	0.546724	1.41446e-20	0.292012	3.18305e-06
CHPF	brown	-0.819199	7.54064e-61	0.819199	7.54064e-61	0.769406	2.10307e-49	-0.311374	6.25183e-07	0.426026	2.87826e-12	-0.753905	2.053e-46	-0.0559352	0.382377	-0.440783	4.0774e-13	-0.62121	1.19332e-27
CHRNA5	brown	-0.598593	2.63614e-25	0.598593	2.63614e-25	0.688022	7.79004e-36	-0.306215	9.75806e-07	0.159194	0.0124158	-0.587603	3.12171e-24	-0.203367	0.00134117	-0.441617	3.64055e-13	-0.451859	8.82734e-14
CIRH1A	brown	-0.855065	1.50733e-71	0.855065	1.50733e-71	0.878128	4.34829e-80	-0.206159	0.00114588	0.466344	1.09548e-14	-0.883946	1.61301e-82	-0.131635	0.039104	-0.518074	2.69206e-18	-0.761788	6.61486e-48
CITED2	brown	0.869124	1.46221e-76	-0.869124	1.46221e-76	-0.910637	1.23856e-95	0.544624	2.11418e-20	-0.207921	0.00103649	0.749237	1.47745e-45	0.321968	2.43966e-07	0.546436	1.49482e-20	0.528347	4.33956e-19
CKAP2	brown	-0.839849	1.09338e-66	0.839849	1.09338e-66	0.924265	4.96884e-104	-0.533464	1.70826e-19	0.181236	0.00434786	-0.741537	3.48811e-44	-0.257603	4.33256e-05	-0.541655	3.71414e-20	-0.518359	2.561e-18
CKAP2L	brown	-0.784866	1.25419e-52	0.784866	1.25419e-52	0.906849	1.5473e-93	-0.532979	1.86718e-19	0.1052	0.0997284	-0.691374	2.64315e-36	-0.354385	1.08672e-08	-0.547605	1.19406e-20	-0.476149	2.52019e-15
CKAP5	brown	-0.858076	1.41328e-72	0.858076	1.41328e-72	0.91537	2.18234e-98	-0.327123	1.52321e-07	0.366909	2.96231e-09	-0.843477	8.46046e-68	-0.224444	0.000388604	-0.557311	1.78533e-21	-0.679663	1.08287e-34
CKLF	brown	-0.581364	1.21878e-23	0.581364	1.21878e-23	0.586748	3.76939e-24	-0.398262	8.87655e-11	0.0957701	0.134162	-0.477644	2.00609e-15	0.088692	0.165524	-0.131274	0.0396505	-0.346077	2.49613e-08
CKS1B	brown	-0.642093	5.44721e-30	0.642093	5.44721e-30	0.769019	2.51364e-49	-0.568303	1.92279e-22	0.00193918	0.97586	-0.525038	7.86508e-19	-0.143885	0.024007	-0.364661	3.75628e-09	-0.310359	6.82874e-07
CKS2	brown	-0.72438	2.71281e-41	0.72438	2.71281e-41	0.850214	6.11142e-70	-0.64737	1.30533e-30	0.0199112	0.756001	-0.556765	1.9898e-21	-0.198825	0.00172491	-0.373791	1.41566e-09	-0.316512	3.97903e-07
CLCN5	brown	-0.682736	4.15719e-35	0.682736	4.15719e-35	0.74745	3.10818e-45	-0.402428	5.41292e-11	0.156261	0.0141487	-0.602761	1.00679e-25	-0.377611	9.32603e-10	-0.551399	5.7223e-21	-0.421083	5.42445e-12
CLDN1	brown	-0.932631	5.24578e-110	0.932631	5.24578e-110	0.91636	5.52508e-99	-0.398543	8.58686e-11	0.399328	7.82595e-11	-0.84953	1.01941e-69	-0.19495	0.00212904	-0.547857	1.13736e-20	-0.663474	1.39302e-32
CLDN2	brown	-0.736931	2.19239e-43	0.736931	2.19239e-43	0.707038	1.38427e-38	-0.333984	8.02634e-08	0.266396	2.29841e-05	-0.655699	1.29113e-31	-0.166291	0.00897232	-0.439847	4.62863e-13	-0.545132	1.91894e-20
CLEC10A	brown	0.714769	9.09977e-40	-0.714769	9.09977e-40	-0.712732	1.88086e-39	0.408646	2.55448e-11	-0.169855	0.0075866	0.585501	4.95548e-24	0.556001	2.3155e-21	0.63758	1.8084e-29	0.411062	1.89978e-11
CLEC2B	brown	0.528783	4.01087e-19	-0.528783	4.01087e-19	-0.650129	6.11421e-31	0.537879	7.54422e-20	0.175488	0.00578266	0.380573	6.72242e-10	0.676401	2.95494e-34	0.645709	2.05259e-30	0.157346	0.0134841
CMAH	brown	0.766446	8.15928e-49	-0.766446	8.15928e-49	-0.807704	6.50866e-58	0.311307	6.28816e-07	-0.275613	1.1543e-05	0.736745	2.35917e-43	0.278475	9.27251e-06	0.536448	9.84514e-20	0.587005	3.56155e-24
CMTM8	brown	-0.787248	3.78273e-53	0.787248	3.78273e-53	0.838702	2.42479e-66	-0.660909	2.92559e-32	0.0348624	0.58632	-0.598605	2.62904e-25	-0.320256	2.84746e-07	-0.470097	6.27715e-15	-0.323785	2.06861e-07
CNKSR3	brown	0.680622	8.04311e-35	-0.680622	8.04311e-35	-0.676451	2.90998e-34	0.170646	0.00730619	-0.43852	5.53653e-13	0.671644	1.24779e-33	-0.0236816	0.711687	0.257253	4.44128e-05	0.600187	1.82738e-25
CNPY3	brown	-0.806917	1.01661e-57	0.806917	1.01661e-57	0.798038	1.35872e-55	-0.282306	6.89019e-06	0.420948	5.51867e-12	-0.782669	3.73818e-52	0.0311612	0.626702	-0.347568	2.15382e-08	-0.652377	3.27749e-31
CNST	brown	0.820422	3.57026e-61	-0.820422	3.57026e-61	-0.825431	1.57343e-62	0.277144	1.02701e-05	-0.435457	8.34594e-13	0.79205	3.21959e-54	-0.0114935	0.857658	0.382483	5.43367e-10	0.660632	3.16798e-32
CNTN4	brown	0.786446	5.67268e-53	-0.786446	5.67268e-53	-0.831693	2.75059e-64	0.362228	4.84719e-09	-0.222984	0.000425052	0.732221	1.38051e-42	0.319443	3.06337e-07	0.560392	9.63855e-22	0.566213	2.95587e-22
COCH	brown	-0.571287	1.0349e-22	0.571287	1.0349e-22	0.621211	1.19302e-27	-0.214642	0.000701553	0.277915	9.68007e-06	-0.573987	5.8759e-23	-0.131254	0.0396803	-0.386684	3.38594e-10	-0.465374	1.26376e-14
COL7A1	brown	-0.68714	1.03248e-35	0.68714	1.03248e-35	0.652158	3.48365e-31	-0.256874	4.56167e-05	0.440175	4.42747e-13	-0.620575	1.39712e-27	-0.0628914	0.325922	-0.334763	7.4552e-08	-0.499891	5.87429e-17
COL9A3	brown	-0.596824	3.94956e-25	0.596824	3.94956e-25	0.586743	3.77295e-24	-0.230185	0.000271642	0.232945	0.000227968	-0.584636	5.98842e-24	-0.244472	0.00010715	-0.43234	1.26177e-12	-0.460254	2.66585e-14
COMMD7	brown	-0.618705	2.21745e-27	0.618705	2.21745e-27	0.590665	1.58275e-24	-0.126314	0.047816	0.406007	3.51976e-11	-0.631598	8.60733e-29	-0.178886	0.00489043	-0.423222	4.12861e-12	-0.517886	2.78165e-18
COPG2	brown	-0.635833	2.86233e-29	0.635833	2.86233e-29	0.646335	1.7311e-30	-0.338846	5.04867e-08	0.190967	0.00263259	-0.579134	1.9692e-23	-0.0601927	0.347151	-0.320924	2.68103e-07	-0.446405	1.88819e-13
COPS7B	brown	-0.664602	1.00284e-32	0.664602	1.00284e-32	0.72188	6.86045e-41	-0.215499	0.00066695	0.294724	2.55214e-06	-0.682258	4.82833e-35	-0.260203	3.60046e-05	-0.46892	7.48013e-15	-0.558954	1.28624e-21
CPA3	brown	0.653014	2.74378e-31	-0.653014	2.74378e-31	-0.698177	2.81628e-37	0.415046	1.16005e-11	-0.0511877	0.424127	0.597205	3.62079e-25	0.525446	7.31121e-19	0.681287	6.53874e-35	0.431062	1.49305e-12
CPLX1	brown	-0.565633	3.32889e-22	0.565633	3.32889e-22	0.581874	1.09147e-23	-0.196986	0.00190699	0.285586	5.32462e-06	-0.564981	3.80384e-22	-0.180381	0.00453872	-0.406834	3.18456e-11	-0.464893	1.3563e-14
CPNE1	brown	-0.754926	1.32586e-46	0.754926	1.32586e-46	0.744368	1.10537e-44	-0.256333	4.73941e-05	0.390367	2.22409e-10	-0.725677	1.66946e-41	-0.174632	0.0060293	-0.47531	2.86334e-15	-0.57465	5.10978e-23
CPNE8	brown	0.844662	3.61521e-68	-0.844662	3.61521e-68	-0.8424	1.82117e-67	0.263138	2.91465e-05	-0.384646	4.26249e-10	0.828833	1.78246e-63	0.212381	0.00080106	0.51916	2.22591e-18	0.688881	5.91338e-36
CPSF3	brown	-0.841264	4.06298e-67	0.841264	4.06298e-67	0.906415	2.65366e-93	-0.379063	7.94663e-10	0.29775	1.98922e-06	-0.807916	5.77024e-58	-0.322798	2.26279e-07	-0.554155	3.33442e-21	-0.637043	2.08351e-29
CRIPAK	brown	0.565294	3.56825e-22	-0.565294	3.56825e-22	-0.581383	1.21369e-23	0.152964	0.0163472	-0.333826	8.1471e-08	0.579615	1.7759e-23	-0.115943	0.0694698	0.263675	2.80331e-05	0.489649	3.08114e-16
CRK	brown	0.735852	3.35351e-43	-0.735852	3.35351e-43	-0.707197	1.31023e-38	0.251125	6.81398e-05	-0.355517	9.68462e-09	0.685121	1.96164e-35	0.234804	0.000202333	0.408855	2.49004e-11	0.568576	1.81705e-22
CRNDE	brown	-0.833485	8.37815e-65	0.833485	8.37815e-65	0.812192	4.91118e-59	-0.347504	2.1677e-08	0.307119	9.0306e-07	-0.764	2.46369e-48	-0.267709	2.08685e-05	-0.541702	3.68095e-20	-0.616613	3.70404e-27
CSE1L	brown	-0.891291	8.83414e-86	0.891291	8.83414e-86	0.949136	1.8737e-124	-0.318716	3.26953e-07	0.396586	1.08092e-10	-0.884215	1.23615e-82	-0.257756	4.28601e-05	-0.607727	3.13906e-26	-0.716972	4.12033e-40
CSNK2A2	brown	-0.851485	2.3467e-70	0.851485	2.3467e-70	0.849961	7.38752e-70	-0.393503	1.54861e-10	0.269387	1.84316e-05	-0.783773	2.1629e-52	-0.312802	5.51881e-07	-0.597323	3.52476e-25	-0.605329	5.52456e-26
CSPP1	brown	-0.660387	3.39873e-32	0.660387	3.39873e-32	0.686297	1.35079e-35	-0.334277	7.80648e-08	0.174207	0.00615525	-0.613239	8.40562e-27	-0.310829	6.55554e-07	-0.507934	1.53663e-17	-0.451485	9.30325e-14
CTDSP2	brown	0.778128	3.43261e-51	-0.778128	3.43261e-51	-0.800677	3.25571e-56	0.187937	0.00308569	-0.401665	5.92909e-11	0.803348	7.4966e-57	0.142466	0.0254484	0.485254	6.17019e-16	0.700897	1.1303e-37
CTNNBL1	brown	-0.78902	1.53523e-53	0.78902	1.53523e-53	0.793216	1.75237e-54	-0.153576	0.0159174	0.490477	2.7004e-16	-0.821348	2.01972e-61	-0.131516	0.0392842	-0.496387	1.0421e-16	-0.697607	3.40614e-37
CTPS2	brown	-0.771414	8.28643e-50	0.771414	8.28643e-50	0.781822	5.67565e-52	-0.417797	8.21909e-12	0.22478	0.000380626	-0.686999	1.08004e-35	-0.359054	6.73783e-09	-0.549193	8.78572e-21	-0.486238	5.28608e-16
CTSD	brown	0.588412	2.61121e-24	-0.588412	2.61121e-24	-0.669391	2.44602e-33	0.128762	0.0436253	-0.235972	0.000187633	0.666096	6.47672e-33	0.413996	1.32186e-11	0.584715	5.88578e-24	0.55487	2.89577e-21
CTSL2	brown	-0.565262	3.59138e-22	0.565262	3.59138e-22	0.607873	3.03266e-26	-0.50582	2.19336e-17	0.0240936	0.7069	-0.420969	5.50349e-12	-0.279001	8.90422e-06	-0.455984	4.92151e-14	-0.18326	0.00392467
CTSO	brown	0.502938	3.54933e-17	-0.502938	3.54933e-17	-0.663677	1.31307e-32	0.54075	4.40521e-20	0.121439	0.0571657	0.392881	1.66444e-10	0.482345	9.71727e-16	0.43639	7.36797e-13	0.175635	0.00574132
CTTNBP2	brown	-0.579689	1.74797e-23	0.579689	1.74797e-23	0.567042	2.49323e-22	-0.259975	3.65955e-05	0.198254	0.00177973	-0.516147	3.76501e-18	-0.210796	0.000878386	-0.426491	2.71035e-12	-0.380591	6.70943e-10
CUL4A	brown	-0.772152	5.87245e-50	0.772152	5.87245e-50	0.756699	6.16847e-47	-0.349249	1.82237e-08	0.300957	1.52281e-06	-0.710669	3.89866e-39	-0.249685	7.5235e-05	-0.523938	9.57044e-19	-0.547689	1.17483e-20
CXCL1	brown	-0.772722	4.49512e-50	0.772722	4.49512e-50	0.784461	1.53483e-52	-0.319437	3.06482e-07	0.336031	6.60964e-08	-0.708101	9.57107e-39	-0.144478	0.0234265	-0.382179	5.62129e-10	-0.590413	1.67447e-24
CXCL2	brown	-0.692468	1.85169e-36	0.692468	1.85169e-36	0.689431	4.95426e-36	-0.102735	0.107969	0.421815	4.94143e-12	-0.71644	4.99288e-40	-0.163641	0.0101439	-0.438284	5.71497e-13	-0.660788	3.02919e-32
CXCL3	brown	-0.809169	2.82112e-58	0.809169	2.82112e-58	0.822169	1.21543e-61	-0.364038	4.0106e-09	0.297789	1.9828e-06	-0.727021	1.00654e-41	-0.21954	0.000523927	-0.455129	5.55863e-14	-0.590441	1.6638e-24
CXCL5	brown	-0.609423	2.09845e-26	0.609423	2.09845e-26	0.634688	3.8608e-29	-0.250008	7.3585e-05	0.310429	6.78728e-07	-0.592946	9.49922e-25	-0.0270158	0.673284	-0.320213	2.85843e-07	-0.493844	1.57341e-16
CXCL6	brown	-0.551138	6.02165e-21	0.551138	6.02165e-21	0.577829	2.60292e-23	-0.247418	8.78232e-05	0.298061	1.93853e-06	-0.523781	9.8417e-19	0.0622095	0.331205	-0.200214	0.00159805	-0.429434	1.84818e-12
CYB5D2	brown	0.655923	1.21199e-31	-0.655923	1.21199e-31	-0.730113	3.10599e-42	0.342298	3.61501e-08	-0.211992	0.000819465	0.599504	2.13864e-25	0.277964	9.64407e-06	0.434193	9.87398e-13	0.441071	3.92104e-13
CYB5R2	brown	-0.558801	1.32615e-21	0.558801	1.32615e-21	0.607033	3.69929e-26	-0.29531	2.43243e-06	0.198413	0.00176423	-0.510986	9.1516e-18	-0.0950633	0.137072	-0.285937	5.1787e-06	-0.387747	3.00054e-10
CYBRD1	brown	0.639822	9.99027e-30	-0.639822	9.99027e-30	-0.749372	1.39614e-45	0.540945	4.24628e-20	0.0188078	0.76913	0.537179	8.5944e-20	0.366802	2.99626e-09	0.443718	2.73283e-13	0.305048	1.0779e-06
CYP27A1	brown	0.451201	9.68262e-14	-0.451201	9.68262e-14	-0.5216	1.44892e-18	0.168221	0.00819653	-0.118038	0.0645451	0.465332	1.27158e-14	0.200077	0.0016102	0.368302	2.55472e-09	0.401684	5.91572e-11
CYP2S1	brown	-0.601368	1.39093e-25	0.601368	1.39093e-25	0.619368	1.88306e-27	-0.531665	2.3753e-19	0.0177761	0.781465	-0.418188	7.82451e-12	-0.299318	1.74625e-06	-0.421058	5.44179e-12	-0.173797	0.00627901
CYP2W1	brown	-0.533064	1.8385e-19	0.533064	1.8385e-19	0.554031	3.41654e-21	-0.250273	7.22573e-05	0.215732	0.000657808	-0.516601	3.47982e-18	-0.226432	0.000343644	-0.396552	1.08528e-10	-0.378526	8.43268e-10
CYP39A1	brown	-0.69511	7.7896e-37	0.69511	7.7896e-37	0.672963	8.39147e-34	-0.272248	1.48854e-05	0.257593	4.33564e-05	-0.643324	3.9129e-30	-0.24173	0.00012866	-0.486851	4.80008e-16	-0.487783	4.14325e-16
DACH1	brown	-0.820405	3.60733e-61	0.820405	3.60733e-61	0.836857	8.60829e-66	-0.454512	6.06774e-14	0.223337	0.000415939	-0.720242	1.25329e-40	-0.331693	9.95753e-08	-0.548356	1.03302e-20	-0.50673	1.88244e-17
DARS2	brown	-0.472356	4.47474e-15	0.472356	4.47474e-15	0.621372	1.14628e-27	-0.678356	1.62174e-34	-0.213587	0.000746459	-0.272137	1.50103e-05	-0.322071	2.41713e-07	-0.3103	6.86358e-07	-0.0361785	0.572255
DBF4	brown	-0.787708	2.99469e-53	0.787708	2.99469e-53	0.914271	9.81986e-98	-0.619526	1.81092e-27	0.0661774	0.30123	-0.649909	6.49722e-31	-0.335867	6.71314e-08	-0.481448	1.11681e-15	-0.410528	2.02868e-11
DBR1	brown	-0.577011	3.09813e-23	0.577011	3.09813e-23	0.628079	2.12072e-28	-0.247534	8.71323e-05	0.224575	0.000385479	-0.597746	3.20022e-25	0.0357447	0.576874	-0.308969	7.70205e-07	-0.478267	1.82354e-15
DCAF13	brown	-0.812079	5.24676e-59	0.812079	5.24676e-59	0.854928	1.67626e-71	-0.396176	1.13409e-10	0.287866	4.44249e-06	-0.76162	7.12728e-48	-0.246218	9.52618e-05	-0.553196	4.02597e-21	-0.571806	9.28566e-23
DCLRE1A	brown	-0.683393	3.38253e-35	0.683393	3.38253e-35	0.752306	4.05685e-46	-0.473368	3.84181e-15	0.0993439	0.120171	-0.618737	2.20006e-27	-0.212768	0.000783152	-0.449316	1.2604e-13	-0.426343	2.76262e-12
DCLRE1B	brown	-0.691686	2.38885e-36	0.691686	2.38885e-36	0.759527	1.79635e-47	-0.357801	7.66567e-09	0.228575	0.00030062	-0.653787	2.21029e-31	-0.171112	0.00714546	-0.416842	9.26726e-12	-0.529914	3.26706e-19
DCPS	brown	-0.696406	5.0756e-37	0.696406	5.0756e-37	0.749295	1.44172e-45	-0.176957	0.0053805	0.366184	3.19878e-09	-0.746667	4.29929e-45	-0.0860825	0.178375	-0.38399	4.58911e-10	-0.644123	3.15495e-30
DCUN1D5	brown	-0.865765	2.59417e-75	0.865765	2.59417e-75	0.898012	5.61483e-89	-0.242113	0.000125428	0.455013	5.6508e-14	-0.888466	1.68958e-84	-0.127377	0.0459564	-0.520473	1.76745e-18	-0.762609	4.59197e-48
DDX10	brown	-0.820699	3.01282e-61	0.820699	3.01282e-61	0.875242	6.28544e-79	-0.282973	6.54017e-06	0.372169	1.68749e-09	-0.821421	1.93042e-61	-0.201953	0.00145134	-0.527121	5.41385e-19	-0.678445	1.57778e-34
DDX18	brown	-0.832081	2.12961e-64	0.832081	2.12961e-64	0.875842	3.62722e-79	-0.292585	3.0384e-06	0.397362	9.8678e-11	-0.839412	1.48187e-66	-0.235574	0.000192523	-0.53492	1.3062e-19	-0.683573	3.19672e-35
DDX21	brown	-0.882557	6.30617e-82	0.882557	6.30617e-82	0.925871	4.01506e-105	-0.358606	7.05643e-09	0.391335	1.98973e-10	-0.849604	9.64495e-70	-0.174294	0.00612941	-0.508615	1.36934e-17	-0.692257	1.98377e-36
DDX26B	brown	0.562578	6.20044e-22	-0.562578	6.20044e-22	-0.5785	2.25507e-23	0.0614288	0.337321	-0.380209	6.99955e-10	0.60814	2.84671e-26	-0.0492226	0.442155	0.297246	2.07399e-06	0.555224	2.70056e-21
DDX27	brown	-0.803887	5.55783e-57	0.803887	5.55783e-57	0.821158	2.2706e-61	-0.33046	1.11755e-07	0.351964	1.38823e-08	-0.75202	4.57965e-46	-0.314598	4.71302e-07	-0.544088	2.34172e-20	-0.574047	5.80292e-23
DDX39	brown	-0.723476	3.79846e-41	0.723476	3.79846e-41	0.837545	5.37648e-66	-0.419502	6.62863e-12	0.233984	0.000213288	-0.645116	2.4114e-30	-0.193104	0.00235029	-0.391044	2.05749e-10	-0.462151	2.02476e-14
DDX55	brown	-0.818818	9.50792e-61	0.818818	9.50792e-61	0.859114	6.1717e-73	-0.311554	6.1546e-07	0.354742	1.04797e-08	-0.813417	2.39672e-59	-0.211351	0.000850594	-0.528896	3.92963e-19	-0.664892	9.21419e-33
DDX56	brown	-0.857678	1.93865e-72	0.857678	1.93865e-72	0.889405	6.39175e-85	-0.372469	1.6337e-09	0.35754	7.87464e-09	-0.803127	8.47063e-57	-0.297284	2.06747e-06	-0.549572	8.16417e-21	-0.626756	2.96831e-28
DEK	brown	-0.61429	6.51763e-27	0.61429	6.51763e-27	0.657178	8.49559e-32	-0.228859	0.000295309	0.232326	0.000237154	-0.632352	7.08274e-29	-0.170395	0.00739424	-0.45251	8.05375e-14	-0.48922	3.29901e-16
DEPDC1	brown	-0.388312	2.81366e-10	0.388312	2.81366e-10	0.590286	1.72227e-24	-0.597	3.79379e-25	-0.251282	6.74055e-05	-0.240541	0.000139191	-0.359461	6.46038e-09	-0.317471	3.65383e-07	-0.0387345	0.545405
DEPDC1B	brown	-0.611318	1.33437e-26	0.611318	1.33437e-26	0.779358	1.8923e-51	-0.6594	4.51133e-32	-0.0935639	0.143405	-0.450444	1.07664e-13	-0.316289	4.05849e-07	-0.371405	1.83238e-09	-0.207391	0.00106837
DHCR7	brown	-0.687298	9.81936e-36	0.687298	9.81936e-36	0.792917	2.04928e-54	-0.413881	1.3409e-11	0.185512	0.0034979	-0.610597	1.5859e-26	-0.277026	1.03631e-05	-0.488489	3.70469e-16	-0.433515	1.08027e-12
DHFR	brown	-0.425385	3.12676e-12	0.425385	3.12676e-12	0.605724	5.03537e-26	-0.547774	1.15582e-20	-0.17522	0.005859	-0.310343	6.83794e-07	-0.219629	0.000521123	-0.27704	1.0352e-05	-0.118225	0.064121
DHRS13	brown	-0.344748	2.84503e-08	0.344748	2.84503e-08	0.52736	5.18526e-19	-0.36126	5.36114e-09	-0.0389041	0.543646	-0.304278	1.15079e-06	-0.127993	0.0449074	-0.171663	0.0069593	-0.148393	0.0198853
DIAPH3	brown	-0.766856	6.77097e-49	0.766856	6.77097e-49	0.88759	4.14883e-84	-0.580881	1.35261e-23	0.0940803	0.141199	-0.635656	2.99838e-29	-0.334608	7.56602e-08	-0.528052	4.5772e-19	-0.404004	4.48163e-11
DIMT1L	brown	-0.813972	1.7294e-59	0.813972	1.7294e-59	0.841434	3.6042e-67	-0.177474	0.00524498	0.460247	2.66848e-14	-0.874	1.94438e-78	-0.0613232	0.338154	-0.478277	1.82067e-15	-0.763934	2.53736e-48
DIS3	brown	-0.790959	5.66627e-54	0.790959	5.66627e-54	0.766432	8.2086e-49	-0.354852	1.03634e-08	0.30349	1.2302e-06	-0.74448	1.05588e-44	-0.201788	0.00146464	-0.498755	7.0789e-17	-0.570286	1.27481e-22
DKC1	brown	-0.902106	4.91208e-91	0.902106	4.91208e-91	0.950192	1.54884e-125	-0.368737	2.43904e-09	0.394012	1.4598e-10	-0.856755	4.01716e-72	-0.215256	0.000676571	-0.542133	3.393e-20	-0.677737	1.96216e-34
DLGAP5	brown	-0.596735	4.02987e-25	0.596735	4.02987e-25	0.754769	1.41832e-46	-0.606858	3.85481e-26	-0.0619198	0.333466	-0.439935	4.57336e-13	-0.261105	3.37482e-05	-0.324529	1.93283e-07	-0.229357	0.000286197
DNA2	brown	-0.677529	2.09131e-34	0.677529	2.09131e-34	0.806899	1.02754e-57	-0.507802	1.57132e-17	0.0562314	0.379858	-0.602457	1.08045e-25	-0.308782	7.82687e-07	-0.462221	2.00425e-14	-0.413605	1.38757e-11
DNAH1	brown	0.424759	3.38945e-12	-0.424759	3.38945e-12	-0.495355	1.23236e-16	0.0113971	0.858839	-0.336997	6.02762e-08	0.507843	1.56027e-17	-0.11808	0.0644504	0.241237	0.000132928	0.475756	2.67564e-15
DNAJA3	brown	-0.652064	3.57563e-31	0.652064	3.57563e-31	0.76093	9.67925e-48	-0.522589	1.21619e-18	0.0317487	0.620214	-0.55415	3.33783e-21	-0.284189	5.94471e-06	-0.503313	3.33441e-17	-0.327772	1.43456e-07
DNAJB4	brown	0.714659	9.46535e-40	-0.714659	9.46535e-40	-0.801063	2.63668e-56	0.678381	1.60946e-34	0.0728763	0.254823	0.52466	8.41511e-19	0.401967	5.71959e-11	0.44017	4.43049e-13	0.266066	2.35468e-05
DNAJC2	brown	-0.899249	1.3705e-89	0.899249	1.3705e-89	0.930444	2.25802e-108	-0.377062	9.90638e-10	0.375398	1.18854e-09	-0.857687	1.9253e-72	-0.241991	0.00012645	-0.547847	1.1395e-20	-0.682798	4.07794e-35
DNMT1	brown	-0.784906	1.22913e-52	0.784906	1.22913e-52	0.8515	2.32001e-70	-0.270948	1.64078e-05	0.395656	1.20518e-10	-0.778144	3.40615e-51	-0.194869	0.00213825	-0.410612	2.00784e-11	-0.658585	5.69361e-32
DNTTIP1	brown	-0.796226	3.57954e-55	0.796226	3.57954e-55	0.797186	2.14507e-55	-0.312848	5.49662e-07	0.392104	1.82091e-10	-0.762128	5.68717e-48	-0.185589	0.00348402	-0.516664	3.44164e-18	-0.579435	1.84612e-23
DONSON	brown	-0.651719	3.93563e-31	0.651719	3.93563e-31	0.779062	2.18517e-51	-0.523288	1.07437e-18	0.0569017	0.374195	-0.545601	1.75412e-20	-0.281759	7.19029e-06	-0.403245	4.90895e-11	-0.348553	1.95312e-08
DPEP1	brown	-0.841129	4.46485e-67	0.841129	4.46485e-67	0.842689	1.48314e-67	-0.451976	8.68301e-14	0.234592	0.000205112	-0.736899	2.21984e-43	-0.278702	9.11226e-06	-0.523254	1.08092e-18	-0.553735	3.62165e-21
DPH2	brown	-0.712053	2.39191e-39	0.712053	2.39191e-39	0.835741	1.83888e-65	-0.526248	6.33278e-19	0.0917	0.151585	-0.615381	5.00154e-27	-0.252869	6.03908e-05	-0.445033	2.28139e-13	-0.405692	3.65648e-11
DPH5	brown	-0.567407	2.31268e-22	0.567407	2.31268e-22	0.618049	2.6052e-27	-0.287282	4.65406e-06	0.110448	0.0838482	-0.562763	5.97318e-22	-0.0762481	0.233438	-0.327657	1.44992e-07	-0.446103	1.96874e-13
DPM1	brown	-0.77231	5.45266e-50	0.77231	5.45266e-50	0.818956	8.74441e-61	-0.312736	5.55058e-07	0.323818	2.06224e-07	-0.757583	4.20254e-47	-0.258431	4.08555e-05	-0.563323	5.33171e-22	-0.578269	2.36926e-23
DSCC1	brown	-0.804249	4.54593e-57	0.804249	4.54593e-57	0.909158	8.36026e-95	-0.444239	2.54453e-13	0.228251	0.00030677	-0.752987	3.03719e-46	-0.302905	1.29255e-06	-0.567205	2.41085e-22	-0.56334	5.31322e-22
DSCR6	brown	-0.650705	5.21379e-31	0.650705	5.21379e-31	0.673964	6.20195e-34	-0.309461	7.38125e-07	0.222613	0.000434805	-0.597509	3.37779e-25	-0.240184	0.000142499	-0.445225	2.22184e-13	-0.422429	4.56936e-12
DSN1	brown	-0.808914	3.26427e-58	0.808914	3.26427e-58	0.887773	3.44017e-84	-0.441767	3.56687e-13	0.248515	8.15032e-05	-0.737271	1.9166e-43	-0.325178	1.82139e-07	-0.542911	2.9282e-20	-0.527454	5.09807e-19
DTD1	brown	-0.739806	6.99287e-44	0.739806	6.99287e-44	0.757626	4.12413e-47	-0.236219	0.000184658	0.392366	1.76659e-10	-0.734269	6.23239e-43	-0.0727315	0.255771	-0.477237	2.13488e-15	-0.604788	6.27149e-26
DTL	brown	-0.709507	5.85938e-39	0.709507	5.85938e-39	0.846635	8.63916e-69	-0.527891	4.71185e-19	0.0919786	0.15034	-0.600997	1.51562e-25	-0.304207	1.15778e-06	-0.430547	1.59761e-12	-0.396172	1.13467e-10
DTYMK	brown	-0.709434	6.01223e-39	0.709434	6.01223e-39	0.861532	8.72786e-74	-0.521051	1.59638e-18	0.0992622	0.120477	-0.624538	5.19501e-28	-0.239741	0.000146724	-0.458105	3.63309e-14	-0.412842	1.52532e-11
DUS4L	brown	-0.783617	2.33668e-52	0.783617	2.33668e-52	0.831381	3.37842e-64	-0.460322	2.63995e-14	0.19151	0.0025581	-0.721382	8.24353e-41	-0.293985	2.71111e-06	-0.559054	1.26067e-21	-0.51627	3.68572e-18
DUSP2	brown	-0.718646	2.24514e-40	0.718646	2.24514e-40	0.696324	5.2157e-37	-0.20305	0.00136521	0.394795	1.33271e-10	-0.690986	2.99789e-36	-0.0410324	0.521809	-0.244067	0.000110099	-0.623671	6.4581e-28
DUSP5	brown	0.520631	1.71892e-18	-0.520631	1.71892e-18	-0.553118	4.08838e-21	0.286225	5.06199e-06	-0.0993937	0.119984	0.502533	3.79629e-17	0.229281	0.000287574	0.423505	3.98169e-12	0.332943	8.8543e-08
E2F1	brown	-0.715806	6.27333e-40	0.715806	6.27333e-40	0.833748	7.03083e-65	-0.496842	9.67775e-17	0.0954683	0.135399	-0.624456	5.30418e-28	-0.402969	5.07414e-11	-0.533876	1.58362e-19	-0.420237	6.03953e-12
E2F3	brown	-0.775209	1.38892e-50	0.775209	1.38892e-50	0.793102	1.86019e-54	-0.38093	6.46107e-10	0.308706	7.87884e-07	-0.699881	1.59148e-37	-0.256944	4.53945e-05	-0.439731	4.70138e-13	-0.5397	5.36572e-20
E2F5	brown	-0.80077	3.09429e-56	0.80077	3.09429e-56	0.829204	1.40123e-63	-0.436048	7.71244e-13	0.25079	6.97308e-05	-0.712839	1.81095e-39	-0.160463	0.0117254	-0.371188	1.87565e-09	-0.535112	1.26091e-19
E2F6	brown	-0.827967	3.11662e-63	0.827967	3.11662e-63	0.871897	1.2804e-77	-0.266454	2.28867e-05	0.396701	1.06649e-10	-0.850948	3.51897e-70	-0.178352	0.00502189	-0.565353	3.52498e-22	-0.710688	3.87186e-39
E2F7	brown	-0.710704	3.85031e-39	0.710704	3.85031e-39	0.831112	4.03395e-64	-0.579621	1.77363e-23	0.0352614	0.58204	-0.589251	2.16816e-24	-0.36287	4.5326e-09	-0.48381	7.73507e-16	-0.372818	1.57323e-09
E2F8	brown	-0.481145	1.17044e-15	0.481145	1.17044e-15	0.691326	2.68537e-36	-0.613443	8.00113e-27	-0.181457	0.00429977	-0.361665	5.13982e-09	-0.31885	3.23053e-07	-0.358462	7.16214e-09	-0.126705	0.0471255
EBP	brown	-0.438022	5.91967e-13	0.438022	5.91967e-13	0.588833	2.3785e-24	-0.490416	2.72671e-16	-0.0546519	0.393408	-0.294635	2.57074e-06	-0.309047	7.65031e-07	-0.324843	1.87807e-07	-0.0950373	0.13718
EBPL	brown	-0.820808	2.81682e-61	0.820808	2.81682e-61	0.861614	8.16145e-74	-0.471907	4.78731e-15	0.2251	0.000373188	-0.730643	2.53425e-42	-0.253882	5.62788e-05	-0.502592	3.75901e-17	-0.522493	1.23716e-18
ECT2	brown	-0.798998	8.10039e-56	0.798998	8.10039e-56	0.888981	9.92357e-85	-0.579357	1.87727e-23	0.123472	0.0530975	-0.664195	1.12936e-32	-0.265945	2.37573e-05	-0.517702	2.87263e-18	-0.43437	9.6446e-13
EDAR	brown	-0.618242	2.48494e-27	0.618242	2.48494e-27	0.619815	1.68622e-27	-0.369203	2.32066e-09	0.0874644	0.171481	-0.519129	2.23833e-18	-0.316864	3.85645e-07	-0.481384	1.12795e-15	-0.389089	2.57471e-10
EEF1E1	brown	-0.702843	5.84406e-38	0.702843	5.84406e-38	0.785606	8.65412e-53	-0.345163	2.73137e-08	0.217928	0.00057717	-0.696712	4.58557e-37	-0.12954	0.042359	-0.433562	1.07355e-12	-0.533166	1.80441e-19
EEF1G	brown	-0.429963	1.72461e-12	0.429963	1.72461e-12	0.480359	1.32173e-15	-0.108341	0.0899599	0.221993	0.000451546	-0.461356	2.2725e-14	0.0590346	0.356524	-0.173458	0.0063829	-0.370667	1.98365e-09
EEF2K	brown	0.475898	2.61843e-15	-0.475898	2.61843e-15	-0.539917	5.15144e-20	0.382258	5.57183e-10	-0.0776848	0.224721	0.382904	5.18386e-10	-0.0322512	0.614687	0.175148	0.00587953	0.260941	3.41497e-05
EEPD1	brown	-0.745997	5.66759e-45	0.745997	5.66759e-45	0.720521	1.13156e-40	-0.368111	2.60735e-09	0.237687	0.000167851	-0.678026	1.79496e-34	-0.187501	0.00315642	-0.512529	7.02855e-18	-0.524539	8.59883e-19
EFNA5	brown	0.77598	9.62069e-51	-0.77598	9.62069e-51	-0.809207	2.75986e-58	0.45062	1.05036e-13	-0.215989	0.000647856	0.678644	1.48385e-34	0.221001	0.000479611	0.483662	7.91557e-16	0.485314	6.11247e-16
EHBP1L1	brown	0.515123	4.4959e-18	-0.515123	4.4959e-18	-0.565995	3.09125e-22	0.581406	1.20767e-23	0.116113	0.0690582	0.34228	3.62144e-08	0.255855	4.90139e-05	0.32099	2.66515e-07	0.143735	0.0241563
EHMT2	brown	-0.705898	2.05301e-38	0.705898	2.05301e-38	0.712536	2.01629e-39	-0.300425	1.59214e-06	0.293058	2.9238e-06	-0.666257	6.17747e-33	-0.198621	0.00174434	-0.380791	6.56184e-10	-0.512222	7.40808e-18
EIF1AX	brown	-0.610052	1.80646e-26	0.610052	1.80646e-26	0.641103	7.10025e-30	-0.225795	0.000357483	0.228204	0.000307674	-0.628858	1.73865e-28	-0.222466	0.000438718	-0.470362	6.03402e-15	-0.484421	7.0301e-16
EIF2B3	brown	-0.668097	3.59064e-33	0.668097	3.59064e-33	0.716402	5.06139e-40	-0.0203961	0.750254	0.472242	4.55185e-15	-0.768128	3.78495e-49	-0.0677545	0.289831	-0.430416	1.62531e-12	-0.726592	1.18312e-41
EIF2C2	brown	-0.695893	6.01451e-37	0.695893	6.01451e-37	0.753448	2.49565e-46	-0.262684	3.01189e-05	0.296147	2.27075e-06	-0.706953	1.4255e-38	-0.200323	0.00158847	-0.542149	3.38267e-20	-0.567977	2.05659e-22
EIF2S2	brown	-0.80724	8.47038e-58	0.80724	8.47038e-58	0.871306	2.16113e-77	-0.412022	1.68794e-11	0.251188	6.78457e-05	-0.755277	1.13983e-46	-0.329477	1.22471e-07	-0.607339	3.44108e-26	-0.559829	1.07933e-21
EIF3B	brown	-0.833452	8.56655e-65	0.833452	8.56655e-65	0.872777	5.84345e-78	-0.289981	3.75018e-06	0.410965	1.92261e-11	-0.805478	2.2867e-57	-0.239163	0.000152402	-0.516549	3.51135e-18	-0.656447	1.04509e-31
EIF3I	brown	-0.600546	1.68224e-25	0.600546	1.68224e-25	0.686482	1.27364e-35	-0.176804	0.0054212	0.289677	3.843e-06	-0.641357	6.63354e-30	-0.0829879	0.194554	-0.39352	1.54568e-10	-0.55183	5.26078e-21
EIF4E3	brown	0.884133	1.34069e-82	-0.884133	1.34069e-82	-0.931349	4.83222e-109	0.401931	5.74407e-11	-0.347019	2.27423e-08	0.835365	2.37093e-65	0.263259	2.88912e-05	0.586047	4.39712e-24	0.651249	4.48441e-31
EIF4EBP1	brown	-0.704033	3.89389e-38	0.704033	3.89389e-38	0.776237	8.51009e-51	-0.339897	4.56222e-08	0.269255	1.86122e-05	-0.683283	3.50171e-35	-0.102548	0.108617	-0.426991	2.54021e-12	-0.540257	4.83275e-20
EIF4EBP2	brown	0.685791	1.58633e-35	-0.685791	1.58633e-35	-0.706384	1.73568e-38	0.114224	0.0737337	-0.453904	6.61426e-14	0.704297	3.55847e-38	0.024193	0.705746	0.331673	9.97616e-08	0.644611	2.76444e-30
EIF6	brown	-0.665677	7.32415e-33	0.665677	7.32415e-33	0.739977	6.53032e-44	-0.505355	2.37102e-17	0.111212	0.0817166	-0.527903	4.70234e-19	-0.275525	1.16205e-05	-0.432511	1.23371e-12	-0.311093	6.40642e-07
ENC1	brown	-0.893138	1.22756e-86	0.893138	1.22756e-86	0.83326	9.73717e-65	-0.309381	7.43227e-07	0.453444	7.05885e-14	-0.810632	1.21549e-58	-0.192392	0.0024411	-0.496892	9.59847e-17	-0.673333	7.50402e-34
ENO1	brown	-0.630601	1.11239e-28	0.630601	1.11239e-28	0.700127	1.46506e-37	-0.268473	1.97234e-05	0.292303	3.10882e-06	-0.592294	1.09969e-24	-0.0431858	0.50018	-0.298001	1.94832e-06	-0.515236	4.40916e-18
ENOPH1	brown	-0.800301	3.99558e-56	0.800301	3.99558e-56	0.848041	3.07711e-69	-0.355639	9.56499e-09	0.297257	2.07196e-06	-0.781986	5.23515e-52	-0.0853609	0.182056	-0.456639	4.48234e-14	-0.633878	4.7683e-29
ENOX2	brown	-0.816566	3.69901e-60	0.816566	3.69901e-60	0.845253	2.36025e-68	-0.322294	2.36869e-07	0.341508	3.90344e-08	-0.7916	4.06619e-54	-0.221839	0.000455819	-0.541593	3.75806e-20	-0.628505	1.90268e-28
ENPP2	brown	0.537192	8.57361e-20	-0.537192	8.57361e-20	-0.666429	5.8732e-33	0.645915	1.9409e-30	0.250708	7.01245e-05	0.376353	1.0707e-09	0.610374	1.67252e-26	0.652794	2.91721e-31	0.135362	0.0338343
EPB41L3	brown	0.902923	1.8582e-91	-0.902923	1.8582e-91	-0.917085	1.99775e-99	0.362901	4.51784e-09	-0.374121	1.36595e-09	0.857751	1.82879e-72	0.291127	3.41927e-06	0.589901	1.87628e-24	0.679776	1.04564e-34
EPDR1	brown	-0.467695	8.97223e-15	0.467695	8.97223e-15	0.490346	2.75735e-16	-0.115221	0.0712353	0.313697	5.1021e-07	-0.488438	3.73487e-16	-0.102106	0.110155	-0.371827	1.75096e-09	-0.392685	1.70264e-10
EPHA4	brown	0.492947	1.8179e-16	-0.492947	1.8179e-16	-0.582324	9.90101e-24	0.506722	1.88493e-17	-0.0122673	0.848187	0.367534	2.77235e-09	0.0985545	0.123159	0.209289	0.000958292	0.190286	0.00272876
EPHB2	brown	-0.675299	4.13527e-34	0.675299	4.13527e-34	0.767983	4.04529e-49	-0.526716	5.82277e-19	0.0424198	0.507819	-0.533695	1.63705e-19	-0.31497	4.5611e-07	-0.417778	8.2391e-12	-0.324981	1.85445e-07
EPHB3	brown	-0.712476	2.05946e-39	0.712476	2.05946e-39	0.722539	5.37799e-41	-0.385852	3.72023e-10	0.209679	0.000937	-0.621303	1.16607e-27	-0.249498	7.62062e-05	-0.430682	1.56946e-12	-0.451298	9.551e-14
EPHX4	brown	-0.848073	3.00564e-69	0.848073	3.00564e-69	0.804679	3.57514e-57	-0.320784	2.71516e-07	0.361816	5.05983e-09	-0.77243	5.15386e-50	-0.233601	0.000218595	-0.530272	3.06181e-19	-0.612207	1.07778e-26
EPRS	brown	-0.787205	3.86471e-53	0.787205	3.86471e-53	0.819534	6.14884e-61	-0.247252	8.88203e-05	0.36169	5.1268e-09	-0.787222	3.83316e-53	-0.243906	0.000111289	-0.526424	6.13557e-19	-0.667457	4.33781e-33
ERCC6L	brown	-0.790847	6.00407e-54	0.790847	6.00407e-54	0.914339	8.96064e-98	-0.476837	2.26935e-15	0.191492	0.00256047	-0.72034	1.20938e-40	-0.290311	3.65189e-06	-0.527629	4.94036e-19	-0.521439	1.49067e-18
EREG	brown	-0.593519	8.34924e-25	0.593519	8.34924e-25	0.651259	4.47218e-31	-0.254145	5.52529e-05	0.237279	0.000172374	-0.549352	8.52031e-21	-0.297599	2.01418e-06	-0.48202	1.02211e-15	-0.424152	3.66432e-12
ERGIC3	brown	-0.720283	1.23449e-40	0.720283	1.23449e-40	0.717796	3.05824e-40	-0.38168	5.94314e-10	0.24723	8.89513e-05	-0.624711	4.97422e-28	-0.220726	0.000487673	-0.434285	9.75328e-13	-0.4207	5.69467e-12
ERP27	brown	-0.591271	1.38272e-24	0.591271	1.38272e-24	0.618195	2.51368e-27	-0.282331	6.87697e-06	0.213895	0.000733082	-0.54164	3.72479e-20	-0.228311	0.000305637	-0.375332	1.19709e-09	-0.408458	2.61353e-11
ESCO2	brown	-0.416164	1.00886e-11	0.416164	1.00886e-11	0.600653	1.64103e-25	-0.637745	1.73162e-29	-0.239872	0.000145459	-0.25307	5.95511e-05	-0.281661	7.24546e-06	-0.244187	0.000109214	-0.0300579	0.638966
ESM1	brown	-0.827444	4.36271e-63	0.827444	4.36271e-63	0.817474	2.14366e-60	-0.308863	7.77238e-07	0.420598	5.76931e-12	-0.776208	8.62791e-51	-0.105702	0.0981143	-0.476574	2.36225e-15	-0.637539	1.82838e-29
ETS2	brown	-0.774304	2.133e-50	0.774304	2.133e-50	0.757479	4.39767e-47	-0.365118	3.57977e-09	0.279793	8.37597e-06	-0.672111	1.08458e-33	-0.269262	1.86036e-05	-0.5153	4.36033e-18	-0.505873	2.17383e-17
ETV4	brown	-0.937114	1.5561e-113	0.937114	1.5561e-113	0.926952	7.15951e-106	-0.448933	1.3295e-13	0.317922	3.5099e-07	-0.832832	1.29442e-64	-0.265717	2.41567e-05	-0.574961	4.78523e-23	-0.635463	3.15353e-29
EXO1	brown	-0.717073	3.97243e-40	0.717073	3.97243e-40	0.852133	1.43518e-70	-0.581339	1.22531e-23	0.0391615	0.540981	-0.59809	2.95809e-25	-0.333974	8.03384e-08	-0.456143	4.81106e-14	-0.381716	5.91953e-10
EXOSC2	brown	-0.790914	5.80081e-54	0.790914	5.80081e-54	0.869755	8.44495e-77	-0.292748	2.99844e-06	0.326404	1.62746e-07	-0.801016	2.70508e-56	-0.161548	0.0111627	-0.504056	2.94641e-17	-0.662864	1.66307e-32
EXOSC4	brown	-0.78562	8.59567e-53	0.78562	8.59567e-53	0.847755	3.79805e-69	-0.36514	3.57155e-09	0.29091	3.4799e-06	-0.737938	1.47182e-43	-0.237527	0.000169605	-0.537293	8.4136e-20	-0.574062	5.78428e-23
EXOSC5	brown	-0.857994	1.50847e-72	0.857994	1.50847e-72	0.89934	1.23437e-89	-0.442497	3.22936e-13	0.289224	3.98537e-06	-0.788456	2.04691e-53	-0.219135	0.000536852	-0.525971	6.65558e-19	-0.580609	1.43439e-23
EXOSC8	brown	-0.795248	6.01456e-55	0.795248	6.01456e-55	0.873455	3.17832e-78	-0.32162	2.51775e-07	0.321709	2.49765e-07	-0.800261	4.08266e-56	-0.204109	0.00128653	-0.510207	1.04514e-17	-0.638679	1.35272e-29
EZH2	brown	-0.684315	2.53042e-35	0.684315	2.53042e-35	0.827982	3.08762e-63	-0.64971	6.86527e-31	-0.0504753	0.430613	-0.524798	8.2098e-19	-0.339316	4.82546e-08	-0.439015	5.17897e-13	-0.289305	3.95934e-06
F12	brown	-0.506656	1.90592e-17	0.506656	1.90592e-17	0.590326	1.70728e-24	-0.53423	1.4837e-19	-0.0988007	0.122221	-0.33407	7.96101e-08	-0.298363	1.89059e-06	-0.410832	1.95431e-11	-0.14564	0.0223227
F13A1	brown	0.752948	3.08814e-46	-0.752948	3.08814e-46	-0.743665	1.47248e-44	0.577661	2.69801e-23	-0.0357011	0.577339	0.556545	2.07894e-21	0.478277	1.82085e-15	0.505805	2.19886e-17	0.356417	8.83466e-09
FABP6	brown	-0.762828	4.16407e-48	0.762828	4.16407e-48	0.735429	3.95908e-43	-0.338536	5.20132e-08	0.288278	4.29869e-06	-0.669056	2.70192e-33	-0.265115	2.52426e-05	-0.505427	2.34276e-17	-0.49184	2.17161e-16
FAM110A	brown	-0.582304	9.94443e-24	0.582304	9.94443e-24	0.598704	2.56978e-25	-0.50793	1.53752e-17	0.0682426	0.286362	-0.409659	2.25683e-11	-0.1058	0.0978029	-0.216409	0.000631883	-0.232699	0.00023158
FAM111B	brown	-0.675662	3.70255e-34	0.675662	3.70255e-34	0.839622	1.28132e-66	-0.571989	8.93676e-23	0.00820543	0.898114	-0.565433	3.46776e-22	-0.291902	3.21159e-06	-0.413788	1.35646e-11	-0.346558	2.38028e-08
FAM122B	brown	-0.711367	3.04817e-39	0.711367	3.04817e-39	0.751339	6.10859e-46	-0.563545	5.09662e-22	0.0651239	0.309008	-0.547466	1.22632e-20	-0.350098	1.67407e-08	-0.472587	4.32156e-15	-0.31941	3.07246e-07
FAM128A	brown	-0.660758	3.05525e-32	0.660758	3.05525e-32	0.689482	4.87382e-36	-0.33411	7.9313e-08	0.181307	0.00433232	-0.619825	1.68205e-27	-0.247817	8.54723e-05	-0.426678	2.64531e-12	-0.458682	3.34423e-14
FAM150A	brown	-0.68385	2.92959e-35	0.68385	2.92959e-35	0.636504	2.40064e-29	-0.212904	0.000776952	0.431804	1.35432e-12	-0.634376	4.18882e-29	-0.0387295	0.545457	-0.40745	2.95501e-11	-0.499392	6.37615e-17
FAM200A	brown	-0.53537	1.20204e-19	0.53537	1.20204e-19	0.532346	2.09706e-19	-0.326203	1.65786e-07	0.0972817	0.128098	-0.496749	9.82457e-17	-0.164764	0.00963179	-0.370828	1.94965e-09	-0.340162	4.44701e-08
FAM46A	brown	0.756377	7.09088e-47	-0.756377	7.09088e-47	-0.809437	2.41953e-58	0.348917	1.88359e-08	-0.285504	5.35904e-06	0.760845	1.00467e-47	0.106318	0.0961598	0.4355	8.29793e-13	0.584844	5.72251e-24
FAM54A	brown	-0.70584	2.09426e-38	0.70584	2.09426e-38	0.848644	1.97031e-69	-0.600764	1.59944e-25	0.0244363	0.702927	-0.570308	1.26886e-22	-0.32886	1.29696e-07	-0.443252	2.9129e-13	-0.33919	4.88439e-08
FAM57A	brown	-0.701514	9.17681e-38	0.701514	9.17681e-38	0.763882	2.597e-48	-0.383467	4.86665e-10	0.207257	0.00107658	-0.628583	1.86503e-28	-0.182279	0.0041249	-0.467533	9.19056e-15	-0.464883	1.3582e-14
FAM58A	brown	-0.695602	6.62116e-37	0.695602	6.62116e-37	0.739871	6.8114e-44	-0.286618	4.90654e-06	0.303744	1.20407e-06	-0.672924	8.49146e-34	-0.205466	0.00119176	-0.456933	4.298e-14	-0.534894	1.3127e-19
FAM60A	brown	-0.806247	1.48405e-57	0.806247	1.48405e-57	0.842392	1.83109e-67	-0.626286	3.34292e-28	0.0765619	0.231514	-0.632117	7.52664e-29	-0.336451	6.34986e-08	-0.496242	1.06699e-16	-0.384192	4.48625e-10
FAM64A	brown	-0.657041	8.83368e-32	0.657041	8.83368e-32	0.805377	2.41952e-57	-0.552926	4.24538e-21	0.0179194	0.779749	-0.53657	9.62412e-20	-0.30532	1.05325e-06	-0.451194	9.69188e-14	-0.307034	9.0968e-07
FAM71E1	brown	-0.622777	8.07773e-28	0.622777	8.07773e-28	0.654474	1.8226e-31	-0.368696	2.44954e-09	0.140648	0.0274043	-0.558567	1.3896e-21	-0.256143	4.80301e-05	-0.489722	3.04592e-16	-0.403996	4.48589e-11
FANCB	brown	-0.762151	5.63109e-48	0.762151	5.63109e-48	0.841519	3.39453e-67	-0.425703	3.00099e-12	0.206958	0.00109507	-0.704437	3.39076e-38	-0.295216	2.45127e-06	-0.498938	6.86945e-17	-0.531714	2.35377e-19
FANCG	brown	-0.6166	3.71539e-27	0.6166	3.71539e-27	0.732976	1.03063e-42	-0.44522	2.22345e-13	0.0750499	0.240887	-0.543013	2.87244e-20	-0.210875	0.000874395	-0.343785	3.12666e-08	-0.372404	1.64517e-09
FANCI	brown	-0.742082	2.79912e-44	0.742082	2.79912e-44	0.880855	3.27293e-81	-0.531948	2.25538e-19	0.125729	0.0488664	-0.641858	5.80168e-30	-0.343409	3.24372e-08	-0.486065	5.43196e-16	-0.434495	9.48504e-13
FARSA	brown	-0.773356	3.33721e-50	0.773356	3.33721e-50	0.870327	5.12069e-77	-0.459001	3.19428e-14	0.24208	0.000125699	-0.688973	5.7419e-36	-0.235585	0.000192387	-0.461749	2.14644e-14	-0.491334	2.35483e-16
FASN	brown	-0.712317	2.17892e-39	0.712317	2.17892e-39	0.774967	1.55814e-50	-0.389744	2.38889e-10	0.209265	0.000959589	-0.649436	7.40374e-31	-0.277856	9.72464e-06	-0.482552	9.4103e-16	-0.512683	6.84571e-18
FAT1	brown	-0.543762	2.49124e-20	0.543762	2.49124e-20	0.539871	5.19687e-20	-0.20184	0.00146045	0.228437	0.000303231	-0.479484	1.51266e-15	-0.363877	4.07877e-09	-0.458383	3.491e-14	-0.378114	8.82425e-10
FBL	brown	-0.828586	2.09086e-63	0.828586	2.09086e-63	0.911347	4.89379e-96	-0.373238	1.50332e-09	0.312555	5.63925e-07	-0.797297	2.02142e-55	-0.230665	0.000263532	-0.465151	1.30574e-14	-0.618416	2.3806e-27
FBXO2	brown	-0.493885	1.56292e-16	0.493885	1.56292e-16	0.502244	3.98215e-17	-0.0994863	0.119638	0.282466	6.80448e-06	-0.533589	1.66924e-19	-0.182008	0.00418193	-0.440477	4.24991e-13	-0.455649	5.16196e-14
FBXO32	brown	0.678286	1.65721e-34	-0.678286	1.65721e-34	-0.792613	2.40169e-54	0.662706	1.74114e-32	0.0178833	0.780181	0.525049	7.85015e-19	0.277898	9.69343e-06	0.344908	2.80055e-08	0.302067	1.38725e-06
FBXO41	brown	-0.752239	4.17409e-46	0.752239	4.17409e-46	0.80089	2.89811e-56	-0.386263	3.55113e-10	0.184511	0.00368219	-0.709172	6.58827e-39	-0.336104	6.56337e-08	-0.527309	5.23322e-19	-0.555377	2.61978e-21
FBXO5	brown	-0.70885	7.3726e-39	0.70885	7.3726e-39	0.827301	4.78202e-63	-0.506281	2.02999e-17	0.116142	0.0689888	-0.628729	1.79693e-28	-0.17797	0.00511791	-0.356972	8.34702e-09	-0.420734	5.67044e-12
FCER1A	brown	0.676045	3.29429e-34	-0.676045	3.29429e-34	-0.709141	6.65959e-39	0.487092	4.62089e-16	-0.134296	0.0352764	0.53701	8.86882e-20	0.336391	6.38633e-08	0.444547	2.43895e-13	0.37108	1.89749e-09
FDPS	brown	-0.449144	1.29106e-13	0.449144	1.29106e-13	0.564763	3.97634e-22	-0.365129	3.57583e-09	0.0374921	0.558378	-0.371366	1.84006e-09	-0.227075	0.00033017	-0.332869	8.91664e-08	-0.227197	0.000327651
FEM1C	brown	0.712272	2.21419e-39	-0.712272	2.21419e-39	-0.730008	3.23284e-42	0.210453	0.000896025	-0.402715	5.23039e-11	0.717918	2.92539e-40	0.0554579	0.386457	0.392828	1.67467e-10	0.595062	5.89239e-25
FEN1	brown	-0.660816	3.00442e-32	0.660816	3.00442e-32	0.83764	5.03769e-66	-0.437025	6.7678e-13	0.143296	0.0245972	-0.611779	1.19447e-26	-0.189236	0.00288336	-0.370016	2.12717e-09	-0.436242	7.51534e-13
FER1L4	brown	-0.545361	1.83678e-20	0.545361	1.83678e-20	0.525741	6.93617e-19	-0.172306	0.00674777	0.309713	7.22216e-07	-0.508467	1.40424e-17	-0.14414	0.0237557	-0.34959	1.76134e-08	-0.388312	2.81367e-10
FERMT1	brown	-0.677357	2.20474e-34	0.677357	2.20474e-34	0.725202	1.99443e-41	-0.564873	3.8884e-22	0.0577183	0.367367	-0.481987	1.02733e-15	-0.321382	2.57266e-07	-0.416591	9.56316e-12	-0.231955	0.000242823
FGD6	brown	0.537361	8.30864e-20	-0.537361	8.30864e-20	-0.631665	8.45896e-29	0.243468	0.000114602	-0.130945	0.0401529	0.552582	4.5408e-21	0.217055	0.000608044	0.432233	1.27971e-12	0.411643	1.76857e-11
FGFR2	brown	0.771427	8.23703e-50	-0.771427	8.23703e-50	-0.800502	3.581e-56	0.169788	0.00761081	-0.496279	1.06054e-16	0.791435	4.42987e-54	0.141482	0.0264916	0.439984	4.54365e-13	0.684877	2.11862e-35
FGFR4	brown	-0.629825	1.35764e-28	0.629825	1.35764e-28	0.727093	9.79569e-42	-0.557029	1.88837e-21	0.0267896	0.675864	-0.488287	3.82507e-16	-0.333165	8.67111e-08	-0.41433	1.26818e-11	-0.249073	7.84533e-05
FGGY	brown	-0.567545	2.24818e-22	0.567545	2.24818e-22	0.558476	1.41522e-21	-0.316968	3.82111e-07	0.149051	0.0193382	-0.497936	8.09551e-17	-0.199609	0.00165219	-0.35194	1.39145e-08	-0.356283	8.95683e-09
FGL2	brown	0.806008	1.69823e-57	-0.806008	1.69823e-57	-0.851749	1.92137e-70	0.560587	9.2679e-22	-0.0925639	0.14775	0.660574	3.22159e-32	0.542125	3.39814e-20	0.656857	9.30701e-32	0.432689	1.20501e-12
FIGNL1	brown	-0.787508	3.31538e-53	0.787508	3.31538e-53	0.875856	3.581e-79	-0.396415	1.10277e-10	0.235045	0.00019921	-0.738015	1.42749e-43	-0.319265	3.11245e-07	-0.513345	6.10944e-18	-0.557085	1.86726e-21
FITM2	brown	-0.69158	2.47286e-36	0.69158	2.47286e-36	0.800512	3.56105e-56	-0.390902	2.09149e-10	0.215464	0.000668307	-0.651057	4.7296e-31	-0.274014	1.30316e-05	-0.525568	7.1544e-19	-0.453411	7.09164e-14
FKBP11	brown	-0.478371	1.79464e-15	0.478371	1.79464e-15	0.574735	5.01921e-23	-0.520354	1.8048e-18	-0.0405114	0.527113	-0.352909	1.26198e-08	0.0361724	0.57232	-0.0543004	0.396463	-0.184761	0.00363538
FOLR2	brown	0.66419	1.1311e-32	-0.66419	1.1311e-32	-0.718083	2.75489e-40	0.589442	2.07794e-24	0.0434173	0.497883	0.477172	2.15611e-15	0.642703	4.62455e-30	0.586916	3.63237e-24	0.248073	8.39974e-05
FOSL1	brown	-0.625621	3.95508e-28	0.625621	3.95508e-28	0.662642	1.77379e-32	-0.249348	7.6992e-05	0.239855	0.000145624	-0.61562	4.71932e-27	-0.20735	0.00107082	-0.470514	5.8983e-15	-0.517984	2.73471e-18
FOSL2	brown	0.745722	6.34567e-45	-0.745722	6.34567e-45	-0.768138	3.76742e-49	0.246364	9.43288e-05	-0.336313	6.43436e-08	0.749296	1.44124e-45	0.112142	0.0791805	0.405794	3.61177e-11	0.599131	2.32963e-25
FOXA2	brown	-0.673399	7.35805e-34	0.673399	7.35805e-34	0.704547	3.26545e-38	-0.404133	4.41256e-11	0.170571	0.00733239	-0.57748	2.80397e-23	-0.321928	2.44871e-07	-0.488527	3.68264e-16	-0.370578	2.00283e-09
FOXM1	brown	-0.660085	3.70749e-32	0.660085	3.70749e-32	0.789354	1.29414e-53	-0.483678	7.89586e-16	0.101192	0.113395	-0.561416	7.843e-22	-0.200665	0.00155871	-0.385569	3.84134e-10	-0.371841	1.74819e-09
FOXQ1	brown	-0.926002	3.26497e-105	0.926002	3.26497e-105	0.888656	1.38899e-84	-0.407847	2.81559e-11	0.372332	1.65802e-09	-0.826059	1.05632e-62	-0.218424	0.000560268	-0.54481	2.04056e-20	-0.63966	1.04283e-29
FOXRED2	brown	-0.708172	9.33759e-39	0.708172	9.33759e-39	0.784277	1.68249e-52	-0.220304	0.000500303	0.313565	5.16173e-07	-0.740211	5.94618e-44	-0.227848	0.000314616	-0.50337	3.30319e-17	-0.636271	2.55193e-29
FRMD4B	brown	0.752463	3.79453e-46	-0.752463	3.79453e-46	-0.784617	1.41982e-52	0.251269	6.74676e-05	-0.340733	4.2081e-08	0.759952	1.48996e-47	0.177734	0.00517801	0.486028	5.46423e-16	0.614909	5.60902e-27
FRMD5	brown	-0.53568	1.135e-19	0.53568	1.135e-19	0.595923	4.84799e-25	-0.260563	3.50884e-05	0.176236	0.00557471	-0.534218	1.48683e-19	-0.187626	0.00313594	-0.42456	3.47739e-12	-0.441256	3.82345e-13
FTSJ2	brown	-0.794394	9.44067e-55	0.794394	9.44067e-55	0.853877	3.77926e-71	-0.350751	1.56806e-08	0.281984	7.06567e-06	-0.779656	1.63744e-51	-0.193939	0.00224771	-0.516872	3.31947e-18	-0.603185	9.12249e-26
FUT4	brown	-0.420434	5.89069e-12	0.420434	5.89069e-12	0.585694	4.75062e-24	-0.584271	6.48433e-24	-0.182254	0.00413025	-0.254639	5.3379e-05	-0.311358	6.26069e-07	-0.258875	3.9584e-05	-0.0470347	0.46273
G3BP1	brown	-0.761169	8.70737e-48	0.761169	8.70737e-48	0.822263	1.14664e-61	-0.430884	1.52841e-12	0.229652	0.000280936	-0.684743	2.21032e-35	-0.11886	0.062694	-0.402253	5.52728e-11	-0.509531	1.17235e-17
GAB1	brown	0.835036	2.96192e-65	-0.835036	2.96192e-65	-0.832248	1.90641e-64	0.232247	0.000238352	-0.485901	5.57452e-16	0.826717	6.94595e-63	-0.00249492	0.968945	0.373584	1.44797e-09	0.732865	1.07587e-42
GALNT6	brown	-0.838717	2.39839e-66	0.838717	2.39839e-66	0.80429	4.441e-57	-0.41715	8.91576e-12	0.287286	4.65266e-06	-0.714447	1.021e-39	-0.256508	4.68118e-05	-0.521604	1.44802e-18	-0.530522	2.92541e-19
GARS	brown	-0.850137	6.47557e-70	0.850137	6.47557e-70	0.906249	3.26064e-93	-0.270809	1.65793e-05	0.445132	2.25045e-13	-0.854704	1.99382e-71	-0.196195	0.00199058	-0.544016	2.37385e-20	-0.711934	2.49482e-39
GAS2	brown	-0.581556	1.16916e-23	0.581556	1.16916e-23	0.617534	2.95636e-27	-0.275736	1.14355e-05	0.187972	0.00308002	-0.562095	6.83813e-22	-0.263956	2.74665e-05	-0.436386	7.37151e-13	-0.420868	5.57479e-12
GAS6	brown	0.502316	3.93533e-17	-0.502316	3.93533e-17	-0.551188	5.96312e-21	0.274841	1.22398e-05	-0.10799	0.0910129	0.475991	2.58152e-15	0.192202	0.00246597	0.369603	2.22342e-09	0.363728	4.14333e-09
GATC	brown	-0.589639	1.98883e-24	0.589639	1.98883e-24	0.69118	2.81523e-36	-0.475261	2.88455e-15	0.0506629	0.428898	-0.501851	4.25075e-17	-0.174028	0.0062091	-0.370773	1.96135e-09	-0.314784	4.63631e-07
GCAT	brown	-0.486458	5.10638e-16	0.486458	5.10638e-16	0.599762	2.01502e-25	-0.395208	1.26993e-10	-0.0259661	0.685289	-0.3945	1.37927e-10	-0.300993	1.5182e-06	-0.360962	5.52984e-09	-0.223109	0.000421806
GCSH	brown	-0.624477	5.27566e-28	0.624477	5.27566e-28	0.691309	2.69958e-36	-0.28327	6.3894e-06	0.163108	0.0103952	-0.642912	4.37202e-30	-0.311581	6.13991e-07	-0.550593	6.69504e-21	-0.496675	9.94487e-17
GDF15	brown	-0.84008	9.31147e-67	0.84008	9.31147e-67	0.855555	1.0288e-71	-0.384682	4.24524e-10	0.329323	1.24236e-07	-0.753065	2.93792e-46	-0.21297	0.000773975	-0.489508	3.15136e-16	-0.574664	5.09503e-23
GEMIN5	brown	-0.854051	3.30362e-71	0.854051	3.30362e-71	0.878157	4.23492e-80	-0.229617	0.000281558	0.423853	3.80776e-12	-0.872668	6.44222e-78	-0.267844	2.0662e-05	-0.58779	2.99582e-24	-0.748152	2.32259e-45
GEMIN6	brown	-0.74681	4.05254e-45	0.74681	4.05254e-45	0.808447	4.26421e-58	-0.300588	1.57051e-06	0.286552	4.9321e-06	-0.74864	1.8954e-45	-0.215971	0.000648531	-0.517519	2.96588e-18	-0.608305	2.73766e-26
GEMIN8	brown	-0.63202	7.71799e-29	0.63202	7.71799e-29	0.642847	4.44958e-30	-0.225904	0.000355075	0.266419	2.29447e-05	-0.625768	3.81114e-28	-0.207618	0.00105458	-0.451819	8.8763e-14	-0.508366	1.4284e-17
GFOD1	brown	0.616342	3.95761e-27	-0.616342	3.95761e-27	-0.615692	4.63655e-27	0.300381	1.59808e-06	-0.252821	6.05937e-05	0.556189	2.23085e-21	0.0279866	0.662254	0.242316	0.000123744	0.440796	4.07007e-13
GGCT	brown	-0.805354	2.45185e-57	0.805354	2.45185e-57	0.903098	1.50895e-91	-0.509794	1.12117e-17	0.188424	0.00300836	-0.710401	4.2839e-39	-0.323125	2.19665e-07	-0.552503	4.61224e-21	-0.487618	4.25274e-16
GGH	brown	-0.59881	2.50805e-25	0.59881	2.50805e-25	0.694153	1.06711e-36	-0.555076	2.78045e-21	-0.0110225	0.863432	-0.435218	8.61549e-13	-0.29297	2.94485e-06	-0.384089	4.53825e-10	-0.184025	0.00377481
GGTA1	brown	0.705148	2.65756e-38	-0.705148	2.65756e-38	-0.774772	1.70917e-50	0.592852	9.70062e-25	0.0170065	0.790704	0.526835	5.69932e-19	0.648267	1.02095e-30	0.643592	3.64095e-30	0.294801	2.53606e-06
GINS1	brown	-0.71718	3.82173e-40	0.71718	3.82173e-40	0.856133	6.54972e-72	-0.568613	1.80335e-22	0.0684822	0.28467	-0.605384	5.45427e-26	-0.327795	1.43155e-07	-0.491365	2.34314e-16	-0.37902	7.98485e-10
GINS2	brown	-0.581847	1.09792e-23	0.581847	1.09792e-23	0.768682	2.93518e-49	-0.5808	1.37653e-23	-0.0329012	0.60757	-0.454958	5.69502e-14	-0.214933	0.000689637	-0.321462	2.5541e-07	-0.229934	0.000275983
GINS3	brown	-0.740142	6.1129e-44	0.740142	6.1129e-44	0.852774	8.80479e-71	-0.392428	1.75395e-10	0.223142	0.000420955	-0.703532	4.62073e-38	-0.238666	0.000157446	-0.446705	1.81144e-13	-0.536581	9.60486e-20
GLA	brown	-0.773541	3.05795e-50	0.773541	3.05795e-50	0.811458	7.52992e-59	-0.41307	1.48287e-11	0.308052	8.33522e-07	-0.697258	3.82487e-37	-0.0381274	0.551726	-0.413783	1.35739e-11	-0.535004	1.28612e-19
GLCE	brown	-0.51482	4.73765e-18	0.51482	4.73765e-18	0.548177	1.06924e-20	-0.500003	5.76736e-17	-0.0646019	0.31291	-0.353419	1.19854e-08	-0.436487	7.27307e-13	-0.428111	2.19619e-12	-0.160517	0.0116967
GLIPR2	brown	0.812047	5.34685e-59	-0.812047	5.34685e-59	-0.853991	3.4612e-71	0.602494	1.07135e-25	-0.0372375	0.561056	0.639367	1.12721e-29	0.520187	1.85893e-18	0.606465	4.22892e-26	0.403607	4.70022e-11
GLMN	brown	-0.635502	3.12161e-29	0.635502	3.12161e-29	0.633773	4.90004e-29	-0.243431	0.000114879	0.200142	0.00160442	-0.623845	6.18257e-28	-0.25768	4.30917e-05	-0.418854	7.19477e-12	-0.530293	3.04994e-19
GLO1	brown	-0.737617	1.6716e-43	0.737617	1.6716e-43	0.798829	8.87545e-56	-0.321803	2.47637e-07	0.240122	0.000143085	-0.730148	3.0641e-42	-0.194465	0.00218519	-0.558537	1.3982e-21	-0.568505	1.84409e-22
GNA14	brown	0.522052	1.33764e-18	-0.522052	1.33764e-18	-0.536657	9.4695e-20	0.29896	1.79913e-06	-0.15867	0.0127108	0.476607	2.35032e-15	0.122955	0.054109	0.289601	3.86656e-06	0.3587	6.9887e-09
GNAI1	brown	0.618779	2.17735e-27	-0.618779	2.17735e-27	-0.696418	5.05479e-37	0.560198	1.00235e-21	0.0121679	0.849403	0.460798	2.46396e-14	0.304383	1.14057e-06	0.370245	2.07569e-09	0.241575	0.000129987
GNAQ	brown	0.799702	5.53161e-56	-0.799702	5.53161e-56	-0.837665	4.95311e-66	0.299398	1.73472e-06	-0.394954	1.30815e-10	0.785783	7.91786e-53	0.133173	0.0368522	0.433988	1.01462e-12	0.638834	1.2983e-29
GNG4	brown	-0.583569	7.55634e-24	0.583569	7.55634e-24	0.611482	1.28285e-26	-0.280603	7.86682e-06	0.198155	0.00178933	-0.545861	1.66898e-20	-0.245916	9.72272e-05	-0.439853	4.62454e-13	-0.389828	2.36584e-10
GNG7	brown	0.848139	2.86279e-69	-0.848139	2.86279e-69	-0.842263	2.00628e-67	0.390812	2.11315e-10	-0.310588	6.69418e-07	0.754923	1.32757e-46	0.351799	1.41142e-08	0.706065	1.93765e-38	0.571998	8.91986e-23
GNL3	brown	-0.799105	7.64395e-56	0.799105	7.64395e-56	0.873819	2.28997e-78	-0.447242	1.68177e-13	0.209533	0.000944891	-0.729904	3.36379e-42	-0.223208	0.000419261	-0.48455	6.88955e-16	-0.534177	1.49812e-19
GNL3L	brown	-0.811381	7.87704e-59	0.811381	7.87704e-59	0.820147	4.22763e-61	-0.302931	1.28979e-06	0.398636	8.4931e-11	-0.772197	5.74989e-50	-0.219545	0.000523758	-0.469213	7.16189e-15	-0.621998	9.81031e-28
GNPDA1	brown	-0.820128	4.2764e-61	0.820128	4.2764e-61	0.805967	1.73737e-57	-0.323588	2.10592e-07	0.362516	4.70354e-09	-0.77526	1.35588e-50	-0.115519	0.0705011	-0.505484	2.32041e-17	-0.63647	2.42196e-29
GNPNAT1	brown	-0.439602	4.78417e-13	0.439602	4.78417e-13	0.570087	1.3286e-22	-0.471363	5.19426e-15	-0.0858358	0.179627	-0.319177	3.13712e-07	-0.259939	3.66904e-05	-0.33404	7.98345e-08	-0.152564	0.0166329
GPR143	brown	-0.642161	5.34877e-30	0.642161	5.34877e-30	0.689576	4.72781e-36	-0.38194	5.77344e-10	0.184369	0.00370899	-0.573695	6.24844e-23	-0.223808	0.000404093	-0.381446	6.10054e-10	-0.393495	1.55001e-10
GPR172A	brown	-0.679363	1.18859e-34	0.679363	1.18859e-34	0.749164	1.52305e-45	-0.544631	2.11151e-20	0.0935067	0.143651	-0.521775	1.40477e-18	-0.285481	5.36914e-06	-0.452069	8.57014e-14	-0.313042	5.40376e-07
GPR180	brown	-0.795632	4.90749e-55	0.795632	4.90749e-55	0.793711	1.35195e-54	-0.304895	1.09198e-06	0.340199	4.4313e-08	-0.772592	4.77718e-50	-0.180009	0.00462411	-0.514196	5.27633e-18	-0.64616	1.81596e-30
GPS2	brown	0.667946	3.7549e-33	-0.667946	3.7549e-33	-0.642874	4.41759e-30	0.219007	0.00054099	-0.307186	8.97933e-07	0.640056	9.38701e-30	0.175674	0.00573023	0.430966	1.51211e-12	0.541288	3.98011e-20
GPSM2	brown	-0.768575	3.08332e-49	0.768575	3.08332e-49	0.799863	5.0684e-56	-0.325719	1.73323e-07	0.265018	2.54232e-05	-0.729924	3.33876e-42	-0.3894	2.48487e-10	-0.639458	1.10029e-29	-0.548375	1.02915e-20
GPT2	brown	-0.726336	1.30323e-41	0.726336	1.30323e-41	0.780494	1.08835e-51	-0.474612	3.18311e-15	0.153352	0.0160735	-0.609049	2.29397e-26	-0.240367	0.000140794	-0.479988	1.39954e-15	-0.442804	3.09668e-13
GPX2	brown	-0.589028	2.2782e-24	0.589028	2.2782e-24	0.688754	6.15928e-36	-0.479059	1.61464e-15	0.0558767	0.382875	-0.427727	2.30877e-12	-0.337184	5.92054e-08	-0.369346	2.28546e-09	-0.218194	0.000568048
GRHL3	brown	-0.611746	1.20411e-26	0.611746	1.20411e-26	0.639178	1.18505e-29	-0.354155	1.11234e-08	0.0900157	0.159276	-0.527662	4.91128e-19	-0.372828	1.57154e-09	-0.50303	3.49519e-17	-0.39071	2.13806e-10
GRM8	brown	-0.53718	8.59283e-20	0.53718	8.59283e-20	0.54374	2.50196e-20	-0.31519	4.47318e-07	0.169037	0.0078868	-0.437781	6.11465e-13	-0.239026	0.000153772	-0.347039	2.26982e-08	-0.268549	1.96131e-05
GTF2F2	brown	-0.771787	6.96445e-50	0.771787	6.96445e-50	0.775823	1.03686e-50	-0.275849	1.13374e-05	0.338846	5.04841e-08	-0.755819	9.02616e-47	-0.231139	0.000255736	-0.559133	1.24095e-21	-0.603172	9.14824e-26
GTF2IRD1	brown	-0.925482	7.43269e-105	0.925482	7.43269e-105	0.913896	1.63394e-97	-0.413889	1.33962e-11	0.336911	6.0774e-08	-0.836771	9.12606e-66	-0.28265	6.70752e-06	-0.603823	7.85977e-26	-0.641124	7.05992e-30
GTPBP4	brown	-0.872837	5.53644e-78	0.872837	5.53644e-78	0.929969	5.03367e-108	-0.316426	4.00954e-07	0.412466	1.59774e-11	-0.870469	4.51845e-77	-0.144166	0.0237306	-0.543102	2.82435e-20	-0.723369	3.95236e-41
GTSE1	brown	-0.671076	1.47951e-33	0.671076	1.47951e-33	0.829591	1.08996e-63	-0.590401	1.67885e-24	-0.00230043	0.971364	-0.538176	7.13726e-20	-0.325358	1.79147e-07	-0.441824	3.5392e-13	-0.321841	2.46787e-07
GULP1	brown	0.610208	1.74018e-26	-0.610208	1.74018e-26	-0.688831	6.00984e-36	0.401771	5.85522e-11	-0.05551	0.38601	0.52412	9.26507e-19	0.371128	1.88788e-09	0.394353	1.40299e-10	0.37262	1.6072e-09
GYLTL1B	brown	-0.713747	1.31089e-39	0.713747	1.31089e-39	0.745304	7.53289e-45	-0.331466	1.01717e-07	0.274012	1.30334e-05	-0.6899	4.25911e-36	-0.22066	0.00048963	-0.480132	1.36889e-15	-0.520745	1.68489e-18
GZMB	brown	-0.685427	1.78008e-35	0.685427	1.78008e-35	0.690102	3.99032e-36	-0.320705	2.73457e-07	0.280017	8.23241e-06	-0.619146	1.98882e-27	-0.0772327	0.227439	-0.283365	6.34214e-06	-0.489742	3.03586e-16
H2AFX	brown	-0.644546	2.81403e-30	0.644546	2.81403e-30	0.801886	1.6789e-56	-0.480308	1.33216e-15	0.112446	0.0783655	-0.553071	4.12625e-21	-0.256282	4.75636e-05	-0.359289	6.57656e-09	-0.36282	4.55665e-09
H2AFZ	brown	-0.661864	2.22093e-32	0.661864	2.22093e-32	0.793627	1.41263e-54	-0.36656	3.07398e-09	0.182421	0.0040954	-0.640854	7.58824e-30	-0.121826	0.0563717	-0.373958	1.39024e-09	-0.494901	1.3263e-16
HAGHL	brown	-0.587043	3.53183e-24	0.587043	3.53183e-24	0.580034	1.62325e-23	-0.356089	9.13616e-09	0.0931837	0.145045	-0.508621	1.36803e-17	-0.191169	0.00260463	-0.389333	2.50405e-10	-0.404901	4.02284e-11
HAUS1	brown	-0.380991	6.41733e-10	0.380991	6.41733e-10	0.491734	2.20877e-16	-0.271232	1.60635e-05	0.0379148	0.553948	-0.405071	3.94114e-11	0.0734863	0.250857	-0.12878	0.0435963	-0.308433	8.06614e-07
HAUS5	brown	-0.78663	5.16827e-53	0.78663	5.16827e-53	0.840933	5.12623e-67	-0.36227	4.82612e-09	0.249696	7.5179e-05	-0.766384	8.39304e-49	-0.30068	1.55846e-06	-0.519517	2.09079e-18	-0.609956	1.84821e-26
HAUS6	brown	-0.802491	1.20344e-56	0.802491	1.20344e-56	0.869948	7.13217e-77	-0.40419	4.38209e-11	0.221772	0.000457661	-0.75651	6.69546e-47	-0.334603	7.56926e-08	-0.57927	1.91239e-23	-0.589052	2.26569e-24
HAUS7	brown	-0.729413	4.05795e-42	0.729413	4.05795e-42	0.829011	1.5882e-63	-0.360972	5.52444e-09	0.276372	1.08944e-05	-0.691394	2.62658e-36	-0.164225	0.00987478	-0.452064	8.57627e-14	-0.520278	1.82923e-18
HCFC2	brown	0.614843	5.70046e-27	-0.614843	5.70046e-27	-0.733038	1.00602e-42	0.696895	4.31584e-37	0.0985996	0.122987	0.390982	2.0722e-10	0.350025	1.68641e-08	0.330002	1.1663e-07	0.148232	0.0200212
HDGF	brown	-0.667296	4.54894e-33	0.667296	4.54894e-33	0.780412	1.13291e-51	-0.557117	1.85534e-21	0.0315226	0.622707	-0.544	2.38102e-20	-0.253777	5.66909e-05	-0.448563	1.39985e-13	-0.321601	2.52215e-07
HEATR2	brown	-0.841311	3.92869e-67	0.841311	3.92869e-67	0.906236	3.31053e-93	-0.378521	8.43723e-10	0.303276	1.25277e-06	-0.799154	7.4441e-56	-0.314584	4.71899e-07	-0.593781	7.8709e-25	-0.619517	1.81502e-27
HELLS	brown	-0.724242	2.85629e-41	0.724242	2.85629e-41	0.846618	8.74649e-69	-0.507936	1.53597e-17	0.138362	0.0300434	-0.6334	5.39899e-29	-0.206643	0.00111482	-0.406674	3.24696e-11	-0.444228	2.54839e-13
HES6	brown	-0.700898	1.12999e-37	0.700898	1.12999e-37	0.762232	5.43127e-48	-0.433328	1.1073e-12	0.105313	0.0993641	-0.621805	1.02927e-27	-0.355851	9.36089e-09	-0.547022	1.33579e-20	-0.421172	5.36356e-12
HEXIM1	brown	0.769683	1.85055e-49	-0.769683	1.85055e-49	-0.803739	6.0357e-57	0.412531	1.58511e-11	-0.225276	0.000369159	0.685044	2.01017e-35	0.194929	0.0021314	0.414087	1.30706e-11	0.497306	8.97267e-17
HIST3H2A	brown	-0.650598	5.37158e-31	0.650598	5.37158e-31	0.684751	2.20486e-35	-0.453249	7.25609e-14	0.0750695	0.240764	-0.535911	1.0876e-19	-0.185868	0.00343439	-0.406365	3.37065e-11	-0.371321	1.8491e-09
HJURP	brown	-0.685094	1.97855e-35	0.685094	1.97855e-35	0.819878	4.98252e-61	-0.580313	1.52871e-23	0.00675316	0.916074	-0.561046	8.44973e-22	-0.399893	7.3202e-11	-0.478169	1.8511e-15	-0.335278	7.09966e-08
HM13	brown	-0.783116	2.99566e-52	0.783116	2.99566e-52	0.827894	3.26694e-63	-0.442034	3.43949e-13	0.261933	3.1797e-05	-0.695887	6.02728e-37	-0.185131	0.00356703	-0.482738	9.14199e-16	-0.512046	7.63481e-18
HMBS	brown	-0.506703	1.89092e-17	0.506703	1.89092e-17	0.683664	3.10678e-35	-0.461465	2.23688e-14	-0.0207853	0.74565	-0.434794	9.1161e-13	-0.31206	5.88894e-07	-0.389055	2.58472e-10	-0.256905	4.55179e-05
HMGA1	brown	-0.674856	4.7312e-34	0.674856	4.7312e-34	0.801679	1.8809e-56	-0.671857	1.17075e-33	-0.0760585	0.234606	-0.493497	1.6639e-16	-0.325824	1.71658e-07	-0.391873	1.8702e-10	-0.261719	3.22916e-05
HMGB3	brown	-0.440349	4.32433e-13	0.440349	4.32433e-13	0.561823	7.22444e-22	-0.613183	8.51898e-27	-0.165179	0.00944858	-0.240075	0.000143532	-0.287174	4.69431e-06	-0.256033	4.84054e-05	-0.0284107	0.657459
HMMR	brown	-0.556871	1.94842e-21	0.556871	1.94842e-21	0.726321	1.31046e-41	-0.672416	9.89419e-34	-0.155644	0.0145393	-0.383085	5.07954e-10	-0.281003	7.62626e-06	-0.329187	1.25824e-07	-0.139308	0.0289255
HOXA5	brown	0.525655	7.04382e-19	-0.525655	7.04382e-19	-0.549485	8.30338e-21	0.260146	3.61505e-05	-0.192889	0.00237741	0.470254	6.13145e-15	0.0762674	0.233319	0.318898	3.21665e-07	0.379584	7.50166e-10
HPDL	brown	-0.55555	2.53177e-21	0.55555	2.53177e-21	0.676598	2.78203e-34	-0.419817	6.36941e-12	0.0785293	0.219707	-0.486793	4.84375e-16	-0.226588	0.000340326	-0.36665	3.04475e-09	-0.325389	1.78644e-07
HPRT1	brown	-0.706494	1.67132e-38	0.706494	1.67132e-38	0.78395	1.98067e-52	-0.509482	1.18212e-17	0.118737	0.062969	-0.590898	1.50266e-24	-0.217241	0.000601348	-0.400387	6.90311e-11	-0.388271	2.8267e-10
HS6ST2	brown	-0.63343	5.35627e-29	0.63343	5.35627e-29	0.668299	3.38255e-33	-0.251216	6.77131e-05	0.289674	3.84383e-06	-0.612934	9.04609e-27	-0.141427	0.0265509	-0.42746	2.39013e-12	-0.502301	3.94477e-17
HSD17B10	brown	-0.682422	4.58682e-35	0.682422	4.58682e-35	0.77014	1.49802e-49	-0.333595	8.32667e-08	0.247134	8.95327e-05	-0.650461	5.57798e-31	-0.212923	0.000776106	-0.466273	1.10701e-14	-0.486475	5.09294e-16
HSD17B7	brown	-0.675639	3.72795e-34	0.675639	3.72795e-34	0.757279	4.79568e-47	-0.372315	1.66104e-09	0.207108	0.00108571	-0.642981	4.29183e-30	-0.212535	0.00079389	-0.464602	1.41547e-14	-0.474291	3.34176e-15
HSP90AB1	brown	-0.849659	9.25919e-70	0.849659	9.25919e-70	0.862903	2.83037e-74	-0.187072	0.00322728	0.511598	8.24397e-18	-0.861265	1.08487e-73	-0.119878	0.0604626	-0.501521	4.48912e-17	-0.746281	5.04107e-45
HSPB3	brown	0.545261	1.87221e-20	-0.545261	1.87221e-20	-0.574969	4.77649e-23	0.250246	7.23887e-05	-0.236042	0.000186786	0.517299	3.08164e-18	0.0545297	0.394468	0.225248	0.000369806	0.407243	3.02998e-11
HSPD1	brown	-0.822242	1.1615e-61	0.822242	1.1615e-61	0.913649	2.28327e-97	-0.409694	2.24708e-11	0.289207	3.9906e-06	-0.774394	2.04458e-50	-0.224465	0.000388104	-0.532964	1.87239e-19	-0.589365	2.11373e-24
HSPE1	brown	-0.635377	3.22554e-29	0.635377	3.22554e-29	0.756192	7.68334e-47	-0.423327	4.07352e-12	0.11714	0.0666193	-0.593573	8.24915e-25	-0.132144	0.0383463	-0.400953	6.45448e-11	-0.398186	8.95588e-11
HSPH1	brown	-0.843255	9.91343e-68	0.843255	9.91343e-68	0.8584	1.09148e-72	-0.331179	1.04488e-07	0.399009	8.12747e-11	-0.801007	2.71789e-56	-0.14693	0.0211503	-0.525257	7.56353e-19	-0.641178	6.95911e-30
HTR1D	brown	-0.625306	4.28236e-28	0.625306	4.28236e-28	0.618929	2.09851e-27	-0.398943	8.19063e-11	0.0791466	0.216093	-0.507872	1.55285e-17	-0.207666	0.00105171	-0.425178	3.21105e-12	-0.39127	2.00483e-10
HYI	brown	0.642398	5.02011e-30	-0.642398	5.02011e-30	-0.660055	3.73912e-32	0.258074	4.19019e-05	-0.29944	1.72867e-06	0.58939	2.10233e-24	0.165378	0.00936181	0.421169	5.36546e-12	0.479469	1.516e-15
IARS	brown	-0.854043	3.3241e-71	0.854043	3.3241e-71	0.906774	1.69811e-93	-0.277942	9.66054e-06	0.402829	5.1598e-11	-0.865449	3.38696e-75	-0.17091	0.00721476	-0.538568	6.63304e-20	-0.731783	1.63442e-42
ICA1	brown	-0.663378	1.43254e-32	0.663378	1.43254e-32	0.695964	5.87568e-37	-0.633585	5.14617e-29	-0.0198118	0.757182	-0.451103	9.81597e-14	-0.277136	1.02758e-05	-0.371582	1.79785e-09	-0.201285	0.00150612
IER3	brown	-0.581058	1.30184e-23	0.581058	1.30184e-23	0.53937	5.70843e-20	-0.157714	0.0132652	0.341672	3.84195e-08	-0.521004	1.60971e-18	-0.206437	0.00112794	-0.35098	1.53247e-08	-0.446427	1.88246e-13
IFITM1	brown	-0.661622	2.38222e-32	0.661622	2.38222e-32	0.640675	7.95974e-30	-0.20353	0.00132895	0.370199	2.08586e-09	-0.596991	3.80179e-25	-0.0974621	0.127389	-0.299276	1.75247e-06	-0.525468	7.28365e-19
IFRD2	brown	-0.754238	1.7809e-46	0.754238	1.7809e-46	0.856525	4.81461e-72	-0.331793	9.86469e-08	0.274899	1.2186e-05	-0.747096	3.59998e-45	-0.21559	0.000663342	-0.523959	9.53409e-19	-0.581453	1.19565e-23
IFT52	brown	-0.632639	6.57685e-29	0.632639	6.57685e-29	0.6357	2.96345e-29	-0.231554	0.00024909	0.287442	4.5953e-06	-0.62255	8.54833e-28	-0.15614	0.0142247	-0.450409	1.08184e-13	-0.480278	1.33834e-15
IL13RA2	brown	-0.483831	7.70947e-16	0.483831	7.70947e-16	0.564066	4.58342e-22	-0.248972	7.89951e-05	0.195836	0.00202969	-0.465524	1.23623e-14	-0.108699	0.0888989	-0.259093	3.89735e-05	-0.373076	1.52991e-09
IL15	brown	0.623097	7.45573e-28	-0.623097	7.45573e-28	-0.639199	1.17873e-29	0.128	0.0448958	-0.41185	1.72412e-11	0.639615	1.05527e-29	0.248559	8.1259e-05	0.495945	1.11982e-16	0.507567	1.63466e-17
IL1A	brown	-0.573097	7.08599e-23	0.573097	7.08599e-23	0.577058	3.06739e-23	-0.272119	1.50307e-05	0.187798	0.00310806	-0.509807	1.11876e-17	-0.151309	0.0175588	-0.351236	1.49362e-08	-0.436296	7.46093e-13
IL1B	brown	-0.503496	3.23459e-17	0.503496	3.23459e-17	0.518889	2.33437e-18	-0.175454	0.00579237	0.29214	3.15029e-06	-0.485235	6.18859e-16	0.0227489	0.722567	-0.19744	0.00186049	-0.445917	2.01991e-13
IMPDH1	brown	-0.840324	7.85381e-67	0.840324	7.85381e-67	0.867692	5.03251e-76	-0.340612	4.25779e-08	0.365001	3.62414e-09	-0.795028	6.75682e-55	-0.22798	0.000312034	-0.529066	3.81024e-19	-0.635232	3.34974e-29
IMPDH2	brown	-0.765272	1.38875e-48	0.765272	1.38875e-48	0.817267	2.42882e-60	-0.32701	1.53912e-07	0.267508	2.11792e-05	-0.730728	2.45325e-42	-0.259682	3.73695e-05	-0.470458	5.94803e-15	-0.566084	3.0353e-22
INPP5K	brown	0.783557	2.40714e-52	-0.783557	2.40714e-52	-0.848255	2.62627e-69	0.228482	0.000302368	-0.392641	1.71125e-10	0.808517	4.09642e-58	0.193282	0.00232813	0.542429	3.20844e-20	0.679624	1.09606e-34
INSIG1	brown	-0.521347	1.51524e-18	0.521347	1.51524e-18	0.552693	4.44331e-21	-0.195681	0.00204669	0.263184	2.90499e-05	-0.494908	1.32479e-16	-0.176554	0.0054883	-0.401233	6.24247e-11	-0.412872	1.51951e-11
INSR	brown	0.564796	3.95025e-22	-0.564796	3.95025e-22	-0.605092	5.84073e-26	0.0694057	0.27821	-0.36289	4.5234e-09	0.620507	1.42102e-27	-0.00157773	0.980358	0.304417	1.13732e-06	0.576517	3.4417e-23
IPO4	brown	-0.691684	2.39052e-36	0.691684	2.39052e-36	0.769076	2.44805e-49	-0.424669	3.4286e-12	0.172859	0.00657054	-0.619343	1.89464e-27	-0.186364	0.00334776	-0.420847	5.58992e-12	-0.462623	1.89024e-14
IPO5	brown	-0.829532	1.13227e-63	0.829532	1.13227e-63	0.837766	4.62148e-66	-0.183318	0.00391328	0.447752	1.56693e-13	-0.86794	4.06713e-76	-0.251849	6.48175e-05	-0.591384	1.348e-24	-0.743101	1.85234e-44
IQCB1	brown	-0.533878	1.58298e-19	0.533878	1.58298e-19	0.519349	2.15341e-18	-0.383946	4.61191e-10	0.0813907	0.203312	-0.437116	6.68583e-13	-0.118957	0.0624786	-0.214316	0.00071518	-0.268306	1.99675e-05
IRAK1	brown	-0.758834	2.43418e-47	0.758834	2.43418e-47	0.8259	1.16835e-62	-0.43056	1.59474e-12	0.247463	8.75551e-05	-0.676001	3.33912e-34	-0.126866	0.046842	-0.423595	3.93614e-12	-0.497834	8.23079e-17
IRAK2	brown	-0.769985	1.60949e-49	0.769985	1.60949e-49	0.778174	3.35729e-51	-0.314299	4.83879e-07	0.326083	1.67626e-07	-0.723637	3.5776e-41	-0.132946	0.0371771	-0.413213	1.45683e-11	-0.589161	2.21156e-24
IRX5	brown	-0.54504	1.95268e-20	0.54504	1.95268e-20	0.568624	1.79916e-22	-0.282808	6.62509e-06	0.114239	0.0736943	-0.501306	4.65127e-17	-0.328471	1.34462e-07	-0.460023	2.75633e-14	-0.388098	2.88302e-10
ITGA2	brown	-0.814609	1.18656e-59	0.814609	1.18656e-59	0.850475	5.02318e-70	-0.536596	9.57739e-20	0.171324	0.00707345	-0.661215	2.67862e-32	-0.312394	5.71949e-07	-0.473946	3.52081e-15	-0.439386	4.9258e-13
ITGA6	brown	-0.504929	2.54645e-17	0.504929	2.54645e-17	0.550978	6.21266e-21	-0.440401	4.29387e-13	-0.0186915	0.770518	-0.356254	8.98308e-09	-0.335636	6.86274e-08	-0.352055	1.3755e-08	-0.184246	0.00373236
ITGB3BP	brown	-0.46613	1.13071e-14	0.46613	1.13071e-14	0.503043	3.48758e-17	-0.185026	0.0035864	0.0942058	0.140667	-0.494802	1.34782e-16	-0.188941	0.00292828	-0.360119	6.03507e-09	-0.411018	1.91013e-11
ITM2A	brown	0.783888	2.04275e-52	-0.783888	2.04275e-52	-0.82962	1.06931e-63	0.575255	4.4966e-23	-0.0500693	0.434334	0.64335	3.88608e-30	0.489832	2.99278e-16	0.682412	4.60105e-35	0.420527	5.82157e-12
ITPA	brown	-0.609578	2.02267e-26	0.609578	2.02267e-26	0.615908	4.39912e-27	-0.324245	1.98359e-07	0.233737	0.000216691	-0.522676	1.1976e-18	-0.0318171	0.61946	-0.25975	3.71896e-05	-0.389872	2.354e-10
JAG2	brown	-0.616891	3.46019e-27	0.616891	3.46019e-27	0.596462	4.28838e-25	-0.240792	0.000136898	0.282632	6.71694e-06	-0.55279	4.36e-21	-0.173503	0.00636916	-0.391521	1.94751e-10	-0.443578	2.78571e-13
JPH1	brown	-0.763508	3.07109e-48	0.763508	3.07109e-48	0.841325	3.89135e-67	-0.507398	1.68196e-17	0.135835	0.0332108	-0.645672	2.07364e-30	-0.395607	1.21213e-10	-0.572744	7.62954e-23	-0.429522	1.82702e-12
JUND	brown	0.542599	3.10658e-20	-0.542599	3.10658e-20	-0.579517	1.81362e-23	0.207992	0.00103228	-0.264433	2.65308e-05	0.558652	1.36643e-21	-0.0326061	0.610796	0.278188	9.47945e-06	0.436762	7.01008e-13
KAT2A	brown	-0.807283	8.26328e-58	0.807283	8.26328e-58	0.836312	1.248e-65	-0.349687	1.7444e-08	0.325116	1.83172e-07	-0.752774	3.32542e-46	-0.290736	3.52907e-06	-0.537988	7.39245e-20	-0.586258	4.19735e-24
KCNE3	brown	-0.691295	2.71233e-36	0.691295	2.71233e-36	0.713765	1.3025e-39	-0.463255	1.72377e-14	0.127857	0.0451373	-0.571097	1.07662e-22	-0.210559	0.000890562	-0.405749	3.63134e-11	-0.372435	1.63972e-09
KCNN4	brown	-0.621025	1.24966e-27	0.621025	1.24966e-27	0.612386	1.03248e-26	-0.427219	2.46611e-12	0.143138	0.0247567	-0.467041	9.88382e-15	-0.233364	0.000221933	-0.342523	3.53674e-08	-0.282825	6.61642e-06
KCNQ1	brown	-0.619378	1.87847e-27	0.619378	1.87847e-27	0.680869	7.44878e-35	-0.596005	4.75877e-25	-0.0528831	0.408922	-0.43864	5.4476e-13	-0.313551	5.1681e-07	-0.405472	3.75521e-11	-0.202434	0.00141293
KCTD1	brown	0.706707	1.55254e-38	-0.706707	1.55254e-38	-0.755909	8.68206e-47	0.448077	1.49766e-13	-0.20748	0.00106294	0.622841	7.94996e-28	0.132001	0.0385576	0.341205	4.0201e-08	0.435054	8.80546e-13
KCTD14	brown	-0.657662	7.40568e-32	0.657662	7.40568e-32	0.763213	3.50511e-48	-0.472259	4.54025e-15	0.0366729	0.567013	-0.567305	2.36188e-22	-0.391475	1.95784e-10	-0.539133	5.96754e-20	-0.353933	1.13772e-08
KDELR3	brown	-0.579445	1.84201e-23	0.579445	1.84201e-23	0.569133	1.61924e-22	-0.291018	3.44959e-06	0.243329	0.000115667	-0.503866	3.04124e-17	0.00226176	0.971846	-0.304213	1.15711e-06	-0.391685	1.91119e-10
KDM1A	brown	-0.793138	1.8255e-54	0.793138	1.8255e-54	0.837383	6.00988e-66	-0.351886	1.39914e-08	0.296222	2.25681e-06	-0.756003	8.3341e-47	-0.210225	0.000907925	-0.485178	6.24425e-16	-0.594661	6.45215e-25
KHK	brown	-0.584358	6.36302e-24	0.584358	6.36302e-24	0.690375	3.65357e-36	-0.431187	1.46869e-12	0.016992	0.790878	-0.512539	7.01697e-18	-0.353256	1.21842e-08	-0.494814	1.34516e-16	-0.332714	9.04721e-08
KIAA0020	brown	-0.774474	1.96827e-50	0.774474	1.96827e-50	0.84987	7.90853e-70	-0.389355	2.49761e-10	0.254453	5.40778e-05	-0.720333	1.21241e-40	-0.239141	0.000152622	-0.481062	1.18553e-15	-0.560729	9.00712e-22
KIAA0101	brown	-0.461715	2.15729e-14	0.461715	2.15729e-14	0.664964	9.02204e-33	-0.648865	8.66383e-31	-0.190054	0.00276231	-0.294202	2.66339e-06	-0.242483	0.000122381	-0.221455	0.00046658	-0.0713947	0.264635
KIAA0247	brown	0.712919	1.76008e-39	-0.712919	1.76008e-39	-0.803235	7.97901e-57	0.1761	0.00561211	-0.297967	1.95379e-06	0.785731	8.12694e-53	0.326037	1.68329e-07	0.633999	4.62009e-29	0.665573	7.55003e-33
KIAA0406	brown	-0.865013	4.88598e-75	0.865013	4.88598e-75	0.887669	3.82914e-84	-0.336843	6.11703e-08	0.389522	2.45021e-10	-0.832811	1.3124e-64	-0.256979	4.52808e-05	-0.579738	1.72969e-23	-0.653804	2.19957e-31
KIAA1109	brown	0.64885	8.699e-31	-0.64885	8.699e-31	-0.738239	1.30592e-43	0.338129	5.40865e-08	-0.22984	0.000277636	0.626269	3.35755e-28	0.0199227	0.755866	0.34898	1.87187e-08	0.484157	7.32652e-16
KIAA1199	brown	-0.930617	1.68603e-108	0.930617	1.68603e-108	0.895634	8.048e-88	-0.385341	3.94145e-10	0.37584	1.13258e-09	-0.850469	5.04691e-70	-0.197021	0.00190345	-0.540038	5.03635e-20	-0.696781	4.48212e-37
KIAA1244	brown	-0.538125	7.20556e-20	0.538125	7.20556e-20	0.549666	8.01608e-21	-0.337388	5.80652e-08	0.0664035	0.299578	-0.463914	1.56555e-14	-0.220763	0.000486598	-0.401171	6.28889e-11	-0.311805	6.02113e-07
KIAA1257	brown	-0.709048	6.88025e-39	0.709048	6.88025e-39	0.740122	6.16211e-44	-0.407865	2.80936e-11	0.139972	0.0281623	-0.630334	1.19148e-28	-0.320731	2.72832e-07	-0.508675	1.35548e-17	-0.454987	5.67161e-14
KIAA1370	brown	0.828998	1.60209e-63	-0.828998	1.60209e-63	-0.863808	1.33682e-74	0.258307	4.1215e-05	-0.426973	2.5462e-12	0.828199	2.6845e-63	0.15283	0.0164423	0.55282	4.33454e-21	0.687632	8.82455e-36
KIAA1524	brown	-0.745461	7.06525e-45	0.745461	7.06525e-45	0.854851	1.78e-71	-0.49585	1.13712e-16	0.149042	0.0193459	-0.653915	2.13227e-31	-0.312189	5.82255e-07	-0.487423	4.3856e-16	-0.457108	4.19168e-14
KIAA1539	brown	0.707843	1.04713e-38	-0.707843	1.04713e-38	-0.757281	4.79203e-47	0.283891	6.08571e-06	-0.256303	4.74926e-05	0.731051	2.16663e-42	0.14453	0.0233757	0.458199	3.58455e-14	0.563946	4.69655e-22
KIAA1549	brown	-0.883437	2.66456e-82	0.883437	2.66456e-82	0.884023	1.49514e-82	-0.371657	1.78329e-09	0.332903	8.88757e-08	-0.825259	1.75393e-62	-0.307914	8.43476e-07	-0.612981	8.94439e-27	-0.645668	2.07579e-30
KIAA1704	brown	-0.734721	5.22317e-43	0.734721	5.22317e-43	0.737203	1.96876e-43	-0.375143	1.2221e-09	0.201452	0.0014923	-0.677976	1.82298e-34	-0.252091	6.37372e-05	-0.548726	9.61826e-21	-0.491964	2.12903e-16
KIAA1737	brown	0.887737	3.57086e-84	-0.887737	3.57086e-84	-0.900749	2.41816e-90	0.317344	3.69551e-07	-0.453207	7.29877e-14	0.864152	1.00404e-74	0.0922624	0.14908	0.46748	9.26211e-15	0.711568	2.83923e-39
KIF11	brown	-0.581414	1.20559e-23	0.581414	1.20559e-23	0.760673	1.08434e-47	-0.628473	1.91813e-28	-0.0880491	0.168624	-0.432223	1.28145e-12	-0.316088	4.13167e-07	-0.350884	1.54738e-08	-0.199246	0.00168556
KIF14	brown	-0.763513	3.06545e-48	0.763513	3.06545e-48	0.867263	7.2607e-76	-0.510635	9.71543e-18	0.116391	0.0683902	-0.666115	6.44082e-33	-0.349791	1.72627e-08	-0.5269	5.63347e-19	-0.468865	7.54164e-15
KIF15	brown	-0.549488	8.29813e-21	0.549488	8.29813e-21	0.7198	1.47354e-40	-0.606479	4.2157e-26	-0.12297	0.0540791	-0.398883	8.24897e-11	-0.356404	8.84586e-09	-0.37982	7.30815e-10	-0.165866	0.0091515
KIF18A	brown	-0.701965	7.87567e-38	0.701965	7.87567e-38	0.833062	1.11075e-64	-0.634328	4.24129e-29	-0.0255431	0.690149	-0.565527	3.40189e-22	-0.299625	1.70222e-06	-0.434004	1.01241e-12	-0.32948	1.22441e-07
KIF20A	brown	-0.732005	1.50071e-42	0.732005	1.50071e-42	0.858554	9.65706e-73	-0.552348	4.75395e-21	0.0912961	0.153403	-0.621289	1.17018e-27	-0.285656	5.29522e-06	-0.455946	4.94814e-14	-0.401247	6.23244e-11
KIF20B	brown	-0.62513	4.47568e-28	0.62513	4.47568e-28	0.755821	9.01684e-47	-0.422961	4.26902e-12	0.11698	0.0669953	-0.559427	1.16994e-21	-0.288289	4.29506e-06	-0.425594	3.0434e-12	-0.386658	3.39569e-10
KIF23	brown	-0.654508	1.80546e-31	0.654508	1.80546e-31	0.821442	1.90554e-61	-0.58799	2.86612e-24	-0.0101732	0.873865	-0.532843	1.91461e-19	-0.355035	1.01723e-08	-0.454063	6.46701e-14	-0.313604	5.14408e-07
KIF2C	brown	-0.731298	1.9709e-42	0.731298	1.9709e-42	0.872841	5.51935e-78	-0.572551	7.9459e-23	0.0609483	0.341121	-0.598014	3.00958e-25	-0.340496	4.30595e-08	-0.469871	6.49244e-15	-0.380765	6.58092e-10
KIF4A	brown	-0.709458	5.96256e-39	0.709458	5.96256e-39	0.861904	6.4379e-74	-0.579627	1.77132e-23	0.0287741	0.653361	-0.591069	1.44635e-24	-0.335274	7.10296e-08	-0.498022	7.98223e-17	-0.362995	4.47371e-09
KIFC1	brown	-0.686679	1.19617e-35	0.686679	1.19617e-35	0.843281	9.72855e-68	-0.574958	4.78839e-23	0.0395049	0.537436	-0.558366	1.44659e-21	-0.302302	1.36e-06	-0.403792	4.59708e-11	-0.323128	2.19601e-07
KLF9	brown	0.807356	7.92872e-58	-0.807356	7.92872e-58	-0.893674	6.87456e-87	0.641383	6.58888e-30	-0.0409767	0.522375	0.660468	3.32133e-32	0.356652	8.62503e-09	0.505126	2.46386e-17	0.407476	2.94555e-11
KLHDC1	brown	0.59686	3.91719e-25	-0.59686	3.91719e-25	-0.741195	4.00403e-44	0.676196	3.14586e-34	0.0960594	0.132984	0.416355	9.85053e-12	0.214292	0.000716191	0.329315	1.24334e-07	0.182466	0.00408603
KLHL35	brown	-0.559828	1.07956e-21	0.559828	1.07956e-21	0.550119	7.34234e-21	-0.327873	1.42127e-07	0.102283	0.109536	-0.492719	1.88584e-16	-0.181631	0.00426222	-0.37418	1.35717e-09	-0.371358	1.84175e-09
KNTC1	brown	-0.596648	4.111e-25	0.596648	4.111e-25	0.712981	1.72145e-39	-0.421088	5.42118e-12	0.102409	0.109098	-0.530688	2.83839e-19	-0.281915	7.1039e-06	-0.3422	3.64956e-08	-0.365333	3.49965e-09
KRT15	brown	-0.600517	1.69354e-25	0.600517	1.69354e-25	0.631401	9.05573e-29	-0.351806	1.41047e-08	0.170963	0.00719657	-0.536031	1.06361e-19	-0.249353	7.69657e-05	-0.461221	2.31745e-14	-0.388703	2.69092e-10
KRT23	brown	-0.787478	3.36605e-53	0.787478	3.36605e-53	0.757754	3.90173e-47	-0.323023	2.21703e-07	0.34558	2.62146e-08	-0.720493	1.1431e-40	-0.190268	0.00273132	-0.482156	1.00075e-15	-0.568703	1.77022e-22
KRT80	brown	-0.746873	3.94832e-45	0.746873	3.94832e-45	0.751161	6.58562e-46	-0.348188	2.02532e-08	0.282868	6.59384e-06	-0.70058	1.25806e-37	-0.256883	4.55884e-05	-0.534207	1.48992e-19	-0.548116	1.08191e-20
LACTB2	brown	-0.612575	9.86522e-27	0.612575	9.86522e-27	0.671027	1.50125e-33	-0.495501	1.20351e-16	0.0297124	0.642827	-0.492849	1.84674e-16	-0.146774	0.021289	-0.374341	1.33354e-09	-0.314292	4.84186e-07
LAPTM4B	brown	-0.664429	1.05479e-32	0.664429	1.05479e-32	0.72144	8.07125e-41	-0.266321	2.31114e-05	0.300852	1.53618e-06	-0.64387	3.37807e-30	-0.248147	8.3571e-05	-0.50135	4.61797e-17	-0.496435	1.03401e-16
LARP1	brown	-0.8171	2.6857e-60	0.8171	2.6857e-60	0.838147	3.55557e-66	-0.279967	8.264e-06	0.386697	3.38072e-10	-0.793854	1.25412e-54	-0.259737	3.72248e-05	-0.503276	3.35514e-17	-0.663721	1.29651e-32
LBR	brown	-0.696496	4.92576e-37	0.696496	4.92576e-37	0.763304	3.36575e-48	-0.145831	0.022145	0.365336	3.49838e-09	-0.752327	4.0201e-46	-0.319379	3.08078e-07	-0.573595	6.38221e-23	-0.63839	1.46017e-29
LCN2	brown	-0.618949	2.08789e-27	0.618949	2.08789e-27	0.65975	4.08107e-32	-0.417621	8.40327e-12	0.100084	0.117419	-0.485668	5.78204e-16	-0.23372	0.000216932	-0.286466	4.96606e-06	-0.339509	4.7365e-08
LGR5	brown	-0.727942	7.10147e-42	0.727942	7.10147e-42	0.740874	4.55563e-44	-0.41986	6.33516e-12	0.211044	0.000865852	-0.648519	9.52779e-31	-0.209618	0.00094027	-0.449755	1.1855e-13	-0.457013	4.24877e-14
LHFPL2	brown	0.64444	2.89534e-30	-0.64444	2.89534e-30	-0.73611	3.02989e-43	0.27993	8.28771e-06	-0.176631	0.00546756	0.638572	1.39154e-29	0.432729	1.19861e-12	0.517572	2.93838e-18	0.477152	2.16295e-15
LIG1	brown	-0.68474	2.21274e-35	0.68474	2.21274e-35	0.821801	1.52654e-61	-0.626531	3.14218e-28	0.00134725	0.983227	-0.528132	4.51205e-19	-0.341605	3.86711e-08	-0.411236	1.8596e-11	-0.286422	4.98343e-06
LMBR1	brown	-0.856729	4.10175e-72	0.856729	4.10175e-72	0.876435	2.1021e-79	-0.444322	2.51551e-13	0.261514	3.27709e-05	-0.778384	3.03282e-51	-0.243291	0.000115963	-0.556951	1.91761e-21	-0.588781	2.406e-24
LMBRD1	brown	0.658225	6.30854e-32	-0.658225	6.30854e-32	-0.720261	1.24461e-40	0.191078	0.00261711	-0.346755	2.33444e-08	0.683929	2.85814e-35	0.114635	0.0726935	0.414965	1.17174e-11	0.601981	1.20671e-25
LMNB1	brown	-0.413391	1.42488e-11	0.413391	1.42488e-11	0.612787	9.37377e-27	-0.587198	3.41363e-24	-0.163414	0.0102503	-0.26334	2.87234e-05	-0.262523	3.04725e-05	-0.207639	0.00105337	-0.0461211	0.471476
LMNB2	brown	-0.752296	4.0732e-46	0.752296	4.0732e-46	0.886059	1.9613e-83	-0.501477	4.52171e-17	0.153932	0.0156723	-0.666074	6.51791e-33	-0.282364	6.8593e-06	-0.478305	1.813e-15	-0.456794	4.38409e-14
LOC100127888	brown	-0.636317	2.52128e-29	0.636317	2.52128e-29	0.616484	3.82208e-27	-0.306867	9.22793e-07	0.227582	0.000319887	-0.589869	1.88986e-24	-0.167322	0.00854987	-0.430784	1.54866e-12	-0.462511	1.92132e-14
LOC100190940	brown	-0.743442	1.61223e-44	0.743442	1.61223e-44	0.768834	2.73753e-49	-0.323651	2.09401e-07	0.296419	2.22044e-06	-0.713771	1.29964e-39	-0.257799	4.27288e-05	-0.523389	1.05529e-18	-0.544691	2.08727e-20
LOC100289612	brown	-0.563548	5.09329e-22	0.563548	5.09329e-22	0.69337	1.3791e-36	-0.471484	5.10056e-15	0.0153335	0.810884	-0.480615	1.27046e-15	-0.185048	0.00358234	-0.305473	1.03959e-06	-0.339625	4.68365e-08
LOC283859	brown	-0.644381	2.94238e-30	0.644381	2.94238e-30	0.664789	9.49785e-33	-0.29177	3.24605e-06	0.198572	0.001749	-0.604518	6.68085e-26	-0.313465	5.2071e-07	-0.478746	1.69441e-15	-0.473493	3.76996e-15
LOC286052	brown	0.515945	3.89954e-18	-0.515945	3.89954e-18	-0.56666	2.69694e-22	0.176463	0.00551296	-0.227257	0.000326429	0.516709	3.41502e-18	0.00973224	0.879289	0.253215	5.89568e-05	0.466399	1.08667e-14
LOC90110	brown	0.500635	5.19659e-17	-0.500635	5.19659e-17	-0.622652	8.33387e-28	0.241417	0.000131356	-0.183545	0.00386819	0.531006	2.67835e-19	-0.0209357	0.743874	0.311689	6.08249e-07	0.437223	6.58986e-13
LONP1	brown	-0.79292	2.0454e-54	0.79292	2.0454e-54	0.853968	3.52158e-71	-0.336243	6.4772e-08	0.301176	1.49502e-06	-0.773191	3.60658e-50	-0.298342	1.89398e-06	-0.57161	9.67303e-23	-0.63042	1.16561e-28
LPAR1	brown	0.887002	7.55691e-84	-0.887002	7.55691e-84	-0.906747	1.75555e-93	0.546287	1.53838e-20	-0.189849	0.00279218	0.744827	9.15967e-45	0.348799	1.90596e-08	0.583373	7.88601e-24	0.51204	7.643e-18
LPCAT2	brown	-0.565514	3.41091e-22	0.565514	3.41091e-22	0.553568	3.74228e-21	-0.335198	7.15374e-08	0.17952	0.00473845	-0.495444	1.21471e-16	-0.167797	0.00836149	-0.408326	2.65613e-11	-0.341066	4.07466e-08
LPHN3	brown	0.790703	6.46735e-54	-0.790703	6.46735e-54	-0.776593	7.17608e-51	0.417224	8.83277e-12	-0.277233	1.01998e-05	0.712555	2.00257e-39	0.0812436	0.204132	0.419882	6.31731e-12	0.550408	6.94116e-21
LRFN4	brown	-0.605378	5.46172e-26	0.605378	5.46172e-26	0.69813	2.86053e-37	-0.517056	3.21462e-18	-0.0179397	0.779506	-0.475215	2.90474e-15	-0.403107	4.99042e-11	-0.469009	7.3822e-15	-0.275148	1.19583e-05
LRP11	brown	-0.824965	2.11235e-62	0.824965	2.11235e-62	0.826659	7.20794e-63	-0.388373	2.79424e-10	0.290623	3.56134e-06	-0.756815	5.86714e-47	-0.262166	3.12684e-05	-0.578748	2.1388e-23	-0.548205	1.06354e-20
LRP8	brown	-0.870466	4.52989e-77	0.870466	4.52989e-77	0.910517	1.44796e-95	-0.386389	3.50078e-10	0.319877	2.94619e-07	-0.821445	1.90205e-61	-0.275103	1.19988e-05	-0.573581	6.40064e-23	-0.665201	8.41803e-33
LRRC36	brown	-0.670623	1.6939e-33	0.670623	1.6939e-33	0.674287	5.62363e-34	-0.296973	2.12115e-06	0.261051	3.38794e-05	-0.618017	2.62629e-27	-0.193775	0.00226754	-0.445221	2.22328e-13	-0.479861	1.42732e-15
LRRC8E	brown	-0.79138	4.55749e-54	0.79138	4.55749e-54	0.800355	3.88029e-56	-0.386669	3.3917e-10	0.256004	4.85046e-05	-0.720565	1.11336e-40	-0.331699	9.95204e-08	-0.600437	1.72485e-25	-0.531659	2.37772e-19
LRRN2	brown	0.743918	1.32808e-44	-0.743918	1.32808e-44	-0.764857	1.67498e-48	0.253115	5.93678e-05	-0.371989	1.72056e-09	0.73021	2.99259e-42	0.049569	0.438945	0.37637	1.06874e-09	0.615136	5.30811e-27
LRRN3	brown	0.588746	2.42471e-24	-0.588746	2.42471e-24	-0.641318	6.70381e-30	0.328347	1.36018e-07	-0.154492	0.0152935	0.518185	2.6403e-18	0.34653	2.38696e-08	0.550745	6.50094e-21	0.364301	3.90148e-09
LSM2	brown	-0.705753	2.15757e-38	0.705753	2.15757e-38	0.804162	4.76916e-57	-0.303147	1.2665e-06	0.26156	3.2662e-05	-0.714912	8.64714e-40	-0.104865	0.100819	-0.387313	3.15245e-10	-0.560555	9.32824e-22
LSM5	brown	-0.801016	2.70525e-56	0.801016	2.70525e-56	0.873331	3.5541e-78	-0.394962	1.30698e-10	0.233203	0.000224236	-0.761882	6.34605e-48	-0.325306	1.80013e-07	-0.57289	7.39927e-23	-0.563128	5.54685e-22
LSM7	brown	-0.849302	1.20823e-69	0.849302	1.20823e-69	0.915832	1.15122e-98	-0.420585	5.77898e-12	0.298797	1.82366e-06	-0.786801	4.74082e-53	-0.22373	0.000406049	-0.482722	9.16417e-16	-0.58282	8.89204e-24
LTV1	brown	-0.739363	8.34667e-44	0.739363	8.34667e-44	0.811325	8.13417e-59	-0.292755	2.99678e-06	0.293704	2.77397e-06	-0.744684	9.71318e-45	-0.123615	0.0528211	-0.464618	1.41203e-14	-0.609994	1.83136e-26
LY6G6D	brown	-0.756167	7.76614e-47	0.756167	7.76614e-47	0.749279	1.45164e-45	-0.26182	3.20565e-05	0.348208	2.02134e-08	-0.71844	2.42044e-40	-0.2344	0.000207658	-0.504203	2.87468e-17	-0.560541	9.35443e-22
LYAR	brown	-0.840495	6.9691e-67	0.840495	6.9691e-67	0.90674	1.7708e-93	-0.263667	2.80492e-05	0.413364	1.42977e-11	-0.866477	1.41885e-75	-0.187705	0.00312313	-0.539388	5.68909e-20	-0.74261	2.26057e-44
LYN	brown	-0.601298	1.41377e-25	0.601298	1.41377e-25	0.565071	3.73452e-22	-0.299485	1.72223e-06	0.276182	1.10532e-05	-0.51726	3.10268e-18	0.189816	0.00279706	-0.0260177	0.684697	-0.451392	9.42561e-14
LYPD6B	brown	-0.511553	8.30688e-18	0.511553	8.30688e-18	0.553163	4.05211e-21	-0.302416	1.34709e-06	0.111674	0.0804493	-0.438481	5.56561e-13	-0.242329	0.00012364	-0.362237	4.84261e-09	-0.307556	8.6982e-07
MACC1	brown	-0.869245	1.31645e-76	0.869245	1.31645e-76	0.874641	1.0875e-78	-0.504909	2.55503e-17	0.24152	0.000130457	-0.748061	2.41232e-45	-0.269567	1.81859e-05	-0.549655	8.03362e-21	-0.529536	3.49911e-19
MACROD1	brown	-0.521506	1.4731e-18	0.521506	1.4731e-18	0.55797	1.56567e-21	-0.478408	1.78449e-15	-0.0690265	0.28085	-0.394541	1.37273e-10	-0.248358	8.23787e-05	-0.393838	1.48955e-10	-0.208016	0.00103091
MAD1L1	brown	-0.62003	1.59881e-27	0.62003	1.59881e-27	0.645469	2.19112e-30	-0.268008	2.04128e-05	0.242747	0.000120246	-0.598953	2.42706e-25	-0.104758	0.10117	-0.291687	3.26797e-06	-0.49638	1.04335e-16
MAD2L1	brown	-0.671711	1.22312e-33	0.671711	1.22312e-33	0.827103	5.4267e-63	-0.633185	5.70908e-29	-0.0274499	0.668344	-0.526173	6.4192e-19	-0.220521	0.000493775	-0.38194	5.77348e-10	-0.28564	5.30188e-06
MAGOH	brown	-0.715347	7.39857e-40	0.715347	7.39857e-40	0.773336	3.36891e-50	-0.24907	7.84723e-05	0.337306	5.85216e-08	-0.7267	1.13595e-41	-0.0692157	0.279531	-0.393118	1.61936e-10	-0.618577	2.2885e-27
MAN1A1	brown	0.695871	6.05854e-37	-0.695871	6.05854e-37	-0.722337	5.79413e-41	0.210676	0.000884553	-0.343095	3.34485e-08	0.683748	3.02565e-35	0.306828	9.25901e-07	0.559859	1.07287e-21	0.54868	9.70417e-21
MANEAL	brown	-0.550495	6.82483e-21	0.550495	6.82483e-21	0.620706	1.35237e-27	-0.385119	4.04139e-10	0.0542748	0.396686	-0.493301	1.71741e-16	-0.279666	8.45861e-06	-0.446832	1.78005e-13	-0.320726	2.72946e-07
MANF	brown	-0.605401	5.43191e-26	0.605401	5.43191e-26	0.676326	3.02353e-34	-0.205595	0.00118313	0.353507	1.18791e-08	-0.594668	6.44221e-25	0.00993804	0.876757	-0.226803	0.000335792	-0.518012	2.72107e-18
MAP7D2	brown	-0.478133	1.86131e-15	0.478133	1.86131e-15	0.517967	2.74257e-18	-0.209152	0.00096583	0.185106	0.0035716	-0.466339	1.09639e-14	-0.158388	0.0128723	-0.360901	5.56525e-09	-0.355158	1.00461e-08
MARCKS	brown	0.708251	9.0863e-39	-0.708251	9.0863e-39	-0.796713	2.76235e-55	0.342536	3.53205e-08	-0.198353	0.00177012	0.67826	1.6701e-34	0.281253	7.47924e-06	0.530666	2.84955e-19	0.533863	1.58722e-19
MARCKSL1	brown	-0.655088	1.53376e-31	0.655088	1.53376e-31	0.705212	2.59982e-38	-0.61907	2.02687e-27	-0.0109932	0.863792	-0.438706	5.39913e-13	-0.241319	0.000132213	-0.292809	2.98368e-06	-0.194884	0.00213655
MASTL	brown	-0.669245	2.55447e-33	0.669245	2.55447e-33	0.746741	4.16855e-45	-0.444923	2.31615e-13	0.101967	0.110642	-0.582999	8.55398e-24	-0.375295	1.20193e-09	-0.512533	7.02428e-18	-0.411394	1.82376e-11
MATN2	brown	0.758759	2.51511e-47	-0.758759	2.51511e-47	-0.793361	1.62421e-54	0.427663	2.32797e-12	-0.261186	3.35528e-05	0.681526	6.06885e-35	0.0975017	0.127234	0.406127	3.46913e-11	0.536819	9.19e-20
MCCC2	brown	-0.520418	1.78487e-18	0.520418	1.78487e-18	0.644714	2.68876e-30	-0.638461	1.43322e-29	-0.138847	0.0294655	-0.338193	5.37553e-08	-0.28131	7.44655e-06	-0.318129	3.44567e-07	-0.123806	0.0524529
MCFD2	brown	-0.713854	1.26193e-39	0.713854	1.26193e-39	0.774847	1.64951e-50	-0.257176	4.46562e-05	0.321914	2.45177e-07	-0.723828	3.33269e-41	-0.134055	0.0356098	-0.503246	3.37184e-17	-0.613862	7.22988e-27
MCM10	brown	-0.762391	5.05904e-48	0.762391	5.05904e-48	0.895871	6.18552e-88	-0.48875	3.55442e-16	0.157238	0.013549	-0.686433	1.29353e-35	-0.312441	5.69601e-07	-0.516014	3.85312e-18	-0.50116	4.76528e-17
MCM2	brown	-0.72821	6.41669e-42	0.72821	6.41669e-42	0.861066	1.2753e-73	-0.503021	3.50059e-17	0.157269	0.0135307	-0.636724	2.26539e-29	-0.226795	0.00033597	-0.405024	3.96373e-11	-0.430056	1.70378e-12
MCM3	brown	-0.810999	9.82707e-59	0.810999	9.82707e-59	0.909235	7.57971e-95	-0.377155	9.8053e-10	0.309712	7.22293e-07	-0.775716	1.09105e-50	-0.191356	0.00257895	-0.454233	6.31219e-14	-0.605701	5.06204e-26
MCM4	brown	-0.709345	6.20245e-39	0.709345	6.20245e-39	0.862394	4.30348e-74	-0.525597	7.11728e-19	0.107829	0.0914991	-0.61563	4.70771e-27	-0.278097	9.54636e-06	-0.46572	1.20104e-14	-0.404731	4.1062e-11
MCM6	brown	-0.702346	6.92073e-38	0.702346	6.92073e-38	0.847503	4.5742e-69	-0.457002	4.25526e-14	0.135613	0.0335023	-0.651133	4.63134e-31	-0.175484	0.0057839	-0.382092	5.67639e-10	-0.473311	3.87484e-15
MCM7	brown	-0.794868	7.35217e-55	0.794868	7.35217e-55	0.904474	2.87311e-92	-0.450204	1.11338e-13	0.257701	4.30271e-05	-0.721396	8.20359e-41	-0.214466	0.000708862	-0.449798	1.17839e-13	-0.521781	1.4034e-18
MCM8	brown	-0.760712	1.06578e-47	0.760712	1.06578e-47	0.839044	1.91324e-66	-0.372494	1.62926e-09	0.261332	3.32018e-05	-0.721513	7.85631e-41	-0.210913	0.00087249	-0.492207	2.04754e-16	-0.54189	3.55255e-20
MEF2C	brown	0.723971	3.1591e-41	-0.723971	3.1591e-41	-0.827248	4.94514e-63	0.658283	6.20593e-32	0.0909384	0.155027	0.557824	1.61198e-21	0.536318	1.00849e-19	0.665333	8.09905e-33	0.300491	1.58343e-06
MELK	brown	-0.651331	4.38374e-31	0.651331	4.38374e-31	0.81724	2.46892e-60	-0.629578	1.44652e-28	-0.0626385	0.327875	-0.50839	1.42253e-17	-0.32585	1.71243e-07	-0.448868	1.34173e-13	-0.279426	8.6173e-06
MEST	brown	-0.731392	1.90048e-42	0.731392	1.90048e-42	0.800084	4.49502e-56	-0.588608	2.49994e-24	0.0755994	0.237451	-0.598262	2.84343e-25	-0.190926	0.00263825	-0.4275	2.3779e-12	-0.368271	2.56317e-09
MET	brown	-0.815659	6.36023e-60	0.815659	6.36023e-60	0.854952	1.64528e-71	-0.547433	1.23424e-20	0.150778	0.0179639	-0.676836	2.58639e-34	-0.286036	5.13841e-06	-0.558535	1.3986e-21	-0.460376	2.61934e-14
METTL1	brown	-0.823782	4.44478e-62	0.823782	4.44478e-62	0.85877	8.12915e-73	-0.326838	1.5637e-07	0.387174	3.20252e-10	-0.78742	3.46709e-53	-0.187375	0.00317697	-0.473468	3.78435e-15	-0.645418	2.22166e-30
METTL11A	brown	-0.875461	5.1476e-79	0.875461	5.1476e-79	0.88013	6.55347e-81	-0.361442	5.26055e-09	0.380545	6.74326e-10	-0.816201	4.60161e-60	-0.153777	0.0157786	-0.509567	1.16527e-17	-0.662744	1.72175e-32
METTL7A	brown	0.871121	2.54464e-77	-0.871121	2.54464e-77	-0.910494	1.49313e-95	0.350632	1.58685e-08	-0.377826	9.1081e-10	0.856111	6.66512e-72	0.202451	0.00141158	0.57256	7.93007e-23	0.695109	7.79198e-37
MEX3A	brown	-0.796905	2.49284e-55	0.796905	2.49284e-55	0.834678	3.76907e-65	-0.388076	2.89036e-10	0.266584	2.26687e-05	-0.754521	1.57756e-46	-0.29499	2.49704e-06	-0.552861	4.29973e-21	-0.568458	1.86208e-22
MEX3D	brown	-0.790599	6.82306e-54	0.790599	6.82306e-54	0.796967	2.41261e-55	-0.314329	4.82604e-07	0.303969	1.18135e-06	-0.762451	4.92561e-48	-0.252447	6.2185e-05	-0.593796	7.84374e-25	-0.587037	3.53681e-24
MGC16075	brown	-0.559202	1.22392e-21	0.559202	1.22392e-21	0.59636	4.38924e-25	-0.391842	1.87687e-10	0.102406	0.10911	-0.474207	3.38423e-15	-0.187049	0.00323126	-0.368901	2.39656e-09	-0.316844	3.86332e-07
MGC27345	brown	-0.810868	1.06033e-58	0.810868	1.06033e-58	0.829819	9.39872e-64	-0.260565	3.50837e-05	0.396401	1.10469e-10	-0.81081	1.09672e-58	-0.283138	6.45587e-06	-0.55409	3.37723e-21	-0.664952	9.05539e-33
MIF	brown	-0.857199	2.83182e-72	0.857199	2.83182e-72	0.901372	1.16653e-90	-0.276461	1.08205e-05	0.426516	2.70146e-12	-0.853712	4.29022e-71	-0.162926	0.0104823	-0.522057	1.33654e-18	-0.71831	2.53744e-40
MIPEP	brown	-0.611576	1.25432e-26	0.611576	1.25432e-26	0.700557	1.26769e-37	-0.506139	2.07919e-17	0.0304184	0.634949	-0.47257	4.33255e-15	-0.303392	1.24048e-06	-0.412322	1.62661e-11	-0.275597	1.15566e-05
MIR17HG	brown	-0.616571	3.7424e-27	0.616571	3.7424e-27	0.654068	2.04304e-31	-0.327498	1.47134e-07	0.144209	0.0236882	-0.572487	8.05269e-23	-0.329585	1.2125e-07	-0.438152	5.81728e-13	-0.4254	3.12062e-12
MKI67	brown	-0.628834	1.7494e-28	0.628834	1.7494e-28	0.787128	4.02006e-53	-0.513545	5.90331e-18	0.0589618	0.357118	-0.51165	8.16986e-18	-0.368039	2.62743e-09	-0.438201	5.77881e-13	-0.311494	6.18659e-07
MLF1IP	brown	-0.337297	5.8569e-08	0.337297	5.8569e-08	0.501492	4.51084e-17	-0.504672	2.65838e-17	-0.159114	0.0124604	-0.203112	0.00136045	-0.250114	7.30518e-05	-0.201311	0.00150394	-0.0287664	0.653447
MLXIPL	brown	-0.606313	4.38401e-26	0.606313	4.38401e-26	0.620641	1.37438e-27	-0.46806	8.50008e-15	0.0318532	0.619062	-0.487922	4.05303e-16	-0.370731	1.97013e-09	-0.497674	8.44898e-17	-0.311133	6.38458e-07
MME	brown	-0.523306	1.07092e-18	0.523306	1.07092e-18	0.528294	4.38184e-19	-0.176538	0.00549264	0.251164	6.79583e-05	-0.520857	1.65207e-18	-0.134534	0.0349502	-0.341678	3.83982e-08	-0.463299	1.71262e-14
MMP1	brown	-0.724408	2.68478e-41	0.724408	2.68478e-41	0.731386	1.90529e-42	-0.315162	4.48451e-07	0.38416	4.50253e-10	-0.643572	3.65996e-30	0.0328205	0.608451	-0.285195	5.49165e-06	-0.526219	6.36619e-19
MMP10	brown	-0.631528	8.76303e-29	0.631528	8.76303e-29	0.671135	1.45369e-33	-0.279083	8.84811e-06	0.28232	6.88286e-06	-0.599564	2.10933e-25	-0.128475	0.0441003	-0.360197	5.98687e-09	-0.481251	1.15141e-15
MMP12	brown	-0.581498	1.18403e-23	0.581498	1.18403e-23	0.577631	2.71521e-23	-0.345697	2.59136e-08	0.257343	4.41308e-05	-0.491073	2.45541e-16	0.294967	2.50179e-06	-0.0246436	0.700526	-0.394314	1.40934e-10
MMP3	brown	-0.80237	1.28651e-56	0.80237	1.28651e-56	0.793573	1.45352e-54	-0.290062	3.72599e-06	0.432989	1.15814e-12	-0.742619	2.25272e-44	-0.057827	0.366463	-0.375252	1.20769e-09	-0.616777	3.55836e-27
MND1	brown	-0.700428	1.32403e-37	0.700428	1.32403e-37	0.857851	1.6899e-72	-0.580567	1.44725e-23	0.0184895	0.77293	-0.577325	2.89811e-23	-0.337763	5.60144e-08	-0.461816	2.12561e-14	-0.353663	1.16928e-08
MOBKL2A	brown	0.703503	4.66749e-38	-0.703503	4.66749e-38	-0.766431	8.21487e-49	0.542121	3.40104e-20	-0.0483923	0.4499	0.558046	1.54199e-21	0.430345	1.64049e-12	0.655191	1.49003e-31	0.329342	1.24022e-07
MOCS3	brown	-0.761379	7.93165e-48	0.761379	7.93165e-48	0.8256	1.41389e-62	-0.409911	2.1882e-11	0.218213	0.000567391	-0.705512	2.34433e-38	-0.273307	1.37453e-05	-0.563453	5.19209e-22	-0.506918	1.82361e-17
MORC4	brown	-0.776818	6.44366e-51	0.776818	6.44366e-51	0.810883	1.05147e-58	-0.334027	7.99357e-08	0.309115	7.60529e-07	-0.744059	1.25412e-44	-0.163585	0.01017	-0.499061	6.73266e-17	-0.603415	8.64581e-26
MOSC2	brown	0.715724	6.46026e-40	-0.715724	6.46026e-40	-0.744515	1.04085e-44	0.293132	2.90642e-06	-0.329272	1.24837e-07	0.675405	4.00374e-34	0.136305	0.0326022	0.455516	5.26046e-14	0.537885	7.53479e-20
MPEG1	brown	0.6567	9.72888e-32	-0.6567	9.72888e-32	-0.704932	2.86154e-38	0.389695	2.40237e-10	-0.0472947	0.460257	0.572568	7.91738e-23	0.708751	7.63317e-39	0.773688	2.8537e-50	0.371626	1.7892e-09
MPHOSPH9	brown	-0.504241	2.85685e-17	0.504241	2.85685e-17	0.593337	8.6993e-25	-0.39236	1.76793e-10	0.0292206	0.648339	-0.453568	6.93636e-14	-0.0577042	0.367484	-0.216848	0.000615603	-0.322239	2.38068e-07
MPP6	brown	-0.733807	7.4617e-43	0.733807	7.4617e-43	0.78604	6.9588e-53	-0.267921	2.05437e-05	0.314062	4.94114e-07	-0.733848	7.34154e-43	-0.16825	0.00818527	-0.477462	2.06283e-15	-0.601295	1.41471e-25
MRPL3	brown	-0.835556	2.08451e-65	0.835556	2.08451e-65	0.904075	4.65752e-92	-0.408522	2.59333e-11	0.28378	6.13917e-06	-0.802842	9.91575e-57	-0.179577	0.00472485	-0.513701	5.74682e-18	-0.611744	1.20473e-26
MRPL36	brown	-0.806842	1.06082e-57	0.806842	1.06082e-57	0.857082	3.10483e-72	-0.265894	2.38458e-05	0.385048	4.07408e-10	-0.816405	4.07362e-60	-0.157991	0.0131024	-0.527295	5.24681e-19	-0.665169	8.49683e-33
MRPS2	brown	-0.681136	6.85385e-35	0.681136	6.85385e-35	0.763549	3.01632e-48	-0.355514	9.68832e-09	0.204885	0.00123153	-0.618164	2.53275e-27	-0.18056	0.00449804	-0.389573	2.43594e-10	-0.487778	4.1464e-16
MRPS23	brown	-0.832996	1.16093e-64	0.832996	1.16093e-64	0.883071	3.81584e-82	-0.3206	2.76064e-07	0.367729	2.71535e-09	-0.827443	4.36382e-63	-0.098035	0.125157	-0.479418	1.52801e-15	-0.676187	3.15393e-34
MRPS26	brown	-0.582966	8.61454e-24	0.582966	8.61454e-24	0.60968	1.97373e-26	-0.196677	0.00193926	0.285593	5.3218e-06	-0.584773	5.81165e-24	-0.0374545	0.558774	-0.315543	4.33587e-07	-0.468596	7.84966e-15
MRTO4	brown	-0.722658	5.14536e-41	0.722658	5.14536e-41	0.83574	1.84008e-65	-0.379649	7.44798e-10	0.229913	0.000276354	-0.694786	8.66731e-37	-0.195228	0.00209732	-0.463198	1.73822e-14	-0.538226	7.0708e-20
MSH2	brown	-0.706398	1.72748e-38	0.706398	1.72748e-38	0.80205	1.53418e-56	-0.363431	4.27426e-09	0.200383	0.00158324	-0.693201	1.45768e-36	-0.229934	0.000275993	-0.460605	2.53389e-14	-0.516089	3.80285e-18
MSH6	brown	-0.787231	3.81557e-53	0.787231	3.81557e-53	0.846864	7.30875e-69	-0.183418	0.00389337	0.434259	9.78728e-13	-0.837915	4.17074e-66	-0.107235	0.0933086	-0.454531	6.05146e-14	-0.72419	2.91148e-41
MSI2	brown	-0.802004	1.57351e-56	0.802004	1.57351e-56	0.850057	6.87579e-70	-0.448247	1.46285e-13	0.210656	0.000885572	-0.729675	3.67192e-42	-0.234838	0.000201885	-0.546947	1.35528e-20	-0.550281	7.11444e-21
MSL3L2	brown	-0.737818	1.54317e-43	0.737818	1.54317e-43	0.78867	1.83561e-53	-0.490703	2.60486e-16	0.112208	0.079003	-0.653238	2.57708e-31	-0.261494	3.28187e-05	-0.48451	6.93285e-16	-0.45594	4.95249e-14
MSX1	brown	-0.660861	2.9658e-32	0.660861	2.9658e-32	0.647657	1.2066e-30	-0.211247	0.000855741	0.267162	2.17257e-05	-0.638143	1.55879e-29	-0.23296	0.000227739	-0.493759	1.59517e-16	-0.573347	6.72288e-23
MSX2	brown	-0.808643	3.81258e-58	0.808643	3.81258e-58	0.76933	2.17829e-49	-0.351768	1.41587e-08	0.276677	1.06436e-05	-0.726696	1.13765e-41	-0.229727	0.000279614	-0.497399	8.83746e-17	-0.600638	1.64652e-25
MTERFD1	brown	-0.784663	1.38756e-52	0.784663	1.38756e-52	0.800289	4.02166e-56	-0.239965	0.000144578	0.379659	7.43977e-10	-0.796275	3.48833e-55	-0.173042	0.00651267	-0.509751	1.12941e-17	-0.674498	5.27478e-34
MTHFD1	brown	-0.733862	7.30247e-43	0.733862	7.30247e-43	0.816668	3.47896e-60	-0.347069	2.26303e-08	0.272133	1.50146e-05	-0.703176	5.21698e-38	-0.0818523	0.200752	-0.389852	2.35949e-10	-0.565635	3.32767e-22
MTHFD1L	brown	-0.900348	3.85351e-90	0.900348	3.85351e-90	0.93051	2.0215e-108	-0.285141	5.51519e-06	0.462209	2.00764e-14	-0.889732	4.54517e-85	-0.176815	0.00541826	-0.532826	1.92034e-19	-0.758781	2.49157e-47
MTHFD2	brown	-0.807426	7.62391e-58	0.807426	7.62391e-58	0.881415	1.9097e-81	-0.407503	2.93606e-11	0.285667	5.29041e-06	-0.762022	5.96184e-48	-0.114898	0.0720376	-0.436878	6.90184e-13	-0.60731	3.46449e-26
MYBL2	brown	-0.777096	5.63958e-51	0.777096	5.63958e-51	0.883697	2.06338e-82	-0.517156	3.15946e-18	0.157714	0.0132655	-0.674184	5.80179e-34	-0.306215	9.75812e-07	-0.460434	2.59742e-14	-0.461504	2.2243e-14
MYC	brown	-0.876356	2.25929e-79	0.876356	2.25929e-79	0.872066	1.10183e-77	-0.186609	0.00330555	0.506633	1.91331e-17	-0.88579	2.57014e-83	-0.170406	0.00739046	-0.557077	1.87025e-21	-0.766003	9.97529e-49
MYEOV	brown	-0.60582	4.92338e-26	0.60582	4.92338e-26	0.589114	2.23502e-24	-0.372302	1.66343e-09	0.129223	0.0428715	-0.468692	7.73813e-15	-0.124444	0.0512388	-0.287512	4.56983e-06	-0.35451	1.07302e-08
MYO19	brown	-0.55908	1.25424e-21	0.55908	1.25424e-21	0.722251	5.98167e-41	-0.580518	1.46256e-23	-0.110043	0.0849963	-0.432706	1.20232e-12	-0.3623	4.81096e-09	-0.427483	2.38319e-12	-0.233509	0.000219885
MYO1B	brown	-0.517889	2.78014e-18	0.517889	2.78014e-18	0.586201	4.25085e-24	-0.511134	8.92366e-18	0.0323014	0.614136	-0.371702	1.77474e-09	-0.144055	0.0238393	-0.199801	0.00163487	-0.197078	0.00189748
MYO1C	brown	0.790615	6.76573e-54	-0.790615	6.76573e-54	-0.83873	2.37801e-66	0.524703	8.34975e-19	-0.150251	0.0183739	0.679874	1.01465e-34	0.249709	7.51117e-05	0.452501	8.06376e-14	0.467917	8.68189e-15
NAA16	brown	-0.79544	5.43524e-55	0.79544	5.43524e-55	0.841543	3.33713e-67	-0.286189	5.07652e-06	0.34707	2.26293e-08	-0.805944	1.75976e-57	-0.217412	0.000595245	-0.555878	2.37285e-21	-0.64993	6.46026e-31
NAA25	brown	-0.848429	2.31063e-69	0.848429	2.31063e-69	0.851295	2.70914e-70	-0.299223	1.7602e-06	0.383455	4.87323e-10	-0.837088	7.35092e-66	-0.260767	3.45784e-05	-0.554048	3.4054e-21	-0.687121	1.03907e-35
NAA38	brown	-0.698961	2.16734e-37	0.698961	2.16734e-37	0.752859	3.20757e-46	-0.457263	4.09953e-14	0.0982084	0.124487	-0.620589	1.39216e-27	-0.268663	1.9448e-05	-0.462947	1.8029e-14	-0.437356	6.47373e-13
NAALADL1	brown	0.745135	8.07358e-45	-0.745135	8.07358e-45	-0.765585	1.2056e-48	0.272842	1.42362e-05	-0.352276	1.34518e-08	0.701598	8.91842e-38	0.110207	0.0845316	0.388181	2.85608e-10	0.585106	5.40377e-24
NANP	brown	-0.788033	2.53986e-53	0.788033	2.53986e-53	0.823558	5.11526e-62	-0.330162	1.14909e-07	0.299284	1.75125e-06	-0.766891	6.66366e-49	-0.280317	8.04339e-06	-0.582613	9.30087e-24	-0.609665	1.98096e-26
NAP1L2	brown	0.800599	3.39687e-56	-0.800599	3.39687e-56	-0.80517	2.71742e-57	0.682463	4.52942e-35	-0.0718874	0.261344	0.576667	3.33334e-23	0.206855	0.00110149	0.35185	1.40413e-08	0.351097	1.51457e-08
NARS2	brown	-0.681197	6.72466e-35	0.681197	6.72466e-35	0.783219	2.84649e-52	-0.476992	2.21644e-15	0.0824574	0.197432	-0.608149	2.84068e-26	-0.181043	0.00439038	-0.412157	1.65995e-11	-0.415057	1.15839e-11
NAT10	brown	-0.869592	9.73243e-77	0.869592	9.73243e-77	0.920594	1.27341e-101	-0.350257	1.64761e-08	0.379389	7.66535e-10	-0.839283	1.62097e-66	-0.243855	0.000111671	-0.552296	4.80256e-21	-0.672959	8.40129e-34
NAT9	brown	-0.785156	1.08469e-52	0.785156	1.08469e-52	0.816966	2.91031e-60	-0.431508	1.40811e-12	0.238577	0.000158364	-0.719499	1.64489e-40	-0.276467	1.08153e-05	-0.503333	3.32349e-17	-0.521214	1.55106e-18
NBEAL2	brown	-0.539611	5.456e-20	0.539611	5.456e-20	0.550921	6.28127e-21	-0.445694	2.08285e-13	0.012648	0.843536	-0.395988	1.15939e-10	-0.353312	1.21157e-08	-0.314436	4.78101e-07	-0.243063	0.000117738
NCAPD2	brown	-0.615715	4.61104e-27	0.615715	4.61104e-27	0.722055	6.43276e-41	-0.438383	5.63926e-13	0.0653909	0.307024	-0.520888	1.64299e-18	-0.30989	7.11189e-07	-0.392346	1.77069e-10	-0.330668	1.09603e-07
NCAPD3	brown	-0.805436	2.34146e-57	0.805436	2.34146e-57	0.915704	1.37449e-98	-0.420176	6.08625e-12	0.25847	4.07419e-05	-0.758912	2.35277e-47	-0.241774	0.000128279	-0.504513	2.72984e-17	-0.569802	1.40973e-22
NCAPG	brown	-0.557003	1.89815e-21	0.557003	1.89815e-21	0.731674	1.70499e-42	-0.546245	1.55074e-20	-0.0566075	0.376674	-0.44333	2.8819e-13	-0.373018	1.53957e-09	-0.415085	1.15442e-11	-0.249321	7.71325e-05
NCL	brown	-0.82839	2.37272e-63	0.82839	2.37272e-63	0.876802	1.49705e-79	-0.183333	0.00391024	0.4821	1.00935e-15	-0.871406	1.97877e-77	-0.215757	0.000656818	-0.536735	9.33316e-20	-0.750566	8.4627e-46
NCOA4	brown	0.820736	2.94491e-61	-0.820736	2.94491e-61	-0.834798	3.47498e-65	0.222322	0.000442582	-0.444893	2.32578e-13	0.815735	6.07815e-60	0.231325	0.00025274	0.524515	8.63492e-19	0.682894	3.95663e-35
NCOA7	brown	-0.521584	1.45315e-18	0.521584	1.45315e-18	0.541979	3.4936e-20	-0.302251	1.36586e-06	0.174241	0.00614528	-0.436978	6.81051e-13	-0.169135	0.00785009	-0.276102	1.11204e-05	-0.33386	8.12026e-08
NDC80	brown	-0.516162	3.75499e-18	0.516162	3.75499e-18	0.689585	4.71499e-36	-0.584361	6.35854e-24	-0.126201	0.0480178	-0.39017	2.27494e-10	-0.27331	1.37422e-05	-0.306009	9.93118e-07	-0.186889	0.00325802
NDRG2	brown	0.797382	1.93199e-55	-0.797382	1.93199e-55	-0.788673	1.83314e-53	0.321548	2.53418e-07	-0.357898	7.58974e-09	0.759123	2.14497e-47	0.110725	0.0830703	0.45581	5.04533e-14	0.631332	9.21719e-29
NDRG3	brown	-0.734482	5.73506e-43	0.734482	5.73506e-43	0.776222	8.5713e-51	-0.39823	8.90976e-11	0.190077	0.00275898	-0.675513	3.87381e-34	-0.321325	2.58576e-07	-0.58624	4.21488e-24	-0.487236	4.51687e-16
NDUFAF2	brown	-0.735349	4.0852e-43	0.735349	4.0852e-43	0.802443	1.23619e-56	-0.164269	0.00985448	0.40761	2.898e-11	-0.799702	5.53274e-56	-0.109057	0.0878462	-0.499928	5.83818e-17	-0.673762	6.59175e-34
NEBL	brown	-0.859997	3.03392e-73	0.859997	3.03392e-73	0.892433	2.61788e-86	-0.491143	2.42802e-16	0.224495	0.000387386	-0.755512	1.03012e-46	-0.372729	1.58847e-09	-0.631931	7.89731e-29	-0.526601	5.94362e-19
NEDD9	brown	0.661328	2.59257e-32	-0.661328	2.59257e-32	-0.731665	1.71078e-42	0.175859	0.00567869	-0.337121	5.95657e-08	0.723249	4.13254e-41	0.116571	0.0679619	0.416701	9.43251e-12	0.616307	3.99094e-27
NEK2	brown	-0.715263	7.62411e-40	0.715263	7.62411e-40	0.86054	1.9546e-73	-0.6243	5.51546e-28	-0.00800645	0.900572	-0.581212	1.25945e-23	-0.310215	6.91428e-07	-0.481185	1.16328e-15	-0.338501	5.21872e-08
NEK6	brown	-0.74536	7.36211e-45	0.74536	7.36211e-45	0.790593	6.8428e-54	-0.471349	5.205e-15	0.172588	0.0066569	-0.63203	7.69859e-29	-0.150872	0.0178915	-0.402577	5.31729e-11	-0.470263	6.12393e-15
NFE2L3	brown	-0.898431	3.49135e-89	0.898431	3.49135e-89	0.917853	6.73264e-100	-0.515283	4.37291e-18	0.266925	2.21087e-05	-0.772493	5.00577e-50	-0.240179	0.000142548	-0.496673	9.94758e-17	-0.564469	4.22253e-22
NFXL1	brown	-0.763574	2.98275e-48	0.763574	2.98275e-48	0.793778	1.30508e-54	-0.434007	1.01212e-12	0.172796	0.00659033	-0.695824	6.15374e-37	-0.21849	0.000558062	-0.473283	3.89164e-15	-0.522081	1.33074e-18
NHP2	brown	-0.804408	4.16052e-57	0.804408	4.16052e-57	0.876062	2.96328e-79	-0.291154	3.41181e-06	0.375153	1.22072e-09	-0.801081	2.61042e-56	-0.129819	0.0419142	-0.483452	8.17905e-16	-0.639097	1.21087e-29
NIP7	brown	-0.777211	5.33629e-51	0.777211	5.33629e-51	0.852232	1.33142e-70	-0.557685	1.65723e-21	0.115934	0.0694902	-0.65619	1.12385e-31	-0.24218	0.000124873	-0.48618	5.33458e-16	-0.439403	4.91459e-13
NIPSNAP1	brown	-0.501407	4.57431e-17	0.501407	4.57431e-17	0.608398	2.67749e-26	-0.539598	5.47013e-20	-0.116394	0.0683839	-0.36072	5.67057e-09	-0.21329	0.0007596	-0.327687	1.44585e-07	-0.166327	0.00895715
NKD1	brown	-0.750635	8.21847e-46	0.750635	8.21847e-46	0.7564	7.0202e-47	-0.322641	2.29532e-07	0.250553	7.08787e-05	-0.703302	4.99899e-38	-0.325796	1.72103e-07	-0.544259	2.26643e-20	-0.560823	8.83792e-22
NKRF	brown	-0.901294	1.27825e-90	0.901294	1.27825e-90	0.919151	1.04661e-100	-0.36589	3.29998e-09	0.391614	1.92676e-10	-0.857152	2.93971e-72	-0.204511	0.00125771	-0.549754	7.88099e-21	-0.686811	1.14688e-35
NLE1	brown	-0.817842	1.71745e-60	0.817842	1.71745e-60	0.900388	3.67925e-90	-0.506758	1.87348e-17	0.16394	0.0100051	-0.734364	6.00516e-43	-0.279323	8.68626e-06	-0.500495	5.3179e-17	-0.528134	4.51037e-19
NMRAL1	brown	-0.618297	2.45131e-27	0.618297	2.45131e-27	0.655797	1.2558e-31	-0.339779	4.61458e-08	0.159276	0.0123701	-0.540209	4.87685e-20	-0.200071	0.00161075	-0.409613	2.26948e-11	-0.384214	4.47511e-10
NOB1	brown	-0.889951	3.61754e-85	0.889951	3.61754e-85	0.890415	2.22444e-85	-0.379194	7.8329e-10	0.336649	6.23115e-08	-0.832623	1.48687e-64	-0.214539	0.000705819	-0.51815	2.65633e-18	-0.658161	6.42537e-32
NOC3L	brown	-0.722708	5.05106e-41	0.722708	5.05106e-41	0.797441	1.87202e-55	-0.333868	8.11443e-08	0.238277	0.000161502	-0.723317	4.0298e-41	-0.152177	0.0169139	-0.476232	2.48882e-15	-0.58398	6.90935e-24
NOC4L	brown	-0.682302	4.76275e-35	0.682302	4.76275e-35	0.755355	1.10233e-46	-0.35175	1.41842e-08	0.231997	0.000242165	-0.622939	7.75797e-28	-0.302901	1.29299e-06	-0.482405	9.62764e-16	-0.470742	5.70062e-15
NOLC1	brown	-0.849062	1.44477e-69	0.849062	1.44477e-69	0.919014	1.27535e-100	-0.369641	2.21429e-09	0.330297	1.13469e-07	-0.817632	1.94899e-60	-0.229272	0.000287737	-0.538793	6.36025e-20	-0.656675	9.79906e-32
NOM1	brown	-0.729634	3.7298e-42	0.729634	3.7298e-42	0.773076	3.80672e-50	-0.259751	3.71879e-05	0.299999	1.64986e-06	-0.729542	3.86322e-42	-0.333607	8.31692e-08	-0.560108	1.02053e-21	-0.600373	1.7505e-25
NOMO2	brown	-0.539999	5.07351e-20	0.539999	5.07351e-20	0.52944	3.5607e-19	-0.124464	0.0512014	0.342437	3.5665e-08	-0.517281	3.09116e-18	-0.0587078	0.359196	-0.309257	7.51266e-07	-0.44522	2.2234e-13
NONO	brown	-0.914245	1.01794e-97	0.914245	1.01794e-97	0.922547	6.88961e-103	-0.325195	1.8185e-07	0.433127	1.13717e-12	-0.891198	9.74831e-86	-0.178594	0.00496205	-0.535693	1.13243e-19	-0.727017	1.00803e-41
NOP2	brown	-0.828101	2.8591e-63	0.828101	2.8591e-63	0.878663	2.63129e-80	-0.373859	1.40538e-09	0.324748	1.89443e-07	-0.776906	6.17752e-51	-0.192447	0.00243404	-0.479162	1.58943e-15	-0.614772	5.79991e-27
NOP56	brown	-0.780932	8.78474e-52	0.780932	8.78474e-52	0.79243	2.64181e-54	-0.170679	0.00729499	0.463331	1.70477e-14	-0.78947	1.2191e-53	-0.154571	0.0152408	-0.444384	2.49434e-13	-0.694342	1.00301e-36
NOP58	brown	-0.854863	1.76273e-71	0.854863	1.76273e-71	0.910112	2.44961e-95	-0.324224	1.98735e-07	0.381377	6.14717e-10	-0.849111	1.3924e-69	-0.137889	0.0306159	-0.488303	3.81566e-16	-0.682776	4.10514e-35
NOTUM	brown	-0.474458	3.2583e-15	0.474458	3.2583e-15	0.488263	3.83959e-16	-0.214264	0.000717384	0.133324	0.0366365	-0.455552	5.23382e-14	-0.214989	0.000687332	-0.341907	3.7553e-08	-0.375591	1.16372e-09
NPHP4	brown	-0.566083	3.0356e-22	0.566083	3.0356e-22	0.600131	1.85112e-25	-0.346626	2.36442e-08	0.109239	0.0873144	-0.49484	1.33947e-16	-0.186941	0.00324932	-0.395853	1.17774e-10	-0.36807	2.61878e-09
NPM1	brown	-0.888605	1.46336e-84	0.888605	1.46336e-84	0.9115	4.00099e-96	-0.236804	0.000177783	0.476317	2.45668e-15	-0.907704	5.29841e-94	-0.117197	0.0664857	-0.481635	1.08485e-15	-0.77553	1.19244e-50
NPM3	brown	-0.769575	1.94518e-49	0.769575	1.94518e-49	0.855509	1.06701e-71	-0.272779	1.43034e-05	0.365042	3.60859e-09	-0.787339	3.61219e-53	-0.145968	0.0220193	-0.48235	9.70964e-16	-0.66047	3.3195e-32
NPTN	brown	0.724394	2.69882e-41	-0.724394	2.69882e-41	-0.773082	3.79684e-50	0.536318	1.00854e-19	-0.0940482	0.141335	0.580365	1.51171e-23	0.319709	2.99086e-07	0.373811	1.41266e-09	0.381517	6.05248e-10
NPY	brown	0.758588	2.7106e-47	-0.758588	2.7106e-47	-0.773585	2.99587e-50	0.396585	1.08108e-10	-0.250314	7.20552e-05	0.694626	9.13366e-37	0.138461	0.0299243	0.395474	1.2312e-10	0.538746	6.41573e-20
NR0B2	brown	-0.660934	2.9046e-32	0.660934	2.9046e-32	0.693692	1.24113e-36	-0.392785	1.68303e-10	0.168807	0.00797302	-0.586682	3.82427e-24	-0.286775	4.84583e-06	-0.493142	1.7619e-16	-0.413661	1.37803e-11
NR2C2AP	brown	-0.817881	1.67728e-60	0.817881	1.67728e-60	0.89648	3.14441e-88	-0.454801	5.82342e-14	0.237748	0.000167179	-0.747482	3.06732e-45	-0.201202	0.00151311	-0.519874	1.96393e-18	-0.53651	9.73231e-20
NRIP1	brown	0.599937	1.9355e-25	-0.599937	1.9355e-25	-0.624014	5.92607e-28	0.13248	0.0378526	-0.369815	2.17362e-09	0.616849	3.49616e-27	0.054772	0.392367	0.321501	2.54506e-07	0.550548	6.75491e-21
NSDHL	brown	-0.756085	8.04665e-47	0.756085	8.04665e-47	0.819713	5.51163e-61	-0.394934	1.3112e-10	0.268794	1.92602e-05	-0.669123	2.64847e-33	-0.285596	5.32018e-06	-0.501413	4.57026e-17	-0.500823	5.03804e-17
NSUN5	brown	-0.858514	9.97344e-73	0.858514	9.97344e-73	0.903384	1.07031e-91	-0.435511	8.28517e-13	0.279936	8.28424e-06	-0.794374	9.54104e-55	-0.256435	4.70548e-05	-0.546459	1.48843e-20	-0.600624	1.65214e-25
NSUN5P1	brown	-0.704959	2.83502e-38	0.704959	2.83502e-38	0.720777	1.02992e-40	-0.303324	1.24764e-06	0.266502	2.28063e-05	-0.657829	7.06268e-32	-0.343551	3.19913e-08	-0.477774	1.96645e-15	-0.50912	1.25716e-17
NSUN5P2	brown	-0.583671	7.39093e-24	0.583671	7.39093e-24	0.614252	6.57921e-27	-0.345627	2.60929e-08	0.0927395	0.14698	-0.515016	4.57981e-18	-0.425902	2.92493e-12	-0.461158	2.33886e-14	-0.35731	8.06231e-09
NT5DC2	brown	-0.743771	1.41022e-44	0.743771	1.41022e-44	0.819955	4.75416e-61	-0.309856	7.13311e-07	0.306874	9.2228e-07	-0.747102	3.59036e-45	-0.157336	0.0134901	-0.478261	1.82533e-15	-0.613282	8.31773e-27
NTAN1	brown	0.694989	8.10629e-37	-0.694989	8.10629e-37	-0.763938	2.53342e-48	0.425872	2.9362e-12	-0.156852	0.013783	0.601387	1.38488e-25	0.331218	1.04109e-07	0.456682	4.45493e-14	0.4318	1.35496e-12
NTN4	brown	0.625294	4.29493e-28	-0.625294	4.29493e-28	-0.677205	2.3097e-34	0.402327	5.47914e-11	-0.153666	0.0158557	0.530122	3.14588e-19	0.176597	0.00547674	0.330931	1.06939e-07	0.418626	7.40436e-12
NUDCD1	brown	-0.836515	1.08711e-65	0.836515	1.08711e-65	0.88166	1.50737e-81	-0.319242	3.11886e-07	0.373571	1.44989e-09	-0.828634	2.02764e-63	-0.154983	0.0149677	-0.556664	2.03016e-21	-0.661402	2.53813e-32
NUDT1	brown	-0.78001	1.37796e-51	0.78001	1.37796e-51	0.870563	4.15985e-77	-0.334452	7.67854e-08	0.310627	6.67171e-07	-0.778606	2.72462e-51	-0.196891	0.00191687	-0.485041	6.38008e-16	-0.622319	9.05508e-28
NUDT5	brown	-0.652844	2.87741e-31	0.652844	2.87741e-31	0.78306	3.08058e-52	-0.600056	1.88344e-25	0.0162055	0.800349	-0.505923	2.1557e-17	-0.123582	0.0528841	-0.317368	3.68744e-07	-0.290869	3.49134e-06
NUF2	brown	-0.684099	2.70904e-35	0.684099	2.70904e-35	0.823724	4.61132e-62	-0.611075	1.41438e-26	-0.0179156	0.779794	-0.554397	3.17936e-21	-0.343659	3.16552e-08	-0.461006	2.39081e-14	-0.318663	3.28495e-07
NUFIP1	brown	-0.868334	2.89585e-76	0.868334	2.89585e-76	0.88393	1.63886e-82	-0.35489	1.03233e-08	0.359748	6.27177e-09	-0.832015	2.22496e-64	-0.245067	0.000102952	-0.585614	4.83454e-24	-0.656911	9.16451e-32
NUP107	brown	-0.790429	7.44746e-54	0.790429	7.44746e-54	0.860952	1.39994e-73	-0.364147	3.96484e-09	0.307153	9.00453e-07	-0.769399	2.10998e-49	-0.189877	0.00278804	-0.462227	2.00248e-14	-0.610094	1.78828e-26
NUP155	brown	-0.773031	3.88776e-50	0.773031	3.88776e-50	0.848342	2.46435e-69	-0.325784	1.72294e-07	0.319895	2.94153e-07	-0.764524	1.94609e-48	-0.142814	0.025089	-0.478269	1.82285e-15	-0.610912	1.47062e-26
NUP188	brown	-0.749431	1.3623e-45	0.749431	1.3623e-45	0.789949	9.53683e-54	-0.208928	0.000978342	0.393281	1.58906e-10	-0.755205	1.17594e-46	-0.231425	0.000251132	-0.471561	5.04248e-15	-0.666841	5.20204e-33
NUP35	brown	-0.776523	7.42137e-51	0.776523	7.42137e-51	0.869583	9.81068e-77	-0.374188	1.35603e-09	0.255199	5.13241e-05	-0.774103	2.34628e-50	-0.243522	0.000114183	-0.541051	4.16251e-20	-0.58878	2.40691e-24
NUP37	brown	-0.732806	1.10052e-42	0.732806	1.10052e-42	0.830216	7.2524e-64	-0.439867	4.61606e-13	0.183868	0.00380512	-0.673919	6.287e-34	-0.129934	0.0417312	-0.423356	4.0582e-12	-0.491509	2.29e-16
NUP62	brown	-0.759879	1.53885e-47	0.759879	1.53885e-47	0.781504	6.63531e-52	-0.209929	0.000923571	0.423333	4.07042e-12	-0.778585	2.75189e-51	-0.00607754	0.924444	-0.376316	1.07501e-09	-0.677976	1.823e-34
NUP62CL	brown	-0.710513	4.11781e-39	0.710513	4.11781e-39	0.789612	1.13359e-53	-0.61089	1.47849e-26	0.0327246	0.609499	-0.531219	2.57656e-19	-0.240961	0.00013538	-0.416035	1.02523e-11	-0.29849	1.87078e-06
NUP85	brown	-0.777558	4.51777e-51	0.777558	4.51777e-51	0.868686	2.1368e-76	-0.453115	7.39506e-14	0.223875	0.000402432	-0.706407	1.72196e-38	-0.163089	0.0104044	-0.435169	8.6722e-13	-0.526566	5.98132e-19
NUP93	brown	-0.770457	1.29336e-49	0.770457	1.29336e-49	0.829731	9.95339e-64	-0.202663	0.00139502	0.42847	2.09589e-12	-0.786399	5.80968e-53	-0.19848	0.00175781	-0.47175	4.90109e-15	-0.682996	3.83233e-35
NUPL1	brown	-0.797082	2.26839e-55	0.797082	2.26839e-55	0.840784	5.69166e-67	-0.454641	5.95796e-14	0.204203	0.00127975	-0.725303	1.92036e-41	-0.278755	9.07495e-06	-0.553654	3.67988e-21	-0.535481	1.17768e-19
NUSAP1	brown	-0.678987	1.33467e-34	0.678987	1.33467e-34	0.833639	7.56345e-65	-0.65247	3.1937e-31	-0.0377996	0.555153	-0.528866	3.95089e-19	-0.29739	2.04943e-06	-0.397287	9.95617e-11	-0.284362	5.86433e-06
NXT1	brown	-0.846048	1.32497e-68	0.846048	1.32497e-68	0.855043	1.53329e-71	-0.225638	0.000360992	0.486853	4.79828e-16	-0.85196	1.63672e-70	-0.109092	0.0877434	-0.479391	1.53427e-15	-0.727766	7.59265e-42
ODC1	brown	-0.751207	6.45707e-46	0.751207	6.45707e-46	0.842105	2.24345e-67	-0.287884	4.43609e-06	0.336155	6.53155e-08	-0.76114	8.81746e-48	-0.205186	0.00121076	-0.488488	3.70561e-16	-0.625148	4.4559e-28
OGFOD1	brown	-0.840808	5.59532e-67	0.840808	5.59532e-67	0.881669	1.49354e-81	-0.256975	4.5293e-05	0.408885	2.48076e-11	-0.862691	3.37212e-74	-0.198642	0.00174232	-0.585076	5.43963e-24	-0.731472	1.84266e-42
OIP5	brown	-0.457344	4.05231e-14	0.457344	4.05231e-14	0.666882	5.14028e-33	-0.662578	1.80675e-32	-0.204976	0.00122523	-0.296354	2.23238e-06	-0.243419	0.000114973	-0.261027	3.39386e-05	-0.0600577	0.348235
OLA1	brown	-0.734923	4.82643e-43	0.734923	4.82643e-43	0.76557	1.21363e-48	-0.319195	3.13204e-07	0.243952	0.000110947	-0.714626	9.57851e-40	-0.233903	0.000214393	-0.536047	1.06046e-19	-0.560334	9.75289e-22
OPTN	brown	0.719688	1.53529e-40	-0.719688	1.53529e-40	-0.817281	2.40857e-60	0.363156	4.39925e-09	-0.226092	0.000350969	0.6962	5.43445e-37	0.233496	0.000220071	0.457265	4.0981e-14	0.531923	2.2659e-19
ORC1L	brown	-0.475411	2.81989e-15	0.475411	2.81989e-15	0.643656	3.57801e-30	-0.424925	3.3174e-12	-0.02837	0.657919	-0.39837	8.7642e-11	-0.261028	3.39375e-05	-0.310001	7.04381e-07	-0.254553	5.37013e-05
ORC6L	brown	-0.782299	4.48749e-52	0.782299	4.48749e-52	0.903844	6.15839e-92	-0.610787	1.51516e-26	0.103229	0.106277	-0.640034	9.44229e-30	-0.286426	4.98165e-06	-0.472208	4.57495e-15	-0.400106	7.13686e-11
OSBPL1A	brown	0.802079	1.50975e-56	-0.802079	1.50975e-56	-0.830907	4.61331e-64	0.394127	1.44047e-10	-0.306198	9.77191e-07	0.713	1.70979e-39	0.177113	0.00533937	0.424768	3.38556e-12	0.530864	2.74894e-19
OSBPL3	brown	-0.882985	4.15256e-82	0.882985	4.15256e-82	0.890263	2.6108e-85	-0.492934	1.82169e-16	0.280263	8.07697e-06	-0.763906	2.56938e-48	-0.195893	0.00202343	-0.44932	1.25976e-13	-0.584174	6.62281e-24
OTUD1	brown	0.490424	2.72363e-16	-0.490424	2.72363e-16	-0.6403	8.7965e-30	0.26551	2.45256e-05	-0.127549	0.0456611	0.518876	2.33982e-18	0.180188	0.00458281	0.414118	1.30197e-11	0.38529	3.96396e-10
P2RX1	brown	0.71983	1.45732e-40	-0.71983	1.45732e-40	-0.738871	1.01555e-43	0.503369	3.30352e-17	-0.123602	0.0528454	0.603	9.52373e-26	0.235936	0.00018807	0.457055	4.22324e-14	0.419528	6.60733e-12
P2RY14	brown	0.783798	2.13561e-52	-0.783798	2.13561e-52	-0.807869	5.92524e-58	0.632159	7.44569e-29	-0.0327648	0.609059	0.619648	1.75715e-27	0.354358	1.08965e-08	0.539409	5.66689e-20	0.394133	1.43941e-10
PA2G4	brown	-0.728326	6.13896e-42	0.728326	6.13896e-42	0.800411	3.76215e-56	-0.12032	0.0595133	0.446905	1.76218e-13	-0.794592	8.50727e-55	-0.219714	0.000518438	-0.490221	2.81324e-16	-0.709706	5.46574e-39
PABPC1L	brown	-0.60019	1.82619e-25	0.60019	1.82619e-25	0.626974	2.80854e-28	-0.336737	6.17921e-08	0.154632	0.0152004	-0.534581	1.39075e-19	-0.334902	7.35783e-08	-0.390091	2.29574e-10	-0.375157	1.22021e-09
PAFAH1B3	brown	-0.843498	8.33117e-68	0.843498	8.33117e-68	0.918105	4.70605e-100	-0.539876	5.19126e-20	0.180205	0.00457891	-0.72905	4.66035e-42	-0.271946	1.52274e-05	-0.517203	3.13342e-18	-0.487827	4.11407e-16
PAICS	brown	-0.815805	5.82919e-60	0.815805	5.82919e-60	0.924397	4.0503e-104	-0.463418	1.68331e-14	0.220445	0.000496066	-0.752768	3.33323e-46	-0.260063	3.63669e-05	-0.511641	8.18326e-18	-0.563616	5.02345e-22
PAK1IP1	brown	-0.76423	2.22159e-48	0.76423	2.22159e-48	0.825327	1.68043e-62	-0.204545	0.00125534	0.411934	1.70637e-11	-0.802278	1.35368e-56	-0.175941	0.00565602	-0.497269	9.02645e-17	-0.680537	8.25877e-35
PALB2	brown	-0.836922	8.2358e-66	0.836922	8.2358e-66	0.849055	1.45202e-69	-0.44026	4.37656e-13	0.247844	8.53166e-05	-0.747298	3.31066e-45	-0.264401	2.65926e-05	-0.539661	5.40528e-20	-0.559661	1.11636e-21
PAXIP1	brown	-0.811955	5.6409e-59	0.811955	5.6409e-59	0.888997	9.76101e-85	-0.434391	9.61771e-13	0.25661	4.64749e-05	-0.737283	1.90723e-43	-0.252269	6.2957e-05	-0.474436	3.26922e-15	-0.550385	6.97242e-21
PBK	brown	-0.46007	2.73774e-14	0.46007	2.73774e-14	0.639316	1.14273e-29	-0.623712	6.39182e-28	-0.195123	0.00210924	-0.305092	1.07384e-06	-0.212655	0.000788342	-0.232252	0.000238266	-0.0942836	0.140338
PBX1	brown	0.515626	4.12083e-18	-0.515626	4.12083e-18	-0.631534	8.7501e-29	0.628205	2.05372e-28	0.10782	0.0915263	0.331264	1.03666e-07	0.108821	0.0885393	0.209805	0.000930205	0.149417	0.0190398
PCBD1	brown	-0.624197	5.66082e-28	0.624197	5.66082e-28	0.674115	5.92443e-34	-0.235876	0.0001888	0.255689	4.95899e-05	-0.630141	1.25188e-28	-0.128953	0.043312	-0.455311	5.41685e-14	-0.494823	1.3432e-16
PCID2	brown	-0.794372	9.55201e-55	0.794372	9.55201e-55	0.806406	1.35703e-57	-0.276294	1.09587e-05	0.364508	3.81726e-09	-0.791033	5.4522e-54	-0.211952	0.000821346	-0.510292	1.03017e-17	-0.650785	5.10002e-31
PDCD11	brown	-0.759379	1.91681e-47	0.759379	1.91681e-47	0.811012	9.75673e-59	-0.348389	1.98529e-08	0.275614	1.15416e-05	-0.72408	3.0337e-41	-0.319581	3.02551e-07	-0.521104	1.58155e-18	-0.568356	1.90181e-22
PDCD2L	brown	-0.869805	8.08332e-77	0.869805	8.08332e-77	0.907415	7.62223e-94	-0.322205	2.3879e-07	0.363307	4.33026e-09	-0.860127	2.73224e-73	-0.189667	0.00281899	-0.557037	1.88522e-21	-0.70398	3.96482e-38
PDE5A	brown	0.795916	4.22139e-55	-0.795916	4.22139e-55	-0.877492	7.88088e-80	0.612191	1.08189e-26	-0.104477	0.102093	0.659582	4.28136e-32	0.232163	0.000239622	0.418745	7.29376e-12	0.447056	1.72552e-13
PDGFA	brown	0.500791	5.06452e-17	-0.500791	5.06452e-17	-0.532988	1.86422e-19	0.169656	0.00765878	-0.239907	0.000145128	0.512771	6.74291e-18	-0.0136268	0.8316	0.18493	0.00360406	0.456757	4.40714e-14
PDIA4	brown	-0.688814	6.04221e-36	0.688814	6.04221e-36	0.789951	9.52599e-54	-0.420649	5.73182e-12	0.216433	0.000630996	-0.606445	4.24937e-26	-0.126286	0.0478656	-0.363798	4.11295e-09	-0.449267	1.26909e-13
PDIA5	brown	-0.550327	7.05118e-21	0.550327	7.05118e-21	0.577741	2.6522e-23	-0.206457	0.00112667	0.316535	3.97104e-07	-0.535796	1.11091e-19	0.06146	0.337075	-0.25172	6.53989e-05	-0.422705	4.41084e-12
PDIA6	brown	-0.677242	2.28381e-34	0.677242	2.28381e-34	0.76673	7.16886e-49	-0.362127	4.89837e-09	0.263144	2.91342e-05	-0.634821	3.72987e-29	-0.0272619	0.670482	-0.350873	1.54905e-08	-0.471043	5.44956e-15
PDK4	brown	0.761259	8.36495e-48	-0.761259	8.36495e-48	-0.815685	6.26369e-60	0.582363	9.81953e-24	-0.111621	0.080593	0.612461	1.014e-26	0.292764	2.99452e-06	0.442574	3.19535e-13	0.380069	7.10946e-10
PDRG1	brown	-0.806231	1.49747e-57	0.806231	1.49747e-57	0.817135	2.62893e-60	-0.37721	9.7462e-10	0.327376	1.48801e-07	-0.748011	2.46251e-45	-0.181146	0.00436772	-0.496962	9.48936e-17	-0.557987	1.56035e-21
PDX1	brown	-0.879428	1.27733e-80	0.879428	1.27733e-80	0.879952	7.76309e-81	-0.460058	2.74239e-14	0.23898	0.000154239	-0.772146	5.88751e-50	-0.312987	5.43001e-07	-0.567199	2.41384e-22	-0.565733	3.26116e-22
PDZD8	brown	-0.552125	4.96633e-21	0.552125	4.96633e-21	0.665071	8.7459e-33	-0.609973	1.84061e-26	-0.115891	0.0695938	-0.392223	1.79606e-10	-0.308437	8.06331e-07	-0.395077	1.28959e-10	-0.179792	0.00467451
PELI2	brown	0.680189	9.20135e-35	-0.680189	9.20135e-35	-0.715196	7.8093e-40	0.164152	0.00990783	-0.387064	3.24304e-10	0.70078	1.1759e-37	0.0855128	0.181277	0.390197	2.2679e-10	0.611416	1.30323e-26
PES1	brown	-0.719383	1.71608e-40	0.719383	1.71608e-40	0.794882	7.30003e-55	-0.331818	9.84185e-08	0.258749	3.99407e-05	-0.669898	2.1033e-33	-0.299445	1.72794e-06	-0.479047	1.61769e-15	-0.535013	1.28404e-19
PF4	brown	-0.509315	1.21619e-17	0.509315	1.21619e-17	0.543078	2.83717e-20	-0.280499	7.93029e-06	0.0940043	0.141522	-0.426541	2.6928e-12	-0.218405	0.000560928	-0.305224	1.06183e-06	-0.333126	8.70329e-08
PHACTR3	brown	-0.470715	5.72305e-15	0.470715	5.72305e-15	0.514965	4.62039e-18	-0.212391	0.000800583	0.215791	0.000655494	-0.47558	2.74828e-15	-0.184591	0.00366712	-0.349027	1.86307e-08	-0.346711	2.34454e-08
PHF14	brown	-0.790909	5.81362e-54	0.790909	5.81362e-54	0.837626	5.0864e-66	-0.394148	1.43691e-10	0.236476	0.000181605	-0.74793	2.54697e-45	-0.322642	2.2951e-07	-0.601165	1.45802e-25	-0.556048	2.29396e-21
PHF16	brown	-0.855247	1.30788e-71	0.855247	1.30788e-71	0.887628	3.99317e-84	-0.401449	6.08393e-11	0.281067	7.58864e-06	-0.798971	8.21776e-56	-0.338023	5.46367e-08	-0.606281	4.41714e-26	-0.6039	7.72078e-26
PHF19	brown	-0.803668	6.27682e-57	0.803668	6.27682e-57	0.856214	6.14746e-72	-0.301055	1.51026e-06	0.334445	7.68338e-08	-0.792699	2.29589e-54	-0.173155	0.00647708	-0.488574	3.65503e-16	-0.659103	4.91071e-32
PHLDA2	brown	-0.552374	4.73028e-21	0.552374	4.73028e-21	0.607025	3.70567e-26	-0.41082	1.9571e-11	0.123836	0.0523956	-0.409989	2.16728e-11	-0.211606	0.000838069	-0.375994	1.11362e-09	-0.271456	1.57967e-05
PIGU	brown	-0.694035	1.10923e-36	0.694035	1.10923e-36	0.784963	1.19434e-52	-0.533541	1.68405e-19	0.0888154	0.164934	-0.563953	4.69011e-22	-0.372296	1.66442e-09	-0.498316	7.60747e-17	-0.319452	3.0609e-07
PIGW	brown	-0.572426	8.15675e-23	0.572426	8.15675e-23	0.701325	9.78242e-38	-0.323468	2.12917e-07	0.183755	0.00382702	-0.55564	2.487e-21	-0.189844	0.00279286	-0.402903	5.11426e-11	-0.41046	2.04561e-11
PIM3	brown	-0.51901	2.28547e-18	0.51901	2.28547e-18	0.53341	1.72508e-19	-0.138088	0.0303738	0.332083	9.60007e-08	-0.498545	7.3265e-17	-0.108777	0.0886674	-0.251424	6.67482e-05	-0.459227	3.09167e-14
PINK1	brown	0.832026	2.2077e-64	-0.832026	2.2077e-64	-0.893855	5.65026e-87	0.410526	2.02933e-11	-0.289503	3.89704e-06	0.795531	5.17968e-55	0.190586	0.00268595	0.489034	3.39799e-16	0.625199	4.39869e-28
PITPNC1	brown	-0.595034	5.931e-25	0.595034	5.931e-25	0.567557	2.24259e-22	-0.157918	0.0131451	0.328354	1.35929e-07	-0.576462	3.48195e-23	-0.0236582	0.711959	-0.213397	0.000754838	-0.540945	4.24628e-20
PITX1	brown	-0.729266	4.29303e-42	0.729266	4.29303e-42	0.798522	1.0472e-55	-0.462461	1.93538e-14	0.130421	0.0409634	-0.623805	6.24548e-28	-0.288638	4.17699e-06	-0.453571	6.93269e-14	-0.436483	7.27655e-13
PJA2	brown	0.790046	9.07153e-54	-0.790046	9.07153e-54	-0.854901	1.71233e-71	0.582399	9.74155e-24	-0.103747	0.104525	0.638706	1.34328e-29	0.326537	1.60771e-07	0.466614	1.05269e-14	0.424913	3.32256e-12
PKP4	brown	-0.725216	1.98441e-41	0.725216	1.98441e-41	0.737736	1.59449e-43	-0.330625	1.10046e-07	0.22665	0.000339022	-0.664524	1.02606e-32	-0.369992	2.13274e-09	-0.604373	6.91213e-26	-0.50754	1.64237e-17
PLAGL2	brown	-0.740957	4.40707e-44	0.740957	4.40707e-44	0.811197	8.7641e-59	-0.54941	8.4245e-21	0.124042	0.0520014	-0.615723	4.6022e-27	-0.351233	1.49399e-08	-0.524784	8.2305e-19	-0.37393	1.39458e-09
PLCB4	brown	-0.556253	2.20282e-21	0.556253	2.20282e-21	0.529669	3.41624e-19	-0.248755	8.018e-05	0.23016	0.000272085	-0.475847	2.6391e-15	-0.225379	0.000366814	-0.357602	7.82449e-09	-0.30585	1.00664e-06
PLEKHG4	brown	-0.768679	2.93895e-49	0.768679	2.93895e-49	0.752239	4.17301e-46	-0.390734	2.13215e-10	0.250007	7.35878e-05	-0.678904	1.36944e-34	-0.182578	0.00406304	-0.444581	2.4277e-13	-0.498233	7.71044e-17
PLK1	brown	-0.656998	8.94116e-32	0.656998	8.94116e-32	0.821835	1.49481e-61	-0.585747	4.69629e-24	-0.00500218	0.937783	-0.545467	1.79965e-20	-0.311999	5.92028e-07	-0.45237	8.21395e-14	-0.328467	1.34519e-07
PLOD2	brown	0.559996	1.0438e-21	-0.559996	1.0438e-21	-0.617338	3.10177e-27	0.189301	0.00287366	-0.187216	0.00320335	0.580482	1.47418e-23	0.229193	0.000289168	0.362033	4.94688e-09	0.500089	5.68598e-17
PLOD3	brown	-0.725376	1.86896e-41	0.725376	1.86896e-41	0.740854	4.59338e-44	-0.400578	6.7481e-11	0.244028	0.000110385	-0.63719	2.00423e-29	-0.219384	0.000528855	-0.505425	2.34351e-17	-0.463827	1.58548e-14
PLP2	brown	-0.667217	4.65643e-33	0.667217	4.65643e-33	0.734129	6.58147e-43	-0.281018	7.61757e-06	0.252692	6.11378e-05	-0.644975	2.50542e-30	-0.291925	3.20557e-06	-0.481589	1.09269e-15	-0.495764	1.15325e-16
PLSCR4	brown	0.818514	1.14339e-60	-0.818514	1.14339e-60	-0.895097	1.45358e-87	0.424555	3.47932e-12	-0.225671	0.000360246	0.760416	1.21458e-47	0.280131	8.15965e-06	0.539317	5.76539e-20	0.591365	1.35382e-24
PM20D2	brown	-0.488776	3.53987e-16	0.488776	3.53987e-16	0.616383	3.91748e-27	-0.324068	2.01577e-07	0.0850361	0.183731	-0.479243	1.5698e-15	-0.255854	4.90183e-05	-0.414479	1.24482e-11	-0.304031	1.17512e-06
PMAIP1	brown	-0.814141	1.56441e-59	0.814141	1.56441e-59	0.826576	7.6027e-63	-0.352016	1.38096e-08	0.343788	3.12577e-08	-0.757504	4.34924e-47	-0.139625	0.0285589	-0.424453	3.52526e-12	-0.618312	2.44237e-27
PNO1	brown	-0.865885	2.34453e-75	0.865885	2.34453e-75	0.920972	7.28357e-102	-0.297093	2.10033e-06	0.412039	1.6843e-11	-0.881698	1.45202e-81	-0.161738	0.0110664	-0.55197	5.11859e-21	-0.723336	4.00195e-41
PNPT1	brown	-0.726472	1.23812e-41	0.726472	1.23812e-41	0.806348	1.40204e-57	-0.256557	4.66498e-05	0.331444	1.01931e-07	-0.734012	6.88801e-43	-0.270691	1.6726e-05	-0.548161	1.0727e-20	-0.607774	3.10441e-26
POC1A	brown	-0.429619	1.80418e-12	0.429619	1.80418e-12	0.621862	1.01481e-27	-0.604991	5.98091e-26	-0.194998	0.00212354	-0.260188	3.60437e-05	-0.374904	1.25434e-09	-0.313677	5.11096e-07	-0.0374711	0.5586
POC1B	brown	-0.701095	1.05715e-37	0.701095	1.05715e-37	0.690358	3.67393e-36	-0.557367	1.76535e-21	0.031043	0.628011	-0.526153	6.44234e-19	-0.311832	6.00688e-07	-0.450049	1.13774e-13	-0.309569	7.31265e-07
PODXL2	brown	-0.608817	2.42398e-26	0.608817	2.42398e-26	0.679064	1.30332e-34	-0.426198	2.81485e-12	0.112739	0.0775856	-0.52514	7.72263e-19	-0.220414	0.000496985	-0.413243	1.45126e-11	-0.334376	7.73377e-08
POLA1	brown	-0.793647	1.39825e-54	0.793647	1.39825e-54	0.837686	4.88149e-66	-0.252674	6.12146e-05	0.407618	2.89523e-11	-0.788537	1.96411e-53	-0.230841	0.000260614	-0.492935	1.82138e-16	-0.649203	7.89361e-31
POLA2	brown	-0.664576	1.01072e-32	0.664576	1.01072e-32	0.817294	2.38876e-60	-0.437135	6.66864e-13	0.148468	0.0198219	-0.606377	4.31828e-26	-0.20785	0.00104069	-0.387435	3.10894e-10	-0.438066	5.88531e-13
POLB	brown	-0.762121	5.70535e-48	0.762121	5.70535e-48	0.761656	7.01628e-48	-0.387912	2.9449e-10	0.252126	6.35841e-05	-0.69155	2.49656e-36	-0.17355	0.00635453	-0.44278	3.10686e-13	-0.530014	3.20868e-19
POLD1	brown	-0.605143	5.7719e-26	0.605143	5.7719e-26	0.735093	4.51621e-43	-0.467369	9.41653e-15	0.0500864	0.434177	-0.522921	1.14665e-18	-0.331973	9.69949e-08	-0.395034	1.29605e-10	-0.341546	3.88909e-08
POLD2	brown	-0.79788	1.47915e-55	0.79788	1.47915e-55	0.901377	1.15865e-90	-0.391263	2.00641e-10	0.287358	4.62608e-06	-0.749789	1.17266e-45	-0.276239	1.10052e-05	-0.518368	2.55731e-18	-0.56062	9.20687e-22
POLE2	brown	-0.59992	1.94337e-25	0.59992	1.94337e-25	0.777259	5.2162e-51	-0.532996	1.86142e-19	-0.00490781	0.938954	-0.511903	7.82398e-18	-0.255507	5.02271e-05	-0.394223	1.42439e-10	-0.316094	4.12953e-07
POLG2	brown	-0.655321	1.43636e-31	0.655321	1.43636e-31	0.69372	1.23e-36	-0.414415	1.25489e-11	0.109201	0.0874258	-0.585062	5.45548e-24	-0.15071	0.0180166	-0.382241	5.58286e-10	-0.417632	8.39178e-12
POLR1B	brown	-0.8956	8.35668e-88	0.8956	8.35668e-88	0.950363	1.02762e-125	-0.454149	6.38866e-14	0.287543	4.55851e-06	-0.829284	1.33028e-63	-0.273281	1.37726e-05	-0.556876	1.9467e-21	-0.635639	3.01131e-29
POLR1C	brown	-0.820218	4.047e-61	0.820218	4.047e-61	0.897484	1.02049e-88	-0.458517	3.42442e-14	0.253622	5.73084e-05	-0.744084	1.24145e-44	-0.197155	0.00188963	-0.509146	1.25145e-17	-0.541888	3.55409e-20
POLR1D	brown	-0.836259	1.29412e-65	0.836259	1.29412e-65	0.817206	2.51869e-60	-0.353221	1.22282e-08	0.303253	1.25514e-06	-0.787062	4.15486e-53	-0.206115	0.00114879	-0.540368	4.73299e-20	-0.61724	3.17711e-27
POLR2D	brown	-0.753149	2.83446e-46	0.753149	2.83446e-46	0.849814	8.24569e-70	-0.449434	1.23992e-13	0.187252	0.00319741	-0.693068	1.52251e-36	-0.207851	0.00104065	-0.492111	2.07917e-16	-0.501303	4.6536e-17
POLR3E	brown	-0.793489	1.51913e-54	0.793489	1.51913e-54	0.845363	2.17863e-68	-0.354731	1.04912e-08	0.299277	1.75227e-06	-0.761458	7.66065e-48	-0.146292	0.0217234	-0.446317	1.91141e-13	-0.603577	8.32489e-26
POM121	brown	-0.759795	1.59635e-47	0.759795	1.59635e-47	0.783786	2.14802e-52	-0.303985	1.17977e-06	0.341211	4.01763e-08	-0.728637	5.45502e-42	-0.275873	1.13165e-05	-0.484917	6.50477e-16	-0.583892	7.04277e-24
POM121C	brown	-0.615613	4.72738e-27	0.615613	4.72738e-27	0.650891	4.95173e-31	-0.353248	1.21947e-08	0.129385	0.0426091	-0.556791	1.9798e-21	-0.237133	0.000174012	-0.442986	3.02069e-13	-0.408282	2.67017e-11
POMP	brown	-0.818635	1.06252e-60	0.818635	1.06252e-60	0.828294	2.52543e-63	-0.404346	4.30091e-11	0.297542	2.02382e-06	-0.744028	1.27005e-44	-0.188641	0.00297455	-0.533719	1.6298e-19	-0.561138	8.29468e-22
POP1	brown	-0.746699	4.24232e-45	0.746699	4.24232e-45	0.838839	2.20458e-66	-0.463227	1.73094e-14	0.147681	0.0204926	-0.658284	6.20442e-32	-0.344558	2.8985e-08	-0.522915	1.14796e-18	-0.487913	4.05887e-16
POU5F1	brown	-0.584549	6.10318e-24	0.584549	6.10318e-24	0.658685	5.53328e-32	-0.413834	1.34871e-11	0.0723475	0.258296	-0.489069	3.37905e-16	-0.359967	6.13116e-09	-0.45917	3.11725e-14	-0.307487	8.74993e-07
PPA1	brown	-0.881618	1.56956e-81	0.881618	1.56956e-81	0.900542	3.0748e-90	-0.428258	2.15459e-12	0.331245	1.03848e-07	-0.782569	3.92712e-52	-0.210191	0.000909712	-0.509209	1.23814e-17	-0.593452	8.47635e-25
PPAN	brown	-0.822379	1.06682e-61	0.822379	1.06682e-61	0.882137	9.48593e-82	-0.354281	1.09826e-08	0.345264	2.70438e-08	-0.783306	2.72684e-52	-0.248684	8.05659e-05	-0.501367	4.60455e-17	-0.618851	2.13901e-27
PPAP2A	brown	0.868584	2.33308e-76	-0.868584	2.33308e-76	-0.923943	8.16784e-104	0.488866	3.48981e-16	-0.196648	0.00194235	0.787116	4.04299e-53	0.376521	1.0512e-09	0.601949	1.21581e-25	0.584378	6.33457e-24
PPAT	brown	-0.85303	7.24241e-71	0.85303	7.24241e-71	0.877893	5.41901e-80	-0.380512	6.76823e-10	0.316897	3.84535e-07	-0.786379	5.86802e-53	-0.249004	7.88267e-05	-0.512001	7.69421e-18	-0.634894	3.65867e-29
PPIL1	brown	-0.783437	2.55475e-52	0.783437	2.55475e-52	0.860453	2.09866e-73	-0.231001	0.000257982	0.411898	1.71401e-11	-0.820814	2.80708e-61	-0.0702483	0.272402	-0.462189	2.01343e-14	-0.69488	8.4023e-37
PPM1H	brown	-0.917689	8.50891e-100	0.917689	8.50891e-100	0.907001	1.2795e-93	-0.356025	9.19602e-09	0.394697	1.34796e-10	-0.86625	1.72132e-75	-0.248024	8.42783e-05	-0.561558	7.62172e-22	-0.691877	2.24511e-36
PPP1R14B	brown	-0.790729	6.37933e-54	0.790729	6.37933e-54	0.87912	1.70986e-80	-0.409071	2.42515e-11	0.275968	1.12349e-05	-0.747417	3.15205e-45	-0.208875	0.000981368	-0.482493	9.49585e-16	-0.564332	4.34176e-22
PPP1R3D	brown	-0.488407	3.7533e-16	0.488407	3.7533e-16	0.514512	4.99687e-18	-0.290558	3.58e-06	0.0764221	0.23237	-0.439198	5.0525e-13	-0.313123	5.36567e-07	-0.480323	1.32903e-15	-0.279688	8.44441e-06
PPP2CB	brown	0.792065	3.19309e-54	-0.792065	3.19309e-54	-0.830666	5.402e-64	0.346625	2.36474e-08	-0.328603	1.32831e-07	0.75468	1.47344e-46	0.148858	0.0194975	0.44115	3.87894e-13	0.591666	1.26567e-24
PPP2R3A	brown	0.8938	6.00205e-87	-0.8938	6.00205e-87	-0.908791	1.33756e-94	0.411325	1.83933e-11	-0.356081	9.14275e-09	0.824825	2.30715e-62	0.15261	0.0166001	0.460024	2.7559e-14	0.662831	1.67926e-32
PPPDE2	brown	-0.667909	3.79626e-33	0.667909	3.79626e-33	0.765162	1.45944e-48	-0.590504	1.64067e-24	0.0101471	0.874185	-0.520767	1.67824e-18	-0.226514	0.00034188	-0.391351	1.98602e-10	-0.337947	5.50386e-08
PPRC1	brown	-0.848464	2.25054e-69	0.848464	2.25054e-69	0.871842	1.34528e-77	-0.237047	0.000174987	0.467965	8.6199e-15	-0.856048	7.00279e-72	-0.175125	0.00588615	-0.494879	1.33115e-16	-0.737195	1.97532e-43
PRDX4	brown	-0.812739	3.56748e-59	0.812739	3.56748e-59	0.852809	8.57199e-71	-0.340896	4.1422e-08	0.363921	4.06021e-09	-0.783313	2.71662e-52	-0.0106055	0.868552	-0.424772	3.38381e-12	-0.616522	3.78692e-27
PREB	brown	-0.750477	8.78338e-46	0.750477	8.78338e-46	0.815586	6.64149e-60	-0.446424	1.88324e-13	0.220885	0.000483022	-0.677975	1.82362e-34	-0.163934	0.010008	-0.415452	1.10275e-11	-0.507206	1.73744e-17
PRIM1	brown	-0.689922	4.22986e-36	0.689922	4.22986e-36	0.809778	1.98918e-58	-0.469179	7.19758e-15	0.117377	0.066067	-0.631843	8.07855e-29	-0.120736	0.0586302	-0.34545	2.65513e-08	-0.432491	1.23686e-12
PRKACB	brown	0.836522	1.08142e-65	-0.836522	1.08142e-65	-0.856733	4.08719e-72	0.225464	0.000364879	-0.447725	1.57285e-13	0.863878	1.26197e-74	0.161416	0.0112297	0.547982	1.1104e-20	0.750899	7.35512e-46
PRKAR2B	brown	0.714182	1.12257e-39	-0.714182	1.12257e-39	-0.761407	7.83477e-48	0.599565	2.10875e-25	0.00542979	0.932476	0.525128	7.7392e-19	0.423272	4.10221e-12	0.51975	2.00729e-18	0.283328	6.36047e-06
PRKCB	brown	0.641716	6.02605e-30	-0.641716	6.02605e-30	-0.721788	7.09937e-41	0.666662	5.48291e-33	0.0932247	0.144867	0.427879	2.26357e-12	0.539459	5.6145e-20	0.687227	1.0045e-35	0.160221	0.0118542
PRKDC	brown	-0.817398	2.24458e-60	0.817398	2.24458e-60	0.882517	6.55699e-82	-0.321528	2.53887e-07	0.350345	1.63318e-08	-0.795142	6.36287e-55	-0.261315	3.32446e-05	-0.566483	2.79677e-22	-0.645578	2.12699e-30
PRMT3	brown	-0.837363	6.09004e-66	0.837363	6.09004e-66	0.907469	7.12143e-94	-0.472585	4.323e-15	0.210347	0.000901552	-0.777878	3.87202e-51	-0.240403	0.000140461	-0.554454	3.14336e-21	-0.575192	4.55716e-23
PROCR	brown	-0.641361	6.62717e-30	0.641361	6.62717e-30	0.647316	1.32481e-30	-0.0689127	0.281646	0.447425	1.63951e-13	-0.675972	3.3681e-34	-0.0442456	0.489711	-0.393045	1.63311e-10	-0.61633	3.96931e-27
PROX1	brown	-0.752544	3.66715e-46	0.752544	3.66715e-46	0.756952	5.52692e-47	-0.31003	7.02617e-07	0.292039	3.17609e-06	-0.714725	9.24339e-40	-0.333249	8.60243e-08	-0.573638	6.32379e-23	-0.545089	1.93464e-20
PRPF19	brown	-0.733653	7.92279e-43	0.733653	7.92279e-43	0.820227	4.02335e-61	-0.258384	4.09923e-05	0.35244	1.32312e-08	-0.724175	2.92857e-41	-0.233466	0.000220484	-0.435849	7.9203e-13	-0.59039	1.68296e-24
PRPF4	brown	-0.887193	6.22222e-84	0.887193	6.22222e-84	0.912332	1.33317e-96	-0.307412	8.80708e-07	0.414187	1.29089e-11	-0.872948	5.01313e-78	-0.210665	0.00088508	-0.554041	3.40994e-21	-0.728035	6.85518e-42
PRPF6	brown	-0.749349	1.40958e-45	0.749349	1.40958e-45	0.746079	5.47883e-45	-0.241176	0.000133468	0.382079	5.68478e-10	-0.732095	1.44937e-42	-0.186725	0.00328585	-0.483526	8.08508e-16	-0.584264	6.49439e-24
PRPS2	brown	-0.645714	2.04997e-30	0.645714	2.04997e-30	0.715962	5.93061e-40	-0.261802	3.20988e-05	0.253748	5.68078e-05	-0.666734	5.36898e-33	-0.147815	0.0203771	-0.475714	2.69289e-15	-0.51114	8.91446e-18
PRR11	brown	-0.715835	6.20727e-40	0.715835	6.20727e-40	0.8489	1.62962e-69	-0.591884	1.20554e-24	0.0242623	0.704943	-0.598245	2.85509e-25	-0.328476	1.34409e-07	-0.497199	9.13035e-17	-0.369453	2.25931e-09
PRSS22	brown	-0.643977	3.28191e-30	0.643977	3.28191e-30	0.667554	4.21512e-33	-0.424934	3.31357e-12	0.104876	0.100782	-0.554915	2.87044e-21	-0.339242	4.85968e-08	-0.480992	1.1986e-15	-0.376217	1.0868e-09
PRTFDC1	brown	-0.509351	1.2087e-17	0.509351	1.2087e-17	0.603351	8.77593e-26	-0.113559	0.0754397	0.251162	6.79668e-05	-0.581229	1.25475e-23	-0.108391	0.0898108	-0.411328	1.83857e-11	-0.497396	8.84147e-17
PSAT1	brown	-0.798601	1.00342e-55	0.798601	1.00342e-55	0.860011	3.00054e-73	-0.391415	1.97153e-10	0.239307	0.000150967	-0.741602	3.39791e-44	-0.252937	6.01062e-05	-0.522894	1.15213e-18	-0.583039	8.47846e-24
PSMA7	brown	-0.86472	6.24917e-75	0.86472	6.24917e-75	0.894331	3.36682e-87	-0.277857	9.72375e-06	0.449349	1.25457e-13	-0.851572	2.19755e-70	-0.201609	0.00147929	-0.5435	2.61865e-20	-0.705118	2.6847e-38
PSMD14	brown	-0.827558	4.05536e-63	0.827558	4.05536e-63	0.902214	4.32079e-91	-0.327478	1.47399e-07	0.347695	2.12684e-08	-0.831097	4.07265e-64	-0.180108	0.00460115	-0.533702	1.63503e-19	-0.681882	5.43197e-35
PSMG1	brown	-0.685596	1.68746e-35	0.685596	1.68746e-35	0.780168	1.27563e-51	-0.369573	2.23045e-09	0.218229	0.000566877	-0.659423	4.48176e-32	-0.165242	0.0094207	-0.468701	7.72788e-15	-0.476231	2.48917e-15
PSRC1	brown	-0.57755	2.76233e-23	0.57755	2.76233e-23	0.714525	9.92965e-40	-0.496629	1.00182e-16	-0.0117779	0.854175	-0.478691	1.70879e-15	-0.276782	1.0558e-05	-0.408917	2.47109e-11	-0.292426	3.07798e-06
PSTPIP2	brown	-0.504623	2.68006e-17	0.504623	2.68006e-17	0.53262	1.99443e-19	-0.279197	8.77094e-06	0.138897	0.0294075	-0.493189	1.74843e-16	-0.178658	0.00494625	-0.326473	1.61719e-07	-0.385202	4.00354e-10
PTDSS1	brown	-0.676611	2.77095e-34	0.676611	2.77095e-34	0.736667	2.43298e-43	-0.360569	5.76016e-09	0.242764	0.000120114	-0.627386	2.52964e-28	-0.0566752	0.376103	-0.352732	1.28478e-08	-0.477924	1.92187e-15
PTEN	brown	0.725232	1.97272e-41	-0.725232	1.97272e-41	-0.776612	7.11426e-51	0.371644	1.78588e-09	-0.257735	4.29235e-05	0.658434	5.94364e-32	0.19677	0.00192957	0.46466	1.40344e-14	0.496126	1.08736e-16
PTGER4	brown	0.700165	1.44638e-37	-0.700165	1.44638e-37	-0.764648	1.84082e-48	0.328884	1.29418e-07	-0.278178	9.48668e-06	0.69232	1.9434e-36	0.179072	0.00484542	0.466128	1.13098e-14	0.54102	4.18661e-20
PTK7	brown	-0.69181	2.29422e-36	0.69181	2.29422e-36	0.693211	1.45281e-36	-0.286801	4.8357e-06	0.328146	1.3857e-07	-0.662085	2.08357e-32	-0.147228	0.0208868	-0.419048	7.02046e-12	-0.514334	5.15225e-18
PTPLAD1	brown	-0.785398	9.60878e-53	0.785398	9.60878e-53	0.850633	4.46239e-70	-0.287972	4.40506e-06	0.356959	8.35776e-09	-0.799702	5.53257e-56	-0.146887	0.021188	-0.522855	1.1602e-18	-0.645087	2.42998e-30
PTPRO	brown	-0.574436	5.34611e-23	0.574436	5.34611e-23	0.634846	3.70561e-29	-0.346497	2.39468e-08	0.1524	0.0167514	-0.516921	3.291e-18	-0.198347	0.00177062	-0.395392	1.24305e-10	-0.353721	1.16239e-08
PTRH1	brown	-0.807548	7.11093e-58	0.807548	7.11093e-58	0.8248	2.34449e-62	-0.344595	2.88803e-08	0.291922	3.20648e-06	-0.750271	9.57788e-46	-0.153671	0.015852	-0.483322	8.34643e-16	-0.605851	4.88682e-26
PTTG1IP	brown	0.67159	1.26831e-33	-0.67159	1.26831e-33	-0.729764	3.54907e-42	0.14584	0.0221373	-0.363875	4.07964e-09	0.727581	8.14356e-42	0.170711	0.00728382	0.403067	5.01483e-11	0.636287	2.54079e-29
PUS1	brown	-0.818751	9.90093e-61	0.818751	9.90093e-61	0.881665	1.49978e-81	-0.45853	3.41822e-14	0.240239	0.000141985	-0.740899	4.51018e-44	-0.329156	1.26189e-07	-0.54084	4.33122e-20	-0.551035	6.14396e-21
PUS7	brown	-0.887563	4.26533e-84	0.887563	4.26533e-84	0.947108	1.95177e-122	-0.441214	3.84572e-13	0.302606	1.32563e-06	-0.825596	1.41695e-62	-0.32408	2.01368e-07	-0.602924	9.69363e-26	-0.630343	1.18861e-28
PUSL1	brown	-0.614275	6.54134e-27	0.614275	6.54134e-27	0.748132	2.34184e-45	-0.438564	5.50348e-13	0.0940611	0.14128	-0.561015	8.50331e-22	-0.231229	0.000254276	-0.410292	2.08845e-11	-0.40651	3.31197e-11
PVRL4	brown	-0.597918	3.0766e-25	0.597918	3.0766e-25	0.585817	4.62446e-24	-0.394467	1.38453e-10	0.0948494	0.137962	-0.469991	6.37687e-15	-0.269701	1.80067e-05	-0.394867	1.32144e-10	-0.320991	2.66487e-07
PYCR1	brown	-0.732893	1.06399e-42	0.732893	1.06399e-42	0.841277	4.02514e-67	-0.647443	1.27939e-30	-0.000196963	0.997548	-0.586419	4.05187e-24	-0.271793	1.54026e-05	-0.484332	7.12922e-16	-0.348922	1.8826e-08
ProSAPiP1	brown	-0.772029	6.21885e-50	0.772029	6.21885e-50	0.747506	3.03794e-45	-0.333879	8.10581e-08	0.308722	7.86794e-07	-0.707792	1.06587e-38	-0.254435	5.41453e-05	-0.486459	5.10548e-16	-0.546804	1.39303e-20
QPRT	brown	-0.470407	5.99348e-15	0.470407	5.99348e-15	0.53218	2.16149e-19	-0.297447	2.03977e-06	0.135845	0.0331985	-0.412194	1.65251e-11	-0.204351	0.00126914	-0.337353	5.82581e-08	-0.249087	7.83801e-05
QSOX2	brown	-0.824846	2.27736e-62	0.824846	2.27736e-62	0.87321	3.96389e-78	-0.378366	8.58222e-10	0.321277	2.59714e-07	-0.77798	3.68586e-51	-0.184466	0.00369068	-0.432717	1.20054e-12	-0.633476	5.29354e-29
RAB15	brown	-0.71263	1.94974e-39	0.71263	1.94974e-39	0.78808	2.4793e-53	-0.536386	9.9593e-20	0.099551	0.119396	-0.590058	1.81204e-24	-0.248036	8.42088e-05	-0.425348	3.14152e-12	-0.349012	1.8658e-08
RAB30	brown	0.627021	2.7755e-28	-0.627021	2.7755e-28	-0.647728	1.18357e-30	0.222291	0.000443429	-0.291459	3.32895e-06	0.596447	4.30308e-25	0.212357	0.000802176	0.454681	5.92373e-14	0.477674	1.9968e-15
RAB6B	brown	0.507265	1.72026e-17	-0.507265	1.72026e-17	-0.560416	9.59251e-22	0.316235	4.07816e-07	-0.184361	0.00371047	0.42494	3.31131e-12	0.146101	0.0218972	0.233326	0.00022248	0.299912	1.66183e-06
RABEPK	brown	-0.759656	1.69697e-47	0.759656	1.69697e-47	0.795664	4.82571e-55	-0.262257	3.10628e-05	0.339311	4.82758e-08	-0.753613	2.32576e-46	-0.185911	0.0034269	-0.520075	1.89564e-18	-0.628203	2.0551e-28
RACGAP1	brown	-0.769928	1.65212e-49	0.769928	1.65212e-49	0.889015	9.5807e-85	-0.501881	4.22906e-17	0.146364	0.0216579	-0.687174	1.02134e-35	-0.298733	1.8334e-06	-0.516185	3.7404e-18	-0.479201	1.57991e-15
RAD1	brown	-0.67424	5.70314e-34	0.67424	5.70314e-34	0.70159	8.9432e-38	-0.188689	0.00296701	0.337059	5.99199e-08	-0.718079	2.75886e-40	-0.126981	0.0466427	-0.466068	1.14098e-14	-0.590097	1.79647e-24
RAD18	brown	-0.772548	4.87811e-50	0.772548	4.87811e-50	0.866628	1.24881e-75	-0.536684	9.42191e-20	0.0924917	0.148068	-0.664399	1.06418e-32	-0.344628	2.87875e-08	-0.568972	1.67421e-22	-0.443323	2.88454e-13
RAD51	brown	-0.419313	6.78943e-12	0.419313	6.78943e-12	0.630583	1.11776e-28	-0.645682	2.06774e-30	-0.233254	0.00022351	-0.26262	3.02592e-05	-0.298127	1.92807e-06	-0.267028	2.19421e-05	-0.0439322	0.492794
RAD51AP1	brown	-0.632273	7.23021e-29	0.632273	7.23021e-29	0.763957	2.51127e-48	-0.588487	2.56787e-24	-0.0165412	0.796303	-0.498581	7.28412e-17	-0.235621	0.000191937	-0.380268	6.95394e-10	-0.271983	1.5185e-05
RAD54B	brown	-0.743899	1.33873e-44	0.743899	1.33873e-44	0.845184	2.47993e-68	-0.529012	3.84781e-19	0.0919784	0.150341	-0.649986	6.36062e-31	-0.307341	8.86027e-07	-0.505363	2.36808e-17	-0.449425	1.24148e-13
RAD54L	brown	-0.649308	7.66887e-31	0.649308	7.66887e-31	0.76783	4.34e-49	-0.410757	1.97247e-11	0.12523	0.0497755	-0.591303	1.37283e-24	-0.291964	3.19561e-06	-0.435351	8.46429e-13	-0.428314	2.13915e-12
RAE1	brown	-0.870396	4.81785e-77	0.870396	4.81785e-77	0.898759	2.40287e-89	-0.378744	8.2315e-10	0.368138	2.59988e-09	-0.820216	4.05285e-61	-0.263912	2.75551e-05	-0.566254	2.93092e-22	-0.631587	8.63047e-29
RANGAP1	brown	-0.748018	2.45528e-45	0.748018	2.45528e-45	0.856821	3.81458e-72	-0.435625	8.16073e-13	0.222105	0.000448477	-0.670018	2.0294e-33	-0.239899	0.000145205	-0.44624	1.93175e-13	-0.496561	1.01302e-16
RAP1A	brown	0.769305	2.20316e-49	-0.769305	2.20316e-49	-0.822976	7.3585e-62	0.555889	2.36741e-21	-0.155009	0.014951	0.602986	9.55309e-26	0.342008	3.71855e-08	0.458776	3.29914e-14	0.394266	1.41727e-10
RARRES3	brown	0.549606	8.11057e-21	-0.549606	8.11057e-21	-0.58719	3.41983e-24	0.250183	7.2704e-05	-0.173421	0.00639451	0.536289	1.014e-19	0.400745	6.6157e-11	0.55668	2.0239e-21	0.380589	6.71096e-10
RASD2	brown	0.603337	8.80397e-26	-0.603337	8.80397e-26	-0.625329	4.25724e-28	0.375475	1.17864e-09	-0.219966	0.000510611	0.502871	3.58901e-17	0.0500647	0.434376	0.267345	2.14351e-05	0.349124	1.84516e-08
RASSF10	brown	-0.593955	7.56874e-25	0.593955	7.56874e-25	0.599621	2.08166e-25	-0.248494	8.16205e-05	0.239482	0.000149241	-0.569846	1.39677e-22	-0.192703	0.00240105	-0.401084	6.35429e-11	-0.437854	6.05533e-13
RBM28	brown	-0.817064	2.74444e-60	0.817064	2.74444e-60	0.901234	1.37056e-90	-0.494524	1.4098e-16	0.187196	0.00320666	-0.727896	7.22749e-42	-0.298811	1.82163e-06	-0.535557	1.16126e-19	-0.539153	5.94572e-20
RCL1	brown	-0.840909	5.21347e-67	0.840909	5.21347e-67	0.889192	7.97334e-85	-0.418318	7.69771e-12	0.279939	8.28207e-06	-0.776708	6.79445e-51	-0.185611	0.00348008	-0.48093	1.2101e-15	-0.611509	1.27447e-26
RDH11	brown	-0.462128	2.03136e-14	0.462128	2.03136e-14	0.491564	2.26989e-16	-0.0515426	0.420917	0.354255	1.1011e-08	-0.506009	2.12488e-17	0.0153191	0.811058	-0.318379	3.36953e-07	-0.475416	2.81767e-15
RECQL4	brown	-0.690399	3.62543e-36	0.690399	3.62543e-36	0.81841	1.21751e-60	-0.553936	3.48108e-21	0.0403628	0.52863	-0.572941	7.32178e-23	-0.389498	2.45719e-10	-0.494454	1.42585e-16	-0.358007	7.50518e-09
RELL2	brown	-0.537943	7.4546e-20	0.537943	7.4546e-20	0.573698	6.24522e-23	-0.405491	3.74624e-11	0.0546955	0.39303	-0.442929	3.04414e-13	-0.273405	1.36439e-05	-0.394437	1.3894e-10	-0.280041	8.21712e-06
RFC2	brown	-0.677686	1.99292e-34	0.677686	1.99292e-34	0.800496	3.59203e-56	-0.43644	7.31878e-13	0.143816	0.0240761	-0.631391	9.07742e-29	-0.144582	0.023326	-0.394364	1.40119e-10	-0.458242	3.56232e-14
RFC3	brown	-0.817264	2.43213e-60	0.817264	2.43213e-60	0.913745	2.00553e-97	-0.546246	1.55025e-20	0.166101	0.00905222	-0.724629	2.47142e-41	-0.227108	0.000329485	-0.481861	1.04756e-15	-0.509776	1.12466e-17
RFC5	brown	-0.648491	9.59995e-31	0.648491	9.59995e-31	0.795821	4.44109e-55	-0.497361	8.89236e-17	0.0605113	0.3446	-0.586617	3.87932e-24	-0.193618	0.00228666	-0.383617	4.7853e-10	-0.392012	1.84034e-10
RGS13	brown	0.72405	3.06779e-41	-0.72405	3.06779e-41	-0.719045	1.94134e-40	0.269444	1.83539e-05	-0.314043	4.94938e-07	0.682129	5.0285e-35	0.262532	3.04527e-05	0.645687	2.06485e-30	0.540139	4.94145e-20
RHOU	brown	0.802374	1.28391e-56	-0.802374	1.28391e-56	-0.815465	7.1401e-60	0.267992	2.04364e-05	-0.413302	1.44083e-11	0.786574	5.31801e-53	0.0323028	0.614121	0.3614	5.28406e-09	0.662012	2.12813e-32
RIOK1	brown	-0.763595	2.95411e-48	0.763595	2.95411e-48	0.804279	4.46916e-57	-0.2123	0.000804848	0.398525	8.60547e-11	-0.794966	6.98237e-55	-0.13147	0.0393532	-0.504468	2.75047e-17	-0.663531	1.37028e-32
RLN2	brown	-0.6107	1.54728e-26	0.6107	1.54728e-26	0.672035	1.10966e-33	-0.371672	1.7805e-09	0.151661	0.0172945	-0.569992	1.35516e-22	-0.145861	0.022118	-0.305099	1.07321e-06	-0.397697	9.48654e-11
RNASE1	brown	0.581432	1.20096e-23	-0.581432	1.20096e-23	-0.581988	1.06502e-23	0.330979	1.06467e-07	-0.117401	0.0660103	0.495743	1.15706e-16	0.412916	1.5113e-11	0.406258	3.41472e-11	0.351967	1.38778e-08
RNASEH1	brown	-0.73012	3.09688e-42	0.73012	3.09688e-42	0.801391	2.20281e-56	-0.211815	0.000827919	0.359344	6.5394e-09	-0.771145	9.39413e-50	-0.13608	0.0328926	-0.487158	4.57294e-16	-0.664809	9.43987e-33
RNASEH2A	brown	-0.822657	8.97474e-62	0.822657	8.97474e-62	0.936653	3.69102e-113	-0.530481	2.94714e-19	0.184861	0.00361672	-0.726376	1.28375e-41	-0.228867	0.00029515	-0.491161	2.42087e-16	-0.500715	5.12826e-17
RNASEL	brown	0.837711	4.79871e-66	-0.837711	4.79871e-66	-0.872178	9.96982e-78	0.184888	0.0036118	-0.491205	2.40391e-16	0.882304	8.06506e-82	0.135811	0.0332431	0.518038	2.70869e-18	0.765336	1.34948e-48
RNF114	brown	-0.818726	1.00515e-60	0.818726	1.00515e-60	0.856557	4.69598e-72	-0.476361	2.44033e-15	0.242902	0.000119012	-0.717917	2.92605e-40	-0.241888	0.000127318	-0.522479	1.2402e-18	-0.492185	2.05488e-16
RNF183	brown	-0.739416	8.17302e-44	0.739416	8.17302e-44	0.737191	1.97834e-43	-0.394012	1.45982e-10	0.177361	0.00527426	-0.648224	1.03321e-30	-0.261798	3.21075e-05	-0.449064	1.30556e-13	-0.482735	9.14597e-16
RNF19A	brown	0.571551	9.79355e-23	-0.571551	9.79355e-23	-0.655969	1.19655e-31	0.263789	2.78028e-05	-0.214269	0.000717133	0.555139	2.74621e-21	0.188224	0.00303992	0.363391	4.29215e-09	0.421642	5.05203e-12
RNF43	brown	-0.851181	2.9517e-70	0.851181	2.9517e-70	0.870213	5.65688e-77	-0.541673	3.70145e-20	0.190566	0.00268888	-0.707226	1.29727e-38	-0.369988	2.13361e-09	-0.592293	1.09993e-24	-0.466438	1.08038e-14
RPA3	brown	-0.46958	6.78006e-15	0.46958	6.78006e-15	0.583924	6.99376e-24	-0.511081	9.00453e-18	-0.087506	0.171276	-0.344448	2.92991e-08	-0.190022	0.00276696	-0.269124	1.87944e-05	-0.152616	0.0165959
RPL22L1	brown	-0.58049	1.47152e-23	0.58049	1.47152e-23	0.601717	1.28302e-25	-0.281598	7.28148e-06	0.249861	7.43297e-05	-0.552567	4.55474e-21	-0.0530406	0.407525	-0.30412	1.1663e-06	-0.432559	1.22582e-12
RPP40	brown	-0.827944	3.16445e-63	0.827944	3.16445e-63	0.89111	1.07041e-85	-0.375795	1.13805e-09	0.307931	8.42289e-07	-0.792644	2.36276e-54	-0.219465	0.000526284	-0.540687	4.45774e-20	-0.601569	1.32769e-25
RPS14	brown	-0.872071	1.09666e-77	0.872071	1.09666e-77	0.92858	5.06372e-107	-0.372999	1.54269e-09	0.375532	1.17124e-09	-0.827399	4.48959e-63	-0.141626	0.026337	-0.492786	1.86552e-16	-0.658686	5.53251e-32
RPUSD3	brown	-0.52096	1.62217e-18	0.52096	1.62217e-18	0.59628	4.47046e-25	-0.417331	8.71576e-12	0.00336013	0.958183	-0.431403	1.42771e-12	-0.191881	0.00250829	-0.319968	2.92219e-07	-0.260043	3.6419e-05
RPUSD4	brown	-0.822107	1.26341e-61	0.822107	1.26341e-61	0.873902	2.12386e-78	-0.399181	7.96343e-11	0.26259	3.03243e-05	-0.772196	5.75313e-50	-0.262469	3.05914e-05	-0.505104	2.47319e-17	-0.606485	4.20929e-26
RRAGC	brown	0.694834	8.53104e-37	-0.694834	8.53104e-37	-0.73644	2.66059e-43	0.305135	1.0699e-06	-0.261687	3.23654e-05	0.663991	1.19839e-32	0.240082	0.000143461	0.455331	5.40112e-14	0.510248	1.03781e-17
RRM2	brown	-0.682764	4.12081e-35	0.682764	4.12081e-35	0.837275	6.46896e-66	-0.599772	2.01038e-25	0.0340302	0.595295	-0.533537	1.68526e-19	-0.247285	8.86213e-05	-0.348471	1.9692e-08	-0.308788	7.82315e-07
RRP12	brown	-0.781611	6.29451e-52	0.781611	6.29451e-52	0.838898	2.11702e-66	-0.398771	8.35889e-11	0.261532	3.27279e-05	-0.723575	3.66198e-41	-0.315264	4.44407e-07	-0.520543	1.74604e-18	-0.557835	1.60834e-21
RRP15	brown	-0.7714	8.34133e-50	0.7714	8.34133e-50	0.814101	1.60179e-59	-0.223203	0.000419389	0.365712	3.36229e-09	-0.806946	1.00005e-57	-0.287326	4.6381e-06	-0.581355	1.2211e-23	-0.672325	1.01702e-33
RRP9	brown	-0.833872	6.46943e-65	0.833872	6.46943e-65	0.912976	5.64147e-97	-0.427305	2.4388e-12	0.271072	1.6257e-05	-0.775946	9.77658e-51	-0.263364	2.8672e-05	-0.510324	1.02455e-17	-0.59002	1.82744e-24
RRS1	brown	-0.838428	2.92915e-66	0.838428	2.92915e-66	0.882666	5.67177e-82	-0.233457	0.000220616	0.448778	1.35867e-13	-0.854377	2.56841e-71	-0.152549	0.0166436	-0.53266	1.97988e-19	-0.722354	5.75888e-41
RSRC1	brown	-0.734418	5.88056e-43	0.734418	5.88056e-43	0.768976	2.56425e-49	-0.303087	1.27287e-06	0.301382	1.46939e-06	-0.725993	1.4822e-41	-0.0733668	0.25163	-0.471272	5.2651e-15	-0.589393	2.10072e-24
RTEL1	brown	-0.5619	7.11315e-22	0.5619	7.11315e-22	0.633274	5.57842e-29	-0.447509	1.62073e-13	0.00466416	0.941979	-0.462213	2.0065e-14	-0.346521	2.38914e-08	-0.393846	1.48813e-10	-0.314372	4.80804e-07
RTKN	brown	-0.753846	2.10523e-46	0.753846	2.10523e-46	0.815457	7.17467e-60	-0.489104	3.36e-16	0.153946	0.0156627	-0.646065	1.86357e-30	-0.332778	8.99337e-08	-0.553216	4.01005e-21	-0.429438	1.84725e-12
RTKN2	brown	-0.618447	2.36284e-27	0.618447	2.36284e-27	0.752802	3.28587e-46	-0.515857	3.9592e-18	0.00250982	0.968759	-0.531268	2.55378e-19	-0.276684	1.06376e-05	-0.443585	2.78298e-13	-0.331742	9.91255e-08
RUVBL1	brown	-0.84832	2.50462e-69	0.84832	2.50462e-69	0.908998	1.02599e-94	-0.316745	3.8974e-07	0.402757	5.20416e-11	-0.831927	2.35761e-64	-0.126767	0.0470168	-0.484245	7.22602e-16	-0.682373	4.65753e-35
S100A11	brown	-0.881041	2.73811e-81	0.881041	2.73811e-81	0.862621	3.57098e-74	-0.280859	7.7123e-06	0.466773	1.02836e-14	-0.852249	1.31406e-70	-0.0192117	0.764317	-0.450279	1.10174e-13	-0.720749	1.04065e-40
S100A2	brown	-0.679256	1.22826e-34	0.679256	1.22826e-34	0.65744	7.88723e-32	-0.322061	2.41931e-07	0.249607	7.56364e-05	-0.612408	1.02698e-26	-0.199698	0.0016442	-0.49771	8.39951e-17	-0.479854	1.42885e-15
S100P	brown	-0.568695	1.77296e-22	0.568695	1.77296e-22	0.6403	8.79524e-30	-0.511947	7.765e-18	0.00751598	0.906634	-0.400424	6.8725e-11	-0.32225	2.37824e-07	-0.425643	3.02438e-12	-0.189023	0.00291564
SAMD9	brown	0.725126	2.05263e-41	-0.725126	2.05263e-41	-0.76697	6.42816e-49	0.311582	6.13954e-07	-0.258383	4.0993e-05	0.735568	3.74943e-43	0.185064	0.00357927	0.508305	1.44305e-17	0.560852	8.78752e-22
SAMD9L	brown	0.512799	6.71038e-18	-0.512799	6.71038e-18	-0.57683	3.21984e-23	0.293198	2.89083e-06	-0.0972611	0.128179	0.514392	5.10153e-18	0.256449	4.7006e-05	0.465854	1.17756e-14	0.333405	8.47675e-08
SCAPER	brown	0.710034	4.87178e-39	-0.710034	4.87178e-39	-0.697395	3.65477e-37	0.192013	0.00249076	-0.430833	1.5388e-12	0.69302	1.54672e-36	-0.0143338	0.823004	0.29508	2.4787e-06	0.618076	2.58792e-27
SCARA5	brown	0.907162	1.04564e-93	-0.907162	1.04564e-93	-0.868248	3.11832e-76	0.4534	7.10285e-14	-0.31926	3.11397e-07	0.79676	2.69319e-55	0.230363	0.00026862	0.571317	1.02834e-22	0.602465	1.07845e-25
SCML1	brown	-0.76054	1.14994e-47	0.76054	1.14994e-47	0.810534	1.28608e-58	-0.410785	1.96559e-11	0.215396	0.000671027	-0.702353	6.90269e-38	-0.282699	6.68191e-06	-0.537664	7.85155e-20	-0.512552	7.00052e-18
SCN4B	brown	0.667964	3.73494e-33	-0.667964	3.73494e-33	-0.711341	3.07616e-39	0.550582	6.71059e-21	-0.0451361	0.481006	0.513421	6.03002e-18	0.2584	4.09447e-05	0.377488	9.45378e-10	0.301659	1.4356e-06
SCN9A	brown	0.814044	1.65667e-59	-0.814044	1.65667e-59	-0.824233	3.34936e-62	0.604704	6.39689e-26	-0.140282	0.0278129	0.628907	1.71714e-28	0.180232	0.00457273	0.381724	5.91404e-10	0.417719	8.30028e-12
SCUBE2	brown	0.725723	1.64089e-41	-0.725723	1.64089e-41	-0.776753	6.64712e-51	0.411563	1.78624e-11	-0.169739	0.00762842	0.636285	2.54242e-29	0.389315	2.50915e-10	0.579836	1.69371e-23	0.461615	2.18864e-14
SDC4	brown	-0.493467	1.67199e-16	0.493467	1.67199e-16	0.438315	5.69126e-13	-0.188194	0.00304468	0.261683	3.23759e-05	-0.419427	6.6923e-12	-0.144519	0.0233863	-0.352075	1.37276e-08	-0.27738	1.00859e-05
SDCCAG3	brown	-0.797583	1.73485e-55	0.797583	1.73485e-55	0.83319	1.02049e-64	-0.305521	1.03532e-06	0.359111	6.69842e-09	-0.777381	4.91741e-51	-0.139067	0.0292069	-0.487145	4.5825e-16	-0.647817	1.15511e-30
SEH1L	brown	-0.4891	3.36257e-16	0.4891	3.36257e-16	0.633091	5.85012e-29	-0.516823	3.34787e-18	-0.0814451	0.203009	-0.391636	1.92187e-10	-0.146336	0.0216833	-0.265286	2.49309e-05	-0.218061	0.000572597
SEPP1	brown	0.691806	2.29742e-36	-0.691806	2.29742e-36	-0.761621	7.12667e-48	0.372103	1.69954e-09	-0.179393	0.00476847	0.669828	2.14769e-33	0.212605	0.000790669	0.493726	1.60359e-16	0.528597	4.1482e-19
SERPINB5	brown	-0.694949	8.21269e-37	0.694949	8.21269e-37	0.655836	1.24212e-31	-0.316857	3.85881e-07	0.252358	6.25702e-05	-0.591732	1.24714e-24	-0.205926	0.00116114	-0.441479	3.7097e-13	-0.476278	2.47124e-15
SET	brown	-0.827782	3.51158e-63	0.827782	3.51158e-63	0.840738	5.87532e-67	-0.150949	0.0178326	0.498615	7.24342e-17	-0.868385	2.7713e-76	-0.141805	0.0261453	-0.473605	3.70694e-15	-0.771757	7.06299e-50
SF3B3	brown	-0.831009	4.31413e-64	0.831009	4.31413e-64	0.866568	1.31338e-75	-0.372251	1.67253e-09	0.328282	1.36836e-07	-0.779741	1.5709e-51	-0.25114	6.80686e-05	-0.525166	7.68693e-19	-0.611647	1.23294e-26
SFPQ	brown	-0.806436	1.33397e-57	0.806436	1.33397e-57	0.869524	1.0321e-76	-0.336328	6.42508e-08	0.331279	1.03518e-07	-0.787711	2.99132e-53	-0.168027	0.00827151	-0.441241	3.83121e-13	-0.627663	2.35794e-28
SFTA2	brown	-0.584476	6.20105e-24	0.584476	6.20105e-24	0.558166	1.50558e-21	-0.243251	0.000116269	0.273944	1.31007e-05	-0.534599	1.38616e-19	-0.125301	0.0496467	-0.369744	2.19015e-09	-0.423285	4.09532e-12
SGK1	brown	0.699803	1.63375e-37	-0.699803	1.63375e-37	-0.740715	4.85624e-44	0.396365	1.1093e-10	-0.11603	0.069259	0.66489	9.21916e-33	0.261822	3.20514e-05	0.509769	1.12601e-17	0.471396	5.16845e-15
SGK269	brown	0.658266	6.23629e-32	-0.658266	6.23629e-32	-0.781018	8.42181e-52	0.48216	1.0001e-15	-0.0232077	0.717207	0.591858	1.21247e-24	0.285971	5.16492e-06	0.503955	2.99629e-17	0.378769	8.20955e-10
SGOL2	brown	-0.63986	9.88931e-30	0.63986	9.88931e-30	0.802791	1.01997e-56	-0.607041	3.6917e-26	-0.0598004	0.350308	-0.520681	1.70393e-18	-0.299673	1.69538e-06	-0.428596	2.0618e-12	-0.289137	4.0133e-06
SGPP1	brown	0.575765	4.03634e-23	-0.575765	4.03634e-23	-0.597003	3.79124e-25	0.0957122	0.134398	-0.330714	1.09135e-07	0.591402	1.34273e-24	0.292873	2.96818e-06	0.491444	2.31369e-16	0.496505	1.02229e-16
SHCBP1	brown	-0.731669	1.70846e-42	0.731669	1.70846e-42	0.855377	1.18203e-71	-0.464441	1.44911e-14	0.176249	0.00557122	-0.664311	1.09182e-32	-0.176135	0.00560245	-0.385239	3.9869e-10	-0.495126	1.27891e-16
SHMT2	brown	-0.839259	1.64832e-66	0.839259	1.64832e-66	0.904665	2.27756e-92	-0.466826	1.02032e-14	0.266952	2.20647e-05	-0.750934	7.24764e-46	-0.150597	0.0181042	-0.440549	4.20862e-13	-0.568637	1.79456e-22
SIGMAR1	brown	-0.753204	2.76979e-46	0.753204	2.76979e-46	0.845076	2.68144e-68	-0.487943	4.03962e-16	0.143735	0.024156	-0.658469	5.88537e-32	-0.216862	0.000615097	-0.480977	1.20139e-15	-0.453407	7.09533e-14
SIM2	brown	-0.803107	8.56613e-57	0.803107	8.56613e-57	0.794675	8.14209e-55	-0.367754	2.70816e-09	0.268667	1.94415e-05	-0.738162	1.34641e-43	-0.301084	1.50661e-06	-0.572554	7.93975e-23	-0.564056	4.59262e-22
SIPA1L2	brown	0.756621	6.37992e-47	-0.756621	6.37992e-47	-0.806504	1.28438e-57	0.513727	5.72056e-18	-0.146572	0.0214701	0.651123	4.64331e-31	0.146995	0.0210921	0.398951	8.18337e-11	0.472275	4.52948e-15
SKA1	brown	-0.500925	4.95398e-17	0.500925	4.95398e-17	0.699378	1.88453e-37	-0.575946	3.88441e-23	-0.129369	0.042635	-0.377897	9.03737e-10	-0.33513	7.20033e-08	-0.338941	5.00242e-08	-0.180759	0.00445342
SKA3	brown	-0.822663	8.94483e-62	0.822663	8.94483e-62	0.926309	2.00251e-105	-0.54333	2.70435e-20	0.144396	0.0235061	-0.721712	7.29948e-41	-0.336149	6.53545e-08	-0.556003	2.31491e-21	-0.497512	8.67589e-17
SKIL	brown	-0.64709	1.40909e-30	0.64709	1.40909e-30	0.643129	4.12419e-30	-0.458197	3.58568e-14	0.155711	0.0144961	-0.512628	6.90961e-18	-0.145006	0.0229193	-0.336887	6.09148e-08	-0.343141	3.32963e-08
SLBP	brown	-0.663261	1.48185e-32	0.663261	1.48185e-32	0.750932	7.25206e-46	-0.372	1.71851e-09	0.188791	0.00295132	-0.632708	6.46034e-29	-0.0377139	0.556051	-0.321841	2.46806e-07	-0.492354	1.99968e-16
SLC12A2	brown	-0.722579	5.29944e-41	0.722579	5.29944e-41	0.750058	1.04746e-45	-0.404286	4.33186e-11	0.192115	0.00247735	-0.625022	4.59911e-28	-0.247014	9.02633e-05	-0.442517	3.22046e-13	-0.425259	3.17767e-12
SLC12A8	brown	-0.700937	1.11522e-37	0.700937	1.11522e-37	0.716291	5.26819e-40	-0.515733	4.04535e-18	0.159349	0.0123297	-0.559077	1.25503e-21	-0.121405	0.0572361	-0.37401	1.38241e-09	-0.357042	8.28711e-09
SLC17A9	brown	-0.621238	1.18523e-27	0.621238	1.18523e-27	0.679563	1.11721e-34	-0.308018	8.35979e-07	0.223559	0.000410334	-0.585149	5.35256e-24	-0.268596	1.9544e-05	-0.461251	2.30744e-14	-0.427681	2.32272e-12
SLC1A5	brown	-0.735059	4.576e-43	0.735059	4.576e-43	0.801434	2.15119e-56	-0.531633	2.38903e-19	0.135063	0.0342343	-0.589872	1.88862e-24	-0.318107	3.45246e-07	-0.476216	2.49484e-15	-0.380119	7.07023e-10
SLC25A15	brown	-0.749301	1.4382e-45	0.749301	1.4382e-45	0.87066	3.82096e-77	-0.572001	8.91537e-23	0.0888841	0.164607	-0.630776	1.06353e-28	-0.344309	2.9701e-08	-0.534152	1.5052e-19	-0.388144	2.86801e-10
SLC25A32	brown	-0.833027	1.13717e-64	0.833027	1.13717e-64	0.865529	3.16554e-75	-0.298778	1.82656e-06	0.392464	1.74671e-10	-0.822873	7.84397e-62	-0.132922	0.0372116	-0.53046	2.9586e-19	-0.683796	2.97964e-35
SLC25A6	brown	-0.537764	7.70653e-20	0.537764	7.70653e-20	0.551843	5.24778e-21	-0.247018	9.02379e-05	0.184347	0.00371318	-0.504659	2.66401e-17	-0.0826156	0.196571	-0.246329	9.4551e-05	-0.371627	1.78898e-09
SLC27A5	brown	-0.650304	5.8255e-31	0.650304	5.8255e-31	0.663105	1.55055e-32	-0.174674	0.00601714	0.310531	6.72762e-07	-0.663455	1.40085e-32	-0.107866	0.0913879	-0.394379	1.39886e-10	-0.581643	1.14742e-23
SLC2A1	brown	-0.524387	8.8352e-19	0.524387	8.8352e-19	0.564829	3.92361e-22	-0.481627	1.08633e-15	0.0148833	0.816337	-0.372819	1.57307e-09	-0.303357	1.24418e-06	-0.414788	1.1979e-11	-0.207193	0.00108046
SLC2A9	brown	-0.572794	7.55085e-23	0.572794	7.55085e-23	0.603605	8.27013e-26	-0.376454	1.05891e-09	0.137986	0.0304984	-0.507583	1.63028e-17	-0.0610382	0.340408	-0.290457	3.60926e-06	-0.374058	1.37524e-09
SLC35C2	brown	-0.762835	4.15034e-48	0.762835	4.15034e-48	0.799765	5.34603e-56	-0.545926	1.64856e-20	0.129966	0.0416797	-0.626477	3.1855e-28	-0.274808	1.2271e-05	-0.458422	3.47142e-14	-0.382861	5.20863e-10
SLC38A5	brown	-0.586894	3.64986e-24	0.586894	3.64986e-24	0.658678	5.54524e-32	-0.320549	2.77341e-07	0.20546	0.00119217	-0.522373	1.26382e-18	-0.125374	0.0495113	-0.324056	2.01801e-07	-0.414173	1.29307e-11
SLC3A2	brown	-0.803227	8.01714e-57	0.803227	8.01714e-57	0.832942	1.20359e-64	-0.386294	3.53894e-10	0.311428	6.22271e-07	-0.738524	1.16603e-43	-0.156953	0.0137216	-0.498732	7.10644e-17	-0.576192	3.68758e-23
SLC43A1	brown	-0.615472	4.89239e-27	0.615472	4.89239e-27	0.70129	9.89695e-38	-0.231438	0.000250934	0.235075	0.00019883	-0.634744	3.80484e-29	-0.250763	6.98616e-05	-0.486764	4.86598e-16	-0.509064	1.26909e-17
SLC4A2	brown	-0.689871	4.29927e-36	0.689871	4.29927e-36	0.7338	7.48117e-43	-0.198976	0.00171074	0.371763	1.76299e-09	-0.713954	1.21749e-39	-0.159518	0.0122363	-0.448479	1.41636e-13	-0.617823	2.75386e-27
SLC5A1	brown	-0.571976	8.96185e-23	0.571976	8.96185e-23	0.600078	1.87389e-25	-0.496747	9.82841e-17	0.00761455	0.905416	-0.383451	4.87534e-10	-0.330864	1.07614e-07	-0.347011	2.27614e-08	-0.200391	0.00158249
SLC5A6	brown	-0.807438	7.56859e-58	0.807438	7.56859e-58	0.872694	6.29467e-78	-0.482302	9.78248e-16	0.22688	0.000334202	-0.708185	9.29631e-39	-0.345679	2.59604e-08	-0.530006	3.21343e-19	-0.494566	1.40024e-16
SLC6A14	brown	-0.589434	2.08175e-24	0.589434	2.08175e-24	0.551765	5.3276e-21	-0.236991	0.00017563	0.262401	3.07416e-05	-0.510678	9.64602e-18	-0.0778758	0.223581	-0.274435	1.26229e-05	-0.43324	1.1203e-12
SLC6A6	brown	-0.916943	2.4387e-99	0.916943	2.4387e-99	0.890993	1.2109e-85	-0.374349	1.33244e-09	0.416449	9.73469e-12	-0.85649	4.94924e-72	-0.166968	0.00869315	-0.527382	5.16523e-19	-0.685613	1.67842e-35
SLC7A1	brown	-0.776023	9.42476e-51	0.776023	9.42476e-51	0.849214	1.29005e-69	-0.432547	1.22783e-12	0.20277	0.0013867	-0.706337	1.76418e-38	-0.303726	1.20591e-06	-0.576386	3.53823e-23	-0.521484	1.47882e-18
SLC7A11	brown	-0.728807	5.11294e-42	0.728807	5.11294e-42	0.773983	2.48315e-50	-0.50155	4.4677e-17	0.0919041	0.150672	-0.611387	1.31247e-26	-0.302614	1.32475e-06	-0.488437	3.73562e-16	-0.4493	1.26335e-13
SLC7A5	brown	-0.891038	1.1549e-85	0.891038	1.1549e-85	0.921712	2.41926e-102	-0.408828	2.49807e-11	0.328726	1.31323e-07	-0.835552	2.09002e-65	-0.233497	0.000220049	-0.562057	6.89058e-22	-0.669039	2.71593e-33
SLC7A6	brown	-0.794261	1.01283e-54	0.794261	1.01283e-54	0.836119	1.42256e-65	-0.45438	6.18205e-14	0.224367	0.000390457	-0.70551	2.34578e-38	-0.305937	9.99219e-07	-0.51268	6.84887e-18	-0.531293	2.5421e-19
SLCO1B3	brown	-0.5819	1.0855e-23	0.5819	1.0855e-23	0.570984	1.10233e-22	-0.266455	2.28842e-05	0.169111	0.00785915	-0.52263	1.20754e-18	-0.172421	0.00671069	-0.39606	1.14966e-10	-0.436799	6.97596e-13
SLCO4A1	brown	-0.87794	5.18485e-80	0.87794	5.18485e-80	0.917668	8.75646e-100	-0.526342	6.22758e-19	0.20062	0.0015626	-0.75836	2.99495e-47	-0.311352	6.26397e-07	-0.591544	1.30072e-24	-0.536047	1.0605e-19
SLMO2	brown	-0.376975	1.00017e-09	0.376975	1.00017e-09	0.514604	4.91757e-18	-0.604836	6.20273e-26	-0.22577	0.000358035	-0.194713	0.00215627	-0.333041	8.77272e-08	-0.329012	1.27884e-07	0.0330893	0.605517
SMARCC1	brown	-0.83828	3.24423e-66	0.83828	3.24423e-66	0.859627	4.08639e-73	-0.254607	5.34981e-05	0.398257	8.88146e-11	-0.844305	4.67257e-68	-0.256589	4.65447e-05	-0.559146	1.23786e-21	-0.688333	7.05088e-36
SMC2	brown	-0.622115	9.52808e-28	0.622115	9.52808e-28	0.762253	5.38058e-48	-0.49863	7.22573e-17	0.0216836	0.735061	-0.530505	2.93442e-19	-0.223769	0.000405079	-0.368762	2.43255e-09	-0.346963	2.28684e-08
SMC4	brown	-0.734724	5.21694e-43	0.734724	5.21694e-43	0.841596	3.21406e-67	-0.438336	5.67467e-13	0.176419	0.00552477	-0.664069	1.17159e-32	-0.280465	7.95163e-06	-0.467263	9.56498e-15	-0.470514	5.89765e-15
SMN2	brown	-0.497738	8.36164e-17	0.497738	8.36164e-17	0.530598	2.88518e-19	-0.210397	0.000898914	0.220812	0.000485138	-0.478074	1.87833e-15	-0.0726682	0.256186	-0.279201	8.76797e-06	-0.381912	5.79146e-10
SMOX	brown	-0.811051	9.53764e-59	0.811051	9.53764e-59	0.79972	5.47971e-56	-0.313477	5.20163e-07	0.381314	6.19082e-10	-0.775775	1.06073e-50	-0.166729	0.00879065	-0.493503	1.66235e-16	-0.62469	4.99997e-28
SND1	brown	-0.827221	5.03334e-63	0.827221	5.03334e-63	0.8401	9.17841e-67	-0.264101	2.71779e-05	0.438416	5.61443e-13	-0.802903	9.58991e-57	-0.173415	0.0063962	-0.46482	1.37087e-14	-0.680428	8.54193e-35
SNHG1	brown	-0.764938	1.61515e-48	0.764938	1.61515e-48	0.814027	1.67414e-59	-0.299375	1.73808e-06	0.320906	2.68559e-07	-0.746765	4.12765e-45	-0.162751	0.0105666	-0.486925	4.74414e-16	-0.601174	1.455e-25
SNORA10	brown	-0.605707	5.0556e-26	0.605707	5.0556e-26	0.700097	1.48025e-37	-0.414021	1.31779e-11	0.0593269	0.354143	-0.550039	7.45734e-21	-0.341372	3.9555e-08	-0.482333	9.73532e-16	-0.400371	6.91653e-11
SNORA72	brown	-0.602014	1.19753e-25	0.602014	1.19753e-25	0.589554	2.02691e-24	-0.220234	0.000502427	0.280333	8.03333e-06	-0.559017	1.27003e-21	-0.284615	5.74881e-06	-0.399202	7.94395e-11	-0.451757	8.95443e-14
SNORD17	brown	-0.634829	3.72138e-29	0.634829	3.72138e-29	0.673261	7.67083e-34	-0.31606	4.14184e-07	0.21491	0.000690574	-0.585655	4.79202e-24	-0.160722	0.0115887	-0.370327	2.05753e-09	-0.447014	1.73574e-13
SNRPA	brown	-0.72412	2.98864e-41	0.72412	2.98864e-41	0.844924	2.99258e-68	-0.33361	8.31469e-08	0.257674	4.31095e-05	-0.714178	1.12401e-39	-0.229751	0.000279197	-0.466879	1.01236e-14	-0.56458	4.12776e-22
SNRPB	brown	-0.799585	5.8945e-56	0.799585	5.8945e-56	0.837798	4.51997e-66	-0.396225	1.12761e-10	0.326089	1.67524e-07	-0.722485	5.4855e-41	-0.0731215	0.253223	-0.377826	9.10862e-10	-0.54521	1.89031e-20
SNRPD1	brown	-0.59208	1.15376e-24	0.59208	1.15376e-24	0.706319	1.77547e-38	-0.261271	3.33486e-05	0.236679	0.000179232	-0.624742	4.9352e-28	-0.0794347	0.214421	-0.328699	1.31649e-07	-0.511875	7.86161e-18
SNRPD2	brown	-0.825141	1.89042e-62	0.825141	1.89042e-62	0.856251	5.96843e-72	-0.265948	2.3751e-05	0.389018	2.59589e-10	-0.837424	5.84059e-66	-0.137772	0.0307592	-0.491561	2.271e-16	-0.686628	1.21587e-35
SNTB1	brown	-0.868079	3.60617e-76	0.868079	3.60617e-76	0.867202	7.65054e-76	-0.362279	4.82146e-09	0.332027	9.65114e-08	-0.825211	1.80848e-62	-0.256725	4.6101e-05	-0.595134	5.7978e-25	-0.669023	2.72843e-33
SNX8	brown	-0.72843	5.90075e-42	0.72843	5.90075e-42	0.780388	1.1458e-51	-0.381133	6.31657e-10	0.228326	0.000305339	-0.678523	1.54009e-34	-0.157623	0.0133191	-0.44214	3.39036e-13	-0.534006	1.546e-19
SOCS2	brown	0.745291	7.57311e-45	-0.745291	7.57311e-45	-0.757112	5.15632e-47	0.42671	2.63461e-12	-0.217971	0.000575674	0.629415	1.50797e-28	0.218113	0.000570813	0.362147	4.88822e-09	0.456843	4.35326e-14
SORD	brown	-0.800324	3.9444e-56	0.800324	3.9444e-56	0.866833	1.04849e-75	-0.525481	7.2662e-19	0.146579	0.0214641	-0.679601	1.10418e-34	-0.266375	2.30189e-05	-0.489532	3.1391e-16	-0.470841	5.61616e-15
SOS2	brown	0.712923	1.75741e-39	-0.712923	1.75741e-39	-0.768872	2.68911e-49	0.120128	0.0599235	-0.486699	4.91588e-16	0.766494	7.98023e-49	0.040464	0.527596	0.383565	4.81345e-10	0.689611	4.6754e-36
SOX4	brown	-0.875756	3.92513e-79	0.875756	3.92513e-79	0.830133	7.6568e-64	-0.36866	2.45908e-09	0.398872	8.26012e-11	-0.786805	4.73106e-53	-0.198094	0.00179533	-0.486089	5.41206e-16	-0.598586	2.64051e-25
SOX9	brown	-0.827937	3.17748e-63	0.827937	3.17748e-63	0.844716	3.47846e-68	-0.536771	9.27114e-20	0.179963	0.00463465	-0.673606	6.91069e-34	-0.331141	1.04865e-07	-0.513653	5.79433e-18	-0.447208	1.68957e-13
SP5	brown	-0.651952	3.68908e-31	0.651952	3.68908e-31	0.65766	7.40872e-32	-0.299929	1.65956e-06	0.146244	0.0217663	-0.61686	3.48681e-27	-0.362898	4.51936e-09	-0.507166	1.74911e-17	-0.494045	1.52307e-16
SP6	brown	-0.562489	6.31324e-22	0.562489	6.31324e-22	0.629279	1.56137e-28	-0.510399	1.01153e-17	-0.0174202	0.785734	-0.421219	5.33128e-12	-0.326067	1.6787e-07	-0.423386	4.04271e-12	-0.239284	0.000151193
SPAG4	brown	-0.543395	2.67158e-20	0.543395	2.67158e-20	0.522889	1.15332e-18	-0.242328	0.00012365	0.271873	1.53108e-05	-0.49015	2.84487e-16	0.118446	0.0636215	-0.156994	0.0136968	-0.380088	7.09417e-10
SPAG5	brown	-0.550303	7.0848e-21	0.550303	7.0848e-21	0.72724	9.26347e-42	-0.587095	3.4916e-24	-0.0669182	0.295839	-0.41038	2.06582e-11	-0.327957	1.41018e-07	-0.33948	4.74942e-08	-0.202244	0.00142799
SPC25	brown	-0.675875	3.46933e-34	0.675875	3.46933e-34	0.831665	2.80288e-64	-0.616772	3.56281e-27	0.00822224	0.897907	-0.534836	1.32663e-19	-0.249139	7.80994e-05	-0.381452	6.0961e-10	-0.292799	2.98602e-06
SPIN4	brown	-0.730274	2.91993e-42	0.730274	2.91993e-42	0.812106	5.16542e-59	-0.508592	1.37474e-17	0.0772851	0.227123	-0.628059	2.13168e-28	-0.339822	4.59529e-08	-0.531824	2.30691e-19	-0.414144	1.29777e-11
SPNS2	brown	-0.64524	2.33124e-30	0.64524	2.33124e-30	0.68096	7.24073e-35	-0.513539	5.909e-18	0.0143415	0.82291	-0.516404	3.60052e-18	-0.298542	1.86267e-06	-0.464219	1.49709e-14	-0.330472	1.11631e-07
SPON1	brown	0.673878	6.36445e-34	-0.673878	6.36445e-34	-0.68957	4.73712e-36	0.378153	8.78631e-10	-0.144683	0.0232282	0.619933	1.63764e-27	0.219657	0.000520248	0.402035	5.67353e-11	0.45453	6.05264e-14
SQLE	brown	-0.720923	9.76184e-41	0.720923	9.76184e-41	0.781708	6.00364e-52	-0.38874	2.67942e-10	0.243808	0.000112024	-0.634918	3.63634e-29	-0.262499	3.05241e-05	-0.504006	2.97094e-17	-0.465163	1.30359e-14
SRM	brown	-0.800174	4.27992e-56	0.800174	4.27992e-56	0.838866	2.16487e-66	-0.151912	0.0171085	0.491624	2.24801e-16	-0.854431	2.46338e-71	-0.0637487	0.319357	-0.424439	3.53166e-12	-0.771993	6.32516e-50
SRPK1	brown	-0.678501	1.55084e-34	0.678501	1.55084e-34	0.793888	1.23227e-54	-0.62836	1.97442e-28	-0.0604072	0.345433	-0.520133	1.87641e-18	-0.399156	7.98696e-11	-0.500186	5.59571e-17	-0.267792	2.07413e-05
SRPRB	brown	-0.767851	4.29817e-49	0.767851	4.29817e-49	0.820915	2.63734e-61	-0.386232	3.56377e-10	0.306863	9.23101e-07	-0.699861	1.60224e-37	-0.0925415	0.147849	-0.400416	6.87955e-11	-0.535427	1.18954e-19
SRXN1	brown	-0.639085	1.2149e-29	0.639085	1.2149e-29	0.664482	1.03858e-32	-0.328043	1.39909e-07	0.2253	0.000368613	-0.573667	6.2855e-23	-0.182126	0.00415696	-0.427274	2.44877e-12	-0.44265	3.16266e-13
SSBP1	brown	-0.837012	7.74194e-66	0.837012	7.74194e-66	0.8953	1.16363e-87	-0.315372	4.40186e-07	0.364168	3.95611e-09	-0.835946	1.60012e-65	-0.136637	0.0321764	-0.507623	1.61928e-17	-0.679055	1.3073e-34
SSBP2	brown	0.773667	2.88242e-50	-0.773667	2.88242e-50	-0.857795	1.76625e-72	0.666087	6.49268e-33	-0.0166399	0.795114	0.58414	6.67297e-24	0.442571	3.19692e-13	0.536642	9.49698e-20	0.331779	9.8777e-08
SSRP1	brown	-0.738131	1.36307e-43	0.738131	1.36307e-43	0.862241	4.8804e-74	-0.352705	1.28823e-08	0.258375	4.10181e-05	-0.712905	1.76849e-39	-0.280353	8.02058e-06	-0.491142	2.42848e-16	-0.546382	1.51048e-20
SSSCA1	brown	-0.644226	3.06814e-30	0.644226	3.06814e-30	0.708727	7.69685e-39	-0.138583	0.0297796	0.372581	1.61394e-09	-0.701704	8.60224e-38	-0.0410819	0.521306	-0.355874	9.33843e-09	-0.603707	8.07646e-26
STC2	brown	-0.734825	5.01576e-43	0.734825	5.01576e-43	0.764606	1.8755e-48	-0.256276	4.75841e-05	0.332881	8.90601e-08	-0.728327	6.13662e-42	-0.211499	0.0008433	-0.525943	6.68882e-19	-0.597531	3.36144e-25
STIL	brown	-0.702863	5.80448e-38	0.702863	5.80448e-38	0.837633	5.06243e-66	-0.631988	7.78203e-29	-0.00904665	0.887735	-0.551825	5.26579e-21	-0.317807	3.54608e-07	-0.43896	5.21716e-13	-0.313359	5.25559e-07
STIM1	brown	0.812943	3.16651e-59	-0.812943	3.16651e-59	-0.819352	6.87127e-61	0.347894	2.08538e-08	-0.32355	2.1133e-07	0.767425	5.22181e-49	0.102727	0.107999	0.452552	8.00634e-14	0.608492	2.61841e-26
STIP1	brown	-0.693711	1.23373e-36	0.693711	1.23373e-36	0.78093	8.79028e-52	-0.313949	4.99039e-07	0.302024	1.39224e-06	-0.685033	2.01711e-35	-0.0615769	0.336155	-0.400466	6.83866e-11	-0.534174	1.49887e-19
STK31	brown	-0.555855	2.38348e-21	0.555855	2.38348e-21	0.556522	2.08818e-21	-0.340127	4.46208e-08	0.0902465	0.158206	-0.480333	1.32696e-15	-0.305854	1.00634e-06	-0.412596	1.57231e-11	-0.332156	9.53427e-08
STMN2	brown	0.834537	4.14389e-65	-0.834537	4.14389e-65	-0.842482	1.718e-67	0.670448	1.78491e-33	-0.0710876	0.266701	0.636173	2.61852e-29	0.282643	6.71117e-06	0.458117	3.62688e-14	0.412991	1.49741e-11
STOX1	brown	-0.526201	6.38702e-19	0.526201	6.38702e-19	0.607899	3.01402e-26	-0.320813	2.70815e-07	0.139764	0.0283995	-0.4969	9.586e-17	-0.213428	0.00075347	-0.37887	8.11809e-10	-0.318576	3.31066e-07
STOX2	brown	0.806192	1.53056e-57	-0.806192	1.53056e-57	-0.812864	3.31646e-59	0.50056	5.26128e-17	-0.181528	0.0042844	0.68446	2.41751e-35	0.194553	0.00217493	0.465772	1.19181e-14	0.479154	1.59144e-15
STX12	brown	0.876346	2.28186e-79	-0.876346	2.28186e-79	-0.886407	1.38016e-83	0.295838	2.32918e-06	-0.415289	1.12543e-11	0.861715	7.515e-74	0.21373	0.000740238	0.513405	6.04685e-18	0.699261	1.95977e-37
SULT2B1	brown	-0.809075	2.97829e-58	0.809075	2.97829e-58	0.810049	1.70194e-58	-0.38977	2.38165e-10	0.276667	1.06513e-05	-0.723342	3.99225e-41	-0.259413	3.8096e-05	-0.558549	1.3948e-21	-0.547529	1.21159e-20
SUSD3	brown	-0.490977	2.49311e-16	0.490977	2.49311e-16	0.543359	2.68962e-20	-0.248564	8.12305e-05	0.180653	0.00447722	-0.478644	1.72111e-15	-0.00839769	0.89574	-0.031114	0.627225	-0.386998	3.26713e-10
SYNC	brown	0.738309	1.26992e-43	-0.738309	1.26992e-43	-0.79286	2.11116e-54	0.673914	6.29598e-34	0.0523316	0.413832	0.540056	5.01933e-20	0.342644	3.49515e-08	0.359544	6.40558e-09	0.313194	5.33259e-07
SYT7	brown	-0.633817	4.84477e-29	0.633817	4.84477e-29	0.698257	2.74188e-37	-0.430845	1.53639e-12	0.0846133	0.185928	-0.548455	1.01353e-20	-0.415627	1.07883e-11	-0.559504	1.15205e-21	-0.34217	3.66038e-08
TAF1A	brown	-0.823803	4.38877e-62	0.823803	4.38877e-62	0.849072	1.43366e-69	-0.320799	2.71152e-07	0.34424	2.99047e-08	-0.815135	8.68841e-60	-0.199576	0.00165524	-0.516608	3.47545e-18	-0.664907	9.17341e-33
TAF1B	brown	-0.676509	2.8586e-34	0.676509	2.8586e-34	0.700588	1.25436e-37	-0.212093	0.000814658	0.293746	2.76455e-06	-0.701056	1.07116e-37	-0.243319	0.000115746	-0.488167	3.89869e-16	-0.584297	6.44759e-24
TAF1D	brown	-0.75218	4.27865e-46	0.75218	4.27865e-46	0.749871	1.13313e-45	-0.316869	3.85481e-07	0.249527	7.60536e-05	-0.699862	1.60173e-37	-0.318967	3.19689e-07	-0.49436	1.44764e-16	-0.566036	3.06502e-22
TAF4	brown	-0.690253	3.80057e-36	0.690253	3.80057e-36	0.717784	3.07058e-40	-0.375233	1.21007e-09	0.194321	0.00220215	-0.609092	2.2706e-26	-0.416848	9.25971e-12	-0.507459	1.66492e-17	-0.422084	4.77515e-12
TARBP1	brown	-0.706046	1.95066e-38	0.706046	1.95066e-38	0.709779	5.32852e-39	-0.395166	1.27618e-10	0.19843	0.00176266	-0.620176	1.54212e-27	-0.368542	2.49027e-09	-0.451009	9.94624e-14	-0.439181	5.06437e-13
TATDN1	brown	-0.659191	4.78869e-32	0.659191	4.78869e-32	0.67417	5.82648e-34	-0.237767	0.000166976	0.246113	9.59398e-05	-0.664341	1.08236e-32	-0.271337	1.59384e-05	-0.545768	1.69911e-20	-0.527318	5.22528e-19
TBC1D12	brown	0.636569	2.35994e-29	-0.636569	2.35994e-29	-0.644749	2.66337e-30	0.168872	0.00794823	-0.34726	2.22069e-08	0.639367	1.12728e-29	0.0778423	0.22378	0.365521	3.43111e-09	0.550512	6.80224e-21
TBC1D16	brown	-0.774339	2.0979e-50	0.774339	2.0979e-50	0.812383	4.39329e-59	-0.388304	2.81625e-10	0.230931	0.00025913	-0.725502	1.78293e-41	-0.281508	7.33252e-06	-0.568068	2.0181e-22	-0.560411	9.60356e-22
TBC1D9	brown	0.614729	5.85963e-27	-0.614729	5.85963e-27	-0.704528	3.28681e-38	0.373019	1.53929e-09	-0.0419265	0.51277	0.550833	6.39051e-21	0.510302	1.0284e-17	0.628579	1.86729e-28	0.369566	2.23232e-09
TBL2	brown	-0.823927	4.0608e-62	0.823927	4.0608e-62	0.847852	3.53704e-69	-0.495608	1.18265e-16	0.226373	0.000344904	-0.703951	4.00434e-38	-0.24674	9.1957e-05	-0.506636	1.91245e-17	-0.496126	1.0873e-16
TBL3	brown	-0.682607	4.32942e-35	0.682607	4.32942e-35	0.735308	4.15186e-43	-0.321981	2.43699e-07	0.246453	9.3761e-05	-0.634882	3.67038e-29	-0.237221	0.000173023	-0.43169	1.3747e-12	-0.495615	1.18134e-16
TBRG4	brown	-0.73553	3.80428e-43	0.73553	3.80428e-43	0.827187	5.14175e-63	-0.584967	5.5704e-24	0.0531478	0.406578	-0.587494	3.19812e-24	-0.391345	1.98745e-10	-0.506613	1.91995e-17	-0.358337	7.2549e-09
TCF19	brown	-0.549002	9.11778e-21	0.549002	9.11778e-21	0.704894	2.89957e-38	-0.441773	3.56401e-13	0.0201212	0.753512	-0.48123	1.15514e-15	-0.277822	9.74993e-06	-0.373236	1.50363e-09	-0.290503	3.59597e-06
TCF21	brown	0.785307	1.00584e-52	-0.785307	1.00584e-52	-0.78612	6.68386e-53	0.613781	7.37393e-27	-0.0266665	0.67727	0.601389	1.3841e-25	0.412693	1.55367e-11	0.530381	3.00137e-19	0.386929	3.29311e-10
TCF3	brown	-0.834592	3.99265e-65	0.834592	3.99265e-65	0.880926	3.05648e-81	-0.510013	1.08018e-17	0.192806	0.00238796	-0.73023	2.97016e-42	-0.331989	9.68504e-08	-0.473209	3.93494e-15	-0.519694	2.02693e-18
TCF7	brown	-0.790221	8.2923e-54	0.790221	8.2923e-54	0.820991	2.51756e-61	-0.473311	3.87511e-15	0.196173	0.00199296	-0.69523	7.48818e-37	-0.247568	8.69327e-05	-0.3951	1.28608e-10	-0.501297	4.65869e-17
TCN2	brown	0.67733	2.22311e-34	-0.67733	2.22311e-34	-0.731436	1.86849e-42	0.322876	2.24699e-07	-0.20804	0.00102948	0.647879	1.13554e-30	0.259505	3.78467e-05	0.458175	3.59674e-14	0.491639	2.24275e-16
TDP1	brown	-0.751514	5.67404e-46	0.751514	5.67404e-46	0.829315	1.30404e-63	-0.57991	1.66701e-23	0.0948465	0.137974	-0.606814	3.89552e-26	-0.215783	0.000655795	-0.368817	2.41815e-09	-0.401191	6.27404e-11
TEAD4	brown	-0.884244	1.20175e-82	0.884244	1.20175e-82	0.925469	7.58043e-105	-0.401276	6.2105e-11	0.350154	1.6647e-08	-0.814574	1.21137e-59	-0.233058	0.000226321	-0.565546	3.38877e-22	-0.640211	9.00709e-30
TFDP1	brown	-0.655562	1.3419e-31	0.655562	1.3419e-31	0.76038	1.23376e-47	-0.430519	1.60341e-12	0.146732	0.0213269	-0.605965	4.75795e-26	-0.123673	0.0527093	-0.410554	2.02235e-11	-0.430378	1.63331e-12
TFR2	brown	-0.516387	3.61135e-18	0.516387	3.61135e-18	0.531423	2.4823e-19	-0.288968	4.0679e-06	0.130446	0.040925	-0.456882	4.32936e-14	-0.151589	0.0173485	-0.331096	1.05304e-07	-0.357821	7.64994e-09
TG	brown	-0.575763	4.03808e-23	0.575763	4.03808e-23	0.622487	8.68381e-28	-0.315443	4.37418e-07	0.116705	0.0676426	-0.540106	4.97268e-20	-0.323995	2.02924e-07	-0.439722	4.70763e-13	-0.405189	3.88555e-11
TGDS	brown	-0.818379	1.24067e-60	0.818379	1.24067e-60	0.807345	7.9812e-58	-0.46283	1.83406e-14	0.209064	0.000970777	-0.726384	1.27966e-41	-0.185209	0.00355283	-0.500398	5.40327e-17	-0.531651	2.38122e-19
TGIF1	brown	-0.826823	6.49011e-63	0.826823	6.49011e-63	0.816122	4.82468e-60	-0.428385	2.11941e-12	0.252065	6.38553e-05	-0.732422	1.27731e-42	-0.175418	0.0058027	-0.457887	3.74906e-14	-0.532302	2.11403e-19
TGIF2	brown	-0.901317	1.24381e-90	0.901317	1.24381e-90	0.890472	2.09596e-85	-0.25088	6.93008e-05	0.477891	1.93175e-15	-0.896197	4.30885e-88	-0.188385	0.00301445	-0.541579	3.76793e-20	-0.750011	1.06839e-45
TGS1	brown	-0.796827	2.59977e-55	0.796827	2.59977e-55	0.825158	1.86965e-62	-0.365562	3.41609e-09	0.272444	1.46685e-05	-0.757647	4.08772e-47	-0.204837	0.00123483	-0.513693	5.75428e-18	-0.596409	4.34037e-25
TH1L	brown	-0.830107	7.78894e-64	0.830107	7.78894e-64	0.862802	3.07621e-74	-0.38118	6.28356e-10	0.335683	6.83192e-08	-0.777988	3.67275e-51	-0.239212	0.000151911	-0.536484	9.77923e-20	-0.578504	2.25333e-23
THNSL1	brown	-0.624544	5.18815e-28	0.624544	5.18815e-28	0.673592	6.94035e-34	-0.51309	6.38329e-18	-0.0324522	0.612482	-0.509922	1.09704e-17	-0.290376	3.6329e-06	-0.415397	1.11034e-11	-0.314576	4.72231e-07
THOC4	brown	-0.674719	4.93318e-34	0.674719	4.93318e-34	0.804875	3.20548e-57	-0.325494	1.76927e-07	0.273459	1.35894e-05	-0.656113	1.14879e-31	-0.125359	0.0495387	-0.351236	1.49355e-08	-0.517523	2.96337e-18
THRB	brown	0.691957	2.18724e-36	-0.691957	2.18724e-36	-0.692203	2.01888e-36	0.435164	8.67744e-13	-0.206562	0.00111998	0.582831	8.87044e-24	0.00908806	0.887224	0.248684	8.05654e-05	0.439249	5.01786e-13
TIFA	brown	-0.474012	3.4855e-15	0.474012	3.4855e-15	0.558175	1.50293e-21	-0.327448	1.47814e-07	0.116087	0.0691206	-0.444497	2.45573e-13	0.141368	0.0266145	0.0372747	0.560664	-0.359469	6.45525e-09
TIGD2	brown	-0.685184	1.9229e-35	0.685184	1.9229e-35	0.708469	8.41935e-39	-0.515794	4.00286e-18	0.0936701	0.142949	-0.54055	4.57417e-20	-0.132896	0.0372492	-0.322326	2.36187e-07	-0.356121	9.10561e-09
TIGD5	brown	-0.579017	2.01918e-23	0.579017	2.01918e-23	0.65387	2.15936e-31	-0.529527	3.50484e-19	-0.0439201	0.492913	-0.457658	3.87422e-14	-0.307725	8.57322e-07	-0.422715	4.4052e-12	-0.254089	5.54706e-05
TIMM10	brown	-0.485584	5.85914e-16	0.485584	5.85914e-16	0.594442	6.7801e-25	-0.26049	3.52709e-05	0.14836	0.0199128	-0.47465	3.16495e-15	-0.14995	0.0186119	-0.289853	3.78899e-06	-0.365848	3.3145e-09
TIMM16	brown	-0.779501	1.76538e-51	0.779501	1.76538e-51	0.85416	3.03825e-71	-0.50474	2.62811e-17	0.130705	0.0405223	-0.681507	6.10584e-35	-0.341218	4.01501e-08	-0.548358	1.03253e-20	-0.480706	1.25279e-15
TK1	brown	-0.521428	1.49351e-18	0.521428	1.49351e-18	0.701942	7.93705e-38	-0.56907	1.64047e-22	-0.0654836	0.306337	-0.375706	1.14921e-09	-0.242435	0.00012277	-0.268275	2.00135e-05	-0.173398	0.00640147
TKT	brown	-0.81678	3.25461e-60	0.81678	3.25461e-60	0.878624	2.73033e-80	-0.418523	7.50169e-12	0.237855	0.000166022	-0.750125	1.01829e-45	-0.29106	3.43787e-06	-0.539831	5.23532e-20	-0.571877	9.14831e-23
TLCD1	brown	-0.628581	1.86593e-28	0.628581	1.86593e-28	0.732349	1.31361e-42	-0.561905	7.10529e-22	0.0363156	0.5708	-0.490778	2.57391e-16	-0.199979	0.00161893	-0.369285	2.30034e-09	-0.263092	2.92436e-05
TM9SF4	brown	-0.789635	1.12011e-53	0.789635	1.12011e-53	0.824843	2.28184e-62	-0.458427	3.46897e-14	0.239001	0.000154025	-0.683765	3.00893e-35	-0.302123	1.3807e-06	-0.55964	1.12099e-21	-0.46667	1.04409e-14
TMEM132A	brown	-0.830339	6.6924e-64	0.830339	6.6924e-64	0.840538	6.76194e-67	-0.418809	7.23554e-12	0.324503	1.93734e-07	-0.758982	2.28157e-47	-0.131303	0.0396066	-0.453762	6.74845e-14	-0.584427	6.26714e-24
TMEM140	brown	0.800348	3.89408e-56	-0.800348	3.89408e-56	-0.849253	1.25271e-69	0.324099	2.0102e-07	-0.299364	1.73956e-06	0.789729	1.06733e-53	0.303123	1.26897e-06	0.572405	8.19122e-23	0.618062	2.597e-27
TMEM147	brown	-0.840008	9.78849e-67	0.840008	9.78849e-67	0.862527	3.85829e-74	-0.277129	1.02814e-05	0.424066	3.70491e-12	-0.826083	1.04044e-62	-0.15585	0.014408	-0.497253	9.05057e-17	-0.687992	7.86449e-36
TMEM154	brown	-0.533768	1.61532e-19	0.533768	1.61532e-19	0.531837	2.30177e-19	-0.262139	3.13282e-05	0.205716	0.00117504	-0.500128	5.64957e-17	-0.0334012	0.602119	-0.10536	0.0992133	-0.402708	5.23484e-11
TMEM161A	brown	-0.879436	1.26798e-80	0.879436	1.26798e-80	0.896279	3.93354e-88	-0.332945	8.85298e-08	0.396964	1.03402e-10	-0.843643	7.51501e-68	-0.196965	0.00190921	-0.568516	1.83995e-22	-0.68374	3.03331e-35
TMEM198	brown	-0.482662	9.25024e-16	0.482662	9.25024e-16	0.491283	2.37424e-16	-0.212451	0.000797819	0.172355	0.0067319	-0.482753	9.12046e-16	-0.236928	0.000176349	-0.425223	3.19278e-12	-0.371899	1.73733e-09
TMEM216	brown	-0.709581	5.7096e-39	0.709581	5.7096e-39	0.738778	1.0537e-43	-0.457776	3.80898e-14	0.16255	0.0106641	-0.623163	7.33515e-28	-0.103103	0.106707	-0.344197	3.00294e-08	-0.428106	2.19769e-12
TMEM41A	brown	-0.866821	1.05914e-75	0.866821	1.05914e-75	0.904007	5.05723e-92	-0.417594	8.43212e-12	0.33726	5.87782e-08	-0.79558	5.04699e-55	-0.199014	0.00170715	-0.513822	5.62776e-18	-0.604943	6.04848e-26
TMEM48	brown	-0.490522	2.68098e-16	0.490522	2.68098e-16	0.676155	3.18513e-34	-0.568802	1.73431e-22	-0.118804	0.062819	-0.355814	9.39634e-09	-0.279374	8.65178e-06	-0.304441	1.13496e-06	-0.16839	0.00813119
TMEM63A	brown	-0.710517	4.11214e-39	0.710517	4.11214e-39	0.730297	2.89421e-42	-0.538733	6.43165e-20	0.11643	0.0682966	-0.537014	8.86155e-20	-0.333193	8.64816e-08	-0.430527	1.60185e-12	-0.295378	2.41892e-06
TMEM66	brown	0.642157	5.35489e-30	-0.642157	5.35489e-30	-0.743347	1.67615e-44	0.319919	2.93503e-07	-0.212176	0.000810701	0.616546	3.76529e-27	0.31721	3.73978e-07	0.525561	7.16259e-19	0.458675	3.34762e-14
TMEM97	brown	-0.783842	2.08981e-52	0.783842	2.08981e-52	0.886549	1.19636e-83	-0.515236	4.4086e-18	0.159578	0.0122029	-0.689663	4.59746e-36	-0.270009	1.75982e-05	-0.540693	4.45232e-20	-0.460723	2.49093e-14
TMPRSS3	brown	-0.710755	3.78161e-39	0.710755	3.78161e-39	0.694988	8.10791e-37	-0.381471	6.08336e-10	0.202558	0.00140317	-0.636535	2.38111e-29	-0.183435	0.00388989	-0.433872	1.03039e-12	-0.493717	1.60585e-16
TMTC4	brown	-0.613701	7.51792e-27	0.613701	7.51792e-27	0.666138	6.39706e-33	-0.618168	2.53063e-27	-0.0678198	0.289365	-0.429488	1.83526e-12	-0.384201	4.48165e-10	-0.464137	1.51521e-14	-0.169264	0.00780244
TNFRSF10A	brown	-0.563192	5.4749e-22	0.563192	5.4749e-22	0.59463	6.49851e-25	-0.441815	3.54357e-13	0.046247	0.470265	-0.421352	5.24163e-12	-0.189029	0.00291476	-0.260684	3.47855e-05	-0.290521	3.59056e-06
TNFRSF12A	brown	-0.874386	1.37067e-78	0.874386	1.37067e-78	0.852798	8.64522e-71	-0.255838	4.90716e-05	0.487908	4.06192e-16	-0.857343	2.52691e-72	-0.0877355	0.170152	-0.531307	2.53542e-19	-0.736829	2.28202e-43
TNS4	brown	-0.666885	5.13518e-33	0.666885	5.13518e-33	0.661599	2.39804e-32	-0.428725	2.02758e-12	0.0704617	0.270945	-0.545857	1.6705e-20	-0.262245	3.10893e-05	-0.401904	5.76291e-11	-0.404724	4.10942e-11
TOMM34	brown	-0.842651	1.52387e-67	0.842651	1.52387e-67	0.89121	9.62324e-86	-0.475409	2.82056e-15	0.258894	3.95309e-05	-0.741794	3.14432e-44	-0.269532	1.82332e-05	-0.546388	1.50875e-20	-0.528412	4.28938e-19
TOP1MT	brown	-0.847267	5.43995e-69	0.847267	5.43995e-69	0.872636	6.63144e-78	-0.440256	4.37924e-13	0.270726	1.66825e-05	-0.762013	5.98671e-48	-0.271793	1.54028e-05	-0.545427	1.81365e-20	-0.557713	1.64787e-21
TOP2A	brown	-0.739543	7.76788e-44	0.739543	7.76788e-44	0.858018	1.48025e-72	-0.609068	2.28346e-26	0.0508946	0.426788	-0.58016	1.5797e-23	-0.309349	7.45316e-07	-0.425678	3.01069e-12	-0.339628	4.68222e-08
TOX	brown	0.647122	1.39679e-30	-0.647122	1.39679e-30	-0.706947	1.42884e-38	0.548338	1.03651e-20	-0.0786006	0.219288	0.483108	8.62936e-16	0.23744	0.000170578	0.390709	2.13849e-10	0.281287	7.45945e-06
TP53RK	brown	-0.805769	1.94192e-57	0.805769	1.94192e-57	0.848168	2.802e-69	-0.355319	9.88192e-09	0.314115	4.91808e-07	-0.766296	8.73512e-49	-0.267707	2.08714e-05	-0.562572	6.20833e-22	-0.580402	1.49973e-23
TPX2	brown	-0.829102	1.49698e-63	0.829102	1.49698e-63	0.939982	6.25625e-116	-0.566909	2.56249e-22	0.171568	0.00699137	-0.701086	1.06043e-37	-0.294967	2.50175e-06	-0.498725	7.1145e-17	-0.465518	1.23726e-14
TRAK2	brown	0.737557	1.71121e-43	-0.737557	1.71121e-43	-0.760767	1.04031e-47	0.406518	3.30856e-11	-0.225882	0.000355557	0.654731	1.69576e-31	0.104339	0.102549	0.333177	8.66147e-08	0.516616	3.4706e-18
TRAP1	brown	-0.800298	4.00087e-56	0.800298	4.00087e-56	0.893759	6.27128e-87	-0.458663	3.35355e-14	0.198037	0.00180093	-0.729532	3.87761e-42	-0.272906	1.41668e-05	-0.52128	1.53327e-18	-0.541437	3.86974e-20
TRIB3	brown	-0.877834	5.72553e-80	0.877834	5.72553e-80	0.89853	3.11825e-89	-0.445711	2.078e-13	0.286344	5.01418e-06	-0.793021	1.94051e-54	-0.263252	2.89069e-05	-0.585422	5.04282e-24	-0.599574	2.10439e-25
TRIM24	brown	-0.639225	1.17049e-29	0.639225	1.17049e-29	0.699307	1.92975e-37	-0.459486	2.97863e-14	0.0513894	0.422301	-0.529739	3.37274e-19	-0.392615	1.71648e-10	-0.485326	6.10078e-16	-0.348491	1.96522e-08
TRIM28	brown	-0.797321	1.99635e-55	0.797321	1.99635e-55	0.829464	1.18375e-63	-0.257529	4.35546e-05	0.384862	4.1602e-10	-0.787725	2.96902e-53	-0.275237	1.1877e-05	-0.49786	8.19661e-17	-0.655537	1.35151e-31
TRIM29	brown	-0.775622	1.14132e-50	0.775622	1.14132e-50	0.763629	2.90965e-48	-0.340787	4.18636e-08	0.28808	4.36718e-06	-0.710135	4.70242e-39	-0.230956	0.000258723	-0.53799	7.38904e-20	-0.575156	4.59217e-23
TRIM54	brown	-0.471358	5.1982e-15	0.471358	5.1982e-15	0.507427	1.67383e-17	-0.366265	3.17142e-09	0.000317745	0.996044	-0.380635	6.6766e-10	-0.27191	1.52686e-05	-0.334601	7.57104e-08	-0.21828	0.000565128
TRIP13	brown	-0.829506	1.15219e-63	0.829506	1.15219e-63	0.928187	9.65754e-107	-0.521191	1.5573e-18	0.192947	0.00237011	-0.72891	4.91724e-42	-0.310295	6.86683e-07	-0.533275	1.76853e-19	-0.520512	1.75559e-18
TRMT1	brown	-0.814539	1.23665e-59	0.814539	1.23665e-59	0.851638	2.08908e-70	-0.331238	1.03917e-07	0.323486	2.12562e-07	-0.79151	4.2612e-54	-0.211818	0.000827793	-0.501345	4.62147e-17	-0.633359	5.45596e-29
TRMT11	brown	-0.694885	8.38797e-37	0.694885	8.38797e-37	0.726462	1.2428e-41	-0.344578	2.89289e-08	0.199315	0.00167914	-0.66949	2.37494e-33	-0.231777	0.000245589	-0.478678	1.71207e-15	-0.5233	1.0721e-18
TRMT5	brown	-0.740419	5.46989e-44	0.740419	5.46989e-44	0.756669	6.24894e-47	-0.38831	2.8141e-10	0.213095	0.000768303	-0.677175	2.33121e-34	-0.201758	0.00146715	-0.476158	2.51688e-15	-0.54006	5.01507e-20
TRMT6	brown	-0.754779	1.41226e-46	0.754779	1.41226e-46	0.774382	2.05585e-50	-0.28801	4.39166e-06	0.348364	1.99019e-08	-0.726184	1.37994e-41	-0.163773	0.0100822	-0.461513	2.22126e-14	-0.575119	4.62838e-23
TRPM2	brown	-0.835466	2.21455e-65	0.835466	2.21455e-65	0.820855	2.73707e-61	-0.447773	1.56226e-13	0.234659	0.00020423	-0.735838	3.37126e-43	-0.198753	0.00173177	-0.452479	8.08892e-14	-0.577658	2.69971e-23
TSHZ1	brown	0.668651	3.04671e-33	-0.668651	3.04671e-33	-0.748784	1.78493e-45	0.55175	5.34378e-21	-0.0935775	0.143346	0.531235	2.56905e-19	0.113092	0.076657	0.32127	2.59867e-07	0.350862	1.55079e-08
TSTA3	brown	-0.584039	6.82202e-24	0.584039	6.82202e-24	0.65347	2.41534e-31	-0.416664	9.47606e-12	0.111035	0.082206	-0.484247	7.22472e-16	-0.133389	0.0365435	-0.369549	2.23625e-09	-0.327217	1.50996e-07
TTC12	brown	-0.504796	2.60368e-17	0.504796	2.60368e-17	0.580336	1.52122e-23	-0.295826	2.3314e-06	0.0455721	0.476775	-0.456083	4.85225e-14	-0.342678	3.48371e-08	-0.422498	4.52928e-12	-0.32959	1.21196e-07
TTC27	brown	-0.80511	2.80992e-57	0.80511	2.80992e-57	0.849789	8.39886e-70	-0.281582	7.29019e-06	0.344531	2.90632e-08	-0.803559	6.67032e-57	-0.243332	0.000115642	-0.50567	2.24919e-17	-0.66182	2.24939e-32
TTC9	brown	-0.600301	1.77985e-25	0.600301	1.77985e-25	0.579546	1.80236e-23	-0.240801	0.000136817	0.208493	0.00100307	-0.561792	7.26942e-22	-0.166181	0.00901854	-0.271033	1.63049e-05	-0.498057	7.93645e-17
TTK	brown	-0.605367	5.47523e-26	0.605367	5.47523e-26	0.770707	1.15135e-49	-0.608918	2.36659e-26	-0.0607587	0.342627	-0.452798	7.73295e-14	-0.362306	4.80794e-09	-0.40068	6.66736e-11	-0.206404	0.00113008
TTPAL	brown	-0.804506	3.938e-57	0.804506	3.938e-57	0.843708	7.171e-68	-0.368052	2.62377e-09	0.322692	2.2848e-07	-0.768024	3.97042e-49	-0.251379	6.69552e-05	-0.55423	3.28533e-21	-0.596076	4.68244e-25
TTYH3	brown	-0.817415	2.22113e-60	0.817415	2.22113e-60	0.825881	1.18287e-62	-0.465767	1.19278e-14	0.241529	0.000130386	-0.727335	8.93943e-42	-0.158722	0.0126814	-0.474091	3.44413e-15	-0.538167	7.14912e-20
TUBA4A	brown	-0.625554	4.02246e-28	0.625554	4.02246e-28	0.747577	2.94875e-45	-0.376397	1.06552e-09	0.151475	0.0174343	-0.562986	5.70846e-22	-0.377249	9.70534e-10	-0.465416	1.25603e-14	-0.389448	2.47126e-10
TUBG1	brown	-0.716915	4.20626e-40	0.716915	4.20626e-40	0.827043	5.64122e-63	-0.293971	2.71409e-06	0.289225	3.98499e-06	-0.726467	1.24022e-41	-0.194975	0.00212611	-0.493284	1.72202e-16	-0.591628	1.27639e-24
TUSC1	brown	0.523486	1.03715e-18	-0.523486	1.03715e-18	-0.567229	2.39897e-22	0.339678	4.65994e-08	-0.0824708	0.197359	0.455156	5.53726e-14	0.193283	0.00232797	0.352096	1.36986e-08	0.348426	1.97806e-08
TXLNG	brown	-0.79057	6.92483e-54	0.79057	6.92483e-54	0.834044	5.76557e-65	-0.417387	8.65404e-12	0.215714	0.000658479	-0.734191	6.42414e-43	-0.31096	6.48099e-07	-0.558303	1.46503e-21	-0.548375	1.02915e-20
TXNIP	brown	0.692588	1.78056e-36	-0.692588	1.78056e-36	-0.823233	6.26746e-62	0.499369	6.40016e-17	-0.0863307	0.177122	0.629397	1.51509e-28	0.330537	1.10957e-07	0.526795	5.74009e-19	0.433636	1.06304e-12
TYMS	brown	-0.299416	1.7321e-06	0.299416	1.7321e-06	0.493807	1.58274e-16	-0.515661	4.09613e-18	-0.184965	0.00359758	-0.16387	0.0100372	-0.117045	0.0668425	-0.0547402	0.392642	0.00746795	0.907228
UBA7	brown	0.620186	1.53834e-27	-0.620186	1.53834e-27	-0.694668	9.0087e-37	0.22869	0.000298452	-0.266373	2.30225e-05	0.65043	5.62649e-31	0.21267	0.000787638	0.54902	9.08656e-21	0.497197	9.13375e-17
UBE2C	brown	-0.818803	9.59435e-61	0.818803	9.59435e-61	0.931114	7.22297e-109	-0.582912	8.71665e-24	0.157294	0.0135158	-0.678403	1.59847e-34	-0.280895	7.69071e-06	-0.480116	1.37228e-15	-0.432623	1.21564e-12
UBE2CBP	brown	-0.810311	1.46283e-58	0.810311	1.46283e-58	0.830275	6.97843e-64	-0.336929	6.06678e-08	0.280171	8.13491e-06	-0.782023	5.14115e-52	-0.292631	3.02724e-06	-0.569749	1.4252e-22	-0.622328	9.03589e-28
UBE2S	brown	-0.827174	5.18464e-63	0.827174	5.18464e-63	0.901875	6.44709e-91	-0.363525	4.23237e-09	0.346493	2.39568e-08	-0.786494	5.53739e-53	-0.153234	0.0161561	-0.469838	6.52421e-15	-0.629465	1.48896e-28
UBE2T	brown	-0.734541	5.60375e-43	0.734541	5.60375e-43	0.875688	4.17848e-79	-0.574498	5.27669e-23	0.0795879	0.213535	-0.610366	1.67579e-26	-0.23548	0.000193699	-0.428059	2.21111e-12	-0.381846	5.83411e-10
UBE2V1	brown	-0.747038	3.68758e-45	0.747038	3.68758e-45	0.757325	4.70196e-47	-0.216167	0.000641038	0.36565	3.38472e-09	-0.748782	1.78689e-45	-0.29804	1.94198e-06	-0.578206	2.40166e-23	-0.609532	2.04467e-26
UBL3	brown	0.550546	6.75692e-21	-0.550546	6.75692e-21	-0.597523	3.36715e-25	0.0754001	0.238694	-0.401208	6.261e-11	0.597006	3.78902e-25	0.0737067	0.249435	0.283564	6.24381e-06	0.565657	3.31269e-22
UCHL3	brown	-0.797053	2.30313e-55	0.797053	2.30313e-55	0.864757	6.05438e-75	-0.435863	7.90505e-13	0.247709	8.60997e-05	-0.714905	8.66892e-40	-0.293706	2.77347e-06	-0.541863	3.57112e-20	-0.519484	2.1031e-18
UFM1	brown	-0.644127	3.15147e-30	0.644127	3.15147e-30	0.69479	8.6557e-37	-0.554895	2.88201e-21	0.0297951	0.641902	-0.51561	4.13277e-18	-0.175757	0.00570705	-0.419338	6.76781e-12	-0.287752	4.48331e-06
UGCG	brown	0.590458	1.65775e-24	-0.590458	1.65775e-24	-0.645596	2.11669e-30	0.244487	0.000107043	-0.171465	0.00702588	0.580976	1.32524e-23	0.27202	1.51425e-05	0.476045	2.56067e-15	0.434735	9.18716e-13
UGGT2	brown	-0.730561	2.61579e-42	0.730561	2.61579e-42	0.756673	6.23785e-47	-0.342794	3.44442e-08	0.229284	0.000287513	-0.696435	5.02686e-37	-0.228996	0.000292779	-0.562732	6.01086e-22	-0.531951	2.25403e-19
UNC5CL	brown	-0.740325	5.68048e-44	0.740325	5.68048e-44	0.787079	4.11975e-53	-0.427311	2.43705e-12	0.196323	0.00197684	-0.658358	6.07414e-32	-0.31188	5.98178e-07	-0.499172	6.61107e-17	-0.474732	3.12558e-15
UNC93A	brown	-0.505161	2.44941e-17	0.505161	2.44941e-17	0.556455	2.11648e-21	-0.261086	3.37951e-05	0.141901	0.0260433	-0.484496	6.94808e-16	-0.211615	0.000837617	-0.390008	2.31757e-10	-0.381465	6.08775e-10
UNG	brown	-0.570528	1.21222e-22	0.570528	1.21222e-22	0.664455	1.047e-32	-0.366278	3.16733e-09	0.162515	0.0106812	-0.511969	7.73586e-18	-0.0495269	0.439334	-0.24555	9.96517e-05	-0.352445	1.32252e-08
UPF3B	brown	-0.555692	2.46178e-21	0.555692	2.46178e-21	0.594906	6.10446e-25	-0.297766	1.98657e-06	0.148899	0.0194632	-0.52621	6.37582e-19	-0.169189	0.00783025	-0.395058	1.29246e-10	-0.387792	2.98547e-10
URB2	brown	-0.831148	3.93967e-64	0.831148	3.93967e-64	0.881415	1.90942e-81	-0.391816	1.8825e-10	0.294093	2.68717e-06	-0.788553	1.94896e-53	-0.266675	2.25186e-05	-0.547123	1.31007e-20	-0.619792	1.696e-27
USP6NL	brown	-0.762702	4.40456e-48	0.762702	4.40456e-48	0.805691	2.0293e-57	-0.505324	2.38356e-17	0.123676	0.0527035	-0.658456	5.90639e-32	-0.345895	2.54138e-08	-0.529425	3.57077e-19	-0.461943	2.08685e-14
USPL1	brown	-0.711031	3.43196e-39	0.711031	3.43196e-39	0.673035	8.21167e-34	-0.247962	8.46342e-05	0.32983	1.18518e-07	-0.682372	4.66027e-35	-0.190327	0.00272293	-0.427366	2.41959e-12	-0.55491	2.87336e-21
UTP15	brown	-0.738917	9.97241e-44	0.738917	9.97241e-44	0.830613	5.59542e-64	-0.398053	9.09782e-11	0.207046	0.00108957	-0.704682	3.11831e-38	-0.226053	0.000351826	-0.485344	6.08396e-16	-0.551259	5.88091e-21
UTP20	brown	-0.769888	1.6832e-49	0.769888	1.6832e-49	0.820186	4.12811e-61	-0.295838	2.32913e-06	0.339764	4.62108e-08	-0.759908	1.51927e-47	-0.188829	0.00294545	-0.514821	4.7373e-18	-0.621778	1.03616e-27
UTP23	brown	-0.688858	5.95793e-36	0.688858	5.95793e-36	0.71863	2.25839e-40	-0.242117	0.000125392	0.298984	1.79556e-06	-0.704091	3.81822e-38	-0.174555	0.00605204	-0.506179	2.06509e-17	-0.557789	1.62306e-21
UTP6	brown	-0.747881	2.59963e-45	0.747881	2.59963e-45	0.801812	1.74866e-56	-0.257698	4.30359e-05	0.349985	1.69315e-08	-0.752594	3.58909e-46	-0.0779899	0.222901	-0.424138	3.67104e-12	-0.629811	1.36249e-28
VAPA	brown	0.825137	1.89458e-62	-0.825137	1.89458e-62	-0.867097	8.3671e-76	0.528528	4.2001e-19	-0.23049	0.000266463	0.700282	1.39082e-37	0.147318	0.0208079	0.402132	5.60801e-11	0.48725	4.50709e-16
VEGFA	brown	-0.655816	1.24936e-31	0.655816	1.24936e-31	0.639534	1.07848e-29	-0.428015	2.22381e-12	0.161952	0.0109594	-0.533808	1.60355e-19	-0.254446	5.41066e-05	-0.471032	5.45855e-15	-0.364592	3.78388e-09
VGF	brown	-0.528938	3.89976e-19	0.528938	3.89976e-19	0.550305	7.08092e-21	-0.178588	0.00496347	0.263176	2.9066e-05	-0.5227	1.19258e-18	-0.172836	0.00657776	-0.399123	8.018e-11	-0.429417	1.85229e-12
VLDLR	brown	0.649071	8.18658e-31	-0.649071	8.18658e-31	-0.665651	7.37838e-33	0.275686	1.14784e-05	-0.263546	2.82968e-05	0.597143	3.67276e-25	0.157721	0.0132611	0.33328	8.57732e-08	0.482025	1.0213e-15
VRK1	brown	-0.574857	4.89112e-23	0.574857	4.89112e-23	0.718849	2.08546e-40	-0.377409	9.53579e-10	0.0921974	0.149368	-0.545986	1.62954e-20	-0.245019	0.000103283	-0.395352	1.24874e-10	-0.399138	8.00395e-11
VSNL1	brown	-0.734574	5.53198e-43	0.734574	5.53198e-43	0.762205	5.49673e-48	-0.462933	1.80682e-14	0.164889	0.00957629	-0.624538	5.19553e-28	-0.150297	0.0183377	-0.403266	4.89648e-11	-0.436357	7.40035e-13
WARS	brown	-0.503232	3.37995e-17	0.503232	3.37995e-17	0.50993	1.09548e-17	-0.0397599	0.534811	0.454654	5.94633e-14	-0.545335	1.8459e-20	0.3194	3.075e-07	-0.0499847	0.435112	-0.558232	1.48581e-21
WDR43	brown	-0.863953	1.18488e-74	0.863953	1.18488e-74	0.912248	1.48992e-96	-0.38993	2.3385e-10	0.31055	6.71661e-07	-0.82302	7.16008e-62	-0.281232	7.49171e-06	-0.566182	2.97482e-22	-0.651136	4.62712e-31
WDR46	brown	-0.777696	4.22611e-51	0.777696	4.22611e-51	0.830822	4.8781e-64	-0.3125	5.66645e-07	0.361123	5.43798e-09	-0.756198	7.66119e-47	-0.106474	0.0956712	-0.432076	1.30648e-12	-0.592711	1.00141e-24
WDR75	brown	-0.854131	3.10517e-71	0.854131	3.10517e-71	0.854955	1.64198e-71	-0.273272	1.37816e-05	0.395248	1.26405e-10	-0.849699	8.98328e-70	-0.246634	9.26154e-05	-0.567447	2.29367e-22	-0.707833	1.05072e-38
WDR77	brown	-0.879981	7.54863e-81	0.879981	7.54863e-81	0.928018	1.2731e-106	-0.421131	5.39137e-12	0.331459	1.01787e-07	-0.813888	1.81698e-59	-0.191449	0.00256631	-0.514574	4.94335e-18	-0.626231	3.39007e-28
WDYHV1	brown	-0.798902	8.52854e-56	0.798902	8.52854e-56	0.803944	5.38416e-57	-0.268768	1.92966e-05	0.352962	1.25521e-08	-0.786563	5.34595e-53	-0.175637	0.0057407	-0.543868	2.44171e-20	-0.654544	1.78736e-31
WNT5A	brown	-0.652056	3.58357e-31	0.652056	3.58357e-31	0.639938	9.68485e-30	-0.28433	5.87927e-06	0.35346	1.19353e-08	-0.585722	4.72184e-24	-0.0455288	0.477194	-0.310189	6.93016e-07	-0.454501	6.07719e-14
XKRX	brown	-0.708353	8.76657e-39	0.708353	8.76657e-39	0.734114	6.61877e-43	-0.346896	2.30217e-08	0.279871	8.32609e-06	-0.655328	1.43339e-31	-0.155688	0.0145113	-0.421515	5.13422e-12	-0.488864	3.49099e-16
XPO5	brown	-0.830163	7.5092e-64	0.830163	7.5092e-64	0.898182	4.63502e-89	-0.48626	5.26781e-16	0.216472	0.000629536	-0.736923	2.1988e-43	-0.279396	8.63733e-06	-0.568922	1.69159e-22	-0.531271	2.55206e-19
XPOT	brown	-0.896074	4.93787e-88	0.896074	4.93787e-88	0.89732	1.22739e-88	-0.282972	6.54042e-06	0.453367	7.13593e-14	-0.884934	6.05699e-83	-0.199438	0.0016678	-0.549292	8.61981e-21	-0.745445	7.10947e-45
XRN2	brown	-0.709596	5.6814e-39	0.709596	5.6814e-39	0.717061	3.99012e-40	-0.242546	0.000121866	0.358711	6.98085e-09	-0.698351	2.65736e-37	-0.0808179	0.206521	-0.415959	1.03498e-11	-0.568991	1.6677e-22
XYLT1	brown	0.509298	1.2197e-17	-0.509298	1.2197e-17	-0.593829	7.78557e-25	0.311218	6.33745e-07	-0.118291	0.0639722	0.450324	1.09487e-13	0.121732	0.0565639	0.289952	3.75913e-06	0.33067	1.09587e-07
YARS2	brown	-0.762512	4.79475e-48	0.762512	4.79475e-48	0.83814	3.57115e-66	-0.441513	3.69224e-13	0.221088	0.00047711	-0.700822	1.1593e-37	-0.137338	0.031295	-0.446266	1.9248e-13	-0.520635	1.71782e-18
YDJC	brown	-0.77775	4.11783e-51	0.77775	4.11783e-51	0.85168	2.02466e-70	-0.672565	9.46056e-34	0.0164414	0.797505	-0.592231	1.11526e-24	-0.269314	1.85316e-05	-0.421233	5.32186e-12	-0.35244	1.32317e-08
YEATS4	brown	-0.726298	1.32183e-41	0.726298	1.32183e-41	0.782396	4.27662e-52	-0.469747	6.61407e-15	0.106997	0.094044	-0.6562	1.12087e-31	-0.170888	0.00722229	-0.402391	5.43744e-11	-0.472531	4.35804e-15
YPEL3	brown	0.455279	5.44108e-14	-0.455279	5.44108e-14	-0.589304	2.14276e-24	0.212651	0.000788542	-0.141407	0.0265726	0.466169	1.12413e-14	0.270558	1.68925e-05	0.431723	1.36877e-12	0.393018	1.63825e-10
YPEL5	brown	0.562377	6.45788e-22	-0.562377	6.45788e-22	-0.744591	1.00902e-44	0.564681	4.04386e-22	0.0626277	0.327958	0.445419	2.16346e-13	0.311072	6.41852e-07	0.406641	3.25995e-11	0.257935	4.23178e-05
YTHDF1	brown	-0.812516	4.066e-59	0.812516	4.066e-59	0.860858	1.51084e-73	-0.40175	5.86926e-11	0.282151	6.97382e-06	-0.762239	5.41487e-48	-0.284732	5.69581e-06	-0.588334	2.65669e-24	-0.563551	5.09027e-22
ZADH2	brown	0.73135	1.93182e-42	-0.73135	1.93182e-42	-0.738326	1.26129e-43	0.199384	0.00167278	-0.477038	2.20099e-15	0.724125	2.98296e-41	0.0502762	0.432435	0.356012	9.20828e-09	0.620924	1.28116e-27
ZBTB33	brown	-0.767067	6.1478e-49	0.767067	6.1478e-49	0.762182	5.55373e-48	-0.471736	4.9118e-15	0.195212	0.00209921	-0.654684	1.71817e-31	-0.153951	0.0156597	-0.430314	1.64717e-12	-0.453733	6.77639e-14
ZC3H12C	brown	0.673212	7.78491e-34	-0.673212	7.78491e-34	-0.6898	4.39925e-36	0.229868	0.000277144	-0.315767	4.25064e-07	0.673745	6.62637e-34	0.158024	0.0130832	0.506772	1.86922e-17	0.540068	5.00805e-20
ZC3H8	brown	-0.788065	2.49832e-53	0.788065	2.49832e-53	0.833121	1.06788e-64	-0.509695	1.14014e-17	0.163857	0.0100434	-0.689645	4.624e-36	-0.173476	0.00637743	-0.459591	2.9339e-14	-0.470573	5.84639e-15
ZDHHC9	brown	-0.862293	4.67776e-74	0.862293	4.67776e-74	0.883194	3.38308e-82	-0.49797	8.05028e-17	0.271224	1.60737e-05	-0.740484	5.32912e-44	-0.258599	4.03685e-05	-0.555235	2.69472e-21	-0.511155	8.89109e-18
ZFAND1	brown	-0.534698	1.36084e-19	0.534698	1.36084e-19	0.55504	2.80032e-21	-0.211648	0.000836039	0.154478	0.0153027	-0.545342	1.84328e-20	-0.135906	0.033119	-0.453676	6.83044e-14	-0.425638	3.02633e-12
ZFAND6	brown	0.662792	1.69818e-32	-0.662792	1.69818e-32	-0.643371	3.8646e-30	0.145587	0.0223717	-0.383215	5.00592e-10	0.649783	6.72789e-31	0.272053	1.51053e-05	0.405472	3.75523e-11	0.560142	1.01369e-21
ZMAT1	brown	0.527647	4.92459e-19	-0.527647	4.92459e-19	-0.652774	2.93376e-31	0.534306	1.46311e-19	0.0704583	0.270968	0.400751	6.6114e-11	0.203261	0.00134919	0.382181	5.61994e-10	0.206476	0.00112546
ZMYND19	brown	-0.831887	2.42121e-64	0.831887	2.42121e-64	0.891362	8.19148e-86	-0.44902	1.31349e-13	0.250458	7.13442e-05	-0.757158	5.05612e-47	-0.256994	4.52325e-05	-0.502996	3.51496e-17	-0.581011	1.31529e-23
ZNF107	brown	-0.573543	6.45121e-23	0.573543	6.45121e-23	0.622916	7.80208e-28	-0.301206	1.49129e-06	0.14778	0.020407	-0.560927	8.656e-22	-0.211359	0.000850187	-0.384751	4.21258e-10	-0.421823	4.9368e-12
ZNF142	brown	-0.777295	5.12637e-51	0.777295	5.12637e-51	0.83217	2.0081e-64	-0.42103	5.4613e-12	0.208081	0.00102705	-0.724943	2.19826e-41	-0.363882	4.07698e-09	-0.539077	6.03051e-20	-0.538948	6.17841e-20
ZNF259	brown	-0.854635	2.10421e-71	0.854635	2.10421e-71	0.890378	2.31253e-85	-0.371429	1.82768e-09	0.338226	5.35865e-08	-0.80519	2.68777e-57	-0.22526	0.000369512	-0.54498	1.97522e-20	-0.637053	2.07771e-29
ZNF316	brown	-0.717367	3.57182e-40	0.717367	3.57182e-40	0.709471	5.93429e-39	-0.284527	5.78855e-06	0.291188	3.40253e-06	-0.683196	3.59918e-35	-0.32722	1.50964e-07	-0.528219	4.44174e-19	-0.525202	7.63755e-19
ZNF350	brown	0.625648	3.92795e-28	-0.625648	3.92795e-28	-0.636256	2.56198e-29	0.185517	0.00349708	-0.341207	4.01926e-08	0.608093	2.87826e-26	0.0748381	0.242222	0.344032	3.05177e-08	0.549308	8.59255e-21
ZNF415	brown	0.68863	6.41002e-36	-0.68863	6.41002e-36	-0.74616	5.29908e-45	0.532814	1.92472e-19	-0.0555309	0.385832	0.535305	1.2166e-19	0.26614	2.34207e-05	0.402346	5.46627e-11	0.369203	2.32069e-09
ZNF429	brown	0.622974	7.68864e-28	-0.622974	7.68864e-28	-0.638079	1.58521e-29	0.0793204	0.215083	-0.43483	9.0723e-13	0.658135	6.47269e-32	0.0337266	0.598585	0.373299	1.49331e-09	0.621223	1.18954e-27
ZNF43	brown	0.544517	2.15772e-20	-0.544517	2.15772e-20	-0.507084	1.77336e-17	0.201473	0.0014905	-0.209955	0.000922179	0.488005	4.00013e-16	0.132177	0.0382972	0.361639	5.15386e-09	0.435185	8.65301e-13
ZNF436	brown	0.44325	2.9135e-13	-0.44325	2.9135e-13	-0.52813	4.51297e-19	0.19987	0.00162867	-0.170112	0.00749452	0.414016	1.31858e-11	0.28325	6.39982e-06	0.342104	3.6838e-08	0.318927	3.20828e-07
ZNF593	brown	-0.874302	1.47958e-78	0.874302	1.47958e-78	0.901111	1.58307e-90	-0.344623	2.88014e-08	0.374464	1.31594e-09	-0.825127	1.90773e-62	-0.220989	0.000479964	-0.540674	4.46882e-20	-0.67612	3.21986e-34
ZNF643	brown	-0.728011	6.91872e-42	0.728011	6.91872e-42	0.753179	2.7986e-46	-0.363538	4.22675e-09	0.20784	0.00104132	-0.673921	6.28313e-34	-0.297478	2.03443e-06	-0.494986	1.30828e-16	-0.50849	1.39867e-17
ZNF670	brown	-0.59563	5.18169e-25	0.59563	5.18169e-25	0.666091	6.48508e-33	-0.344919	2.79763e-08	0.0922734	0.149032	-0.571888	9.12848e-23	-0.244082	0.000109988	-0.458537	3.41477e-14	-0.413232	1.4534e-11
ZNF684	brown	0.719937	1.40141e-40	-0.719937	1.40141e-40	-0.701208	1.01749e-37	0.252316	6.27543e-05	-0.403263	4.89816e-11	0.656821	9.40289e-32	0.0517225	0.419295	0.341978	3.72944e-08	0.550856	6.362e-21
ZNF92	brown	-0.621532	1.10157e-27	0.621532	1.10157e-27	0.685688	1.63875e-35	-0.530643	2.86153e-19	0.00526777	0.934487	-0.513075	6.39981e-18	-0.236548	0.000180756	-0.350098	1.67409e-08	-0.290023	3.73769e-06
ZNRD1	brown	-0.674868	4.71438e-34	0.674868	4.71438e-34	0.73002	3.2186e-42	-0.438219	5.76514e-13	0.199434	0.00166823	-0.572958	7.29494e-23	-0.160395	0.0117618	-0.356854	8.44828e-09	-0.37271	1.59165e-09
ZNRF3	brown	-0.797832	1.51763e-55	0.797832	1.51763e-55	0.817068	2.73783e-60	-0.307774	8.53676e-07	0.278902	8.9724e-06	-0.775463	1.23067e-50	-0.31674	3.89922e-07	-0.611263	1.35198e-26	-0.607351	3.43149e-26
ZP3	brown	-0.801195	2.4532e-56	0.801195	2.4532e-56	0.811493	7.37754e-59	-0.450895	1.01066e-13	0.234252	0.000209643	-0.696242	5.35825e-37	-0.222588	0.000435459	-0.51833	2.57408e-18	-0.502001	4.14648e-17
ZRANB3	brown	-0.628819	1.75603e-28	0.628819	1.75603e-28	0.688362	6.98446e-36	-0.30798	8.3872e-07	0.144841	0.0230765	-0.602449	1.08249e-25	-0.290731	3.53031e-06	-0.485373	6.05584e-16	-0.484913	6.50904e-16
ZSWIM6	brown	0.798116	1.30325e-55	-0.798116	1.30325e-55	-0.872826	5.59005e-78	0.386122	3.60839e-10	-0.257708	4.30053e-05	0.77843	2.96592e-51	0.167547	0.00846015	0.517384	3.03637e-18	0.603155	9.1861e-26
ZW10	brown	-0.67043	1.79474e-33	0.67043	1.79474e-33	0.789688	1.09002e-53	-0.365639	3.38858e-09	0.190391	0.00271369	-0.648096	1.06984e-30	-0.156026	0.0142962	-0.43038	1.633e-12	-0.47526	2.88536e-15
ZWILCH	brown	-0.58314	8.29496e-24	0.58314	8.29496e-24	0.753096	2.90001e-46	-0.586782	3.74135e-24	-0.0533769	0.404554	-0.469353	7.01347e-15	-0.241608	0.0001297	-0.377487	9.45403e-10	-0.266011	2.36426e-05
ZWINT	brown	-0.513377	6.07607e-18	0.513377	6.07607e-18	0.717617	3.26314e-40	-0.649219	7.85858e-31	-0.144708	0.0232043	-0.34372	3.14664e-08	-0.300406	1.59467e-06	-0.298285	1.90284e-06	-0.106096	0.0968622
A2M	green	0.411474	1.80581e-11	-0.411474	1.80581e-11	-0.530157	3.12613e-19	0.751029	6.96157e-46	0.50459	2.69492e-17	0.200176	0.00160141	0.64395	3.30536e-30	0.480261	1.34181e-15	-0.0437853	0.494243
ABI3BP	green	0.750508	8.67052e-46	-0.750508	8.67052e-46	-0.816446	3.97585e-60	0.748261	2.21934e-45	0.0993437	0.120171	0.540531	4.59079e-20	0.385513	3.86541e-10	0.549279	8.64184e-21	0.2723	1.48283e-05
ACTA2	green	0.206809	0.00110435	-0.206809	0.00110435	-0.312591	5.6215e-07	0.820003	4.61678e-61	0.649988	6.35771e-31	-0.0748928	0.241877	0.354555	1.06813e-08	0.111865	0.0799286	-0.30142	1.46477e-06
ACTC1	green	-0.04556	0.476892	0.04556	0.476892	-0.0370952	0.562554	0.689313	5.14606e-36	0.621237	1.18548e-27	-0.335335	7.06131e-08	0.165339	0.00937846	-0.174861	0.00596243	-0.499411	6.35671e-17
ACTG2	green	0.358975	6.79293e-09	-0.358975	6.79293e-09	-0.410149	2.12541e-11	0.855006	1.57808e-71	0.481939	1.03493e-15	0.0662625	0.300608	0.244459	0.000107241	0.10014	0.117214	-0.153431	0.0160187
ADAMTS1	green	0.289389	3.93276e-06	-0.289389	3.93276e-06	-0.361927	5.00186e-09	0.797895	1.4675e-55	0.51846	2.51628e-18	0.0305266	0.633744	0.224949	0.000376688	0.14261	0.0252988	-0.22894	0.000293798
ADAMTS8	green	0.129172	0.0429537	-0.129172	0.0429537	-0.174213	0.00615342	0.715014	8.33696e-40	0.449928	1.15724e-13	-0.189154	0.00289573	0.10241	0.109095	-0.122079	0.0558587	-0.378503	8.45401e-10
ADAMTSL3	green	0.368086	2.61419e-09	-0.368086	2.61419e-09	-0.436473	7.28635e-13	0.901675	8.16443e-91	0.420913	5.54262e-12	0.0324451	0.61256	0.215522	0.000666006	0.0725712	0.256822	-0.223922	0.000401288
ADH1B	green	0.837826	4.4329e-66	-0.837826	4.4329e-66	-0.870309	5.20186e-77	0.682094	5.08228e-35	-0.0554478	0.386544	0.663516	1.37628e-32	0.308688	7.89126e-07	0.537046	8.8091e-20	0.404011	4.47776e-11
ADH5	green	0.546526	1.46931e-20	-0.546526	1.46931e-20	-0.606048	4.66589e-26	0.625245	4.3487e-28	0.0606083	0.343825	0.318129	3.44551e-07	0.301497	1.45535e-06	0.275851	1.13358e-05	0.118404	0.0637155
ADIPOQ	green	0.336198	6.50506e-08	-0.336198	6.50506e-08	-0.415716	1.06699e-11	0.592002	1.17404e-24	0.273251	1.38037e-05	0.134039	0.035632	0.252761	6.0845e-05	0.225127	0.000372578	-0.100201	0.116991
AFF3	green	0.680357	8.73287e-35	-0.680357	8.73287e-35	-0.747039	3.68629e-45	0.776181	8.74249e-51	0.127381	0.0459503	0.449616	1.20883e-13	0.26024	3.59079e-05	0.458458	3.45375e-14	0.180899	0.00442212
AGMAT	green	-0.351408	1.46802e-08	0.351408	1.46802e-08	0.539799	5.26758e-20	-0.689755	4.46267e-36	-0.321258	2.60144e-07	-0.125933	0.0484973	-0.34012	4.46532e-08	-0.253076	5.95294e-05	0.112749	0.0775609
AGTR1	green	0.358862	6.8729e-09	-0.358862	6.8729e-09	-0.461369	2.26839e-14	0.945466	7.35157e-121	0.492569	1.9319e-16	0.0186934	0.770495	0.296144	2.27119e-06	0.112725	0.0776225	-0.259011	3.92037e-05
AHNAK2	green	-0.0378331	0.554804	0.0378331	0.554804	-0.109227	0.0873495	0.774339	2.09869e-50	0.702134	7.43711e-38	-0.315068	4.52163e-07	0.245893	9.73729e-05	-0.115992	0.0693498	-0.534997	1.28789e-19
AKAP12	green	0.324181	1.99512e-07	-0.324181	1.99512e-07	-0.447716	1.57472e-13	0.914439	7.81837e-98	0.622444	8.77726e-28	0.0181331	0.777191	0.437184	6.62448e-13	0.196064	0.00200479	-0.258501	4.06503e-05
AKR1C1	green	0.489142	3.33986e-16	-0.489142	3.33986e-16	-0.522741	1.18397e-18	0.483145	8.5807e-16	0.0393006	0.539543	0.351412	1.4675e-08	0.145331	0.0226118	0.245198	0.000102045	0.159422	0.0122889
AMOTL1	green	0.15505	0.0149242	-0.15505	0.0149242	-0.281047	7.60034e-06	0.908472	2.00544e-94	0.694754	8.75716e-37	-0.185348	0.00352755	0.340451	4.32455e-08	0.0186823	0.770628	-0.443572	2.78802e-13
ANGPT1	green	0.277434	1.00445e-05	-0.277434	1.00445e-05	-0.414387	1.25913e-11	0.854374	2.57461e-71	0.576255	3.63863e-23	-0.0308506	0.630145	0.391911	1.86199e-10	0.164664	0.00967653	-0.292374	3.09109e-06
ANGPTL1	green	0.539043	6.06887e-20	-0.539043	6.06887e-20	-0.601995	1.20291e-25	0.909878	3.31419e-95	0.314378	4.80526e-07	0.216974	0.000610994	0.244738	0.000105254	0.192713	0.00239977	-0.0614836	0.336889
ANGPTL7	green	0.385388	3.92047e-10	-0.385388	3.92047e-10	-0.44664	1.82798e-13	0.743309	1.70228e-44	0.249218	7.76768e-05	0.0836636	0.190933	0.161039	0.0114238	0.104271	0.102774	-0.140734	0.0273088
ANXA1	green	-0.0335025	0.601018	0.0335025	0.601018	-0.101089	0.113763	0.674452	5.34875e-34	0.673753	6.61117e-34	-0.276386	1.08827e-05	0.516354	3.63206e-18	0.0987689	0.122341	-0.521284	1.53218e-18
AOC3	green	0.443941	2.65058e-13	-0.443941	2.65058e-13	-0.570564	1.20302e-22	0.952636	3.87939e-128	0.512184	7.45716e-18	0.126856	0.0468609	0.425272	3.17237e-12	0.231462	0.000250544	-0.162377	0.0107486
AOX1	green	0.407875	2.80616e-11	-0.407875	2.80616e-11	-0.469019	7.37083e-15	0.699039	2.11153e-37	0.328539	1.33625e-07	0.179798	0.0046731	0.346778	2.32915e-08	0.257474	4.37245e-05	-0.0580272	0.364804
AP1M2	green	0.0681334	0.287136	-0.0681334	0.287136	0.0741475	0.246607	-0.591006	1.46701e-24	-0.564198	4.46254e-22	0.361804	5.06605e-09	-0.378549	8.41073e-10	-0.00806451	0.899855	0.568819	1.72801e-22
AP1S1	green	-0.447232	1.68413e-13	0.447232	1.68413e-13	0.559158	1.23473e-21	-0.575638	4.14673e-23	-0.15162	0.0173253	-0.27052	1.69404e-05	-0.203068	0.00136378	-0.279748	8.40519e-06	-0.0701593	0.273012
APOD	green	0.20925	0.00096043	-0.20925	0.00096043	-0.316013	4.15903e-07	0.693937	1.14548e-36	0.548589	9.87499e-21	-0.0136165	0.831726	0.368682	2.45322e-09	0.172214	0.00677786	-0.219456	0.00052657
AQP1	green	0.285006	5.57425e-06	-0.285006	5.57425e-06	-0.393204	1.60339e-10	0.719423	1.6916e-40	0.433622	1.06509e-12	0.0397959	0.53444	0.367426	2.80434e-09	0.158219	0.0129698	-0.147752	0.0204314
ARHGAP10	green	0.144487	0.0234178	-0.144487	0.0234178	-0.2303	0.000269689	0.723751	3.42921e-41	0.503235	3.37818e-17	-0.126452	0.0475717	0.301595	1.44335e-06	0.0348726	0.586211	-0.355264	9.93818e-09
ARL4D	green	0.379231	7.80047e-10	-0.379231	7.80047e-10	-0.472603	4.31148e-15	0.85396	3.54498e-71	0.376629	1.03884e-09	0.051692	0.41957	0.188307	0.00302677	0.0464883	0.46795	-0.193033	0.00235929
ARL5B	green	-0.232459	0.000235141	0.232459	0.000235141	0.331231	1.03986e-07	-0.606278	4.4195e-26	-0.349537	1.77068e-08	-0.00566524	0.929556	-0.318263	3.40446e-07	-0.211401	0.00084809	0.159855	0.0120517
ARMCX1	green	0.469095	7.2881e-15	-0.469095	7.2881e-15	-0.589686	1.96853e-24	0.89664	2.6288e-88	0.487737	4.17308e-16	0.164946	0.00955114	0.501808	4.28103e-17	0.322088	2.41343e-07	-0.10348	0.105426
ARMCX2	green	-0.0245328	0.701809	0.0245328	0.701809	-0.12779	0.0452506	0.735953	3.2225e-43	0.731219	2.03158e-42	-0.302877	1.29565e-06	0.395052	1.2933e-10	0.0436573	0.495508	-0.494763	1.35631e-16
ASAM	green	0.219409	0.000528077	-0.219409	0.000528077	-0.325903	1.7042e-07	0.920344	1.83825e-101	0.614081	6.85681e-27	-0.144892	0.0230277	0.358649	7.02552e-09	0.0469595	0.463446	-0.409829	2.21021e-11
ASB2	green	0.50235	3.91301e-17	-0.50235	3.91301e-17	-0.584365	6.35291e-24	0.829785	9.60618e-64	0.259528	3.77849e-05	0.208573	0.000998526	0.303323	1.24772e-06	0.303696	1.20903e-06	-0.0531924	0.406183
ATP1A2	green	0.541532	3.80126e-20	-0.541532	3.80126e-20	-0.630663	1.09506e-28	0.894746	2.13779e-87	0.271971	1.51985e-05	0.244355	0.00010799	0.179035	0.00485438	0.164127	0.00991912	-0.0325622	0.611277
ATP2B4	green	0.201212	0.00151223	-0.201212	0.00151223	-0.337301	5.85497e-08	0.897507	9.93842e-89	0.583345	7.93306e-24	-0.127676	0.0454453	0.246668	9.24059e-05	-0.0072328	0.910137	-0.38462	4.27497e-10
AXL	green	0.220952	0.000481055	-0.220952	0.000481055	-0.356464	8.7921e-09	0.848646	1.96676e-69	0.68262	4.31164e-35	-0.082512	0.197134	0.652741	2.96064e-31	0.250354	7.18571e-05	-0.345112	2.74505e-08
B3GNT3	green	0.150038	0.0185421	-0.150038	0.0185421	-0.0323302	0.61382	-0.514794	4.75894e-18	-0.522555	1.2237e-18	0.409847	2.20546e-11	-0.240478	0.000139765	0.0648716	0.31089	0.585649	4.79801e-24
BAG2	green	-0.125369	0.0495217	0.125369	0.0495217	0.0377813	0.555345	0.680898	7.38211e-35	0.643075	4.18474e-30	-0.413162	1.46601e-11	0.248706	8.04442e-05	-0.128851	0.0434794	-0.610754	1.52717e-26
BAG3	green	-0.234512	0.000206178	0.234512	0.000206178	0.148372	0.0199032	0.512352	7.24518e-18	0.638876	1.28384e-29	-0.447614	1.59713e-13	0.155612	0.0145594	-0.228115	0.000309409	-0.607983	2.95423e-26
BAI3	green	0.39014	2.28279e-10	-0.39014	2.28279e-10	-0.459402	3.01465e-14	0.875285	6.04523e-79	0.363378	4.29818e-09	0.0498024	0.43679	0.180822	0.00443941	0.054586	0.393979	-0.209183	0.000964154
BAIAP2L1	green	-0.126561	0.0473792	0.126561	0.0473792	0.202941	0.00137354	-0.622316	9.06234e-28	-0.420698	5.69612e-12	0.181304	0.00433296	-0.325848	1.71274e-07	-0.0642901	0.315256	0.386536	3.44323e-10
BBC3	green	-0.500994	4.89731e-17	0.500994	4.89731e-17	0.486479	5.08978e-16	-0.544121	2.32701e-20	-0.113126	0.076566	-0.299248	1.75647e-06	-0.299994	1.65052e-06	-0.285937	5.17888e-06	-0.11216	0.0791315
BCHE	green	0.517821	2.81359e-18	-0.517821	2.81359e-18	-0.563745	4.89321e-22	0.873378	3.40675e-78	0.280195	8.11934e-06	0.195151	0.00210603	0.176136	0.00560212	0.143167	0.0247278	-0.0567695	0.375308
BCL11B	green	-0.544236	2.27628e-20	0.544236	2.27628e-20	0.571628	9.63779e-23	-0.585496	4.96191e-24	-0.0445768	0.486463	-0.321221	2.61013e-07	-0.187897	0.0030921	-0.0716944	0.26263	-0.136712	0.0320808
BCL6	green	-0.0306466	0.63241	0.0306466	0.63241	-0.123702	0.0526533	0.618815	2.15793e-27	0.583669	7.39388e-24	-0.265438	2.46544e-05	0.351367	1.47411e-08	0.143316	0.0245764	-0.485583	5.85992e-16
BEND5	green	0.451472	9.31994e-14	-0.451472	9.31994e-14	-0.538296	6.97867e-20	0.851025	3.32055e-70	0.332402	9.31659e-08	0.135495	0.0336588	0.347518	2.16463e-08	0.285766	5.24909e-06	-0.123109	0.0538066
BEX1	green	0.640902	7.49112e-30	-0.640902	7.49112e-30	-0.672375	1.00178e-33	0.837306	6.33308e-66	0.181554	0.00427882	0.363772	4.12427e-09	0.188691	0.00296672	0.25232	6.27345e-05	0.109996	0.0851307
BGLAP	green	0.0618135	0.334298	-0.0618135	0.334298	-0.121157	0.0577496	0.52986	3.29943e-19	0.307004	9.12012e-07	-0.179669	0.00470332	0.101196	0.113381	-0.0782945	0.221093	-0.316352	4.03589e-07
BHMT2	green	0.20157	0.00148252	-0.20157	0.00148252	-0.326828	1.56513e-07	0.855128	1.43522e-71	0.534689	1.36317e-19	-0.130722	0.0404963	0.31685	3.86121e-07	0.0509358	0.426413	-0.392325	1.77503e-10
BLVRA	green	-0.206023	0.00115478	0.206023	0.00115478	0.0793474	0.214926	0.550938	6.26106e-21	0.626702	3.0087e-28	-0.443525	2.80586e-13	0.422507	4.52378e-12	0.0154281	0.80974	-0.636165	2.6239e-29
BNC2	green	0.179488	0.00474597	-0.179488	0.00474597	-0.352095	1.36995e-08	0.926797	9.1899e-106	0.704803	2.99176e-38	-0.150451	0.0182172	0.439221	5.03671e-13	0.127289	0.0461078	-0.425643	3.0241e-12
BRI3BP	green	0.0595366	0.352442	-0.0595366	0.352442	0.156271	0.0141425	-0.572228	8.50096e-23	-0.55085	6.36947e-21	0.26816	2.01849e-05	-0.281088	7.57622e-06	0.0140502	0.82645	0.438071	5.8812e-13
BSPRY	green	-0.259682	3.73708e-05	0.259682	3.73708e-05	0.360997	5.50974e-09	-0.612083	1.11033e-26	-0.331087	1.0539e-07	-0.00349771	0.956473	-0.284964	5.59287e-06	-0.153119	0.0162372	0.215333	0.000673524
BTC	green	0.316471	3.99363e-07	-0.316471	3.99363e-07	-0.34245	3.56178e-08	0.602406	1.0933e-25	0.14512	0.0228105	0.084448	0.186792	-0.0172042	0.788328	-0.0892242	0.162991	-0.0875619	0.171002
C14orf139	green	0.73395	7.05578e-43	-0.73395	7.05578e-43	-0.786645	5.13015e-53	0.625072	4.54251e-28	0.0214696	0.737579	0.564677	4.04707e-22	0.32173	2.49292e-07	0.532405	2.07448e-19	0.318533	3.3235e-07
C16orf45	green	0.329871	1.18068e-07	-0.329871	1.18068e-07	-0.429154	1.91702e-12	0.942998	1.3968e-118	0.581855	1.09601e-23	-0.0177472	0.781812	0.351368	1.47387e-08	0.118556	0.0633743	-0.293872	2.7362e-06
C16orf89	green	0.724704	2.40325e-41	-0.724704	2.40325e-41	-0.756936	5.56694e-47	0.675055	4.45374e-34	0.0263121	0.681323	0.530797	2.78265e-19	0.249771	7.47913e-05	0.457445	3.9942e-14	0.282065	7.02117e-06
C1QTNF3	green	0.193193	0.00233919	-0.193193	0.00233919	-0.315477	4.36126e-07	0.828792	1.83057e-63	0.623389	6.93098e-28	-0.111411	0.0811688	0.282228	6.93234e-06	0.0708423	0.268359	-0.344552	2.90009e-08
C1QTNF7	green	0.471255	5.27873e-15	-0.471255	5.27873e-15	-0.566289	2.91029e-22	0.909477	5.55967e-95	0.402305	5.49355e-11	0.154828	0.0150702	0.301441	1.46219e-06	0.228968	0.000293281	-0.135193	0.0340597
C1orf186	green	0.686503	1.26521e-35	-0.686503	1.26521e-35	-0.697111	4.01693e-37	0.510732	9.5566e-18	-0.0614239	0.337359	0.558848	1.31375e-21	0.356717	8.56777e-09	0.554612	3.04702e-21	0.3618	5.06832e-09
C1orf51	green	0.157351	0.0134813	-0.157351	0.0134813	-0.250169	7.27756e-05	0.732916	1.05484e-42	0.501467	4.5291e-17	-0.131182	0.0397901	0.286463	4.96716e-06	0.011596	0.856402	-0.33787	5.54468e-08
C1orf54	green	0.319807	2.96471e-07	-0.319807	2.96471e-07	-0.476983	2.21954e-15	0.730847	2.3439e-42	0.464225	1.49576e-14	0.0764784	0.232025	0.690177	3.89468e-36	0.456229	4.75237e-14	-0.191429	0.00256899
C20orf118	green	0.105508	0.098737	-0.105508	0.098737	0.0393626	0.538903	-0.522338	1.27166e-18	-0.526797	5.73844e-19	0.314903	4.5882e-07	-0.317752	3.56354e-07	-0.0638639	0.318482	0.492187	2.05413e-16
C20orf194	green	0.3934	1.56732e-10	-0.3934	1.56732e-10	-0.539302	5.78204e-20	0.944567	5.11023e-120	0.557208	1.82212e-21	0.0683851	0.285355	0.490278	2.78768e-16	0.242748	0.000120242	-0.231274	0.000253559
C2orf40	green	0.722667	5.12873e-41	-0.722667	5.12873e-41	-0.763954	2.51512e-48	0.802078	1.51138e-56	0.134482	0.035022	0.490805	2.56257e-16	0.257445	4.38139e-05	0.378849	8.13657e-10	0.228611	0.000299932
C2orf74	green	0.382013	5.72665e-10	-0.382013	5.72665e-10	-0.523477	1.03885e-18	0.840544	6.73299e-67	0.436791	6.98314e-13	0.0993703	0.120071	0.446335	1.90665e-13	0.30871	7.87604e-07	-0.179915	0.00464584
C3orf70	green	0.591202	1.40418e-24	-0.591202	1.40418e-24	-0.622126	9.50175e-28	0.559068	1.2573e-21	-0.03712	0.562293	0.410301	2.08596e-11	0.127677	0.0454424	0.215043	0.000685177	0.241898	0.000127234
C5orf23	green	0.189695	0.00281481	-0.189695	0.00281481	-0.337819	5.57179e-08	0.814236	1.47962e-59	0.600559	1.67689e-25	-0.0861002	0.178286	0.333016	8.79388e-08	0.0614242	0.337357	-0.325938	1.6987e-07
C5orf53	green	0.356084	9.14011e-09	-0.356084	9.14011e-09	-0.525127	7.74048e-19	0.621739	1.04648e-27	0.251142	6.80609e-05	0.179726	0.00468998	0.214452	0.000709453	0.219892	0.000512899	-0.0127042	0.842849
C6orf145	green	-0.0982836	0.124197	0.0982836	0.124197	-0.0814033	0.203241	0.666987	4.98289e-33	0.742166	2.70574e-44	-0.348553	1.95315e-08	0.452318	8.27409e-14	0.054133	0.397922	-0.550883	6.32831e-21
C6orf168	green	0.175776	0.00570169	-0.175776	0.00570169	-0.236141	0.000185595	0.785687	8.31049e-53	0.447028	1.73237e-13	-0.163932	0.0100087	0.106275	0.0962967	-0.123451	0.0531381	-0.360948	5.53799e-09
C6orf225	green	-0.0181308	0.777218	0.0181308	0.777218	-0.129079	0.043106	0.723346	3.98617e-41	0.617917	2.69146e-27	-0.316932	3.83325e-07	0.327092	1.52756e-07	-0.0449424	0.482892	-0.515194	4.44146e-18
C7	green	0.646263	1.76548e-30	-0.646263	1.76548e-30	-0.726611	1.17471e-41	0.887072	7.03605e-84	0.263915	2.75494e-05	0.359366	6.52443e-09	0.340437	4.33046e-08	0.367482	2.78765e-09	0.0592909	0.354436
C7orf41	green	-0.123417	0.0532041	0.123417	0.0532041	0.0289184	0.651736	0.596953	3.8349e-25	0.518831	2.35811e-18	-0.398502	8.62853e-11	0.0148953	0.816191	-0.27849	9.26226e-06	-0.534143	1.50762e-19
C7orf58	green	0.415365	1.11475e-11	-0.415365	1.11475e-11	-0.517834	2.80732e-18	0.894472	2.88563e-87	0.447412	1.64248e-13	0.104345	0.102529	0.324469	1.94337e-07	0.147414	0.0207239	-0.153281	0.0161235
C8orf4	green	0.153148	0.0162166	-0.153148	0.0162166	-0.230641	0.000263929	0.524902	8.05846e-19	0.345804	2.56428e-08	0.0111336	0.862071	0.104359	0.102483	0.116561	0.0679846	-0.18553	0.00349472
CACNA1H	green	0.224533	0.000386467	-0.224533	0.000386467	-0.333066	8.75275e-08	0.870771	3.46653e-77	0.543546	2.59563e-20	-0.0929406	0.146102	0.216186	0.000640301	-0.0211685	0.741128	-0.325259	1.8079e-07
CADM1	green	0.204148	0.00128371	-0.204148	0.00128371	-0.331506	1.0134e-07	0.724981	2.16673e-41	0.505779	2.20842e-17	-0.0692083	0.279582	0.436666	7.10038e-13	0.187134	0.00321701	-0.29953	1.71573e-06
CALB2	green	0.424937	3.3123e-12	-0.424937	3.3123e-12	-0.480479	1.29735e-15	0.690234	3.82442e-36	0.28104	7.60464e-06	0.200655	0.0015596	0.206831	0.00110301	0.228592	0.000300286	-0.0498975	0.435914
CALD1	green	-0.0362348	0.571657	0.0362348	0.571657	-0.0880523	0.168609	0.83257	1.54067e-64	0.830583	5.70377e-64	-0.347054	2.26634e-08	0.394144	1.43749e-10	-0.0424361	0.507656	-0.553013	4.17373e-21
CALHM2	green	0.202741	0.00138896	-0.202741	0.00138896	-0.339969	4.53076e-08	0.732102	1.44539e-42	0.580824	1.36935e-23	-0.0522713	0.414371	0.620579	1.39582e-27	0.355243	9.9588e-09	-0.297078	2.10289e-06
CAP2	green	0.226056	0.000351745	-0.226056	0.000351745	-0.317577	3.61953e-07	0.906417	2.64541e-93	0.544511	2.16008e-20	-0.125408	0.0494497	0.217762	0.000582933	-0.0359497	0.574689	-0.366854	2.97981e-09
CARTPT	green	0.0882017	0.167885	-0.0882017	0.167885	-0.184276	0.00372668	0.699353	1.90031e-37	0.454369	6.19187e-14	-0.173543	0.00635659	0.172667	0.00663148	-0.0626151	0.328056	-0.335246	7.12126e-08
CASQ2	green	0.399788	7.41139e-11	-0.399788	7.41139e-11	-0.477314	2.10981e-15	0.916455	4.83704e-99	0.423825	3.82168e-12	0.0688474	0.282103	0.224464	0.00038813	0.0683655	0.285493	-0.190423	0.00270923
CAV1	green	0.309545	7.32779e-07	-0.309545	7.32779e-07	-0.402974	5.07107e-11	0.913252	3.89866e-97	0.61947	1.83622e-27	-0.00884265	0.89025	0.423709	3.87873e-12	0.197915	0.00181291	-0.283651	6.20131e-06
CC2D2A	green	0.0544924	0.394792	-0.0544924	0.394792	-0.148882	0.019477	0.681943	5.32842e-35	0.522549	1.22492e-18	-0.224761	0.000381086	0.161855	0.0110077	-0.133845	0.0359028	-0.395298	1.25664e-10
CCBE1	green	0.332667	9.0876e-08	-0.332667	9.0876e-08	-0.421691	5.02063e-12	0.902762	2.25264e-91	0.441455	3.72151e-13	-0.00599221	0.925501	0.225977	0.000353487	0.0491489	0.442839	-0.266845	2.22384e-05
CCDC50	green	0.270821	1.65652e-05	-0.270821	1.65652e-05	-0.410509	2.03345e-11	0.823383	5.70579e-62	0.520038	1.90812e-18	-0.0220429	0.730839	0.257115	4.48497e-05	0.168268	0.00817839	-0.270843	1.65372e-05
CCDC69	green	0.474569	3.20393e-15	-0.474569	3.20393e-15	-0.571656	9.58119e-23	0.882533	6.45277e-82	0.316842	3.86401e-07	0.147742	0.0204398	0.293862	2.73844e-06	0.241001	0.000135022	-0.137168	0.0315061
CCDC80	green	0.347136	2.24807e-08	-0.347136	2.24807e-08	-0.466191	1.12058e-14	0.876368	2.23482e-79	0.586388	4.07966e-24	0.0661745	0.301251	0.463772	1.59846e-14	0.288027	4.38596e-06	-0.221987	0.000451707
CCDC85A	green	0.282366	6.85787e-06	-0.282366	6.85787e-06	-0.351159	1.50522e-08	0.680683	7.89222e-35	0.375136	1.22295e-09	0.0225183	0.725265	0.287319	4.64065e-06	0.159624	0.0121777	-0.201924	0.00145361
CCDC88A	green	0.15549	0.0146381	-0.15549	0.0146381	-0.329168	1.26047e-07	0.731815	1.61475e-42	0.614826	5.72422e-27	-0.119207	0.0619253	0.660231	3.55474e-32	0.313937	4.99538e-07	-0.387425	3.11265e-10
CCL11	green	0.428148	2.18566e-12	-0.428148	2.18566e-12	-0.451016	9.93711e-14	0.525591	7.12405e-19	0.220241	0.000502215	0.255265	5.10872e-05	0.434773	9.14117e-13	0.388101	2.88195e-10	0.107377	0.0928751
CCL2	green	0.120609	0.0588987	-0.120609	0.0588987	-0.200498	0.0015732	0.677764	1.94571e-34	0.635682	2.97741e-29	-0.147623	0.0205423	0.631754	8.26657e-29	0.266595	2.26517e-05	-0.36356	4.21692e-09
CCL21	green	0.503012	3.5055e-17	-0.503012	3.5055e-17	-0.530654	2.85575e-19	0.62156	1.09414e-27	0.221476	0.000465999	0.312065	5.88629e-07	0.443065	2.98809e-13	0.599416	2.18197e-25	0.0908452	0.155453
CD302	green	0.440141	4.44809e-13	-0.440141	4.44809e-13	-0.506376	1.99785e-17	0.535024	1.28151e-19	0.17621	0.00558183	0.24619	9.54392e-05	0.440934	3.99432e-13	0.357517	7.89313e-09	0.0844976	0.186533
CD36	green	0.769309	2.19939e-49	-0.769309	2.19939e-49	-0.819	8.51423e-61	0.636846	2.19428e-29	-0.00394984	0.950853	0.583661	7.40734e-24	0.460724	2.49048e-14	0.54731	1.26377e-20	0.318368	3.37282e-07
CDC42EP3	green	0.36149	5.23465e-09	-0.36149	5.23465e-09	-0.502219	3.99895e-17	0.674323	5.56261e-34	0.268335	1.9926e-05	0.133477	0.0364195	0.256993	4.52351e-05	0.157844	0.0131883	-0.0783265	0.220904
CDH19	green	0.56996	1.36405e-22	-0.56996	1.36405e-22	-0.608899	2.37702e-26	0.866899	9.90888e-76	0.27143	1.58277e-05	0.257485	4.36884e-05	0.217382	0.000596324	0.191977	0.00249552	-0.0109498	0.864325
CDH2	green	0.00783142	0.902735	-0.00783142	0.902735	-0.153286	0.0161198	0.74832	2.16549e-45	0.702973	5.59055e-38	-0.284086	5.99297e-06	0.355521	9.68086e-09	-0.0213875	0.738546	-0.486829	4.8168e-16
CDKN1C	green	-0.139337	0.0288927	0.139337	0.0288927	0.0387922	0.544806	0.631204	9.52565e-29	0.676715	2.68382e-34	-0.412056	1.68077e-11	0.186823	0.00326925	-0.135108	0.0341733	-0.592212	1.12007e-24
CDO1	green	0.285343	5.4277e-06	-0.285343	5.4277e-06	-0.413948	1.32976e-11	0.845076	2.68179e-68	0.537049	8.80382e-20	-0.00663978	0.917478	0.411785	1.73796e-11	0.21246	0.000797398	-0.283942	6.06127e-06
CEBPD	green	0.0623507	0.330106	-0.0623507	0.330106	-0.14256	0.0253509	0.622904	7.82486e-28	0.527335	5.20857e-19	-0.16344	0.0102381	0.227614	0.000319238	0.0934495	0.143897	-0.373845	1.4075e-09
CES1	green	0.188498	0.00299678	-0.188498	0.00299678	-0.207217	0.00107899	0.587774	3.00647e-24	0.422467	4.54734e-12	-0.053613	0.402476	0.153062	0.0162779	0.04624	0.470332	-0.211898	0.000823923
CFD	green	0.821659	1.66646e-61	-0.821659	1.66646e-61	-0.840016	9.73562e-67	0.645797	2.00427e-30	-0.0535478	0.40305	0.653998	2.0834e-31	0.383736	4.72176e-10	0.538144	7.17931e-20	0.403154	4.96276e-11
CFH	green	0.57697	3.12573e-23	-0.57697	3.12573e-23	-0.641097	7.11096e-30	0.726915	1.04763e-41	0.331191	1.04372e-07	0.366171	3.20308e-09	0.558989	1.27721e-21	0.519295	2.17405e-18	0.114899	0.0720339
CFL2	green	0.329222	1.25408e-07	-0.329222	1.25408e-07	-0.414352	1.26461e-11	0.931368	4.68227e-109	0.538173	7.14144e-20	-0.0162436	0.79989	0.351901	1.39701e-08	0.117161	0.0665704	-0.281072	7.58519e-06
CHDH	green	-0.281966	7.07523e-06	0.281966	7.07523e-06	0.394787	1.33393e-10	-0.620565	1.40047e-27	-0.324727	1.89813e-07	-0.0573455	0.370475	-0.366055	3.24293e-09	-0.244684	0.000105635	0.196306	0.00197871
CHMP4C	green	-0.143256	0.0246376	0.143256	0.0246376	0.226239	0.000347785	-0.585218	5.27243e-24	-0.399864	7.34485e-11	0.0932087	0.144937	-0.242076	0.000125731	-0.120272	0.0596145	0.305523	1.03513e-06
CHRDL1	green	0.533865	1.5867e-19	-0.533865	1.5867e-19	-0.62764	2.3714e-28	0.903249	1.25948e-91	0.381427	6.11347e-10	0.233663	0.00021772	0.352222	1.35253e-08	0.301932	1.40303e-06	-0.0626847	0.327517
CHRDL2	green	-0.120524	0.059079	0.120524	0.059079	-0.0151371	0.813262	0.558584	1.38504e-21	0.575035	4.71078e-23	-0.317578	3.61902e-07	0.279848	8.34061e-06	-0.0327485	0.609238	-0.447316	1.6645e-13
CHRM2	green	0.200357	0.00158549	-0.200357	0.00158549	-0.299188	1.76523e-06	0.791069	5.35321e-54	0.419733	6.43791e-12	-0.112406	0.0784709	0.138523	0.0298509	-0.0638812	0.31835	-0.333244	8.60639e-08
CILP	green	0.48954	3.1351e-16	-0.48954	3.1351e-16	-0.564541	4.16109e-22	0.846126	1.25214e-68	0.412013	1.68979e-11	0.21592	0.000650488	0.372826	1.5718e-09	0.29067	3.54773e-06	-0.0634137	0.321912
CLDN5	green	0.633122	5.80223e-29	-0.633122	5.80223e-29	-0.711222	3.20788e-39	0.76882	2.7546e-49	0.227101	0.000329625	0.422044	4.79943e-12	0.374486	1.31277e-09	0.443823	2.69373e-13	0.163945	0.0100027
CLEC14A	green	0.224868	0.000378575	-0.224868	0.000378575	-0.348929	1.8814e-08	0.816375	4.14775e-60	0.618296	2.45187e-27	-0.0413204	0.518889	0.413336	1.4347e-11	0.213284	0.000759882	-0.301557	1.44795e-06
CLEC3B	green	0.773047	3.85833e-50	-0.773047	3.85833e-50	-0.798486	1.06771e-55	0.73935	8.39048e-44	0.0786078	0.219245	0.565631	3.33034e-22	0.328521	1.33847e-07	0.479469	1.51617e-15	0.304847	1.09647e-06
CLIC4	green	0.0406127	0.526079	-0.0406127	0.526079	-0.132622	0.0376461	0.679925	9.98454e-35	0.658634	5.61508e-32	-0.23709	0.000174503	0.40207	5.64996e-11	0.0160123	0.802681	-0.421145	5.38163e-12
CLIP3	green	0.232173	0.000239469	-0.232173	0.000239469	-0.381883	5.81048e-10	0.906911	1.43075e-93	0.616023	4.27706e-27	-0.0834454	0.192097	0.358601	7.05994e-09	0.1354	0.0337843	-0.353555	1.18215e-08
CLU	green	0.486561	5.02467e-16	-0.486561	5.02467e-16	-0.57255	7.94618e-23	0.801045	2.66192e-56	0.356916	8.39483e-09	0.236151	0.000185472	0.395903	1.17088e-10	0.448435	1.42503e-13	-0.0347849	0.587154
CMA1	green	0.585499	4.95861e-24	-0.585499	4.95861e-24	-0.553275	3.96455e-21	0.583063	8.43517e-24	0.0496835	0.437888	0.390153	2.27951e-10	0.232017	0.000241856	0.298895	1.80892e-06	0.200733	0.00155291
CNN1	green	0.368622	2.4692e-09	-0.368622	2.4692e-09	-0.458094	3.63917e-14	0.920041	2.86702e-101	0.500877	4.99351e-17	0.0505486	0.429943	0.297861	1.97104e-06	0.107435	0.0926975	-0.201676	0.00147384
CNR1	green	0.528453	4.25727e-19	-0.528453	4.25727e-19	-0.589872	1.88871e-24	0.785391	9.64048e-53	0.182289	0.00412298	0.240925	0.000135702	0.227189	0.00032782	0.290047	3.73036e-06	-0.0103755	0.871377
CNRIP1	green	0.505175	2.44398e-17	-0.505175	2.44398e-17	-0.613164	8.55793e-27	0.870931	3.01132e-77	0.469406	6.9586e-15	0.207995	0.00103211	0.606098	4.61137e-26	0.447991	1.51566e-13	-0.0849822	0.18401
COL14A1	green	0.369785	2.18049e-09	-0.369785	2.18049e-09	-0.485266	6.15855e-16	0.767767	4.46588e-49	0.526261	6.31869e-19	0.134939	0.0344009	0.450727	1.03479e-13	0.335895	6.6954e-08	-0.110194	0.0845665
COL21A1	green	0.201716	0.00147057	-0.201716	0.00147057	-0.304963	1.08572e-06	0.827427	4.40959e-63	0.503635	3.16053e-17	-0.119562	0.0611482	0.183414	0.00389416	-0.052338	0.413775	-0.349555	1.76752e-08
COLEC12	green	0.631169	9.61382e-29	-0.631169	9.61382e-29	-0.737845	1.52695e-43	0.731872	1.57945e-42	0.273706	1.33376e-05	0.415816	1.05364e-11	0.621122	1.21986e-27	0.551324	5.80729e-21	0.15627	0.0141429
COX7A1	green	0.287592	4.54078e-06	-0.287592	4.54078e-06	-0.395078	1.28933e-10	0.926834	8.65863e-106	0.666709	5.40818e-33	-0.0326207	0.610636	0.437857	6.05295e-13	0.175165	0.0058746	-0.304269	1.15164e-06
CP	green	0.49136	2.34522e-16	-0.49136	2.34522e-16	-0.476155	2.51817e-15	0.56186	7.16988e-22	0.159096	0.0124705	0.281401	7.39403e-06	0.331878	9.78701e-08	0.378916	8.07731e-10	0.095417	0.135609
CPXM2	green	0.222042	0.000450199	-0.222042	0.000450199	-0.351833	1.40662e-08	0.884435	9.94342e-83	0.584716	5.88405e-24	-0.107515	0.0924534	0.369658	2.21047e-09	0.0720172	0.260482	-0.365413	3.47021e-09
CRABP1	green	0.427522	2.371e-12	-0.427522	2.371e-12	-0.44737	1.65213e-13	0.669919	2.08999e-33	0.187715	0.00312148	0.186574	0.00331152	0.0348923	0.585999	0.0349617	0.585253	-0.00591553	0.926452
CRB3	green	0.251993	6.41713e-05	-0.251993	6.41713e-05	-0.0927727	0.146835	-0.588832	2.37935e-24	-0.722743	4.98619e-41	0.541177	4.0643e-20	-0.32787	1.42162e-07	0.0929217	0.146184	0.709326	6.24374e-39
CRIP2	green	0.101162	0.113503	-0.101162	0.113503	-0.231551	0.000249141	0.77244	5.13068e-50	0.693161	1.477e-36	-0.174999	0.00592258	0.484782	6.6441e-16	0.174821	0.00597421	-0.402733	5.21906e-11
CRTAP	green	-0.174211	0.006154	0.174211	0.006154	0.0594486	0.353155	0.718432	2.42717e-40	0.707844	1.04659e-38	-0.494994	1.30648e-16	0.159531	0.0122289	-0.197901	0.00181432	-0.658005	6.71693e-32
CRYAB	green	0.461369	2.26828e-14	-0.461369	2.26828e-14	-0.54293	2.91777e-20	0.910015	2.77687e-95	0.500114	5.66231e-17	0.152847	0.0164302	0.408904	2.47516e-11	0.257345	4.41251e-05	-0.12833	0.044341
CRYBG3	green	0.535412	1.19277e-19	-0.535412	1.19277e-19	-0.635328	3.26702e-29	0.712917	1.76144e-39	0.174802	0.00597954	0.322084	2.41426e-07	0.206541	0.0011213	0.275236	1.18783e-05	0.0714173	0.264483
CSRNP1	green	0.279651	8.46872e-06	-0.279651	8.46872e-06	-0.37375	1.42208e-09	0.533963	1.55834e-19	0.256113	4.8133e-05	0.147851	0.0203456	0.0769664	0.229051	0.130333	0.041101	-0.055214	0.388553
CSRP1	green	0.37811	8.82774e-10	-0.37811	8.82774e-10	-0.465427	1.25393e-14	0.881221	2.3015e-81	0.444298	2.52403e-13	0.063844	0.318633	0.305485	1.03848e-06	0.104245	0.102861	-0.178713	0.00493277
CTSF	green	0.108444	0.0896543	-0.108444	0.0896543	-0.247817	8.54746e-05	0.803969	5.31096e-57	0.646569	1.62422e-30	-0.179557	0.00472973	0.360172	6.0024e-09	0.068519	0.28441	-0.407547	2.92012e-11
CTSG	green	0.724412	2.6807e-41	-0.724412	2.6807e-41	-0.716945	4.16014e-40	0.588765	2.4149e-24	-0.0394339	0.538168	0.560209	1.00006e-21	0.332512	9.22051e-08	0.514122	5.34407e-18	0.343593	3.18591e-08
CXCL12	green	0.706425	1.7113e-38	-0.706425	1.7113e-38	-0.768927	2.62227e-49	0.797726	1.6065e-55	0.193261	0.0023307	0.450623	1.0499e-13	0.475681	2.70641e-15	0.516	3.86239e-18	0.174297	0.00612855
CYP1B1	green	0.20184	0.00146041	-0.20184	0.00146041	-0.337052	5.9958e-08	0.648236	1.02958e-30	0.540964	4.2307e-20	-0.010307	0.872219	0.560065	1.02947e-21	0.227559	0.000320348	-0.232816	0.00022985
CYYR1	green	0.302311	1.35902e-06	-0.302311	1.35902e-06	-0.39521	1.26974e-10	0.78086	9.09754e-52	0.536746	9.31383e-20	0.0474889	0.458415	0.461004	2.39176e-14	0.255847	4.9041e-05	-0.202087	0.00144055
DAAM1	green	0.315759	4.25353e-07	-0.315759	4.25353e-07	-0.427076	2.51235e-12	0.589682	1.96997e-24	0.188034	0.00307012	0.115797	0.069822	0.0864984	0.176279	0.0724247	0.257787	-0.0612299	0.33889
DACT3	green	0.36937	2.27958e-09	-0.36937	2.27958e-09	-0.478622	1.72683e-15	0.942248	6.56626e-118	0.532934	1.88265e-19	0.0475188	0.458132	0.323686	2.08729e-07	0.143208	0.0246862	-0.220298	0.000500477
DARC	green	0.58111	1.28754e-23	-0.58111	1.28754e-23	-0.639878	9.84079e-30	0.740952	4.41465e-44	0.248198	8.32813e-05	0.367072	2.91153e-09	0.433456	1.08871e-12	0.464423	1.45299e-14	0.112827	0.0773546
DBN1	green	-0.261008	3.39845e-05	0.261008	3.39845e-05	0.141748	0.0262065	0.601642	1.30547e-25	0.7648	1.71906e-48	-0.5135	5.94876e-18	0.192505	0.00242651	-0.217328	0.000598225	-0.665769	7.12931e-33
DCN	green	0.386274	3.54669e-10	-0.386274	3.54669e-10	-0.49849	7.39296e-17	0.82187	1.46317e-61	0.579227	1.93015e-23	0.125244	0.0497508	0.553691	3.6533e-21	0.353018	1.24809e-08	-0.132736	0.0374802
DDR2	green	0.288507	4.22093e-06	-0.288507	4.22093e-06	-0.412551	1.58113e-11	0.94687	3.32382e-122	0.672753	8.93962e-34	-0.0388802	0.543894	0.450112	1.12783e-13	0.18448	0.00368799	-0.318513	3.32922e-07
DES	green	0.452344	8.24469e-14	-0.452344	8.24469e-14	-0.520986	1.61481e-18	0.860058	2.88682e-73	0.357074	8.25945e-09	0.168284	0.00817201	0.233128	0.000225314	0.137357	0.0312712	-0.067903	0.288773
DFNA5	green	-0.216967	0.00061125	0.216967	0.00061125	0.0450242	0.482095	0.605168	5.73759e-26	0.786511	5.49047e-53	-0.459169	3.11765e-14	0.465871	1.17453e-14	-0.0492494	0.441906	-0.649522	7.23035e-31
DIP2C	green	0.140779	0.0272587	-0.140779	0.0272587	-0.290178	3.69131e-06	0.848951	1.56863e-69	0.600921	1.54244e-25	-0.174437	0.00608673	0.236468	0.000181704	-0.0298139	0.641692	-0.406691	3.23995e-11
DIXDC1	green	0.234158	0.000210924	-0.234158	0.000210924	-0.35308	1.24031e-08	0.896258	4.02418e-88	0.545421	1.81555e-20	-0.0989222	0.12176	0.287773	4.47573e-06	0.0127161	0.842704	-0.344338	2.96169e-08
DNAJB5	green	0.193787	0.00226605	-0.193787	0.00226605	-0.308049	8.33772e-07	0.906387	2.74804e-93	0.602753	1.00869e-25	-0.161328	0.0112747	0.303876	1.19074e-06	0.0154925	0.80896	-0.42024	6.03722e-12
DNER	green	0.436611	7.15335e-13	-0.436611	7.15335e-13	-0.502981	3.52401e-17	0.860321	2.33406e-73	0.329139	1.26379e-07	0.126913	0.0467605	0.157319	0.0135003	0.0949852	0.137396	-0.131856	0.0387734
DPP6	green	0.252987	5.98964e-05	-0.252987	5.98964e-05	-0.331677	9.97303e-08	0.836039	1.50217e-65	0.410849	1.95036e-11	-0.088116	0.1683	0.117232	0.0664037	-0.0611115	0.339827	-0.323903	2.04637e-07
DPT	green	0.510854	9.35942e-18	-0.510854	9.35942e-18	-0.584708	5.89479e-24	0.911942	2.23593e-96	0.406248	3.41879e-11	0.206433	0.00112821	0.31102	6.44771e-07	0.262571	3.03658e-05	-0.0888747	0.164651
DTX2	green	-0.545518	1.78225e-20	0.545518	1.78225e-20	0.610626	1.57476e-26	-0.679221	1.24161e-34	-0.14874	0.0195951	-0.306163	9.80129e-07	-0.392397	1.76022e-10	-0.349652	1.7504e-08	-0.066912	0.295884
DUSP1	green	0.31862	3.29773e-07	-0.31862	3.29773e-07	-0.421897	4.89045e-12	0.622938	7.7596e-28	0.339932	4.54684e-08	0.159	0.012524	0.274444	1.26142e-05	0.242986	0.000118345	-0.0776136	0.225148
DYNC2H1	green	0.144453	0.0234508	-0.144453	0.0234508	-0.284245	5.91873e-06	0.623418	6.88022e-28	0.411616	1.77456e-11	-0.0860296	0.178643	0.221628	0.000461706	0.0426697	0.505319	-0.282153	6.97286e-06
DZIP1	green	0.125708	0.0489036	-0.125708	0.0489036	-0.264874	2.5691e-05	0.915372	2.17519e-98	0.723759	3.4194e-41	-0.22234	0.000442113	0.381452	6.09643e-10	0.0703911	0.271427	-0.488737	3.56186e-16
EBF1	green	0.330372	1.12674e-07	-0.330372	1.12674e-07	-0.418821	7.22453e-12	0.827765	3.54973e-63	0.531144	2.61187e-19	0.053613	0.402477	0.370782	1.95929e-09	0.301797	1.41905e-06	-0.229166	0.000289668
ECM2	green	0.190904	0.0026413	-0.190904	0.0026413	-0.344208	2.99983e-08	0.827724	3.64441e-63	0.670989	1.51854e-33	-0.0831545	0.193657	0.4514	9.41514e-14	0.188483	0.00299917	-0.339516	4.73298e-08
ECSCR	green	0.140246	0.027853	-0.140246	0.027853	-0.238214	0.000162172	0.803177	8.24096e-57	0.694509	9.49236e-37	-0.138648	0.0297013	0.429342	1.87068e-12	0.16574	0.0092054	-0.385284	3.96687e-10
EDNRB	green	0.522263	1.28858e-18	-0.522263	1.28858e-18	-0.551279	5.8586e-21	0.42555	3.06086e-12	0.0657798	0.30415	0.431361	1.43549e-12	0.356988	8.33286e-09	0.475258	2.88599e-15	0.268449	1.97577e-05
EFEMP1	green	0.370635	1.99045e-09	-0.370635	1.99045e-09	-0.471793	4.8695e-15	0.776548	7.33285e-51	0.542369	3.24498e-20	0.134157	0.0354684	0.51541	4.27843e-18	0.33558	6.89922e-08	-0.104959	0.100512
EFHA2	green	0.309624	7.278e-07	-0.309624	7.278e-07	-0.427767	2.29667e-12	0.862953	2.71553e-74	0.494821	1.34365e-16	-0.0158763	0.804323	0.334426	7.6974e-08	0.175788	0.00569834	-0.289461	3.91015e-06
EFHD1	green	0.177292	0.00529233	-0.177292	0.00529233	-0.2399	0.000145194	0.733096	9.83481e-43	0.549399	8.44243e-21	-0.0722823	0.258726	0.242862	0.00011933	0.0822784	0.19841	-0.287592	4.54076e-06
EFNA4	green	-0.502908	3.56707e-17	0.502908	3.56707e-17	0.551106	6.05965e-21	-0.668968	2.77383e-33	-0.181416	0.00430864	-0.263759	2.78616e-05	-0.383982	4.59336e-10	-0.335446	6.98742e-08	0.00330889	0.958821
EGFL7	green	-0.0364125	0.569772	0.0364125	0.569772	-0.0283306	0.658363	0.534387	1.4413e-19	0.547211	1.28806e-20	-0.250509	7.10959e-05	0.286344	5.01419e-06	0.0492457	0.44194	-0.422828	4.34195e-12
EID1	green	0.37158	1.79816e-09	-0.37158	1.79816e-09	-0.472493	4.38302e-15	0.783355	2.66068e-52	0.395794	1.18596e-10	0.0742351	0.246047	0.426497	2.70828e-12	0.237961	0.000164871	-0.166094	0.0090549
ELAVL4	green	0.470521	5.89196e-15	-0.470521	5.89196e-15	-0.528303	4.37422e-19	0.889639	5.008e-85	0.352716	1.28681e-08	0.159674	0.0121507	0.189848	0.00279237	0.160867	0.0115131	-0.107388	0.0928405
EMCN	green	0.297095	2.09994e-06	-0.297095	2.09994e-06	-0.395403	1.24144e-10	0.81471	1.11761e-59	0.565644	3.32127e-22	0.023481	0.714021	0.409984	2.16865e-11	0.212802	0.000781604	-0.224685	0.000382863
EML1	green	0.194479	0.00218356	-0.194479	0.00218356	-0.268141	2.02126e-05	0.903444	9.96042e-92	0.615868	4.44209e-27	-0.163695	0.0101187	0.246108	9.59716e-05	-0.0402491	0.529793	-0.408016	2.75825e-11
EMP3	green	0.221337	0.000469951	-0.221337	0.000469951	-0.340423	4.33629e-08	0.824798	2.34771e-62	0.670143	1.95503e-33	-0.0784567	0.220135	0.664305	1.0937e-32	0.336048	6.59875e-08	-0.341281	3.99041e-08
ENTPD3	green	0.54422	2.28334e-20	-0.54422	2.28334e-20	-0.593964	7.55331e-25	0.682351	4.69022e-35	0.0995553	0.11938	0.327685	1.44619e-07	0.119926	0.060358	0.199017	0.00170686	0.100613	0.115485
EPHA7	green	0.396961	1.03442e-10	-0.396961	1.03442e-10	-0.456584	4.51768e-14	0.806602	1.21499e-57	0.286773	4.84662e-06	0.0735256	0.250603	0.166299	0.00896916	0.0535852	0.402721	-0.159894	0.0120304
ERBB3	green	0.168432	0.00811508	-0.168432	0.00811508	-0.0780657	0.22245	-0.535147	1.25263e-19	-0.592457	1.06009e-24	0.435729	8.04859e-13	-0.265544	2.44645e-05	0.0538359	0.40052	0.62773	2.31761e-28
ERO1L	green	-0.557563	1.69777e-21	0.557563	1.69777e-21	0.595882	4.89344e-25	-0.589657	1.98089e-24	-0.0614142	0.337436	-0.358403	7.20562e-09	-0.163828	0.0100568	-0.307427	8.79517e-07	-0.189126	0.00290001
FABP4	green	0.666692	5.43588e-33	-0.666692	5.43588e-33	-0.716865	4.2821e-40	0.743581	1.52399e-44	0.161831	0.0110197	0.440567	4.19855e-13	0.361195	5.39752e-09	0.43174	1.36577e-12	0.160523	0.0116937
FAM107A	green	0.693915	1.15369e-36	-0.693915	1.15369e-36	-0.709219	6.48038e-39	0.726267	1.33751e-41	0.105773	0.0978889	0.477984	1.9045e-15	0.22401	0.00039912	0.370835	1.94832e-09	0.221095	0.000476884
FAM127A	green	0.0370272	0.563272	-0.0370272	0.563272	-0.146014	0.0219767	0.671083	1.47633e-33	0.599979	1.91695e-25	-0.204643	0.00124841	0.284757	5.68482e-06	-0.00143792	0.982099	-0.381044	6.3793e-10
FAM129A	green	0.439834	4.63654e-13	-0.439834	4.63654e-13	-0.552192	4.90166e-21	0.960337	2.46904e-137	0.495712	1.1629e-16	0.110058	0.0849532	0.414756	1.20265e-11	0.262803	2.98603e-05	-0.194281	0.00220688
FAM162B	green	0.15083	0.0179241	-0.15083	0.0179241	-0.205627	0.00118094	0.64886	8.67555e-31	0.478713	1.70293e-15	-0.088259	0.167608	0.257504	4.36298e-05	0.10336	0.105833	-0.280121	8.1663e-06
FAM164A	green	-0.196695	0.00193743	0.196695	0.00193743	0.0708943	0.268006	0.487844	4.10289e-16	0.55414	3.3443e-21	-0.408053	2.7458e-11	0.152492	0.0166851	-0.127389	0.0459367	-0.500259	5.52917e-17
FAM38B	green	0.01887	0.768389	-0.01887	0.768389	-0.1545	0.0152886	0.708971	7.06686e-39	0.643126	4.12818e-30	-0.254397	5.42918e-05	0.340625	4.25242e-08	-0.0411705	0.520408	-0.457008	4.25219e-14
FAM46B	green	0.256486	4.68856e-05	-0.256486	4.68856e-05	-0.329491	1.22313e-07	0.850971	3.45921e-70	0.443929	2.65487e-13	-0.0793312	0.21502	0.133847	0.0358999	-0.06911	0.280267	-0.324406	1.95454e-07
FAM83H	green	-0.514071	5.39152e-18	0.514071	5.39152e-18	0.607131	3.61459e-26	-0.629752	1.38342e-28	-0.136641	0.032171	-0.268689	1.94107e-05	-0.45108	9.84838e-14	-0.403844	4.56847e-11	-0.0346944	0.588128
FBLN1	green	0.417019	9.06362e-12	-0.417019	9.06362e-12	-0.508522	1.39121e-17	0.780419	1.12903e-51	0.501713	4.34897e-17	0.178133	0.00507664	0.476937	2.23492e-15	0.364038	4.01044e-09	-0.0671649	0.294059
FBLN2	green	0.299045	1.78637e-06	-0.299045	1.78637e-06	-0.413363	1.42998e-11	0.770964	1.02172e-49	0.586042	4.40178e-24	0.0683453	0.285636	0.451233	9.63872e-14	0.277091	1.03112e-05	-0.180991	0.00440193
FBLN5	green	0.306648	9.40313e-07	-0.306648	9.40313e-07	-0.425199	3.2025e-12	0.862008	5.90976e-74	0.610426	1.65197e-26	0.0213576	0.738899	0.520575	1.73603e-18	0.294687	2.55992e-06	-0.24811	8.37865e-05
FBXL22	green	0.383878	4.64711e-10	-0.383878	4.64711e-10	-0.45477	5.84967e-14	0.830338	6.6975e-64	0.321794	2.47853e-07	0.066822	0.296536	0.214867	0.000692304	0.0588603	0.357947	-0.170301	0.00742736
FBXL6	green	-0.225065	0.000374005	0.225065	0.000374005	0.332304	9.40329e-08	-0.609713	1.95859e-26	-0.343194	3.31257e-08	-0.00616445	0.923366	-0.281447	7.36766e-06	-0.206514	0.00112302	0.193999	0.00224048
FBXO30	green	0.14471	0.0232018	-0.14471	0.0232018	-0.284733	5.69534e-06	0.746805	4.06051e-45	0.474926	3.03502e-15	-0.139637	0.0285458	0.164282	0.0098488	-0.0196359	0.759272	-0.343185	3.31538e-08
FCGR2B	green	0.455713	5.11536e-14	-0.455713	5.11536e-14	-0.560971	8.57968e-22	0.612085	1.10994e-26	0.302334	1.35636e-06	0.265986	2.36861e-05	0.757696	4.00025e-47	0.583337	7.94685e-24	0.0218225	0.733428
FCN1	green	0.116828	0.0673521	-0.116828	0.0673521	-0.193338	0.00232111	0.588898	2.3448e-24	0.498499	7.38185e-17	-0.133975	0.0357207	0.491595	2.25854e-16	0.161305	0.0112865	-0.342032	3.70971e-08
FERMT2	green	0.125948	0.0484708	-0.125948	0.0484708	-0.25791	4.23946e-05	0.928481	5.96361e-107	0.753763	2.1821e-46	-0.21716	0.000604249	0.393098	1.62311e-10	0.0274459	0.668389	-0.472671	4.26769e-15
FGF13	green	0.318693	3.27621e-07	-0.318693	3.27621e-07	-0.400498	6.81245e-11	0.782233	4.63498e-52	0.361297	5.34089e-09	0.0266033	0.677992	0.106267	0.0963203	0.0159303	0.80367	-0.180847	0.00443376
FGF2	green	0.19041	0.00271098	-0.19041	0.00271098	-0.292332	3.1016e-06	0.852072	1.5036e-70	0.538816	6.33207e-20	-0.143757	0.0241347	0.260393	3.55164e-05	0.000864445	0.989237	-0.403257	4.90201e-11
FGF7	green	0.232676	0.000231908	-0.232676	0.000231908	-0.353337	1.2085e-08	0.89204	3.98593e-86	0.656483	1.03449e-31	-0.0853894	0.18191	0.477608	2.01715e-15	0.195984	0.00201346	-0.358776	6.93384e-09
FGFR1	green	0.236234	0.000184474	-0.236234	0.000184474	-0.361502	5.2279e-09	0.939403	1.9472e-115	0.681884	5.42797e-35	-0.103791	0.104376	0.402969	5.0741e-11	0.126403	0.047658	-0.385528	3.85885e-10
FGFR1OP	green	0.172334	0.00673859	-0.172334	0.00673859	-0.0272268	0.670881	-0.497759	8.33295e-17	-0.561867	7.15946e-22	0.382365	5.5059e-10	-0.207702	0.00104955	0.113941	0.0744552	0.502955	3.53908e-17
FHL1	green	0.617136	3.25902e-27	-0.617136	3.25902e-27	-0.693788	1.20299e-36	0.922706	5.41535e-103	0.320446	2.79915e-07	0.314613	4.7068e-07	0.391972	1.8489e-10	0.327731	1.43997e-07	0.0250548	0.695776
FHL5	green	0.181223	0.00435076	-0.181223	0.00435076	-0.228759	0.000297159	0.706978	1.41364e-38	0.519921	1.94772e-18	-0.0851588	0.183097	0.251914	6.45234e-05	0.0347959	0.587035	-0.298582	1.8566e-06
FHOD3	green	-0.0738977	0.248206	0.0738977	0.248206	0.00339276	0.957778	0.583932	6.98214e-24	0.523799	9.81065e-19	-0.339519	4.73191e-08	0.0570369	0.373059	-0.172266	0.00676096	-0.481299	1.14285e-15
FIGF	green	0.46127	2.30124e-14	-0.46127	2.30124e-14	-0.494752	1.35869e-16	0.753959	2.00662e-46	0.277997	9.62e-06	0.204022	0.00129284	0.229318	0.0002869	0.225023	0.000374968	-0.0464585	0.468235
FILIP1	green	0.267117	2.17977e-05	-0.267117	2.17977e-05	-0.373694	1.43072e-09	0.913802	1.85596e-97	0.530054	3.18549e-19	-0.0696999	0.276173	0.236528	0.000180993	0.00812717	0.899081	-0.325449	1.77666e-07
FLNA	green	0.0453399	0.479026	-0.0453399	0.479026	-0.158612	0.0127438	0.862979	2.65767e-74	0.740313	5.70721e-44	-0.279746	8.40696e-06	0.324563	1.92672e-07	-0.0259581	0.685381	-0.508333	1.4364e-17
FLNC	green	0.336774	6.15714e-08	-0.336774	6.15714e-08	-0.421061	5.43957e-12	0.878915	2.07457e-80	0.455048	5.62268e-14	0.0172724	0.787508	0.213593	0.000746212	0.0351776	0.582937	-0.232632	0.000232561
FLRT1	green	0.350802	1.56014e-08	-0.350802	1.56014e-08	-0.414681	1.21389e-11	0.799637	5.73135e-56	0.31362	5.13686e-07	0.03833	0.549612	0.0872857	0.172361	-0.0168103	0.793063	-0.196094	0.00200157
FLRT2	green	0.278914	8.96441e-06	-0.278914	8.96441e-06	-0.399842	7.36377e-11	0.779051	2.19624e-51	0.606912	3.80611e-26	0.03062	0.632706	0.434433	9.56354e-13	0.278935	8.94963e-06	-0.217344	0.000597662
FLVCR1	green	-0.331017	1.06083e-07	0.331017	1.06083e-07	0.441104	3.90326e-13	-0.638804	1.30867e-29	-0.301903	1.40647e-06	-0.142575	0.0253356	-0.301398	1.46744e-06	-0.290735	3.52922e-06	0.0923216	0.148818
FMO2	green	0.19981	0.00163403	-0.19981	0.00163403	-0.358774	6.93549e-09	0.764387	2.07008e-48	0.534291	1.46709e-19	-0.0687777	0.282592	0.406979	3.12877e-11	0.178186	0.00506352	-0.342297	3.61551e-08
FNBP1	green	0.605215	5.67451e-26	-0.605215	5.67451e-26	-0.703254	5.08039e-38	0.798384	1.12803e-55	0.255451	5.04267e-05	0.347749	2.11561e-08	0.477556	2.03335e-15	0.522012	1.34703e-18	0.0779181	0.223328
FOXD3	green	0.458277	3.5445e-14	-0.458277	3.5445e-14	-0.515734	4.04451e-18	0.817352	2.30789e-60	0.259056	3.90784e-05	0.152647	0.0165736	0.149981	0.0185874	0.106128	0.0967604	-0.0898856	0.159883
FOXF1	green	0.295513	2.39226e-06	-0.295513	2.39226e-06	-0.384288	4.43806e-10	0.781363	7.11122e-52	0.524264	9.02963e-19	0.0456693	0.475834	0.27893	8.95327e-06	0.18378	0.00382227	-0.164712	0.00965514
FOXF2	green	0.587358	3.29516e-24	-0.587358	3.29516e-24	-0.62242	8.83113e-28	0.756259	7.46236e-47	0.207559	0.00105814	0.349831	1.71947e-08	0.258672	4.01591e-05	0.318733	3.26449e-07	0.129362	0.042646
FRMD6	green	0.16509	0.00948745	-0.16509	0.00948745	-0.32476	1.89231e-07	0.79918	7.33856e-56	0.734005	6.90815e-43	-0.104745	0.101212	0.563959	4.68428e-22	0.209721	0.000934721	-0.344169	3.01124e-08
FRY	green	0.0616687	0.335434	-0.0616687	0.335434	-0.198649	0.00174162	0.782713	3.65659e-52	0.620655	1.36952e-27	-0.233267	0.000223319	0.222298	0.000443235	-0.0798374	0.212099	-0.454196	6.34601e-14
FXYD1	green	0.73571	3.54555e-43	-0.73571	3.54555e-43	-0.775209	1.38886e-50	0.780566	1.05078e-51	0.0702769	0.272207	0.483893	7.6348e-16	0.253983	5.58815e-05	0.390358	2.22639e-10	0.21943	0.00052741
FXYD6	green	0.238054	0.000163874	-0.238054	0.000163874	-0.348722	1.92047e-08	0.91563	1.52319e-98	0.566359	2.86847e-22	-0.104928	0.100615	0.316987	3.81477e-07	0.0564308	0.378168	-0.355232	9.97037e-09
FYN	green	0.187609	0.00313871	-0.187609	0.00313871	-0.334715	7.48932e-08	0.598547	2.66419e-25	0.485112	6.30883e-16	-0.020206	0.752506	0.593485	8.41471e-25	0.463348	1.70045e-14	-0.24066	0.000138098
FZD7	green	-0.0453514	0.478914	0.0453514	0.478914	-0.0764112	0.232437	0.669204	2.58572e-33	0.591916	1.19691e-24	-0.295125	2.46964e-06	0.176262	0.00556761	-0.108347	0.0899442	-0.46336	1.69756e-14
FZD8	green	0.156599	0.0139389	-0.156599	0.0139389	-0.301644	1.43752e-06	0.557273	1.79895e-21	0.468269	8.24016e-15	0.0049476	0.93846	0.251593	6.59721e-05	0.0818108	0.200981	-0.132731	0.0374871
GADD45B	green	0.191899	0.00250587	-0.191899	0.00250587	-0.310022	7.03141e-07	0.525088	7.79496e-19	0.363751	4.13322e-09	0.0137332	0.830306	0.322239	2.38059e-07	0.140573	0.0274867	-0.162678	0.0106017
GALE	green	0.0425689	0.506327	-0.0425689	0.506327	0.100656	0.115329	-0.523194	1.09251e-18	-0.493162	1.7562e-16	0.278956	8.9357e-06	-0.285966	5.16695e-06	0.00818899	0.898317	0.430115	1.69066e-12
GALNT3	green	-0.00679392	0.915569	0.00679392	0.915569	0.136009	0.0329841	-0.648041	1.0862e-30	-0.588059	2.82278e-24	0.274758	1.2317e-05	-0.362405	4.75844e-09	-0.0538915	0.400033	0.501379	4.59564e-17
GALNTL2	green	0.353885	1.14331e-08	-0.353885	1.14331e-08	-0.427118	2.49875e-12	0.762459	4.90745e-48	0.446819	1.78328e-13	0.0892887	0.162686	0.36911	2.34384e-09	0.194677	0.00216048	-0.163852	0.0100459
GAP43	green	0.414279	1.2762e-11	-0.414279	1.2762e-11	-0.480728	1.2484e-15	0.888261	2.08514e-84	0.432498	1.23572e-12	0.110042	0.0849987	0.191883	0.00250804	0.124342	0.0514309	-0.151079	0.0177333
GAS1	green	0.0754757	0.238221	-0.0754757	0.238221	-0.226252	0.000347497	0.845243	2.37732e-68	0.757213	4.93583e-47	-0.210961	0.000870028	0.453107	7.40344e-14	0.106243	0.0963969	-0.466075	1.1399e-14
GAS7	green	0.411182	1.87196e-11	-0.411182	1.87196e-11	-0.546024	1.61781e-20	0.852424	1.14996e-70	0.546825	1.38723e-20	0.129292	0.0427591	0.558007	1.55406e-21	0.351221	1.49585e-08	-0.156074	0.014266
GEFT	green	0.308428	8.06998e-07	-0.308428	8.06998e-07	-0.434596	9.35905e-13	0.951139	1.57825e-126	0.578271	2.36856e-23	-0.0372222	0.561216	0.356538	8.72544e-09	0.0969403	0.129449	-0.308835	7.79177e-07
GFRA3	green	0.28636	5.00813e-06	-0.28636	5.00813e-06	-0.323838	2.0586e-07	0.599383	2.19886e-25	0.27048	1.69919e-05	0.0428212	0.503808	0.168841	0.00796016	0.0787553	0.218379	-0.130944	0.0401534
GHR	green	0.527251	5.28866e-19	-0.527251	5.28866e-19	-0.594381	6.87502e-25	0.592641	1.01721e-24	0.134842	0.0345315	0.361882	5.02533e-09	0.215847	0.000653341	0.263911	2.75563e-05	0.175837	0.0056847
GJC1	green	-0.112062	0.079396	0.112062	0.079396	-0.00899497	0.888372	0.778722	2.5761e-51	0.725417	1.84016e-41	-0.423566	3.95073e-12	0.170409	0.00738928	-0.201862	0.00145869	-0.620486	1.4282e-27
GKAP1	green	0.315728	4.26536e-07	-0.315728	4.26536e-07	-0.405766	3.62391e-11	0.597518	3.37109e-25	0.135569	0.0335602	0.0874054	0.171771	0.0217763	0.733971	0.0539982	0.399099	-0.0691692	0.279855
GLI3	green	0.335354	7.04913e-08	-0.335354	7.04913e-08	-0.481115	1.17589e-15	0.952461	6.02893e-128	0.619044	2.03962e-27	0.0100175	0.875779	0.453935	6.58512e-14	0.224498	0.000387316	-0.280959	7.65213e-06
GMDS	green	-0.147104	0.0209964	0.147104	0.0209964	0.268788	1.92683e-05	-0.577719	2.66461e-23	-0.381755	5.894e-10	0.09724	0.128263	-0.202319	0.00142199	-0.00705392	0.91235	0.286173	5.08292e-06
GNG11	green	0.261237	3.34297e-05	-0.261237	3.34297e-05	-0.378252	8.69133e-10	0.841761	2.86132e-67	0.656914	9.15801e-32	-0.0303485	0.635726	0.549063	9.00981e-21	0.272208	1.49303e-05	-0.282802	6.62817e-06
GOLT1A	green	-0.437558	6.30066e-13	0.437558	6.30066e-13	0.516796	3.36364e-18	-0.60153	1.33966e-25	-0.1641	0.00993163	-0.243151	0.00011705	-0.229587	0.000282083	-0.261513	3.2774e-05	-0.047173	0.461413
GPM6A	green	0.363697	4.15648e-09	-0.363697	4.15648e-09	-0.452934	7.58638e-14	0.916595	3.97528e-99	0.436397	7.36071e-13	0.0345023	0.590197	0.227553	0.000320459	0.0757107	0.236759	-0.219141	0.000536649
GPM6B	green	0.483994	7.51617e-16	-0.483994	7.51617e-16	-0.516566	3.50066e-18	0.873081	4.45112e-78	0.326332	1.63823e-07	0.147613	0.020551	0.206982	0.00109357	0.12507	0.0500713	-0.110337	0.0841614
GPR160	green	-0.0405779	0.526434	0.0405779	0.526434	0.114972	0.071853	-0.633184	5.70982e-29	-0.500387	5.41339e-17	0.248316	8.26147e-05	-0.165785	0.00918637	0.0558202	0.383357	0.493252	1.73077e-16
GPRASP1	green	0.46451	1.43474e-14	-0.46451	1.43474e-14	-0.585721	4.72265e-24	0.860076	2.84578e-73	0.383986	4.59117e-10	0.194601	0.00216935	0.248205	8.32444e-05	0.261635	3.24864e-05	-0.0716032	0.263239
GPRASP2	green	-0.0148296	0.816988	0.0148296	0.816988	-0.124988	0.0502226	0.749801	1.16664e-45	0.61829	2.45538e-27	-0.302464	1.34159e-06	0.185099	0.00357291	-0.139424	0.028791	-0.492287	2.02127e-16
GPX3	green	0.647787	1.16438e-30	-0.647787	1.16438e-30	-0.673506	7.12344e-34	0.724684	2.42155e-41	0.168196	0.00820582	0.415803	1.05545e-11	0.413469	1.4112e-11	0.430209	1.66999e-12	0.144352	0.0235486
GRASP	green	0.31879	3.2478e-07	-0.31879	3.2478e-07	-0.444668	2.39897e-13	0.693953	1.13931e-36	0.458113	3.62921e-14	0.114166	0.0738809	0.306537	9.49305e-07	0.271624	1.5599e-05	-0.119056	0.0622583
GRB7	green	-0.53468	1.36538e-19	0.53468	1.36538e-19	0.560728	9.01009e-22	-0.631308	9.27539e-29	-0.146467	0.0215646	-0.3072	8.96814e-07	-0.29755	2.02247e-06	-0.358013	7.50078e-09	-0.0581681	0.363639
GREM2	green	0.806251	1.48101e-57	-0.806251	1.48101e-57	-0.800382	3.82255e-56	0.648448	9.71492e-31	-0.0674352	0.292115	0.628333	1.98816e-28	0.18191	0.00420255	0.423843	3.81292e-12	0.413809	1.35298e-11
GSN	green	0.742895	2.01412e-44	-0.742895	2.01412e-44	-0.827344	4.65145e-63	0.667405	4.40578e-33	0.0437692	0.494402	0.599738	2.02646e-25	0.353434	1.19676e-08	0.468647	7.79078e-15	0.355889	9.32406e-09
GSTM3	green	0.329646	1.20567e-07	-0.329646	1.20567e-07	-0.373109	1.52442e-09	0.673862	6.39599e-34	0.268895	1.91161e-05	0.0676185	0.290802	0.252041	6.39613e-05	0.137197	0.0314708	-0.134518	0.0349723
GSTO2	green	-0.25722	4.45151e-05	0.25722	4.45151e-05	0.368538	2.49127e-09	-0.562288	6.57642e-22	-0.349001	1.86786e-08	-0.0550276	0.390159	-0.339868	4.57536e-08	-0.212127	0.000813045	0.124128	0.051838
GYG1	green	-0.334918	7.34646e-08	0.334918	7.34646e-08	0.238895	0.000155097	0.54702	1.33642e-20	0.676358	2.99413e-34	-0.600958	1.52931e-25	0.200129	0.00160554	-0.272242	1.48922e-05	-0.721756	7.18223e-41
GYPC	green	0.453565	6.9391e-14	-0.453565	6.9391e-14	-0.592872	9.65854e-25	0.872527	7.307e-78	0.510687	9.63083e-18	0.174182	0.00616264	0.636286	2.54186e-29	0.541038	4.17282e-20	-0.131101	0.0399132
HAND1	green	0.250165	7.27972e-05	-0.250165	7.27972e-05	-0.346585	2.37402e-08	0.807644	6.73652e-58	0.390399	2.21592e-10	-0.0505116	0.430281	0.130227	0.0412674	-0.0683182	0.285828	-0.264669	2.60779e-05
HAND2	green	0.38235	5.51518e-10	-0.38235	5.51518e-10	-0.480351	1.32334e-15	0.946063	1.99274e-121	0.502	4.14652e-17	0.0513897	0.422298	0.270264	1.72667e-05	0.106515	0.095541	-0.221334	0.000470026
HBB	green	0.434377	9.6358e-13	-0.434377	9.6358e-13	-0.465707	1.20338e-14	0.585537	4.91667e-24	0.182285	0.00412368	0.272618	1.44778e-05	0.248833	7.97505e-05	0.299089	1.77985e-06	0.0648519	0.311037
HCFC1R1	green	0.093256	0.144732	-0.093256	0.144732	-0.237775	0.000166893	0.785563	8.84336e-53	0.630841	1.04595e-28	-0.220427	0.0004966	0.337206	5.90826e-08	0.0273104	0.66993	-0.44942	1.24227e-13
HDGFRP3	green	0.00755548	0.906146	-0.00755548	0.906146	-0.0450415	0.481927	0.616089	4.20961e-27	0.576181	3.69593e-23	-0.277427	1.005e-05	0.294221	2.65931e-06	-0.072896	0.254694	-0.416612	9.53749e-12
HHEX	green	0.467483	9.25779e-15	-0.467483	9.25779e-15	-0.548929	9.24687e-21	0.601933	1.22033e-25	0.237854	0.00016603	0.287615	4.53225e-06	0.562826	5.89743e-22	0.618358	2.4149e-27	0.0457949	0.47462
HLF	green	0.285145	5.5134e-06	-0.285145	5.5134e-06	-0.360789	5.63048e-09	0.853102	6.85071e-71	0.424854	3.34792e-12	-0.0455077	0.477398	0.172554	0.00666765	0.0312971	0.625198	-0.30308	1.27361e-06
HLX	green	0.0700577	0.273709	-0.0700577	0.273709	-0.227955	0.00031252	0.825013	2.05017e-62	0.692634	1.75447e-36	-0.236443	0.000181991	0.399932	7.28625e-11	0.090135	0.158722	-0.474995	3.00369e-15
HOOK1	green	0.226203	0.000348558	-0.226203	0.000348558	-0.0580622	0.364514	-0.53674	9.32432e-20	-0.678097	1.75608e-34	0.463814	1.58854e-14	-0.403879	4.54927e-11	0.0409709	0.522433	0.644152	3.1303e-30
HOPX	green	-0.0961122	0.132771	0.0961122	0.132771	-0.0862506	0.177526	0.543576	2.58119e-20	0.689674	4.58137e-36	-0.289862	3.78625e-06	0.577577	2.74676e-23	0.14405	0.0238449	-0.432965	1.16182e-12
HOXA4	green	0.248222	8.31477e-05	-0.248222	8.31477e-05	-0.304563	1.12325e-06	0.704301	3.55259e-38	0.340564	4.27763e-08	-0.0441282	0.490865	0.148712	0.0196182	0.00960038	0.880912	-0.233266	0.000223329
HOXB2	green	0.141978	0.0259614	-0.141978	0.0259614	-0.27255	1.45516e-05	0.614212	6.64244e-27	0.460723	2.49089e-14	-0.0701327	0.273195	0.443201	2.93304e-13	0.228029	0.000311063	-0.253477	5.78891e-05
HRNBP3	green	0.294934	2.50853e-06	-0.294934	2.50853e-06	-0.373951	1.39135e-09	0.81767	1.90495e-60	0.355626	9.57773e-09	-0.014414	0.82203	0.110075	0.0849066	-0.0277934	0.664444	-0.236806	0.00017775
HSPA2	green	0.549314	8.58358e-21	-0.549314	8.58358e-21	-0.598452	2.72287e-25	0.686679	1.19616e-35	0.130124	0.0414302	0.333335	8.53294e-08	0.238034	0.000164085	0.244853	0.000104444	0.116105	0.0690765
HSPB1	green	0.152156	0.0169294	-0.152156	0.0169294	-0.249761	7.48398e-05	0.507906	1.54395e-17	0.333156	8.67826e-08	-0.0137303	0.83034	0.241979	0.000126547	0.0554559	0.386474	-0.155304	0.0147582
HSPB2	green	0.297701	1.99728e-06	-0.297701	1.99728e-06	-0.396418	1.10245e-10	0.838604	2.59429e-66	0.488543	3.67299e-16	-0.025183	0.694296	0.318466	3.34342e-07	0.0874447	0.171578	-0.292945	2.95079e-06
HSPB6	green	0.326193	1.65927e-07	-0.326193	1.65927e-07	-0.41301	1.49384e-11	0.861185	1.15774e-73	0.40859	2.57189e-11	-0.00898193	0.888533	0.160767	0.0115656	-0.0193514	0.762654	-0.257864	4.25323e-05
HSPB7	green	0.326759	1.57517e-07	-0.326759	1.57517e-07	-0.418402	7.61661e-12	0.838842	2.19997e-66	0.437398	6.43777e-13	0.0139643	0.827495	0.248162	8.349e-05	0.0393424	0.539112	-0.23412	0.00021143
HSPB8	green	0.296195	2.26169e-06	-0.296195	2.26169e-06	-0.40125	6.2298e-11	0.937358	9.83948e-114	0.550349	7.02162e-21	-0.0376935	0.556265	0.300914	1.52823e-06	0.0931223	0.145312	-0.305749	1.01536e-06
HTR2B	green	0.118479	0.0635477	-0.118479	0.0635477	-0.265891	2.3851e-05	0.730773	2.41124e-42	0.55271	4.42899e-21	-0.135809	0.0332452	0.41951	6.62183e-12	0.0951587	0.136676	-0.356859	8.44402e-09
IGF1	green	0.635814	2.87691e-29	-0.635814	2.87691e-29	-0.716121	5.60181e-40	0.629066	1.6488e-28	0.158261	0.0129455	0.457694	3.85405e-14	0.563609	5.02982e-22	0.581414	1.20573e-23	0.208578	0.000998225
IGFBP6	green	0.393176	1.60854e-10	-0.393176	1.60854e-10	-0.448022	1.50926e-13	0.827252	4.93242e-63	0.511762	8.01484e-18	0.117661	0.0654091	0.365475	3.4475e-09	0.233255	0.000223489	-0.140256	0.0278418
IGSF10	green	0.473803	3.59788e-15	-0.473803	3.59788e-15	-0.519821	1.98239e-18	0.720308	1.22345e-40	0.241249	0.000132826	0.243047	0.000117869	0.194395	0.00219346	0.239518	0.000148889	0.00133342	0.983399
IL20RA	green	-0.486287	5.24571e-16	0.486287	5.24571e-16	0.526644	5.89871e-19	-0.617747	2.80569e-27	-0.199063	0.00170257	-0.263318	2.87676e-05	-0.382052	5.70168e-10	-0.319101	3.15855e-07	-0.0372014	0.561435
IL6ST	green	0.618843	2.1432e-27	-0.618843	2.1432e-27	-0.682868	3.98944e-35	0.718557	2.31952e-40	0.194603	0.00216907	0.385987	3.66388e-10	0.449774	1.18233e-13	0.462722	1.86317e-14	0.131376	0.0394958
ILK	green	0.274792	1.22859e-05	-0.274792	1.22859e-05	-0.390986	2.07133e-10	0.845898	1.47838e-68	0.501057	4.84704e-17	-0.0474996	0.458314	0.324505	1.93698e-07	0.0885783	0.16607	-0.291147	3.41386e-06
ITGA7	green	0.273641	1.34031e-05	-0.273641	1.34031e-05	-0.403674	4.66252e-11	0.91455	6.71488e-98	0.56958	1.4761e-22	-0.0467241	0.465692	0.280234	8.0952e-06	0.0841669	0.188269	-0.319973	2.92075e-07
ITGB1BP2	green	0.13036	0.0410593	-0.13036	0.0410593	-0.199181	0.00169154	0.741339	3.77872e-44	0.460073	2.73651e-14	-0.193935	0.00224822	0.136772	0.0320053	-0.134229	0.0353685	-0.39778	9.39516e-11
ITIH5	green	0.414431	1.25238e-11	-0.414431	1.25238e-11	-0.506641	1.91094e-17	0.863954	1.18428e-74	0.448334	1.44517e-13	0.106777	0.0947254	0.334347	7.75537e-08	0.241079	0.000134328	-0.158938	0.0125588
ITPR1	green	0.306674	9.38195e-07	-0.306674	9.38195e-07	-0.434241	9.81119e-13	0.910217	2.1391e-95	0.570889	1.12446e-22	-0.0184762	0.773089	0.45081	1.02282e-13	0.315705	4.2741e-07	-0.312039	5.89949e-07
JAM2	green	0.636514	2.39416e-29	-0.636514	2.39416e-29	-0.722898	4.70797e-41	0.850687	4.2841e-70	0.291122	3.42086e-06	0.375788	1.13896e-09	0.423486	3.99142e-12	0.414607	1.22523e-11	0.0951082	0.136885
JAM3	green	0.255831	4.90981e-05	-0.255831	4.90981e-05	-0.382311	5.53902e-10	0.942095	8.99378e-118	0.669006	2.7423e-33	-0.082047	0.199679	0.387637	3.03832e-10	0.109314	0.0870946	-0.35155	1.44715e-08
JAZF1	green	0.305756	1.01481e-06	-0.305756	1.01481e-06	-0.434072	1.00331e-12	0.887432	4.87811e-84	0.563231	5.43177e-22	-0.0155501	0.808264	0.504618	2.68223e-17	0.259071	3.90362e-05	-0.293903	2.72926e-06
KANK2	green	0.225467	0.000364821	-0.225467	0.000364821	-0.335131	7.19972e-08	0.932034	1.48467e-109	0.617879	2.71639e-27	-0.13397	0.0357273	0.311531	6.167e-07	0.0269028	0.674573	-0.385303	3.95854e-10
KATNAL1	green	-0.130897	0.0402256	0.130897	0.0402256	0.0141556	0.825169	0.723663	3.54303e-41	0.717306	3.65117e-40	-0.450555	1.06003e-13	0.211734	0.000831848	-0.169432	0.00774036	-0.640359	8.65872e-30
KCNH2	green	-0.187545	0.00314916	0.187545	0.00314916	0.124807	0.0505595	0.529589	3.46567e-19	0.535092	1.26548e-19	-0.430339	1.64178e-12	-0.0297419	0.642497	-0.325292	1.80234e-07	-0.521935	1.36566e-18
KCNIP4	green	0.448744	1.36506e-13	-0.448744	1.36506e-13	-0.500863	5.0049e-17	0.776058	9.2697e-51	0.218456	0.0005592	0.13787	0.0306392	0.100895	0.114462	0.0589886	0.356899	-0.0964712	0.131323
KCNMA1	green	0.621996	9.81493e-28	-0.621996	9.81493e-28	-0.732446	1.26553e-42	0.801881	1.6835e-56	0.181104	0.00437678	0.365946	3.28038e-09	0.39898	8.15539e-11	0.360162	6.00859e-09	0.0994473	0.119783
KCNMB1	green	0.329372	1.23681e-07	-0.329372	1.23681e-07	-0.404854	4.04552e-11	0.905985	4.51613e-93	0.47995	1.40767e-15	-0.00681679	0.915286	0.271482	1.57663e-05	0.0516061	0.420344	-0.256934	4.5424e-05
KCNN3	green	0.2634	2.85977e-05	-0.2634	2.85977e-05	-0.362076	4.92454e-09	0.86954	1.01793e-76	0.506716	1.88684e-17	-0.059949	0.34911	0.306288	9.69734e-07	0.151434	0.0174651	-0.31896	3.19867e-07
KCTD12	green	0.500102	5.67354e-17	-0.500102	5.67354e-17	-0.588171	2.75389e-24	0.698562	2.47682e-37	0.289588	3.87053e-06	0.286697	4.87569e-06	0.48616	5.35199e-16	0.382864	5.20693e-10	0.0497523	0.437252
KIAA0802	green	-0.351105	1.51343e-08	0.351105	1.51343e-08	0.258528	4.05729e-05	0.467346	9.44785e-15	0.612334	1.04538e-26	-0.573223	6.90116e-23	0.0183344	0.774784	-0.354217	1.10539e-08	-0.688891	5.89377e-36
KIAA1462	green	-0.0597507	0.350709	0.0597507	0.350709	-0.0926066	0.147563	0.817602	1.98448e-60	0.74338	1.65345e-44	-0.393583	1.53435e-10	0.3152	4.46948e-07	-0.104753	0.101186	-0.628246	2.03268e-28
KIAA1804	green	-0.161567	0.011153	0.161567	0.011153	0.28526	5.46358e-06	-0.546698	1.42164e-20	-0.386025	3.64821e-10	0.0343535	0.591801	-0.399389	7.77038e-11	-0.206441	0.00112771	0.219828	0.000514909
KL	green	0.514027	5.43299e-18	-0.514027	5.43299e-18	-0.550278	7.11915e-21	0.59921	2.28809e-25	0.0780168	0.222741	0.286495	4.9546e-06	0.158684	0.0127028	0.207332	0.00107196	0.0973536	0.127815
KLF10	green	0.112934	0.0770715	-0.112934	0.0770715	-0.205264	0.00120548	0.571922	9.06408e-23	0.417842	8.17292e-12	-0.0969467	0.129423	0.124551	0.0510371	-0.0362752	0.571229	-0.262986	2.94678e-05
KLF2	green	0.177525	0.00523183	-0.177525	0.00523183	-0.297693	1.9986e-06	0.71696	4.13875e-40	0.54675	1.40738e-20	-0.0245888	0.701161	0.273694	1.335e-05	0.183004	0.00397612	-0.276249	1.09966e-05
KLHDC8B	green	0.107456	0.0926319	-0.107456	0.0926319	-0.252833	6.05416e-05	0.801277	2.34519e-56	0.601127	1.47088e-25	-0.198695	0.00173727	0.461881	2.10569e-14	0.106175	0.0966117	-0.428838	1.99778e-12
KLHL5	green	-0.205594	0.00118317	0.205594	0.00118317	0.0924632	0.148194	0.693509	1.31804e-36	0.773801	2.70569e-50	-0.529541	3.49626e-19	0.356253	8.98406e-09	-0.107467	0.0926006	-0.70985	5.19674e-39
KRT24	green	0.526846	5.68782e-19	-0.526846	5.68782e-19	-0.516207	3.72618e-18	0.550367	6.99605e-21	0.0980524	0.125089	0.364803	3.70064e-09	0.171716	0.0069419	0.321029	2.6558e-07	0.157876	0.0131698
KRTCAP3	green	-0.301548	1.44907e-06	0.301548	1.44907e-06	0.466936	1.00378e-14	-0.66094	2.89961e-32	-0.326411	1.62646e-07	-0.0641084	0.316628	-0.310461	6.76876e-07	-0.162998	0.0104475	0.185625	0.0034777
L1CAM	green	0.321717	2.49573e-07	-0.321717	2.49573e-07	-0.35533	9.87123e-09	0.685772	1.59558e-35	0.361142	5.42759e-09	0.0643313	0.314945	0.0970894	0.128858	0.0580149	0.364906	-0.131563	0.0392134
LAD1	green	-0.0174662	0.785182	0.0174662	0.785182	0.163407	0.0102534	-0.639978	9.58428e-30	-0.518347	2.56657e-18	0.27544	1.16956e-05	-0.378851	8.13555e-10	-0.0420111	0.51192	0.492749	1.87674e-16
LAMA2	green	0.426715	2.63265e-12	-0.426715	2.63265e-12	-0.541487	3.83373e-20	0.746912	3.88467e-45	0.449938	1.15564e-13	0.213627	0.000744734	0.483918	7.60496e-16	0.367258	2.85475e-09	-0.0378339	0.554795
LASS6	green	-0.402517	5.35567e-11	0.402517	5.35567e-11	0.484268	7.20091e-16	-0.630534	1.13195e-28	-0.244433	0.00010743	-0.170256	0.00744351	-0.397168	1.00955e-10	-0.356255	8.98232e-09	0.056558	0.377093
LDB2	green	0.151883	0.0171297	-0.151883	0.0171297	-0.285762	5.25082e-06	0.781886	5.49973e-52	0.682421	4.58857e-35	-0.104651	0.101521	0.415465	1.10088e-11	0.180941	0.00441296	-0.347025	2.27301e-08
LDOC1	green	0.228089	0.000309897	-0.228089	0.000309897	-0.359272	6.58787e-09	0.900789	2.30582e-90	0.672114	1.08363e-33	-0.0946943	0.13861	0.458345	3.50998e-14	0.186299	0.00335898	-0.363169	4.39326e-09
LGI1	green	0.628167	2.07379e-28	-0.628167	2.07379e-28	-0.645459	2.19726e-30	0.714287	1.08102e-39	0.088579	0.166066	0.383159	5.03797e-10	0.111141	0.0819116	0.242325	0.000123668	0.151281	0.0175804
LIFR	green	0.81562	6.50821e-60	-0.81562	6.50821e-60	-0.849453	1.07927e-69	0.727682	7.83866e-42	0.00986439	0.877663	0.601754	1.27188e-25	0.308484	8.03095e-07	0.509423	1.19416e-17	0.343541	3.20201e-08
LIMCH1	green	0.0470596	0.462492	-0.0470596	0.462492	-0.192105	0.0024787	0.6268	2.93506e-28	0.484402	7.05098e-16	-0.187988	0.0030775	0.269294	1.85594e-05	-0.0428956	0.503066	-0.40218	5.57627e-11
LIMS2	green	0.208833	0.000983711	-0.208833	0.000983711	-0.32092	2.68217e-07	0.90188	6.41377e-91	0.570875	1.12769e-22	-0.12568	0.0489547	0.220871	0.000483415	-0.0086575	0.892534	-0.371624	1.78968e-09
LIX1L	green	-0.0208333	0.745083	0.0208333	0.745083	-0.127662	0.0454682	0.722563	5.33066e-41	0.654823	1.65266e-31	-0.314136	4.90867e-07	0.432204	1.28463e-12	0.114911	0.0720038	-0.535232	1.23311e-19
LMO3	green	0.322666	2.29012e-07	-0.322666	2.29012e-07	-0.442623	3.17424e-13	0.931213	6.10525e-109	0.478542	1.74831e-15	-0.0120194	0.851218	0.255582	4.99625e-05	0.0550009	0.390389	-0.280298	8.05524e-06
LMOD1	green	0.365683	3.37276e-09	-0.365683	3.37276e-09	-0.466132	1.13034e-14	0.933192	1.95835e-110	0.460892	2.43067e-14	0.0363296	0.570651	0.248443	8.19023e-05	0.0822591	0.198516	-0.225248	0.000369802
LOC401093	green	0.567515	2.26196e-22	-0.567515	2.26196e-22	-0.610624	1.57554e-26	0.752332	4.01241e-46	0.169372	0.00776256	0.31515	4.48892e-07	0.211048	0.000865674	0.169743	0.0076273	0.0742559	0.245915
LOC404266	green	0.279547	8.53725e-06	-0.279547	8.53725e-06	-0.375064	1.23259e-09	0.710039	4.86363e-39	0.263845	2.76885e-05	-5.69907e-05	0.99929	0.0871436	0.173063	-0.0461835	0.470875	-0.194905	0.00213412
LOC644538	green	0.267761	2.07886e-05	-0.267761	2.07886e-05	-0.367177	2.87941e-09	0.902727	2.348e-91	0.607777	3.10197e-26	-0.0720693	0.260136	0.394436	1.3895e-10	0.135604	0.0335147	-0.326315	1.64077e-07
LOC728264	green	0.192063	0.00248423	-0.192063	0.00248423	-0.268646	1.94726e-05	0.690918	3.06501e-36	0.392669	1.70574e-10	-0.0832764	0.193002	0.132766	0.0374373	-0.0251051	0.695195	-0.281969	7.07373e-06
LPHN2	green	0.12863	0.0438438	-0.12863	0.0438438	-0.22317	0.000420229	0.803578	6.59969e-57	0.706277	1.80087e-38	-0.176435	0.00552042	0.431731	1.36733e-12	0.115524	0.0704885	-0.405568	3.7117e-11
LPP	green	0.54286	2.95686e-20	-0.54286	2.95686e-20	-0.635051	3.51183e-29	0.83558	2.05015e-65	0.257029	4.51224e-05	0.270211	1.73351e-05	0.216015	0.000646852	0.180771	0.00445065	0.0145114	0.820848
LRCH2	green	0.331173	1.04547e-07	-0.331173	1.04547e-07	-0.437805	6.09477e-13	0.938223	1.90204e-114	0.51873	2.40018e-18	-0.0183325	0.774807	0.278558	9.21355e-06	0.0665819	0.298278	-0.288156	4.34077e-06
LRFN5	green	0.367171	2.88124e-09	-0.367171	2.88124e-09	-0.469189	7.18699e-15	0.830387	6.48613e-64	0.414963	1.17205e-11	0.0775676	0.225424	0.271166	1.61436e-05	0.187033	0.00323389	-0.183606	0.00385619
LRRC17	green	0.2035	0.00133122	-0.2035	0.00133122	-0.315797	4.23958e-07	0.729095	4.58278e-42	0.566898	2.56807e-22	-0.0447254	0.48501	0.344473	2.92287e-08	0.152144	0.0169382	-0.256617	4.64523e-05
LRRK2	green	0.331192	1.04365e-07	-0.331192	1.04365e-07	-0.45726	4.1014e-14	0.844264	4.81309e-68	0.509416	1.19552e-17	0.0292376	0.648148	0.522364	1.26577e-18	0.3775	9.44082e-10	-0.261353	3.31524e-05
LRRN4CL	green	0.412927	1.50936e-11	-0.412927	1.50936e-11	-0.505181	2.44151e-17	0.90497	1.57078e-92	0.488803	3.52449e-16	0.110144	0.0847096	0.342697	3.47728e-08	0.207662	0.00105197	-0.167633	0.0084262
LTBP1	green	-0.150249	0.0183752	0.150249	0.0183752	0.0122216	0.848745	0.542295	3.29095e-20	0.703981	3.96418e-38	-0.319567	3.02939e-07	0.231543	0.000249265	-0.10246	0.108922	-0.449515	1.22593e-13
LTBP4	green	0.653307	2.52817e-31	-0.653307	2.52817e-31	-0.702148	7.40163e-38	0.587311	3.32941e-24	0.00684037	0.914994	0.510899	9.2881e-18	0.221273	0.000471756	0.37926	7.7759e-10	0.304339	1.14483e-06
LYVE1	green	0.645092	2.42716e-30	-0.645092	2.42716e-30	-0.636662	2.30291e-29	0.800515	3.55591e-56	0.19233	0.00244918	0.369412	2.26931e-09	0.251044	6.85236e-05	0.290917	3.47794e-06	0.107887	0.0913243
MAB21L1	green	0.491583	2.26291e-16	-0.491583	2.26291e-16	-0.534297	1.46537e-19	0.845747	1.65014e-68	0.289417	3.92409e-06	0.181581	0.00427294	0.168193	0.00820706	0.148109	0.0201255	-0.0762501	0.233426
MAB21L2	green	0.314145	4.90518e-07	-0.314145	4.90518e-07	-0.416412	9.77945e-12	0.890979	1.22865e-85	0.464644	1.40674e-14	-0.00785049	0.902499	0.208585	0.000997808	0.035426	0.580278	-0.252598	6.15397e-05
MAGEE1	green	0.000109842	0.998632	-0.000109842	0.998632	-0.0370743	0.562775	0.590427	1.66923e-24	0.502176	4.02746e-17	-0.281401	7.39371e-06	0.106562	0.0953943	-0.0896242	0.161106	-0.40828	2.6711e-11
MAGEH1	green	0.252833	6.05434e-05	-0.252833	6.05434e-05	-0.329163	1.26108e-07	0.769289	2.21943e-49	0.592031	1.16635e-24	-0.0479202	0.454339	0.540207	4.87879e-20	0.278533	9.23102e-06	-0.258784	3.98421e-05
MAL	green	0.580249	1.54967e-23	-0.580249	1.54967e-23	-0.60868	2.50443e-26	0.773439	3.2085e-50	0.148706	0.0196232	0.304889	1.09258e-06	0.210437	0.000896849	0.339724	4.63901e-08	0.0457163	0.47538
MAL2	green	0.130941	0.0401585	-0.130941	0.0401585	0.0120293	0.851098	-0.55625	2.20417e-21	-0.585823	4.61824e-24	0.400543	6.77639e-11	-0.321448	2.55736e-07	-0.0340095	0.595519	0.581331	1.22754e-23
MAMDC2	green	0.810154	1.60176e-58	-0.810154	1.60176e-58	-0.843924	6.14351e-68	0.775538	1.18752e-50	-0.00175453	0.978158	0.566668	2.69245e-22	0.262462	3.06071e-05	0.39415	1.4365e-10	0.309209	7.5438e-07
MAOB	green	0.673944	6.23895e-34	-0.673944	6.23895e-34	-0.770915	1.04539e-49	0.74632	4.96014e-45	0.089915	0.159745	0.454204	6.33854e-14	0.317385	3.68181e-07	0.368575	2.48137e-09	0.17556	0.00576236
MAP1A	green	0.0526353	0.411124	-0.0526353	0.411124	-0.17494	0.00593944	0.84491	3.02391e-68	0.679836	1.02644e-34	-0.286262	5.04719e-06	0.24074	0.000137368	-0.117009	0.066926	-0.515817	3.98709e-18
MAP1B	green	0.250904	6.91869e-05	-0.250904	6.91869e-05	-0.36106	5.47372e-09	0.906264	3.20019e-93	0.637446	1.87358e-29	-0.0678149	0.289401	0.310628	6.67119e-07	0.068138	0.287103	-0.337575	5.70333e-08
MAP7	green	-0.213074	0.000769265	0.213074	0.000769265	0.336851	6.11211e-08	-0.784268	1.68992e-52	-0.556541	2.0805e-21	0.0899611	0.159531	-0.408556	2.58263e-11	-0.221249	0.000472468	0.362257	4.83234e-09
MAP7D3	green	-0.0600626	0.348196	0.0600626	0.348196	-0.038764	0.545099	0.556962	1.91344e-21	0.500948	4.93497e-17	-0.296438	2.21699e-06	0.196979	0.00190775	-0.0867071	0.175234	-0.483818	7.72488e-16
MAPK13	green	0.142944	0.0249555	-0.142944	0.0249555	0.00949033	0.882268	-0.612401	1.02853e-26	-0.589046	2.26895e-24	0.421802	4.95023e-12	-0.259346	3.82774e-05	0.111893	0.0798526	0.617768	2.79155e-27
MDFIC	green	0.391739	1.89936e-10	-0.391739	1.89936e-10	-0.527983	4.63444e-19	0.578853	2.09102e-23	0.300707	1.55503e-06	0.205665	0.00117842	0.651491	4.19286e-31	0.53594	1.08173e-19	-0.00693654	0.913803
MEIS1	green	0.459655	2.90681e-14	-0.459655	2.90681e-14	-0.569285	1.56905e-22	0.932379	8.1553e-110	0.488395	3.76008e-16	0.145849	0.0221286	0.355377	9.82416e-09	0.197268	0.00187801	-0.134829	0.0345495
MEIS2	green	0.238757	0.000156506	-0.238757	0.000156506	-0.35882	6.90244e-09	0.874373	1.387e-78	0.500661	5.17404e-17	-0.0863387	0.177082	0.234973	0.000200148	0.00141087	0.982435	-0.342982	3.38177e-08
MEOX2	green	0.264616	2.61791e-05	-0.264616	2.61791e-05	-0.387125	3.22037e-10	0.86189	6.50833e-74	0.587455	3.2255e-24	-0.032773	0.60897	0.397973	9.18417e-11	0.169585	0.00768453	-0.29934	1.74309e-06
MFAP4	green	0.59363	8.14289e-25	-0.59363	8.14289e-25	-0.673174	7.87372e-34	0.832514	1.59867e-64	0.352861	1.26809e-08	0.338216	5.36357e-08	0.507772	1.57925e-17	0.476988	2.21774e-15	0.070582	0.270126
MFAP5	green	0.425985	2.89348e-12	-0.425985	2.89348e-12	-0.505101	2.47441e-17	0.829002	1.59715e-63	0.474727	3.1281e-15	0.159443	0.0122772	0.383637	4.7749e-10	0.258779	3.9856e-05	-0.108692	0.0889195
MFSD3	green	-0.146399	0.0216263	0.146399	0.0216263	0.305689	1.02057e-06	-0.557928	1.57872e-21	-0.405942	3.54766e-11	0.0240049	0.707929	-0.267278	2.15413e-05	-0.165277	0.00940578	0.210007	0.000919416
MGC9913	green	0.384462	4.35183e-10	-0.384462	4.35183e-10	-0.478994	1.63107e-15	0.888305	1.99439e-84	0.462429	1.94453e-14	0.0519459	0.417286	0.395116	1.28362e-10	0.182563	0.00406611	-0.210243	0.000906959
MGP	green	0.23213	0.000240132	-0.23213	0.000240132	-0.354518	1.07214e-08	0.864877	5.47743e-75	0.66383	1.25589e-32	-0.0442049	0.49011	0.412059	1.68021e-11	0.186688	0.00329212	-0.306357	9.63959e-07
MITF	green	0.175495	0.00578066	-0.175495	0.00578066	-0.367589	2.75623e-09	0.874503	1.2331e-78	0.697545	3.47657e-37	-0.116964	0.0670321	0.528295	4.38053e-19	0.181933	0.00419782	-0.386499	3.45767e-10
MLLT11	green	0.0591501	0.355582	-0.0591501	0.355582	-0.15801	0.0130913	0.863428	1.83356e-74	0.697349	3.7113e-37	-0.289347	3.94631e-06	0.220126	0.000505711	-0.086242	0.177569	-0.533744	1.62246e-19
MMRN1	green	0.60061	1.65741e-25	-0.60061	1.65741e-25	-0.620366	1.47138e-27	0.753829	2.12103e-46	0.194561	0.00217394	0.358648	7.02617e-09	0.311537	6.16344e-07	0.362879	4.5286e-09	0.104906	0.100685
MN1	green	0.0624011	0.329714	-0.0624011	0.329714	-0.232056	0.000241268	0.795026	6.76364e-55	0.718363	2.48904e-40	-0.203	0.00136902	0.339928	4.54869e-08	0.0687101	0.283066	-0.424412	3.54398e-12
MNX1	green	-0.378361	8.58708e-10	0.378361	8.58708e-10	0.495532	1.19738e-16	-0.67154	1.28745e-33	-0.300142	1.63021e-06	-0.141818	0.0261314	-0.448006	1.51251e-13	-0.32661	1.59684e-07	0.134209	0.0353959
MORN5	green	0.253767	5.67324e-05	-0.253767	5.67324e-05	-0.339737	4.63333e-08	0.835739	1.84112e-65	0.416286	9.93597e-12	-0.064242	0.315619	0.137409	0.031207	-0.0532389	0.405773	-0.289549	3.8828e-06
MPDZ	green	0.177441	0.00525366	-0.177441	0.00525366	-0.315678	4.28427e-07	0.951294	1.08065e-126	0.718172	2.66773e-40	-0.171952	0.00686355	0.37429	1.34104e-09	0.0566269	0.376511	-0.446911	1.76069e-13
MPZ	green	0.493291	1.71993e-16	-0.493291	1.71993e-16	-0.508235	1.46044e-17	0.767494	5.05959e-49	0.226776	0.00033637	0.19658	0.00194948	0.182096	0.00416324	0.172864	0.00656881	-0.0454695	0.477769
MRGPRF	green	0.351473	1.45846e-08	-0.351473	1.45846e-08	-0.445256	2.2124e-13	0.941064	7.26282e-117	0.527574	4.98968e-19	0.00667993	0.91698	0.31899	3.19033e-07	0.110668	0.0832301	-0.261567	3.2647e-05
MRVI1	green	0.169245	0.00780939	-0.169245	0.00780939	-0.28974	3.82365e-06	0.888755	1.25408e-84	0.65094	4.8859e-31	-0.151391	0.0174967	0.290981	3.45998e-06	-0.0101707	0.873895	-0.382309	5.5407e-10
MSRB3	green	0.249554	7.59141e-05	-0.249554	7.59141e-05	-0.368627	2.46777e-09	0.953822	1.89505e-129	0.669225	2.5697e-33	-0.0972029	0.128409	0.38696	3.28134e-10	0.06798	0.288225	-0.358677	7.00484e-09
MUSTN1	green	0.548647	9.76493e-21	-0.548647	9.76493e-21	-0.579401	1.85941e-23	0.771517	7.89943e-50	0.248177	8.3404e-05	0.310208	6.91878e-07	0.20947	0.00094832	0.279144	8.80672e-06	0.0563357	0.378973
MXRA7	green	-0.0354947	0.579544	0.0354947	0.579544	-0.101585	0.111993	0.843403	8.92165e-68	0.801966	1.6071e-56	-0.358863	6.87191e-09	0.302088	1.38476e-06	-0.0800502	0.210879	-0.578153	2.42905e-23
MYADM	green	0.060069	0.348144	-0.060069	0.348144	-0.186089	0.00339562	0.784035	1.89808e-52	0.658195	6.36254e-32	-0.241498	0.000130655	0.293178	2.89553e-06	-0.0559701	0.38208	-0.46455	1.42615e-14
MYB	green	-0.245243	0.000101737	0.245243	0.000101737	0.382002	5.73395e-10	-0.618948	2.08878e-27	-0.375802	1.13722e-09	-0.0265116	0.67904	-0.358521	7.11892e-09	-0.192469	0.00243122	0.204302	0.00127264
MYH11	green	0.533966	1.5576e-19	-0.533966	1.5576e-19	-0.615811	4.50464e-27	0.903868	5.98371e-92	0.352526	1.31173e-08	0.246323	9.4585e-05	0.272279	1.4851e-05	0.221636	0.000461488	-0.00958564	0.881094
MYL9	green	0.206407	0.00112987	-0.206407	0.00112987	-0.315948	4.18294e-07	0.912586	9.50794e-97	0.660268	3.51688e-32	-0.11433	0.0734653	0.33921	4.87465e-08	0.049876	0.436112	-0.355121	1.00836e-08
MYLK	green	0.505574	2.28563e-17	-0.505574	2.28563e-17	-0.616819	3.52205e-27	0.892906	1.57707e-86	0.447413	1.64234e-13	0.232799	0.000230099	0.406753	3.21576e-11	0.282348	6.86753e-06	-0.0242231	0.705398
MYO5A	green	0.292395	3.08579e-06	-0.292395	3.08579e-06	-0.436377	7.38083e-13	0.684455	2.42137e-35	0.503595	3.18144e-17	0.0455252	0.477229	0.782533	3.99663e-52	0.5293	3.65233e-19	-0.218747	0.000549533
MYOC	green	0.45925	3.08172e-14	-0.45925	3.08172e-14	-0.475774	2.66851e-15	0.707732	1.08829e-38	0.211941	0.000821872	0.2202	0.00050345	0.104867	0.100812	0.141083	0.026925	0.00310994	0.961295
MYOCD	green	0.357066	8.26661e-09	-0.357066	8.26661e-09	-0.423262	4.1076e-12	0.869528	1.02888e-76	0.393994	1.46281e-10	0.0329211	0.607353	0.150386	0.0182681	0.0207825	0.745684	-0.207744	0.00104703
MYOT	green	0.837257	6.5484e-66	-0.837257	6.5484e-66	-0.852968	7.58906e-71	0.663379	1.43202e-32	-0.117372	0.0660796	0.635976	2.7567e-29	0.203716	0.00131521	0.400561	6.76175e-11	0.405484	3.74945e-11
NACAD	green	0.300211	1.62083e-06	-0.300211	1.62083e-06	-0.389734	2.3916e-10	0.877023	1.21947e-79	0.495935	1.12156e-16	-0.0409683	0.52246	0.241088	0.00013425	0.0646596	0.312477	-0.30214	1.37871e-06
NAP1L3	green	0.278647	9.15082e-06	-0.278647	9.15082e-06	-0.40651	3.31183e-11	0.950503	7.34425e-126	0.634859	3.69255e-29	-0.0692168	0.279523	0.401328	6.17229e-11	0.149678	0.0188293	-0.345449	2.65549e-08
NAP1L5	green	0.0704499	0.271026	-0.0704499	0.271026	-0.159681	0.0121469	0.819637	5.77451e-61	0.628446	1.93153e-28	-0.25626	4.76374e-05	0.250283	7.22085e-05	-0.0432465	0.499577	-0.49996	5.80836e-17
NBEA	green	0.360421	5.84939e-09	-0.360421	5.84939e-09	-0.449988	1.14746e-13	0.886866	8.6761e-84	0.42739	2.41213e-12	0.0235409	0.713325	0.21696	0.000611492	0.0726166	0.256525	-0.225763	0.00035819
NBLA00301	green	0.275593	1.15601e-05	-0.275593	1.15601e-05	-0.369241	2.31115e-09	0.811873	5.9147e-59	0.371791	1.75781e-09	-0.041289	0.519206	0.14408	0.0238148	-0.0171573	0.788891	-0.267666	2.09337e-05
NCALD	green	-0.2307	0.000262952	0.2307	0.000262952	0.136666	0.0321403	0.476357	2.44183e-15	0.542287	3.29565e-20	-0.443056	2.99189e-13	0.132009	0.0385461	-0.210395	0.000899016	-0.569241	1.58357e-22
NCS1	green	-0.143949	0.0239444	0.143949	0.0239444	0.083732	0.19057	0.669665	2.2547e-33	0.59629	4.45941e-25	-0.456547	4.54182e-14	0.0584951	0.360943	-0.313801	5.05586e-07	-0.612787	9.37285e-27
NDFIP2	green	0.183577	0.0038619	-0.183577	0.0038619	-0.109951	0.0852589	-0.507223	1.73255e-17	-0.588058	2.82374e-24	0.440811	4.06162e-13	-0.271096	1.62276e-05	0.0328024	0.608649	0.601781	1.26393e-25
NDN	green	0.589107	2.2385e-24	-0.589107	2.2385e-24	-0.68771	8.60779e-36	0.768938	2.60946e-49	0.295145	2.46555e-06	0.364142	3.96691e-09	0.459108	3.14521e-14	0.414803	1.19562e-11	0.112229	0.0789456
NEFL	green	0.375472	1.17895e-09	-0.375472	1.17895e-09	-0.437631	6.23935e-13	0.842333	1.90983e-67	0.380943	6.45199e-10	0.0690699	0.280547	0.174411	0.0060947	0.0875206	0.171205	-0.178697	0.00493669
NEGR1	green	0.504406	2.77903e-17	-0.504406	2.77903e-17	-0.604938	6.05559e-26	0.932911	3.21518e-110	0.376823	1.0169e-09	0.172278	0.0067569	0.32768	1.44679e-07	0.224377	0.000390199	-0.11638	0.0684181
NEXN	green	0.222779	0.000430412	-0.222779	0.000430412	-0.342148	3.66811e-08	0.932087	1.35434e-109	0.671123	1.45895e-33	-0.104112	0.103303	0.39408	1.44821e-10	0.0973981	0.12764	-0.371158	1.88175e-09
NFIA	green	0.014864	0.81657	-0.014864	0.81657	-0.0853131	0.182302	0.583207	8.17589e-24	0.379871	7.26731e-10	-0.233067	0.000226187	-0.0287512	0.653619	-0.169291	0.00779226	-0.399698	7.49126e-11
NKIRAS1	green	-0.110298	0.0842716	0.110298	0.0842716	0.0385536	0.547285	0.59763	3.28626e-25	0.524787	8.22642e-19	-0.401927	5.74688e-11	0.162564	0.0106571	-0.188143	0.00305275	-0.554943	2.8548e-21
NKX2-3	green	0.685894	1.53512e-35	-0.685894	1.53512e-35	-0.720928	9.74484e-41	0.794338	9.72383e-55	0.162006	0.010932	0.442963	3.03003e-13	0.285706	5.2743e-06	0.397419	9.80237e-11	0.196403	0.00196834
NOV	green	0.427462	2.38955e-12	-0.427462	2.38955e-12	-0.493727	1.60335e-16	0.520784	1.67321e-18	0.128048	0.0448146	0.273154	1.39055e-05	0.186932	0.00325083	0.193396	0.00231391	0.104344	0.102534
NPR2	green	0.254822	5.26989e-05	-0.254822	5.26989e-05	-0.395986	1.15963e-10	0.823693	4.70044e-62	0.505962	2.14163e-17	-0.0374275	0.559057	0.341108	4.05791e-08	0.111918	0.0797861	-0.292482	3.06405e-06
NPTX1	green	0.284858	5.63945e-06	-0.284858	5.63945e-06	-0.371714	1.77246e-09	0.837381	6.01672e-66	0.391446	1.96442e-10	-0.0185959	0.771659	0.128676	0.0437672	-0.0119866	0.851621	-0.250176	7.27398e-05
NR2F2	green	0.20011	0.00160725	-0.20011	0.00160725	-0.320777	2.71695e-07	0.790689	6.5151e-54	0.534453	1.4239e-19	-0.0806325	0.207567	0.184717	0.00364349	0.0322841	0.614326	-0.308941	7.72022e-07
NR3C1	green	0.755155	1.20136e-46	-0.755155	1.20136e-46	-0.851794	1.8573e-70	0.689712	4.52522e-36	0.0937082	0.142786	0.569342	1.55072e-22	0.541245	4.01313e-20	0.615035	5.44094e-27	0.304352	1.14355e-06
NRXN1	green	0.679611	1.10078e-34	-0.679611	1.10078e-34	-0.711413	2.99903e-39	0.786947	4.40547e-53	0.0923865	0.148532	0.406601	3.27581e-11	0.147537	0.0206174	0.245708	9.86021e-05	0.155214	0.0148167
NRXN2	green	0.0187353	0.769996	-0.0187353	0.769996	-0.0599594	0.349026	0.517665	2.89122e-18	0.363474	4.2548e-09	-0.217633	0.000587435	0.0059856	0.925583	-0.15124	0.0176113	-0.344141	3.01941e-08
NRXN3	green	0.0353958	0.580601	-0.0353958	0.580601	-0.0650162	0.30981	0.61772	2.8245e-27	0.480365	1.32049e-15	-0.238021	0.000164233	0.0417319	0.514731	-0.145383	0.0225628	-0.385429	3.90242e-10
NT5DC3	green	-0.161715	0.011078	0.161715	0.011078	0.107835	0.0914823	0.549489	8.29715e-21	0.466219	1.11598e-14	-0.424252	3.61775e-12	-0.0925648	0.147747	-0.36474	3.7253e-09	-0.55299	4.19254e-21
NTSR1	green	0.0922059	0.149331	-0.0922059	0.149331	-0.184916	0.00360667	0.664921	9.13727e-33	0.424207	3.63851e-12	-0.190608	0.00268294	0.114124	0.0739882	-0.162939	0.0104757	-0.379289	7.7504e-10
OCIAD2	green	-0.204493	0.00125902	0.204493	0.00125902	0.216849	0.00061555	-0.600249	1.80154e-25	-0.340077	4.48375e-08	0.0809442	0.20581	-0.214173	0.000721211	-0.0942246	0.140587	0.288719	4.14983e-06
OGN	green	0.619267	1.93076e-27	-0.619267	1.93076e-27	-0.675296	4.1392e-34	0.841674	3.04269e-67	0.275464	1.16745e-05	0.353676	1.16768e-08	0.296256	2.25043e-06	0.332393	9.32445e-08	0.0765591	0.231531
OLFM1	green	0.615748	4.57421e-27	-0.615748	4.57421e-27	-0.629639	1.42406e-28	0.799589	5.88053e-56	0.23913	0.000152727	0.344199	3.00239e-08	0.278081	9.55763e-06	0.339437	4.76935e-08	0.090112	0.158829
OLFML3	green	0.147176	0.0209322	-0.147176	0.0209322	-0.251277	6.74272e-05	0.747041	3.68322e-45	0.623452	6.82233e-28	-0.125203	0.0498255	0.405721	3.64356e-11	0.194606	0.00216874	-0.352212	1.35389e-08
OMD	green	0.326963	1.54582e-07	-0.326963	1.54582e-07	-0.445639	2.09884e-13	0.859954	3.14046e-73	0.515445	4.25196e-18	0.0322168	0.615064	0.341175	4.03156e-08	0.163521	0.0102	-0.24293	0.00011879
OR51E2	green	0.227095	0.000329751	-0.227095	0.000329751	-0.27605	1.11652e-05	0.689481	4.87526e-36	0.396388	1.10637e-10	-0.0211859	0.740922	0.112289	0.0787858	-0.00417678	0.948033	-0.210772	0.000879638
PABPC4L	green	0.00603119	0.925018	-0.00603119	0.925018	-0.170571	0.00733265	0.686524	1.25657e-35	0.694908	8.32523e-37	-0.245389	0.000100744	0.501061	4.84337e-17	0.115855	0.0696815	-0.44527	2.20825e-13
PALLD	green	0.105009	0.100349	-0.105009	0.100349	-0.275827	1.13564e-05	0.870506	4.37461e-77	0.735115	4.47714e-43	-0.188382	0.00301497	0.42548	3.08846e-12	0.072799	0.255328	-0.434703	9.22683e-13
PALMD	green	0.234733	0.000203266	-0.234733	0.000203266	-0.367694	2.72543e-09	0.827426	4.41402e-63	0.602456	1.08078e-25	-0.0479657	0.45391	0.417284	8.76694e-12	0.180002	0.00462571	-0.320779	2.71637e-07
PAM	green	-0.196105	0.00200031	0.196105	0.00200031	0.087022	0.173666	0.573031	7.18466e-23	0.683502	3.26909e-35	-0.441307	3.79736e-13	0.230552	0.000265423	-0.178377	0.00501559	-0.577149	3.00872e-23
PAMR1	green	0.332336	9.3744e-08	-0.332336	9.3744e-08	-0.3921	1.82174e-10	0.80879	3.50472e-58	0.452597	7.95508e-14	0.0530118	0.407781	0.26186	3.19654e-05	0.165054	0.00950344	-0.197362	0.00186842
PARD6B	green	-0.252548	6.175e-05	0.252548	6.175e-05	0.346141	2.4805e-08	-0.584514	6.15e-24	-0.330468	1.11669e-07	-0.0252676	0.693322	-0.494261	1.47102e-16	-0.324691	1.90432e-07	0.195161	0.00210489
PBX3	green	0.0794975	0.214057	-0.0794975	0.214057	-0.203588	0.00132468	0.838674	2.47088e-66	0.676445	2.9152e-34	-0.241807	0.000127998	0.394535	1.37364e-10	0.0268311	0.675391	-0.477656	2.00241e-15
PCBD2	green	-0.49389	1.56171e-16	0.49389	1.56171e-16	0.581565	1.16698e-23	-0.593754	7.91979e-25	-0.184195	0.00374217	-0.325499	1.76852e-07	-0.266974	2.20297e-05	-0.336751	6.17104e-08	-0.12174	0.0565486
PCDH18	green	0.0814847	0.202788	-0.0814847	0.202788	-0.169926	0.00756101	0.5041	2.9248e-17	0.462478	1.93055e-14	-0.096754	0.130191	0.286193	5.07471e-06	0.101256	0.113167	-0.22337	0.000415107
PCDH7	green	0.382479	5.43583e-10	-0.382479	5.43583e-10	-0.52692	5.61304e-19	0.897785	7.26516e-89	0.573122	7.04826e-23	0.0899325	0.159664	0.450948	1.00322e-13	0.247564	8.69544e-05	-0.181887	0.00420751
PCDH9	green	0.376561	1.04657e-09	-0.376561	1.04657e-09	-0.480431	1.30702e-15	0.912681	8.36621e-97	0.486397	5.15564e-16	0.0458758	0.473839	0.278868	8.99602e-06	0.179696	0.00469685	-0.244844	0.000104505
PCDHB4	green	0.158566	0.0127703	-0.158566	0.0127703	-0.283229	6.41017e-06	0.739436	8.10499e-44	0.560223	9.9718e-22	-0.118578	0.0633235	0.352967	1.25452e-08	0.0664618	0.299153	-0.342353	3.59572e-08
PCOLCE2	green	0.480614	1.27071e-15	-0.480614	1.27071e-15	-0.508471	1.40322e-17	0.777946	3.74781e-51	0.302412	1.34747e-06	0.214737	0.000697656	0.232959	0.000227759	0.219193	0.000534971	-0.0564985	0.377596
PCP4	green	-0.0757358	0.236603	0.0757358	0.236603	0.0125315	0.844958	0.579872	1.68068e-23	0.448765	1.36113e-13	-0.321367	2.57597e-07	-0.0849937	0.18395	-0.271536	1.57023e-05	-0.429239	1.89585e-12
PCSK2	green	0.693833	1.18535e-36	-0.693833	1.18535e-36	-0.710423	4.24986e-39	0.725858	1.55937e-41	0.0372081	0.561365	0.447931	1.52835e-13	0.114927	0.0719629	0.256534	4.67257e-05	0.21519	0.000679242
PCSK5	green	0.475369	2.83763e-15	-0.475369	2.83763e-15	-0.583614	7.48231e-24	0.7453	7.54521e-45	0.376412	1.06382e-09	0.249101	7.83043e-05	0.400221	7.04089e-11	0.345913	2.53692e-08	-0.0185017	0.772785
PDE1A	green	0.266945	2.20761e-05	-0.266945	2.20761e-05	-0.422966	4.26613e-12	0.893726	6.5024e-87	0.625168	4.43306e-28	-0.0475118	0.458198	0.458875	3.2528e-14	0.196252	0.00198445	-0.320922	2.68169e-07
PDE2A	green	0.582174	1.02293e-23	-0.582174	1.02293e-23	-0.641471	6.43575e-30	0.873188	4.04061e-78	0.310132	6.96457e-07	0.294568	2.58494e-06	0.322607	2.30251e-07	0.290918	3.47744e-06	0.00367392	0.954282
PDE8B	green	0.139969	0.0281666	-0.139969	0.0281666	-0.228049	0.000310686	0.679662	1.08331e-34	0.433434	1.09194e-12	-0.124439	0.0512479	0.217678	0.000585871	-0.0238362	0.709889	-0.353069	1.2417e-08
PDGFRL	green	0.0585518	0.360477	-0.0585518	0.360477	-0.234543	0.000205755	0.706808	1.49915e-38	0.615876	4.4333e-27	-0.195855	0.00202758	0.410345	2.0749e-11	0.0986995	0.122606	-0.416413	9.77833e-12
PDLIM3	green	0.303256	1.25479e-06	-0.303256	1.25479e-06	-0.394817	1.32917e-10	0.903209	1.32125e-91	0.600628	1.65053e-25	-0.0166039	0.795548	0.448073	1.49858e-13	0.162351	0.0107616	-0.262437	3.06615e-05
PDLIM4	green	-0.00268551	0.966574	0.00268551	0.966574	-0.110335	0.0841681	0.798708	9.47262e-56	0.721742	7.22011e-41	-0.323255	2.17085e-07	0.334467	7.66726e-08	-0.0492342	0.442047	-0.534233	1.48292e-19
PDZRN3	green	0.293	2.93768e-06	-0.293	2.93768e-06	-0.389285	2.51783e-10	0.784627	1.41333e-52	0.458871	3.25463e-14	-0.00503153	0.937418	0.365372	3.48546e-09	0.141589	0.026376	-0.243167	0.000116929
PDZRN4	green	0.319696	2.99452e-07	-0.319696	2.99452e-07	-0.423086	4.20141e-12	0.916348	5.61379e-99	0.469458	6.90459e-15	-0.00717819	0.910813	0.226865	0.000334499	0.0488478	0.445641	-0.266157	2.33909e-05
PECAM1	green	0.0265812	0.678245	-0.0265812	0.678245	-0.1711	0.00714969	0.725372	1.87151e-41	0.770346	1.36146e-49	-0.206267	0.00113889	0.577606	2.72946e-23	0.253635	5.72563e-05	-0.442612	3.17904e-13
PEG3	green	0.540068	5.00774e-20	-0.540068	5.00774e-20	-0.641803	5.88847e-30	0.899795	7.30832e-90	0.391885	1.86751e-10	0.255243	5.11675e-05	0.315694	4.27841e-07	0.251363	6.70298e-05	-0.0164117	0.797864
PENK	green	0.140686	0.0273619	-0.140686	0.0273619	-0.243807	0.000112028	0.790302	7.94989e-54	0.499556	6.20741e-17	-0.151698	0.0172673	0.189123	0.00290051	-0.05148	0.421482	-0.361796	5.07023e-09
PGCP	green	0.380036	7.13519e-10	-0.380036	7.13519e-10	-0.530248	3.0748e-19	0.770067	1.54972e-49	0.433396	1.09745e-12	0.133155	0.0368776	0.516191	3.73649e-18	0.329672	1.20269e-07	-0.109696	0.085991
PGM5	green	0.493376	1.69657e-16	-0.493376	1.69657e-16	-0.573674	6.2766e-23	0.889071	9.03916e-85	0.319701	2.99308e-07	0.190589	0.00268551	0.21451	0.000707034	0.164225	0.00987477	-0.0710013	0.267283
PHLDA3	green	-0.199366	0.00167446	0.199366	0.00167446	0.0326268	0.61057	0.641895	5.74383e-30	0.718953	2.00801e-40	-0.456022	4.895e-14	0.234117	0.00021147	-0.163906	0.0100209	-0.625408	4.1735e-28
PHLDB2	green	0.134685	0.0347445	-0.134685	0.0347445	-0.284621	5.74606e-06	0.875295	5.99081e-79	0.707308	1.26067e-38	-0.185808	0.0034451	0.392624	1.71461e-10	0.0392605	0.539958	-0.436556	7.20615e-13
PHOX2B	green	0.438442	5.59438e-13	-0.438442	5.59438e-13	-0.493711	1.60743e-16	0.838244	3.32557e-66	0.287567	4.54958e-06	0.143171	0.0247235	0.115508	0.0705276	0.0819163	0.200399	-0.104992	0.100406
PI16	green	0.576214	3.6703e-23	-0.576214	3.6703e-23	-0.571401	1.01058e-22	0.654944	1.59723e-31	0.0920835	0.149874	0.372408	1.64454e-09	0.116161	0.0689415	0.261809	3.20813e-05	0.149886	0.0186626
PKIG	green	0.449153	1.28946e-13	-0.449153	1.28946e-13	-0.544358	2.22409e-20	0.663227	1.49687e-32	0.264148	2.70863e-05	0.230012	0.000274635	0.39508	1.28911e-10	0.343228	3.30169e-08	0.0336243	0.599695
PKP3	green	-0.00358949	0.955332	0.00358949	0.955332	0.152632	0.016584	-0.651268	4.46039e-31	-0.564127	4.52743e-22	0.286471	4.96424e-06	-0.397354	9.87705e-11	-0.100141	0.117209	0.497998	8.01318e-17
PLAC9	green	0.664077	1.169e-32	-0.664077	1.169e-32	-0.670417	1.80147e-33	0.61217	1.08743e-26	0.0489312	0.444865	0.480853	1.2246e-15	0.2415	0.00013063	0.362589	4.66763e-09	0.248418	8.20434e-05
PLAT	green	0.295749	2.34632e-06	-0.295749	2.34632e-06	-0.37572	1.14743e-09	0.585142	5.3617e-24	0.44137	3.76468e-13	0.140622	0.0274327	0.469091	7.29297e-15	0.345046	2.76291e-08	-0.034109	0.594443
PLEK2	green	-0.393222	1.60001e-10	0.393222	1.60001e-10	0.515213	4.42648e-18	-0.673913	6.29806e-34	-0.244518	0.000106815	-0.136983	0.031739	-0.226033	0.000352253	-0.174831	0.00597125	0.0794178	0.214518
PLEKHO1	green	0.187328	0.00318477	-0.187328	0.00318477	-0.326826	1.56541e-07	0.863576	1.62183e-74	0.670434	1.79245e-33	-0.126542	0.0474124	0.59815	2.91786e-25	0.332645	9.1062e-08	-0.401218	6.25361e-11
PLIN1	green	0.441817	3.54284e-13	-0.441817	3.54284e-13	-0.497504	8.68675e-17	0.575123	4.62389e-23	0.17702	0.00536368	0.25383	5.64831e-05	0.221252	0.000472377	0.273053	1.40117e-05	0.0193045	0.763212
PLN	green	0.401535	6.02211e-11	-0.401535	6.02211e-11	-0.519227	2.20002e-18	0.92717	5.04066e-106	0.52436	8.87764e-19	0.113478	0.0756494	0.362024	4.95129e-09	0.205677	0.00117765	-0.16284	0.0105236
PLP1	green	0.797686	1.64109e-55	-0.797686	1.64109e-55	-0.81832	1.28634e-60	0.775305	1.32687e-50	0.000219989	0.997261	0.548186	1.06746e-20	0.198961	0.00171206	0.366532	3.08322e-09	0.294211	2.66147e-06
PMP22	green	0.287821	4.45839e-06	-0.287821	4.45839e-06	-0.410603	2.01004e-11	0.864459	7.77474e-75	0.645533	2.15319e-30	0.0041131	0.948824	0.490453	2.71066e-16	0.254231	5.49249e-05	-0.272764	1.43196e-05
PNMA1	green	0.501498	4.50587e-17	-0.501498	4.50587e-17	-0.616342	3.95746e-27	0.811437	7.62483e-59	0.336098	6.56723e-08	0.252384	6.24576e-05	0.458206	3.58113e-14	0.314117	4.9172e-07	-0.0146923	0.818653
PNMAL1	green	-0.0032918	0.959033	0.0032918	0.959033	-0.150251	0.0183739	0.784922	1.2196e-52	0.71108	3.37319e-39	-0.292901	2.96153e-06	0.373135	1.52013e-09	0.0342728	0.592673	-0.510863	9.34533e-18
PNP	green	-0.290451	3.61092e-06	0.290451	3.61092e-06	0.41894	7.1168e-12	-0.541059	4.15589e-20	-0.178574	0.00496677	-0.0915999	0.152034	-0.123126	0.0537734	-0.106498	0.095597	0.0475152	0.458166
POF1B	green	-0.0602883	0.346384	0.0602883	0.346384	0.173682	0.00631423	-0.574276	5.52959e-23	-0.517649	2.89908e-18	0.163665	0.0101326	-0.347481	2.17247e-08	-0.218381	0.00056171	0.356605	8.66626e-09
POPDC2	green	0.184342	0.00371414	-0.184342	0.00371414	-0.303393	1.24042e-06	0.862695	3.36122e-74	0.553188	4.03239e-21	-0.129941	0.0417191	0.260195	3.60253e-05	0.00638868	0.920588	-0.362563	4.68062e-09
PPAP2B	green	0.654092	2.02886e-31	-0.654092	2.02886e-31	-0.708852	7.36767e-39	0.714571	9.7677e-40	0.19993	0.00162328	0.433499	1.08255e-12	0.424064	3.7062e-12	0.482579	9.37033e-16	0.175746	0.00571014
PPAP2C	green	-0.434821	9.08315e-13	0.434821	9.08315e-13	0.529358	3.61433e-19	-0.737351	1.85683e-43	-0.282961	6.54617e-06	-0.136072	0.0329023	-0.346191	2.46819e-08	-0.256588	4.6548e-05	0.132944	0.0371802
PPP1R12A	green	0.265897	2.38399e-05	-0.265897	2.38399e-05	-0.400867	6.52028e-11	0.884058	1.44379e-82	0.507179	1.7453e-17	-0.0573726	0.370248	0.256729	4.6089e-05	0.0752543	0.239605	-0.323341	2.15393e-07
PPP1R12C	green	0.579986	1.63982e-23	-0.579986	1.63982e-23	-0.622594	8.45611e-28	0.650138	6.09997e-31	0.0483679	0.45013	0.354772	1.04478e-08	0.188051	0.00306739	0.209927	0.000923672	0.154682	0.0151667
PPP1R14A	green	0.413505	1.40489e-11	-0.413505	1.40489e-11	-0.485627	5.81942e-16	0.818762	9.83519e-61	0.347431	2.18325e-08	0.11793	0.0647927	0.262929	2.95901e-05	0.126927	0.0467356	-0.101172	0.113468
PPP1R1A	green	0.391189	2.0235e-10	-0.391189	2.0235e-10	-0.494578	1.39756e-16	0.786999	4.29017e-53	0.283063	6.49409e-06	0.101033	0.113967	0.172357	0.00673114	0.0943795	0.139933	-0.151766	0.0172166
PPP1R3C	green	0.388266	2.82857e-10	-0.388266	2.82857e-10	-0.503054	3.48129e-17	0.855739	8.91285e-72	0.455202	5.50137e-14	0.0695548	0.277176	0.358223	7.34022e-09	0.150378	0.0182747	-0.173835	0.00626754
PRELP	green	0.368101	2.61007e-09	-0.368101	2.61007e-09	-0.498508	7.37096e-17	0.931645	2.90479e-109	0.523456	1.04281e-18	0.0539872	0.399196	0.366811	2.9935e-09	0.196808	0.00192555	-0.240981	0.000135199
PRICKLE1	green	0.140916	0.0271078	-0.140916	0.0271078	-0.296257	2.25023e-06	0.768083	3.86512e-49	0.684435	2.43635e-35	-0.1392	0.0290515	0.55434	3.21492e-21	0.271687	1.55257e-05	-0.389603	2.42775e-10
PRIMA1	green	0.68425	2.58271e-35	-0.68425	2.58271e-35	-0.705423	2.41768e-38	0.846529	9.33473e-69	0.165226	0.00942798	0.40346	4.78373e-11	0.204015	0.0012933	0.302374	1.35181e-06	0.128656	0.0437995
PRKAA2	green	0.388354	2.80006e-10	-0.388354	2.80006e-10	-0.428917	1.97726e-12	0.700056	1.50052e-37	0.239966	0.000144561	0.127658	0.0454751	0.123075	0.053873	0.0546776	0.393185	-0.0738408	0.248572
PRNP	green	-0.00585024	0.927261	0.00585024	0.927261	-0.104269	0.102781	0.77162	7.52892e-50	0.689086	5.53604e-36	-0.312685	5.5754e-07	0.372618	1.6076e-09	0.00791676	0.90168	-0.528204	4.45299e-19
PRPH	green	0.5536	3.71904e-21	-0.5536	3.71904e-21	-0.593677	8.05734e-25	0.851507	2.30742e-70	0.249063	7.85063e-05	0.262486	3.05532e-05	0.158934	0.0125614	0.187256	0.00319665	-0.000281875	0.996491
PRRT1	green	0.500368	5.43035e-17	-0.500368	5.43035e-17	-0.566098	3.02629e-22	0.741528	3.50155e-44	0.190486	0.00270018	0.23139	0.000251702	0.195652	0.00204993	0.194323	0.00220198	0.00125664	0.984355
PRSS16	green	0.237806	0.000166555	-0.237806	0.000166555	-0.140977	0.0270411	-0.521771	1.40567e-18	-0.652812	2.9026e-31	0.490087	2.87371e-16	-0.242547	0.000121858	0.12478	0.050609	0.651005	4.7988e-31
PRUNE2	green	0.0759541	0.235251	-0.0759541	0.235251	-0.179987	0.00462901	0.425659	3.01802e-12	0.189242	0.00288248	-0.0804705	0.208485	0.0155048	0.808811	-0.114633	0.0726997	-0.191308	0.0025856
PSD	green	0.319009	3.18485e-07	-0.319009	3.18485e-07	-0.418647	7.38527e-12	0.842438	1.77271e-67	0.380056	7.11957e-10	0.00967289	0.88002	0.181284	0.00433745	0.0213556	0.738921	-0.222778	0.000430434
PTBP2	green	0.168633	0.00803865	-0.168633	0.00803865	-0.291091	3.42935e-06	0.774487	1.95594e-50	0.449188	1.2831e-13	-0.11818	0.0642227	0.0802503	0.209737	-0.0506452	0.42906	-0.336683	6.21092e-08
PTGDS	green	0.42014	6.1141e-12	-0.42014	6.1141e-12	-0.522458	1.24485e-18	0.561096	8.36623e-22	0.267557	2.11028e-05	0.292679	3.01533e-06	0.529045	3.82478e-19	0.681351	6.41072e-35	0.07545	0.238382
PTGIS	green	0.258844	3.96723e-05	-0.258844	3.96723e-05	-0.38199	5.74103e-10	0.847997	3.1777e-69	0.613774	7.38617e-27	-0.0106342	0.8682	0.385655	3.80404e-10	0.173266	0.00644245	-0.268371	1.98723e-05
PTGS1	green	0.497781	8.3025e-17	-0.497781	8.3025e-17	-0.571616	9.66084e-23	0.843769	6.86365e-68	0.296236	2.25411e-06	0.183677	0.00384227	0.303087	1.27284e-06	0.223265	0.000417784	-0.0898743	0.159935
PTN	green	0.635707	2.95853e-29	-0.635707	2.95853e-29	-0.669743	2.20291e-33	0.806045	1.66336e-57	0.236075	0.000186391	0.368487	2.50494e-09	0.352426	1.32496e-08	0.373867	1.40417e-09	0.112398	0.0784934
PTPRM	green	0.113963	0.074399	-0.113963	0.074399	-0.286799	4.83629e-06	0.846456	9.84555e-69	0.753099	2.8957e-46	-0.155628	0.0145492	0.43704	6.75357e-13	0.17026	0.00744201	-0.413087	1.47973e-11
PTPRZ1	green	0.292811	2.9831e-06	-0.292811	2.9831e-06	-0.3635	4.24328e-09	0.810138	1.61666e-58	0.379776	7.34382e-10	-0.0319253	0.618269	0.132398	0.037973	-0.0175454	0.784232	-0.259507	3.78393e-05
PTRF	green	0.0742062	0.246232	-0.0742062	0.246232	-0.199117	0.0016975	0.911544	3.77719e-96	0.780771	9.50474e-52	-0.275598	1.15562e-05	0.368157	2.5946e-09	-0.0251203	0.69502	-0.528216	4.44365e-19
PTX3	green	0.466897	1.0096e-14	-0.466897	1.0096e-14	-0.473391	3.82829e-15	0.690474	3.53809e-36	0.265761	2.4079e-05	0.192917	0.00237385	0.3026	1.3263e-06	0.202494	0.00140823	-0.0571483	0.372125
PYGM	green	0.280878	7.70053e-06	-0.280878	7.70053e-06	-0.373836	1.40878e-09	0.803845	5.6902e-57	0.366925	2.95756e-09	-0.0392278	0.540296	0.136221	0.0327104	-0.0201433	0.753249	-0.27178	1.54183e-05
QKI	green	0.150129	0.0184704	-0.150129	0.0184704	-0.30725	8.93037e-07	0.82952	1.14123e-63	0.723953	3.18056e-41	-0.163352	0.0102792	0.680986	7.18294e-35	0.30248	1.33984e-06	-0.431505	1.40862e-12
RAB23	green	-0.213357	0.000756618	0.213357	0.000756618	0.120108	0.059967	0.655098	1.52959e-31	0.658993	5.06791e-32	-0.511342	8.61169e-18	0.183739	0.00383023	-0.251927	6.44676e-05	-0.67012	1.9686e-33
RAB25	green	-0.0253713	0.692127	0.0253713	0.692127	0.132461	0.0378808	-0.558936	1.29083e-21	-0.451623	9.12499e-14	0.250752	6.99159e-05	-0.285396	5.40525e-06	-0.0106203	0.86837	0.454843	5.78926e-14
RAB34	green	0.0460389	0.472267	-0.0460389	0.472267	-0.196399	0.00196874	0.808359	4.48409e-58	0.772283	5.52247e-50	-0.240916	0.000135784	0.575598	4.1818e-23	0.183152	0.00394643	-0.479979	1.40147e-15
RAB9B	green	0.308499	8.0209e-07	-0.308499	8.0209e-07	-0.375061	1.23303e-09	0.861308	1.04754e-73	0.419309	6.79242e-12	-0.0311702	0.626603	0.181338	0.00432559	0.0046852	0.941718	-0.2625	3.05217e-05
RAI2	green	0.27484	1.22409e-05	-0.27484	1.22409e-05	-0.373168	1.51474e-09	0.796205	3.62009e-55	0.528439	4.26801e-19	-0.0171636	0.788816	0.405832	3.59527e-11	0.1947	0.00215783	-0.249776	7.47659e-05
RAMP1	green	-0.0172336	0.787974	0.0172336	0.787974	-0.124249	0.0516073	0.709463	5.95202e-39	0.602792	9.99467e-26	-0.28161	7.27428e-06	0.316115	4.12169e-07	-0.0526973	0.410572	-0.475562	2.75576e-15
RARRES2	green	0.38594	3.68352e-10	-0.38594	3.68352e-10	-0.460147	2.70734e-14	0.679268	1.22396e-34	0.449899	1.16191e-13	0.168027	0.00827145	0.532968	1.87096e-19	0.437232	6.58239e-13	-0.0405173	0.527052
RASGRP2	green	0.407694	2.86858e-11	-0.407694	2.86858e-11	-0.479356	1.54268e-15	0.67183	1.17993e-33	0.231899	0.00024369	0.159467	0.0122641	0.346854	2.3118e-08	0.469902	6.46238e-15	-0.0901429	0.158685
RASIP1	green	-0.149042	0.0193457	0.149042	0.0193457	0.0359274	0.574927	0.627765	2.29708e-28	0.734911	4.85021e-43	-0.38564	3.81048e-10	0.301772	1.42211e-06	-0.0503933	0.431362	-0.562427	6.39399e-22
RBMS3	green	0.347859	2.09256e-08	-0.347859	2.09256e-08	-0.467059	9.8575e-15	0.922372	8.97656e-103	0.582131	1.03243e-23	0.0327845	0.608844	0.371299	1.85343e-09	0.203548	0.00132766	-0.258556	4.04928e-05
RBP7	green	0.251826	6.49212e-05	-0.251826	6.49212e-05	-0.381825	5.84782e-10	0.743844	1.3687e-44	0.503877	3.03571e-17	-0.0116121	0.856205	0.453861	6.65449e-14	0.255416	5.05506e-05	-0.280467	7.95048e-06
RBPMS2	green	0.390269	2.24931e-10	-0.390269	2.24931e-10	-0.479417	1.52819e-15	0.939355	2.13696e-115	0.476982	2.21986e-15	0.0679256	0.288612	0.23941	0.00014995	0.0913348	0.153228	-0.202693	0.00139266
RCAN2	green	0.699014	2.12875e-37	-0.699014	2.12875e-37	-0.739542	7.77025e-44	0.631154	9.64992e-29	0.0721325	0.259717	0.540725	4.42595e-20	0.341412	3.94001e-08	0.483565	8.03633e-16	0.315121	4.50053e-07
REEP1	green	-0.0207392	0.746196	0.0207392	0.746196	-0.0439482	0.492637	0.655188	1.49103e-31	0.5247	8.35525e-19	-0.288894	4.09201e-06	0.00989649	0.877268	-0.205052	0.00121996	-0.421487	5.15256e-12
RERG	green	0.339816	4.59808e-08	-0.339816	4.59808e-08	-0.445126	2.25247e-13	0.931288	5.36849e-109	0.566432	2.8262e-22	0.0064445	0.919896	0.353315	1.21125e-08	0.139569	0.0286238	-0.265955	2.37403e-05
RERGL	green	0.594678	6.42794e-25	-0.594678	6.42794e-25	-0.630736	1.07451e-28	0.747837	2.64789e-45	0.178559	0.00497064	0.376561	1.04656e-09	0.164598	0.00970616	0.309127	7.59757e-07	0.118225	0.0641199
REV3L	green	0.292942	2.95156e-06	-0.292942	2.95156e-06	-0.364928	3.65241e-09	0.569589	1.47345e-22	0.223613	0.000408975	0.0764647	0.232109	0.00918887	0.885982	0.103966	0.103789	-0.109148	0.0875787
RGMA	green	0.581451	1.19612e-23	-0.581451	1.19612e-23	-0.653287	2.54181e-31	0.820014	4.58473e-61	0.308393	8.09436e-07	0.325524	1.7644e-07	0.291414	3.34108e-06	0.288168	4.33684e-06	0.0805858	0.207831
RGS10	green	0.283356	6.34648e-06	-0.283356	6.34648e-06	-0.384778	4.19962e-10	0.646582	1.61862e-30	0.340578	4.27193e-08	0.0345233	0.58997	0.547875	1.13346e-20	0.35823	7.33519e-09	-0.198502	0.00175567
RGS2	green	0.319403	3.07433e-07	-0.319403	3.07433e-07	-0.446586	1.84154e-13	0.851952	1.64652e-70	0.551954	5.1347e-21	0.0500484	0.434526	0.434825	9.07836e-13	0.264846	2.57439e-05	-0.236315	0.000183509
RGS4	green	-0.16167	0.0111009	0.16167	0.0111009	0.0173321	0.786792	0.520029	1.91101e-18	0.581866	1.09353e-23	-0.379436	7.6256e-10	0.265293	2.49167e-05	-0.0498202	0.436626	-0.540742	4.41179e-20
RHOB	green	-0.305706	1.01915e-06	0.305706	1.01915e-06	0.209027	0.000972818	0.520204	1.8531e-18	0.632379	7.03501e-29	-0.53934	5.74028e-20	-0.000970505	0.987917	-0.356546	8.71837e-09	-0.669177	2.60677e-33
RHOJ	green	0.161108	0.0113878	-0.161108	0.0113878	-0.278749	9.07908e-06	0.904048	4.8113e-92	0.69184	2.27245e-36	-0.182117	0.00415901	0.3985	8.63109e-11	0.0654076	0.3069	-0.442834	3.084e-13
RNF128	green	-0.204165	0.00128247	0.204165	0.00128247	0.281501	7.33679e-06	-0.554754	2.96288e-21	-0.322576	2.30898e-07	0.0375039	0.558255	-0.375873	1.12849e-09	-0.187393	0.00317407	0.248545	8.13359e-05
ROD1	green	-0.518086	2.68636e-18	0.518086	2.68636e-18	0.611424	1.30067e-26	-0.718169	2.67028e-40	-0.205744	0.00117316	-0.285433	5.38939e-06	-0.272872	1.42032e-05	-0.338988	4.9802e-08	-0.0391306	0.541301
ROR1	green	0.411484	1.80375e-11	-0.411484	1.80375e-11	-0.504643	2.67136e-17	0.768186	3.68576e-49	0.352134	1.36458e-08	0.133544	0.0363255	0.362551	4.68645e-09	0.210666	0.000885045	-0.137075	0.0316233
ROR2	green	-0.0143902	0.822318	0.0143902	0.822318	-0.139536	0.0286622	0.761606	7.17243e-48	0.68696	1.09351e-35	-0.302668	1.31876e-06	0.32986	1.18183e-07	-0.0225104	0.725357	-0.513894	5.55813e-18
RORA	green	0.256733	4.6076e-05	-0.256733	4.6076e-05	-0.399798	7.40273e-11	0.711198	3.2354e-39	0.501591	4.43712e-17	0.0234946	0.713864	0.448602	1.39233e-13	0.379829	7.30117e-10	-0.209131	0.000967001
RPRM	green	0.0827465	0.19586	-0.0827465	0.19586	-0.187291	0.00319088	0.779019	2.23115e-51	0.557451	1.73629e-21	-0.233969	0.000213498	0.173101	0.00649397	-0.114902	0.0720267	-0.421497	5.14621e-12
RRAD	green	0.175245	0.00585182	-0.175245	0.00585182	-0.244091	0.000109923	0.576198	3.68229e-23	0.371561	1.80177e-09	-0.0127528	0.842256	0.190635	0.00267907	0.0835697	0.191434	-0.193856	0.00225779
RRAGD	green	0.117006	0.0669332	-0.117006	0.0669332	-0.244049	0.000110227	0.542449	3.19601e-20	0.478016	1.8951e-15	-0.0894798	0.161784	0.558149	1.51059e-21	0.253545	5.76164e-05	-0.274582	1.24827e-05
RRAS	green	0.215547	0.000665025	-0.215547	0.000665025	-0.355156	1.00474e-08	0.677387	2.18435e-34	0.400237	7.02731e-11	-0.00710664	0.911698	0.291276	3.37851e-06	0.0349149	0.585756	-0.204164	0.00128256
RSPO2	green	0.660104	3.68676e-32	-0.660104	3.68676e-32	-0.686278	1.359e-35	0.735928	3.25458e-43	0.0864764	0.17639	0.420446	5.88174e-12	0.179187	0.00481783	0.298364	1.89045e-06	0.183874	0.00380397
RSPO3	green	0.352285	1.34405e-08	-0.352285	1.34405e-08	-0.445899	2.02491e-13	0.715369	7.34022e-40	0.476022	2.56941e-15	0.142745	0.0251601	0.459657	2.90614e-14	0.34743	2.1835e-08	-0.0975548	0.127026
RTN1	green	0.472763	4.20843e-15	-0.472763	4.20843e-15	-0.562543	6.24488e-22	0.895112	1.43028e-87	0.41969	6.47317e-12	0.159708	0.0121317	0.399851	7.35658e-11	0.277108	1.02981e-05	-0.137587	0.0309869
RUNX1T1	green	0.219898	0.000512718	-0.219898	0.000512718	-0.370351	2.05218e-09	0.914276	9.76546e-98	0.674975	4.56337e-34	-0.107659	0.0920144	0.436789	6.9851e-13	0.130358	0.0410625	-0.37124	1.86512e-09
RYR3	green	0.327563	1.4625e-07	-0.327563	1.4625e-07	-0.399912	7.30299e-11	0.863199	2.21671e-74	0.38923	2.5337e-10	-0.0164764	0.797084	0.131085	0.0399379	-0.018462	0.773259	-0.26432	2.67497e-05
S100A13	green	0.211594	0.000838668	-0.211594	0.000838668	-0.321064	2.64751e-07	0.649705	6.87416e-31	0.422029	4.80853e-12	-0.0248093	0.698611	0.427357	2.42239e-12	0.183246	0.00392748	-0.242729	0.000120387
S100B	green	0.419011	7.05335e-12	-0.419011	7.05335e-12	-0.521072	1.59044e-18	0.899046	1.73078e-89	0.43502	8.8459e-13	0.096838	0.129856	0.420085	6.1572e-12	0.290139	3.70297e-06	-0.193884	0.0022544
S1PR1	green	0.219461	0.000526419	-0.219461	0.000526419	-0.308433	8.0664e-07	0.783555	2.4095e-52	0.63447	4.08661e-29	-0.0484498	0.449362	0.49776	8.33051e-17	0.314303	4.83737e-07	-0.303018	1.28028e-06
SCG2	green	0.606876	3.83831e-26	-0.606876	3.83831e-26	-0.652972	2.77564e-31	0.741584	3.4234e-44	0.217848	0.000579949	0.38251	5.41714e-10	0.297911	1.96291e-06	0.312506	5.66349e-07	0.143372	0.0245201
SCGN	green	0.731801	1.62323e-42	-0.731801	1.62323e-42	-0.713587	1.38793e-39	0.680117	9.40941e-35	-0.0242815	0.70472	0.501907	4.21149e-17	0.140461	0.0276116	0.305056	1.07717e-06	0.275533	1.16134e-05
SCHIP1	green	0.120234	0.0596961	-0.120234	0.0596961	-0.235759	0.000190241	0.871103	2.58599e-77	0.689972	4.16209e-36	-0.214737	0.000697626	0.34601	2.5127e-08	-0.0263402	0.681001	-0.447352	1.65638e-13
SCPEP1	green	0.117149	0.0665977	-0.117149	0.0665977	-0.260957	3.41105e-05	0.589559	2.02472e-24	0.540249	4.84054e-20	-0.0966917	0.130439	0.689762	4.45311e-36	0.328369	1.35738e-07	-0.30568	1.02141e-06
SCRG1	green	0.255844	4.90523e-05	-0.255844	4.90523e-05	-0.348932	1.88071e-08	0.876471	2.03257e-79	0.466748	1.03206e-14	-0.080138	0.210377	0.192509	0.00242605	-0.0131199	0.837776	-0.321744	2.4897e-07
SDC1	green	-0.168075	0.00825281	0.168075	0.00825281	0.225853	0.000356195	-0.610679	1.55501e-26	-0.352027	1.37935e-08	0.142202	0.0257252	-0.21271	0.000785828	-0.00429932	0.946511	0.339326	4.82045e-08
SDPR	green	0.55933	1.19296e-21	-0.55933	1.19296e-21	-0.64812	1.063e-30	0.919129	1.08007e-100	0.378341	8.60565e-10	0.272192	1.49487e-05	0.343938	3.08012e-08	0.316336	4.04163e-07	-0.0135356	0.832711
SEC23B	green	-0.489843	2.98765e-16	0.489843	2.98765e-16	0.565051	3.74918e-22	-0.559963	1.05073e-21	-0.0320965	0.616386	-0.300016	1.64747e-06	-0.16385	0.0100466	-0.228294	0.000305959	-0.0968008	0.130004
SELP	green	0.138232	0.0301999	-0.138232	0.0301999	-0.23449	0.000206463	0.521471	1.4822e-18	0.432933	1.16678e-12	0.00605633	0.924707	0.34253	3.53414e-08	0.233148	0.000225029	-0.165658	0.00924053
SEMA3E	green	0.474187	3.39468e-15	-0.474187	3.39468e-15	-0.530286	3.0537e-19	0.851865	1.7596e-70	0.301069	1.50854e-06	0.161571	0.011151	0.175004	0.00592117	0.11877	0.062894	-0.0940964	0.14113
SEMA3G	green	0.352051	1.3761e-08	-0.352051	1.3761e-08	-0.429008	1.95401e-12	0.725053	2.1089e-41	0.421665	5.03689e-12	0.121734	0.0565607	0.328971	1.28371e-07	0.296805	2.15091e-06	-0.128818	0.0435339
SEPW1	green	0.337926	5.51456e-08	-0.337926	5.51456e-08	-0.363645	4.17955e-09	0.518275	2.59925e-18	0.137102	0.0315893	0.146846	0.0212248	0.154233	0.015468	0.0285802	0.655546	-0.00896245	0.888773
SERPINI1	green	-0.0608739	0.341712	0.0608739	0.341712	-0.0668963	0.295998	0.533047	1.84419e-19	0.559924	1.05899e-21	-0.247683	8.62567e-05	0.266916	2.21238e-05	0.0450626	0.481721	-0.41594	1.03754e-11
SERTAD4	green	0.647771	1.16962e-30	-0.647771	1.16962e-30	-0.725579	1.73173e-41	0.692129	2.06828e-36	0.0730765	0.253517	0.439462	4.8757e-13	0.359263	6.59436e-09	0.383496	4.8508e-10	0.211608	0.000837965
SETBP1	green	0.669059	2.69952e-33	-0.669059	2.69952e-33	-0.778236	3.25797e-51	0.824008	3.85777e-62	0.228275	0.000306327	0.41892	7.13518e-12	0.418197	7.81619e-12	0.451098	9.82229e-14	0.14269	0.025216
SFRP1	green	0.682135	5.01868e-35	-0.682135	5.01868e-35	-0.682605	4.33203e-35	0.734163	6.49374e-43	0.140255	0.0278426	0.447394	1.64666e-13	0.273255	1.37995e-05	0.375957	1.11811e-09	0.187516	0.00315394
SFRP2	green	0.235046	0.000199197	-0.235046	0.000199197	-0.350459	1.61465e-08	0.760454	1.19429e-47	0.60284	9.88479e-26	0.00866852	0.892398	0.435533	8.26127e-13	0.240897	0.000135955	-0.243848	0.000111721
SGCB	green	0.256882	4.55917e-05	-0.256882	4.55917e-05	-0.371727	1.76991e-09	0.627145	2.68951e-28	0.360934	5.54594e-09	0.0629537	0.325441	0.38454	4.31398e-10	0.199362	0.00167485	-0.168308	0.00816264
SGCE	green	0.475327	2.85615e-15	-0.475327	2.85615e-15	-0.594503	6.68731e-25	0.929389	1.32641e-107	0.496314	1.05452e-16	0.153115	0.0162399	0.516256	3.69456e-18	0.337038	6.00409e-08	-0.13029	0.0411686
SGEF	green	0.211388	0.000848726	-0.211388	0.000848726	-0.270799	1.65924e-05	0.786149	6.58715e-53	0.386238	3.56151e-10	-0.112466	0.078313	0.0691199	0.280199	-0.110435	0.0838862	-0.322822	2.25786e-07
SH2D3A	green	0.00333347	0.958515	-0.00333347	0.958515	0.0983049	0.124115	-0.644501	2.84834e-30	-0.567914	2.0833e-22	0.303841	1.19422e-06	-0.344198	3.0027e-08	-0.0490329	0.443917	0.502155	4.04189e-17
SH3BGR	green	0.441079	3.91668e-13	-0.441079	3.91668e-13	-0.548058	1.09425e-20	0.818813	9.53488e-61	0.280782	7.75822e-06	0.165344	0.00937655	0.20834	0.00101193	0.106984	0.0940837	-0.0730866	0.253451
SH3BGRL	green	0.342247	3.63297e-08	-0.342247	3.63297e-08	-0.495068	1.29084e-16	0.701459	9.34856e-38	0.367353	2.82621e-09	0.100865	0.114571	0.534287	1.46805e-19	0.337175	5.92579e-08	-0.110587	0.0834584
SH3BP5	green	0.106574	0.0953574	-0.106574	0.0953574	-0.237549	0.000169363	0.714247	1.09671e-39	0.62149	1.11311e-27	-0.142402	0.0255156	0.498433	7.46218e-17	0.282182	6.9572e-06	-0.396647	1.07325e-10
SH3YL1	green	-0.308937	7.72321e-07	0.308937	7.72321e-07	0.381967	5.7563e-10	-0.661418	2.52639e-32	-0.370937	1.92698e-09	-0.0564053	0.378384	-0.354113	1.11711e-08	-0.247909	8.49409e-05	0.191818	0.00251663
SHISA3	green	0.459458	2.99073e-14	-0.459458	2.99073e-14	-0.494343	1.45153e-16	0.775093	1.46747e-50	0.302612	1.32498e-06	0.204078	0.00128875	0.187389	0.00317471	0.204852	0.00123378	-0.0335974	0.599987
SIGLEC1	green	0.534281	1.46972e-19	-0.534281	1.46972e-19	-0.628539	1.88623e-28	0.633866	4.78294e-29	0.208393	0.00100888	0.345188	2.72453e-08	0.556239	2.20885e-21	0.515263	4.38827e-18	0.0701405	0.273141
SLC10A4	green	0.316666	3.92516e-07	-0.316666	3.92516e-07	-0.385763	3.75802e-10	0.784819	1.28354e-52	0.362917	4.51042e-09	0.0349867	0.584986	0.148937	0.0194324	0.0431585	0.50045	-0.198521	0.00175384
SLC25A10	green	-0.236973	0.000175836	0.236973	0.000175836	0.443402	2.85375e-13	-0.705377	2.456e-38	-0.42982	1.75733e-12	-0.0166932	0.794472	-0.351256	1.49068e-08	-0.220705	0.000488304	0.229979	0.000275211
SLC25A4	green	0.371056	1.90249e-09	-0.371056	1.90249e-09	-0.383075	5.08552e-10	0.681418	6.2783e-35	0.187396	0.00317367	0.0948202	0.138084	0.134899	0.0344554	-0.010324	0.872011	-0.0997689	0.118585
SLC39A4	green	-0.371474	1.81887e-09	0.371474	1.81887e-09	0.435341	8.4756e-13	-0.590361	1.69401e-24	-0.218291	0.000564751	-0.15307	0.0162718	-0.286237	5.05709e-06	-0.26413	2.71207e-05	0.0665517	0.298498
SLC8A1	green	0.0232354	0.716884	-0.0232354	0.716884	-0.17619	0.00558722	0.808333	4.55026e-58	0.687267	9.91617e-36	-0.285177	5.49933e-06	0.431422	1.42404e-12	0.0321754	0.615519	-0.510649	9.69372e-18
SLIT2	green	0.449801	1.17796e-13	-0.449801	1.17796e-13	-0.560084	1.02546e-21	0.869597	9.68655e-77	0.464018	1.5419e-14	0.164362	0.00981249	0.409699	2.24569e-11	0.277529	9.9713e-06	-0.106147	0.0967008
SLIT3	green	0.47355	3.73772e-15	-0.47355	3.73772e-15	-0.542131	3.39479e-20	0.830383	6.5031e-64	0.403163	4.95728e-11	0.206244	0.00114038	0.356592	8.67771e-09	0.310716	6.62029e-07	-0.0787174	0.218601
SMAGP	green	0.139769	0.0283938	-0.139769	0.0283938	0.0145846	0.81996	-0.545179	1.9016e-20	-0.557806	1.61758e-21	0.390854	2.10304e-10	-0.144014	0.0238803	0.133083	0.0369807	0.575451	4.31428e-23
SMPX	green	0.0325575	0.611328	-0.0325575	0.611328	-0.107349	0.0929597	0.683157	3.64271e-35	0.45672	4.43046e-14	-0.247403	8.79113e-05	0.032465	0.612342	-0.207487	0.00106249	-0.42496	3.30262e-12
SMTN	green	0.0464472	0.468344	-0.0464472	0.468344	-0.129406	0.0425754	0.797575	1.74245e-55	0.562298	6.56265e-22	-0.269763	1.79234e-05	0.112462	0.0783218	-0.166613	0.00883869	-0.459154	3.12432e-14
SNCA	green	0.383521	4.83722e-10	-0.383521	4.83722e-10	-0.494138	1.50052e-16	0.880775	3.53585e-81	0.408019	2.75722e-11	0.0445782	0.48645	0.304492	1.13004e-06	0.121594	0.0568472	-0.2226	0.000435135
SNRPN	green	0.241693	0.000128976	-0.241693	0.000128976	-0.318865	3.22618e-07	0.579824	1.69818e-23	0.248878	7.95091e-05	0.0150339	0.814511	0.0349656	0.585212	0.0552594	0.388162	-0.154122	0.0155428
SORBS1	green	0.312965	5.44065e-07	-0.312965	5.44065e-07	-0.404673	4.13475e-11	0.875362	5.63183e-79	0.481874	1.04546e-15	-0.018036	0.778353	0.221538	0.000464241	0.0251206	0.695017	-0.246851	9.12672e-05
SORBS2	green	0.235616	0.000191999	-0.235616	0.000191999	-0.301467	1.45895e-06	0.735669	3.60304e-43	0.365654	3.38299e-09	-0.0620606	0.332366	0.0765242	0.231745	-0.0731605	0.252969	-0.257776	4.27975e-05
SOX18	green	-0.103179	0.106447	0.103179	0.106447	0.0199839	0.755139	0.597353	3.50062e-25	0.716113	5.61688e-40	-0.323355	2.1511e-07	0.316962	3.82323e-07	0.049038	0.44387	-0.495557	1.19255e-16
SPARCL1	green	0.488134	3.91919e-16	-0.488134	3.91919e-16	-0.59581	4.97425e-25	0.899592	9.23556e-90	0.488595	3.64303e-16	0.209631	0.000939568	0.514517	4.99236e-18	0.365897	3.29752e-09	-0.0737886	0.248908
SPG20	green	0.375627	1.15923e-09	-0.375627	1.15923e-09	-0.5065	1.95656e-17	0.925735	4.98095e-105	0.566227	2.94733e-22	0.0551282	0.389291	0.536562	9.63856e-20	0.304515	1.12781e-06	-0.237798	0.000166635
SPIRE2	green	0.260946	3.41362e-05	-0.260946	3.41362e-05	-0.153415	0.0160296	-0.495681	1.16878e-16	-0.644953	2.52043e-30	0.483993	7.51664e-16	-0.413407	1.4221e-11	-0.00749752	0.906863	0.658313	6.15293e-32
SRD5A1	green	-0.365056	3.60318e-09	0.365056	3.60318e-09	0.417239	8.81612e-12	-0.588816	2.38743e-24	-0.242611	0.000121337	-0.176203	0.00558357	-0.171706	0.00694498	-0.227308	0.000325399	0.0123613	0.847037
SRPX	green	0.684705	2.2376e-35	-0.684705	2.2376e-35	-0.739566	7.69733e-44	0.833353	9.15223e-65	0.239832	0.00014585	0.429862	1.74753e-12	0.387163	3.20663e-10	0.405291	3.8378e-11	0.137533	0.0310527
SSPN	green	0.555647	2.48375e-21	-0.555647	2.48375e-21	-0.700148	1.45482e-37	0.836427	1.15366e-65	0.355927	9.2882e-09	0.316017	4.15768e-07	0.433781	1.04285e-12	0.366307	3.15758e-09	0.0424822	0.507194
ST8SIA1	green	0.361229	5.37889e-09	-0.361229	5.37889e-09	-0.45163	9.11559e-14	0.790532	7.06483e-54	0.397012	1.02821e-10	0.0660411	0.302229	0.351591	1.44127e-08	0.300429	1.59156e-06	-0.19185	0.00251241
STAB1	green	0.721772	7.14168e-41	-0.721772	7.14168e-41	-0.777693	4.23218e-51	0.590263	1.73142e-24	0.0334861	0.601197	0.577878	2.57563e-23	0.452229	8.37953e-14	0.583653	7.4203e-24	0.340329	4.37581e-08
STOM	green	0.492339	2.00461e-16	-0.492339	2.00461e-16	-0.58313	8.31248e-24	0.621153	1.21059e-27	0.230502	0.000266266	0.306532	9.49686e-07	0.568631	1.79668e-22	0.452735	7.80173e-14	0.0598553	0.349865
STON1	green	0.130703	0.0405262	-0.130703	0.0405262	-0.290766	3.52054e-06	0.899068	1.68622e-89	0.714302	1.07553e-39	-0.197382	0.00186636	0.406289	3.40173e-11	0.0692631	0.279201	-0.453709	6.7988e-14
SUSD2	green	0.0230195	0.719404	-0.0230195	0.719404	-0.168512	0.00808466	0.601078	1.48761e-25	0.505704	2.23661e-17	-0.20469	0.00124513	0.213133	0.000766605	-0.0736865	0.249565	-0.396412	1.10318e-10
SVIL	green	0.335957	6.65621e-08	-0.335957	6.65621e-08	-0.47001	6.35916e-15	0.85565	9.55394e-72	0.429972	1.72259e-12	0.0389115	0.543569	0.194926	0.00213173	0.0423524	0.508494	-0.192536	0.00242249
SYNE1	green	0.554425	3.16164e-21	-0.554425	3.16164e-21	-0.663498	1.3833e-32	0.822007	1.34354e-61	0.339378	4.79643e-08	0.279034	8.88181e-06	0.504154	2.89838e-17	0.509412	1.1964e-17	-0.0080322	0.900254
SYNGR3	green	-0.106268	0.0963181	0.106268	0.0963181	0.0100111	0.875857	0.501513	4.49515e-17	0.495383	1.2266e-16	-0.324919	1.8651e-07	0.249774	7.4774e-05	-0.0746413	0.243465	-0.474887	3.05323e-15
SYNM	green	0.41482	1.19313e-11	-0.41482	1.19313e-11	-0.510374	1.01576e-17	0.911522	3.89129e-96	0.415289	1.12541e-11	0.106664	0.0950777	0.205825	0.00116781	0.0922882	0.148966	-0.150409	0.0182499
SYNPO2	green	0.490435	2.71862e-16	-0.490435	2.71862e-16	-0.578176	2.41701e-23	0.935605	2.56105e-112	0.395824	1.18178e-10	0.174841	0.00596844	0.274321	1.27321e-05	0.169206	0.00782386	-0.0942034	0.140677
SYT1	green	-0.0211971	0.74079	0.0211971	0.74079	-0.0390554	0.542079	0.602425	1.08849e-25	0.442634	3.16919e-13	-0.258937	3.94103e-05	-0.0564755	0.37779	-0.213855	0.000734812	-0.403819	4.58197e-11
TAC1	green	0.0770508	0.228539	-0.0770508	0.228539	-0.171556	0.00699538	0.65779	7.14066e-32	0.535518	1.16967e-19	-0.125354	0.0495483	0.189261	0.00287959	0.0249139	0.697403	-0.299259	1.75487e-06
TACC1	green	0.184164	0.00374812	-0.184164	0.00374812	-0.2747	1.2372e-05	0.6478	1.16031e-30	0.377472	9.47004e-10	-0.050854	0.427158	0.145343	0.0226005	0.0451832	0.480548	-0.249228	7.76267e-05
TACR2	green	0.172345	0.00673517	-0.172345	0.00673517	-0.269725	1.7974e-05	0.819865	5.02235e-61	0.4727	4.24883e-15	-0.139582	0.0286089	0.179836	0.00466428	-0.056384	0.378564	-0.356338	8.90632e-09
TAGLN	green	0.179665	0.00470427	-0.179665	0.00470427	-0.290817	3.50608e-06	0.890234	2.69038e-85	0.712599	1.97196e-39	-0.124866	0.0504497	0.40556	3.71555e-11	0.101197	0.113378	-0.361217	5.38543e-09
TAGLN3	green	0.305744	1.01581e-06	-0.305744	1.01581e-06	-0.384897	4.14379e-10	0.858122	1.36198e-72	0.408722	2.53079e-11	-0.020806	0.745406	0.158101	0.0130383	0.0268755	0.674884	-0.260919	3.4204e-05
TCEAL2	green	0.368164	2.5925e-09	-0.368164	2.5925e-09	-0.453258	7.24631e-14	0.915732	1.32274e-98	0.444215	2.55288e-13	0.0461176	0.47151	0.215614	0.000662393	0.105429	0.0989903	-0.2139	0.000732903
TCEAL3	green	0.276553	1.07449e-05	-0.276553	1.07449e-05	-0.380153	7.04366e-10	0.862394	4.30637e-74	0.593861	7.73065e-25	-0.037362	0.559746	0.432677	1.20686e-12	0.201739	0.00146869	-0.286897	4.79893e-06
TCEAL6	green	0.419877	6.32148e-12	-0.419877	6.32148e-12	-0.502332	3.92463e-17	0.882885	4.57938e-82	0.409161	2.3985e-11	0.0884837	0.166524	0.314841	4.6132e-07	0.174799	0.00598064	-0.168218	0.00819758
TCEAL7	green	0.373484	1.46374e-09	-0.373484	1.46374e-09	-0.4747	3.14086e-15	0.94675	4.34547e-122	0.548279	1.04839e-20	0.0399177	0.53319	0.404107	4.42626e-11	0.198944	0.00171369	-0.237066	0.000174779
TENC1	green	0.248868	7.95626e-05	-0.248868	7.95626e-05	-0.368556	2.48662e-09	0.858325	1.15939e-72	0.593163	9.04705e-25	-0.0465243	0.467604	0.342494	3.54662e-08	0.15211	0.0169628	-0.312609	5.61256e-07
TFPI	green	0.137891	0.0306135	-0.137891	0.0306135	-0.227887	0.000313845	0.730437	2.74323e-42	0.601858	1.24172e-25	-0.124449	0.0512293	0.404354	4.29656e-11	0.17942	0.00476205	-0.369625	2.21827e-09
TGFB1I1	green	0.0981604	0.124672	-0.0981604	0.124672	-0.227069	0.000330277	0.885435	3.66954e-83	0.720973	9.58259e-41	-0.228957	0.000293495	0.321432	2.56101e-07	0.00061098	0.992393	-0.453441	7.06139e-14
TGFBR3	green	0.242337	0.000123572	-0.242337	0.000123572	-0.310644	6.66156e-07	0.712992	1.71494e-39	0.361848	5.04327e-09	-0.0108957	0.864989	0.0916098	0.15199	0.0140498	0.826455	-0.245016	0.000103305
THBS1	green	0.294255	2.65192e-06	-0.294255	2.65192e-06	-0.373143	1.51886e-09	0.560049	1.03271e-21	0.38625	3.55647e-10	0.146602	0.0214426	0.257549	4.34915e-05	0.128611	0.0438753	-0.0349847	0.585007
THBS4	green	0.134103	0.0355438	-0.134103	0.0355438	-0.274791	1.22862e-05	0.834529	4.16416e-65	0.59805	2.98503e-25	-0.167072	0.00865063	0.33139	1.02443e-07	-0.0050431	0.937275	-0.395316	1.25411e-10
THSD7A	green	0.155565	0.0145898	-0.155565	0.0145898	-0.288697	4.15717e-06	0.832321	1.81711e-64	0.660756	3.05671e-32	-0.129511	0.0424064	0.333266	8.58868e-08	0.0996819	0.118908	-0.367052	2.91771e-09
TIMP2	green	0.221784	0.00045735	-0.221784	0.00045735	-0.388704	2.69041e-10	0.731715	1.67808e-42	0.645598	2.11532e-30	0.0130359	0.838801	0.645134	2.39965e-30	0.309419	7.40795e-07	-0.224383	0.000390067
TLN1	green	-0.0511801	0.424195	0.0511801	0.424195	-0.0854763	0.181463	0.789651	1.11122e-53	0.726616	1.1726e-41	-0.358787	6.92581e-09	0.262336	3.08852e-05	-0.0615436	0.336417	-0.596409	4.34031e-25
TMEM100	green	0.821228	2.17445e-61	-0.821228	2.17445e-61	-0.852106	1.46498e-70	0.720686	1.06489e-40	0.00273448	0.965964	0.620851	1.30483e-27	0.311508	6.17939e-07	0.488779	3.53832e-16	0.356599	8.67115e-09
TMEM200B	green	0.320698	2.73627e-07	-0.320698	2.73627e-07	-0.432557	1.22623e-12	0.826003	1.09466e-62	0.450145	1.12264e-13	0.0243054	0.704443	0.211793	0.000829016	0.121416	0.0572136	-0.215601	0.000662934
TMEM22	green	-0.14356	0.0243316	0.14356	0.0243316	0.0691385	0.280069	0.635169	3.40505e-29	0.703333	4.94652e-38	-0.426681	2.6444e-12	0.280099	8.18023e-06	-0.116406	0.068356	-0.602988	9.54994e-26
TMEM35	green	0.417071	9.00472e-12	-0.417071	9.00472e-12	-0.480851	1.22494e-15	0.880257	5.80506e-81	0.342206	3.64735e-08	0.0853101	0.182317	0.161198	0.0113415	0.0514917	0.421376	-0.156152	0.0142173
TMEM47	green	0.30022	1.61973e-06	-0.30022	1.61973e-06	-0.425084	3.25041e-12	0.830199	7.33362e-64	0.582509	9.51352e-24	0.0307537	0.63122	0.397682	9.50413e-11	0.173852	0.00626231	-0.219153	0.000536271
TMOD1	green	0.396812	1.05267e-10	-0.396812	1.05267e-10	-0.467205	9.64736e-15	0.912367	1.27127e-96	0.400803	6.5705e-11	0.0572643	0.371154	0.172061	0.0068278	0.0450426	0.481916	-0.202469	0.00141018
TMTC1	green	0.386668	3.39206e-10	-0.386668	3.39206e-10	-0.484656	6.7765e-16	0.875688	4.17906e-79	0.497683	8.43672e-17	0.1018	0.111233	0.33031	1.13325e-07	0.223202	0.000419403	-0.176573	0.00548321
TMX4	green	-0.223453	0.000412996	0.223453	0.000412996	0.0989278	0.121739	0.478029	1.89134e-15	0.542574	3.12166e-20	-0.431766	1.36098e-12	0.154638	0.015196	-0.140401	0.027679	-0.556452	2.11754e-21
TNFAIP8L3	green	0.645275	2.30955e-30	-0.645275	2.30955e-30	-0.613497	7.89784e-27	0.493331	1.7091e-16	-0.0482184	0.451533	0.464274	1.4852e-14	0.202265	0.00142629	0.322525	2.31959e-07	0.292658	3.02042e-06
TNFSF12	green	0.262574	3.03604e-05	-0.262574	3.03604e-05	-0.406321	3.38884e-11	0.802999	9.09295e-57	0.500798	5.0589e-17	-0.0345942	0.589206	0.470103	6.27177e-15	0.241018	0.000134869	-0.289575	3.87448e-06
TNS1	green	0.26505	2.53638e-05	-0.26505	2.53638e-05	-0.387421	3.11391e-10	0.936114	1.00378e-112	0.575081	4.66486e-23	-0.0819143	0.20041	0.308257	8.1898e-07	0.0295933	0.64416	-0.353031	1.24654e-08
TOX3	green	-0.137679	0.0308737	0.137679	0.0308737	0.259734	3.72326e-05	-0.600856	1.56599e-25	-0.419433	6.68723e-12	0.111303	0.0814666	-0.346587	2.3736e-08	-0.134605	0.0348539	0.35783	7.64307e-09
TPM1	green	0.537212	8.54217e-20	-0.537212	8.54217e-20	-0.603167	9.15884e-26	0.7852	1.06099e-52	0.211308	0.000852697	0.270946	1.64105e-05	0.244412	0.000107578	0.180709	0.00446458	0.0345711	0.589455
TPM2	green	0.0460596	0.472068	-0.0460596	0.472068	-0.149853	0.0186887	0.831115	4.02449e-64	0.716072	5.70056e-40	-0.265405	2.47134e-05	0.274063	1.29833e-05	-0.0706692	0.269533	-0.47618	2.5086e-15
TPPP3	green	-0.0527994	0.409664	0.0527994	0.409664	-0.023123	0.718196	0.529055	3.81824e-19	0.437064	6.73253e-13	-0.254405	5.42612e-05	0.08684	0.174571	-0.172238	0.00676998	-0.403761	4.61423e-11
TRPC1	green	0.29528	2.43849e-06	-0.29528	2.43849e-06	-0.424549	3.48195e-12	0.802236	1.38486e-56	0.521858	1.38442e-18	0.02046	0.749498	0.358054	7.46937e-09	0.155405	0.014693	-0.210466	0.000895338
TSC22D3	green	0.251766	6.51873e-05	-0.251766	6.51873e-05	-0.359691	6.3086e-09	0.747374	3.20797e-45	0.524895	8.06938e-19	0.0227754	0.722257	0.410444	2.04968e-11	0.274008	1.30366e-05	-0.233246	0.000223612
TSHZ3	green	0.19306	0.00235584	-0.19306	0.00235584	-0.33495	7.32468e-08	0.91375	1.99291e-97	0.69715	3.96479e-37	-0.14151	0.0264618	0.396326	1.11434e-10	0.0679722	0.28828	-0.402907	5.11187e-11
TSPAN18	green	-0.0190198	0.766603	0.0190198	0.766603	-0.0754125	0.238616	0.77202	6.24441e-50	0.639341	1.13512e-29	-0.351451	1.46171e-08	0.177193	0.00531826	-0.145099	0.022831	-0.551577	5.52776e-21
TSPAN2	green	0.144426	0.0234766	-0.144426	0.0234766	-0.255756	4.93566e-05	0.83545	2.23944e-65	0.582966	8.61465e-24	-0.151791	0.017198	0.242017	0.000126226	-0.063144	0.323979	-0.372628	1.60591e-09
TSPAN4	green	0.155647	0.0145371	-0.155647	0.0145371	-0.296006	2.29727e-06	0.798578	1.016e-55	0.710408	4.27242e-39	-0.130889	0.0402392	0.697041	4.11134e-37	0.330066	1.1594e-07	-0.390509	2.18808e-10
TSPYL5	green	0.266093	2.35005e-05	-0.266093	2.35005e-05	-0.404631	4.15569e-11	0.936085	1.05847e-112	0.659572	4.29445e-32	-0.069818	0.275358	0.483228	8.47005e-16	0.237834	0.000166244	-0.359915	6.16431e-09
TTC28	green	0.510105	1.06337e-17	-0.510105	1.06337e-17	-0.620685	1.35953e-27	0.82086	2.72861e-61	0.401259	6.22358e-11	0.244902	0.000104099	0.418113	7.89877e-12	0.356446	8.80868e-09	-0.0208879	0.744439
TUBB2A	green	0.33559	6.89241e-08	-0.33559	6.89241e-08	-0.429698	1.78547e-12	0.669806	2.16181e-33	0.301482	1.45715e-06	0.133639	0.0361913	0.24325	0.000116278	0.15245	0.0167151	-0.1063	0.0962174
TUBB2B	green	0.254749	5.29681e-05	-0.254749	5.29681e-05	-0.302625	1.32354e-06	0.661145	2.73298e-32	0.337062	5.99016e-08	-0.00676358	0.915945	0.118412	0.0636977	0.0920146	0.15018	-0.213029	0.000771275
TUBG2	green	-0.0604984	0.344703	0.0604984	0.344703	-0.0727109	0.255906	0.742894	2.01444e-44	0.67053	1.74207e-33	-0.36797	2.64664e-09	0.273625	1.34196e-05	-0.0773026	0.227017	-0.567383	2.3242e-22
TUSC3	green	0.233248	0.00022359	-0.233248	0.00022359	-0.278096	9.54645e-06	0.62987	1.34209e-28	0.429493	1.83414e-12	-0.00799767	0.900681	0.328929	1.28876e-07	0.0890252	0.163935	-0.173573	0.00634741
TWIST2	green	0.256595	4.65262e-05	-0.256595	4.65262e-05	-0.340909	4.13722e-08	0.818077	1.48985e-60	0.629616	1.43245e-28	-0.0413334	0.518756	0.473534	3.74698e-15	0.184675	0.00365135	-0.304081	1.17016e-06
TWSG1	green	-0.133232	0.0367672	0.133232	0.0367672	0.00293468	0.963474	0.582702	9.12298e-24	0.682008	5.22144e-35	-0.377033	9.93757e-10	0.345836	2.55621e-08	-0.0620549	0.33241	-0.510066	1.07046e-17
UBE2E2	green	0.112211	0.078996	-0.112211	0.078996	-0.261557	3.26708e-05	0.776981	5.95981e-51	0.691446	2.58279e-36	-0.179931	0.00464219	0.593897	7.66853e-25	0.252136	6.35416e-05	-0.437492	6.35694e-13
UCHL1	green	0.39578	1.18794e-10	-0.39578	1.18794e-10	-0.473575	3.72366e-15	0.899693	8.22415e-90	0.490067	2.88308e-16	0.080403	0.208868	0.315146	4.49048e-07	0.19416	0.00222129	-0.205559	0.00118552
VCL	green	0.311481	6.19392e-07	-0.311481	6.19392e-07	-0.401416	6.10835e-11	0.877033	1.20785e-79	0.442229	3.3496e-13	-0.0134505	0.833747	0.17114	0.0071358	-0.0228565	0.721309	-0.260803	3.44898e-05
VIP	green	0.492062	2.09578e-16	-0.492062	2.09578e-16	-0.548861	9.3693e-21	0.741434	3.63643e-44	0.305948	9.98322e-07	0.290591	3.57038e-06	0.19707	0.00189835	0.263183	2.90511e-05	0.0604437	0.34514
WASF1	green	-0.244061	0.000110139	0.244061	0.000110139	0.161221	0.0113297	0.526866	5.66812e-19	0.622598	8.4461e-28	-0.514854	4.71011e-18	0.195675	0.00204738	-0.241927	0.000126983	-0.660109	3.68176e-32
WASF3	green	0.139116	0.0291497	-0.139116	0.0291497	-0.201456	0.00149191	0.618806	2.16272e-27	0.49261	1.91928e-16	-0.093491	0.143718	0.238078	0.000163616	0.0660122	0.302441	-0.232559	0.00023365
WFDC1	green	0.254784	5.28403e-05	-0.254784	5.28403e-05	-0.298999	1.79326e-06	0.782305	4.47339e-52	0.514093	5.37095e-18	-0.0320068	0.617372	0.226131	0.00035011	0.0315865	0.622002	-0.220564	0.000492504
WISP2	green	0.522514	1.23255e-18	-0.522514	1.23255e-18	-0.57934	1.88401e-23	0.715406	7.24241e-40	0.268808	1.92394e-05	0.304858	1.09544e-06	0.373567	1.45053e-09	0.401111	6.33353e-11	0.0375267	0.558016
WWTR1	green	0.147007	0.0210814	-0.147007	0.0210814	-0.298556	1.86054e-06	0.886901	8.37068e-84	0.736101	3.04059e-43	-0.164483	0.00975744	0.423381	4.04565e-12	0.0866202	0.175669	-0.41373	1.36627e-11
XKR4	green	0.435105	8.74639e-13	-0.435105	8.74639e-13	-0.476974	2.22251e-15	0.794759	7.78758e-55	0.260138	3.61732e-05	0.112433	0.0784001	0.108843	0.0884732	0.0998621	0.118239	-0.124567	0.051007
ZBTB16	green	0.53051	2.93183e-19	-0.53051	2.93183e-19	-0.574506	5.26718e-23	0.761105	8.95669e-48	0.237132	0.000174026	0.281409	7.38915e-06	0.23755	0.000169353	0.288539	4.21008e-06	0.0231614	0.717747
ZBTB20	green	0.137714	0.0308299	-0.137714	0.0308299	-0.33589	6.69866e-08	0.720976	9.57368e-41	0.573576	6.40714e-23	-0.0786225	0.219159	0.228007	0.000311507	0.113675	0.0751392	-0.295776	2.34103e-06
ZBTB47	green	0.119997	0.0602054	-0.119997	0.0602054	-0.233946	0.000213803	0.875043	7.53954e-79	0.636669	2.29868e-29	-0.240854	0.000136341	0.28188	7.1231e-06	-0.0590415	0.356467	-0.495206	1.26241e-16
ZCCHC24	green	0.0571674	0.371965	-0.0571674	0.371965	-0.174766	0.00599005	0.829842	9.25712e-64	0.706192	1.85496e-38	-0.268832	1.92052e-05	0.275336	1.17883e-05	-0.0323492	0.613611	-0.476398	2.4266e-15
ZDBF2	green	0.415212	1.13618e-11	-0.415212	1.13618e-11	-0.543928	2.41388e-20	0.675339	4.08549e-34	0.257354	4.40976e-05	0.18936	0.0028647	0.274904	1.21816e-05	0.264035	2.73101e-05	-0.0235312	0.713438
ZEB1	green	0.152389	0.0167593	-0.152389	0.0167593	-0.310129	6.96659e-07	0.93305	2.51784e-110	0.73315	9.63301e-43	-0.176845	0.00541037	0.407495	2.93876e-11	0.0941366	0.14096	-0.436724	7.04635e-13
ZEB2	green	0.575378	4.38082e-23	-0.575378	4.38082e-23	-0.675074	4.42813e-34	0.718728	2.17932e-40	0.313578	5.15551e-07	0.35828	7.2973e-09	0.548476	1.00937e-20	0.493087	1.77757e-16	0.0977824	0.126137
ZFHX4	green	0.0167878	0.793334	-0.0167878	0.793334	-0.1923	0.00245309	0.800893	2.8935e-56	0.679566	1.11614e-34	-0.288099	4.36064e-06	0.349989	1.69251e-08	-0.0298973	0.64076	-0.522031	1.34266e-18
ZFP82	green	0.329297	1.24548e-07	-0.329297	1.24548e-07	-0.426429	2.73221e-12	0.628988	1.68217e-28	0.328964	1.28453e-07	0.1098	0.0856914	0.405207	3.87719e-11	0.324356	1.96357e-07	-0.0864443	0.176551
ZFPM2	green	0.344416	2.93926e-08	-0.344416	2.93926e-08	-0.471262	5.27317e-15	0.887781	3.41531e-84	0.591505	1.31215e-24	0.056635	0.376442	0.45076	1.03003e-13	0.273305	1.37475e-05	-0.228135	0.000309023
ZNF25	green	0.254869	5.25271e-05	-0.254869	5.25271e-05	-0.414466	1.24688e-11	0.887032	7.32849e-84	0.557646	1.67022e-21	-0.0690448	0.280723	0.341276	3.99248e-08	0.13344	0.0364721	-0.343708	3.15017e-08
ZNF331	green	0.270642	1.67873e-05	-0.270642	1.67873e-05	-0.386201	3.57617e-10	0.704077	3.83573e-38	0.480862	1.22287e-15	0.0182353	0.775968	0.439527	4.83291e-13	0.244094	0.000109901	-0.199551	0.00165756
ZNF404	green	0.285344	5.42738e-06	-0.285344	5.42738e-06	-0.393984	1.46458e-10	0.568068	2.01832e-22	0.20707	0.00108806	0.0815392	0.202486	0.143893	0.0239996	0.0859023	0.179289	-0.0942495	0.140482
ZNF853	green	-0.0800024	0.211152	0.0800024	0.211152	0.0243915	0.703445	0.586764	3.75581e-24	0.556392	2.14305e-21	-0.365452	3.45584e-09	0.0882415	0.167692	-0.170629	0.00731208	-0.48662	4.97789e-16
ACP5	greenyellow	0.00672065	0.916476	-0.00672065	0.916476	-0.0754255	0.238535	0.00460534	0.94271	0.216758	0.000618915	0.0297098	0.642856	0.741726	3.23231e-44	0.487832	4.11075e-16	-0.0226811	0.723359
ADAP2	greenyellow	0.38824	2.8367e-10	-0.38824	2.8367e-10	-0.481317	1.1398e-15	0.445785	2.05688e-13	0.243215	0.000116548	0.257546	4.35013e-05	0.794205	1.0432e-54	0.596275	4.47467e-25	0.0405948	0.526261
ADORA3	greenyellow	0.477749	1.97401e-15	-0.477749	1.97401e-15	-0.497138	9.2212e-17	0.0915073	0.15245	-0.205258	0.00120584	0.46373	1.60827e-14	0.55503	2.80589e-21	0.531977	2.24354e-19	0.36226	4.83116e-09
AIF1	greenyellow	0.359511	6.42709e-09	-0.359511	6.42709e-09	-0.438322	5.68536e-13	0.417851	8.16424e-12	0.247511	8.72693e-05	0.22141	0.000467868	0.911845	2.54095e-96	0.666247	6.19595e-33	0.0367616	0.566076
AKR1B1	greenyellow	0.224752	0.000381304	-0.224752	0.000381304	-0.276359	1.09044e-05	0.445895	2.02594e-13	0.348988	1.8703e-08	0.0487813	0.446262	0.648595	9.3317e-31	0.473986	3.4992e-15	-0.10532	0.0993406
ALOX5AP	greenyellow	0.196239	0.00198585	-0.196239	0.00198585	-0.300083	1.63829e-06	0.295375	2.41942e-06	0.294664	2.56465e-06	0.118582	0.0633148	0.755895	8.73192e-47	0.553594	3.72329e-21	-0.0225058	0.725411
APOC1	greenyellow	-0.341054	4.07936e-08	0.341054	4.07936e-08	0.215024	0.000685912	-0.118876	0.0626575	0.348436	1.97608e-08	-0.275675	1.14884e-05	0.6311	9.7844e-29	0.268672	1.94351e-05	-0.273563	1.3483e-05
APOE	greenyellow	0.179098	0.00483922	-0.179098	0.00483922	-0.30722	8.95293e-07	0.369562	2.23308e-09	0.396362	1.10968e-10	0.0829742	0.194628	0.859474	4.62256e-73	0.553182	4.03753e-21	-0.0797246	0.212747
ARHGDIB	greenyellow	-0.0926658	0.147303	0.0926658	0.147303	-0.013038	0.838776	0.205836	0.0011671	0.402056	5.65944e-11	-0.152718	0.0165221	0.671748	1.2096e-33	0.595491	5.34766e-25	-0.268014	2.04037e-05
ARL4C	greenyellow	-0.301549	1.44897e-06	0.301549	1.44897e-06	0.132507	0.0378127	0.326747	1.57686e-07	0.716862	4.28684e-40	-0.412734	1.54584e-11	0.572392	8.21408e-23	0.195443	0.00207313	-0.549221	8.7397e-21
BASP1	greenyellow	0.133179	0.0368433	-0.133179	0.0368433	-0.261574	3.26304e-05	0.453375	7.12828e-14	0.505005	2.51427e-17	-0.00867384	0.892332	0.740385	5.54547e-44	0.626487	3.17735e-28	-0.194631	0.00216584
BCL2A1	greenyellow	-0.288419	4.25077e-06	0.288419	4.25077e-06	0.231326	0.000252717	-0.0607134	0.342988	0.301676	1.43364e-06	-0.294286	2.64517e-06	0.514807	4.74826e-18	0.309578	7.30675e-07	-0.334191	7.87073e-08
C1QA	greenyellow	0.306408	9.59793e-07	-0.306408	9.59793e-07	-0.384483	4.34188e-10	0.317728	3.57106e-07	0.201051	0.00152585	0.215378	0.000671732	0.893267	1.06843e-86	0.642282	5.1779e-30	0.0643097	0.315108
C1QB	greenyellow	0.243963	0.00011087	-0.243963	0.00011087	-0.329119	1.26615e-07	0.30568	1.02137e-06	0.256554	4.66592e-05	0.159314	0.0123487	0.911512	3.94016e-96	0.602312	1.11751e-25	0.0153944	0.810147
C1QC	greenyellow	0.263564	2.82601e-05	-0.263564	2.82601e-05	-0.323716	2.0816e-07	0.255752	4.93692e-05	0.177567	0.00522109	0.187625	0.00313607	0.865845	2.425e-75	0.589348	2.12175e-24	0.0652974	0.307718
C1orf162	greenyellow	0.178734	0.00492758	-0.178734	0.00492758	-0.288488	4.22739e-06	0.513221	6.24096e-18	0.480532	1.28691e-15	-0.0119348	0.852254	0.881627	1.55587e-81	0.551418	5.70172e-21	-0.232707	0.000231448
C3AR1	greenyellow	0.0537449	0.401318	-0.0537449	0.401318	-0.181267	0.00434102	0.386018	3.65116e-10	0.497858	8.19843e-17	-0.0837735	0.190349	0.93361	9.34422e-111	0.486045	5.44913e-16	-0.2482	8.32697e-05
CCR1	greenyellow	-0.11072	0.0830843	0.11072	0.0830843	-0.0135885	0.832066	0.354039	1.12559e-08	0.558494	1.41021e-21	-0.244087	0.000109948	0.628226	2.04298e-28	0.231805	0.000245143	-0.412695	1.55329e-11
CD14	greenyellow	0.412448	1.60145e-11	-0.412448	1.60145e-11	-0.516841	3.33714e-18	0.557535	1.70736e-21	0.340788	4.18587e-08	0.252087	6.37578e-05	0.754936	1.31991e-46	0.522346	1.26978e-18	0.0313423	0.624699
CD163	greenyellow	0.246223	9.52323e-05	-0.246223	9.52323e-05	-0.33034	1.1301e-07	0.537906	7.50545e-20	0.441792	3.55475e-13	0.0624967	0.328973	0.837315	6.29457e-66	0.474396	3.28898e-15	-0.152845	0.0164317
CD300A	greenyellow	0.127449	0.0458321	-0.127449	0.0458321	-0.216749	0.000619233	0.125355	0.0495469	0.203347	0.00134264	0.114126	0.0739831	0.851646	2.07675e-70	0.629499	1.4761e-28	-0.0126129	0.843964
CD74	greenyellow	-0.0609314	0.341255	0.0609314	0.341255	-0.0398369	0.534019	0.184081	0.00376401	0.321797	2.47782e-07	-0.107969	0.0910777	0.759536	1.78886e-47	0.57019	1.30043e-22	-0.239385	0.000150198
CHST11	greenyellow	-0.214345	0.000713935	0.214345	0.000713935	0.0319244	0.618278	0.364245	3.9244e-09	0.692149	2.05476e-36	-0.329538	1.21785e-07	0.784462	1.53444e-52	0.419678	6.4831e-12	-0.491098	2.4454e-16
CLEC4A	greenyellow	-0.314754	4.64881e-07	0.314754	4.64881e-07	0.228377	0.000304365	0.0046245	0.942472	0.419636	6.51773e-12	-0.355001	1.02074e-08	0.648119	1.06339e-30	0.204374	0.00126751	-0.379089	7.92392e-10
CPVL	greenyellow	0.167679	0.00840793	-0.167679	0.00840793	-0.232318	0.000237273	0.3944	1.39542e-10	0.358182	7.37167e-09	0.0111827	0.861468	0.772006	6.2868e-50	0.491301	2.36721e-16	-0.132592	0.0376901
CTSL1	greenyellow	0.294696	2.55796e-06	-0.294696	2.55796e-06	-0.46027	2.65977e-14	0.620448	1.44193e-27	0.458941	3.22207e-14	0.0991206	0.12101	0.784638	1.40548e-52	0.456641	4.48069e-14	-0.139653	0.0285269
CXorf21	greenyellow	0.351198	1.49937e-08	-0.351198	1.49937e-08	-0.415149	1.14512e-11	0.220471	0.000495259	0.0519365	0.417371	0.311784	6.03252e-07	0.738202	1.32529e-43	0.703364	4.89393e-38	0.160718	0.0115913
CYBB	greenyellow	0.0759577	0.235228	-0.0759577	0.235228	-0.197435	0.00186101	0.397761	9.41534e-11	0.495955	1.11797e-16	-0.0679276	0.288598	0.926045	3.04723e-105	0.568292	1.92703e-22	-0.248967	7.9023e-05
DSE	greenyellow	-0.0617415	0.334863	0.0617415	0.334863	-0.104203	0.103001	0.575847	3.96664e-23	0.749455	1.34859e-45	-0.270527	1.69316e-05	0.710351	4.35868e-39	0.30716	8.99933e-07	-0.484173	7.30895e-16
EVI2A	greenyellow	0.453913	6.60532e-14	-0.453913	6.60532e-14	-0.523506	1.03354e-18	0.186874	0.00326053	-0.0766259	0.231123	0.420145	6.11063e-12	0.729919	3.3446e-42	0.758097	3.35976e-47	0.2972	2.08182e-06
FAM26F	greenyellow	0.0718227	0.261774	-0.0718227	0.261774	-0.108119	0.0906249	-0.01114	0.861991	0.0535286	0.403218	0.0893546	0.162375	0.633645	5.06588e-29	0.583267	8.06908e-24	0.026547	0.678635
FCER1G	greenyellow	0.0102729	0.872639	-0.0102729	0.872639	-0.0922093	0.149315	0.181248	0.00434529	0.340737	4.2064e-08	-0.0628723	0.326069	0.898141	4.85477e-89	0.470142	6.23529e-15	-0.161389	0.0112438
FCGR2A	greenyellow	-0.364935	3.64949e-09	0.364935	3.64949e-09	0.240437	0.000140145	0.130169	0.0413587	0.568264	1.93833e-22	-0.432439	1.2454e-12	0.69837	2.6408e-37	0.119549	0.061175	-0.493484	1.66728e-16
FPR3	greenyellow	0.0328163	0.608497	-0.0328163	0.608497	-0.104686	0.101407	0.138158	0.0302893	0.292275	3.11582e-06	-0.0239071	0.709065	0.870689	3.72629e-77	0.450127	1.12541e-13	-0.111623	0.080587
GPNMB	greenyellow	0.307249	8.9305e-07	-0.307249	8.9305e-07	-0.454034	6.49329e-14	0.609973	1.84082e-26	0.464426	1.4524e-14	0.127173	0.046308	0.819604	5.89144e-61	0.483081	8.66655e-16	-0.102438	0.108997
GPR183	greenyellow	0.237653	0.000168223	-0.237653	0.000168223	-0.372918	1.5563e-09	0.670808	1.60309e-33	0.492734	1.88119e-16	0.00604655	0.924828	0.716397	5.07117e-40	0.570448	1.23241e-22	-0.24737	8.81089e-05
GPR34	greenyellow	0.470541	5.87452e-15	-0.470541	5.87452e-15	-0.521768	1.40644e-18	0.301784	1.42066e-06	-0.0184818	0.773022	0.370184	2.08916e-09	0.725927	1.51945e-41	0.594743	6.33371e-25	0.237496	0.00016995
GPR65	greenyellow	0.140089	0.0280298	-0.140089	0.0280298	-0.245887	9.74175e-05	0.204552	0.00125488	0.213925	0.000731806	0.0717682	0.262137	0.728207	6.42318e-42	0.616804	3.53452e-27	-0.0832429	0.193182
HCK	greenyellow	0.3109	6.51525e-07	-0.3109	6.51525e-07	-0.361047	5.48154e-09	0.194712	0.00215646	0.133613	0.0362277	0.260834	3.44127e-05	0.78227	4.55025e-52	0.626429	3.22436e-28	0.128168	0.0446126
HLA-DMA	greenyellow	0.100711	0.115129	-0.100711	0.115129	-0.189573	0.00283287	0.180477	0.00451695	0.178607	0.00495866	0.0672019	0.293792	0.746006	5.64653e-45	0.605552	5.2435e-26	-0.074023	0.247403
HLA-DMB	greenyellow	0.175942	0.00565576	-0.175942	0.00565576	-0.258018	4.20704e-05	0.0892906	0.162677	0.0618845	0.333743	0.17328	0.00643824	0.815393	7.45231e-60	0.702559	6.43615e-38	0.055348	0.3874
HLA-DPA1	greenyellow	0.226621	0.000339615	-0.226621	0.000339615	-0.332439	9.28401e-08	0.290961	3.46538e-06	0.199733	0.00164102	0.155896	0.0143787	0.843442	8.67562e-68	0.672925	8.48793e-34	0.00666503	0.917165
HLA-DPB1	greenyellow	0.329818	1.18648e-07	-0.329818	1.18648e-07	-0.429214	1.90224e-12	0.310559	6.71095e-07	0.144812	0.0231042	0.252291	6.28612e-05	0.825969	1.11863e-62	0.731387	1.90439e-42	0.0877661	0.170003
HLA-DQA1	greenyellow	0.240875	0.000136152	-0.240875	0.000136152	-0.303904	1.18789e-06	0.0745772	0.243872	0.00606535	0.924595	0.250579	7.07512e-05	0.737862	1.51651e-43	0.714117	1.14894e-39	0.161248	0.0113159
HLA-DRB1	greenyellow	0.10574	0.0979937	-0.10574	0.0979937	-0.207847	0.0010409	0.258364	4.10478e-05	0.266575	2.26842e-05	0.0476097	0.457271	0.826798	6.59783e-63	0.61281	9.32126e-27	-0.10008	0.117434
IFI30	greenyellow	-0.359028	6.75619e-09	0.359028	6.75619e-09	0.273738	1.33058e-05	-0.0236645	0.711886	0.449853	1.16944e-13	-0.347334	2.20441e-08	0.611142	1.39171e-26	0.254622	5.34423e-05	-0.377865	9.06952e-10
ITGAM	greenyellow	-0.014258	0.823925	0.014258	0.823925	-0.132126	0.0383726	0.553878	3.52113e-21	0.643953	3.30311e-30	-0.235578	0.00019248	0.760854	1.00082e-47	0.274436	1.26218e-05	-0.451888	8.79105e-14
ITGB2	greenyellow	-0.0762698	0.233305	0.0762698	0.233305	-0.0437513	0.494579	0.250029	7.34797e-05	0.473048	4.03156e-15	-0.163818	0.0100615	0.905369	9.64519e-93	0.550768	6.47107e-21	-0.304419	1.13713e-06
LAPTM5	greenyellow	-0.0130038	0.839193	0.0130038	0.839193	-0.12082	0.0584536	0.223545	0.000410682	0.426756	2.61883e-12	-0.0685036	0.284519	0.914049	1.32847e-97	0.669344	2.48003e-33	-0.197458	0.00185866
LCP2	greenyellow	0.0909922	0.154782	-0.0909922	0.154782	-0.186331	0.00335349	0.15518	0.0148391	0.263467	2.84594e-05	0.0589138	0.35751	0.819514	6.22363e-61	0.688127	7.53101e-36	-0.0650636	0.309457
LGMN	greenyellow	0.287033	4.74746e-06	-0.287033	4.74746e-06	-0.389521	2.45056e-10	0.357625	7.80568e-09	0.203085	0.00136252	0.213926	0.000731771	0.637813	1.70048e-29	0.434014	1.01114e-12	0.0605615	0.344199
[truncated: 2,871 more rows]
