# Supplementary material for: Identification of colon tumor marker NKD1 via integrated bioinformatics analysis and experimental validation
Source: Cancer Med. 2021 Sep 21;10(20):7383–94. doi: 10.1002/cam4.4224 (PMC8525156; doi:10.1002/cam4.4224)
Supplement: Supplementary file 5 — Table S5 [file CAM4-10-7383-s011.xls]

## Sheet: GS_MM
Supplementary Table ST5. All the module genes of GSE37182 Dataset.
probes	moduleColor	GS.Normal	p.GS.Normal	GS.Tumor	p.GS.Tumor	MMblue	p.MMblue	MMpink	p.MMpink	MMturquoise	p.MMturquoise	MMred	p.MMred	MMyellow	p.MMyellow	MMbrown	p.MMbrown	MMblack	p.MMblack	MMgreen	p.MMgreen	MMgrey	p.MMgrey
ABHD14B	black	0.213605	0.00490011	-0.213605	0.00490011	-0.134879	0.0777174	-0.381705	2.38541e-07	-0.256965	0.000666971	0.10995	0.151054	0.594093	8.66226e-18	0.379282	2.88212e-07	0.718415	1.34911e-28	0.455503	3.42088e-10	-0.178755	0.0189667
ACAA1	black	0.290761	0.000109089	-0.290761	0.000109089	-0.242872	0.00132635	-0.445035	9.55472e-10	-0.30278	5.41053e-05	0.14559	0.0566979	0.540703	1.91112e-14	0.687815	1.96552e-25	0.765862	1.97975e-34	0.702337	6.95722e-27	-0.0432952	0.572798
ACTN4	black	0.0684441	0.372319	-0.0684441	0.372319	-0.0653297	0.394518	-0.154901	0.042462	-0.340738	4.79033e-06	0.201059	0.00817624	0.688802	1.57603e-25	0.344956	3.58485e-06	0.8817	2.40172e-57	0.481175	2.36629e-11	-0.23922	0.00157512
ALCAM	black	-0.0829815	0.279153	0.0829815	0.279153	0.0429452	0.575908	-0.0486659	0.526101	0.158831	0.0374262	-0.200218	0.00845338	-0.383631	2.05011e-07	-0.21124	0.00540848	-0.563445	8.51736e-16	-0.22987	0.00241761	0.15189	0.0466964
ALDH1B1	black	-0.158524	0.0378	0.158524	0.0378	0.165754	0.0297768	0.249855	0.000948027	0.302047	5.65206e-05	-0.402966	4.24194e-08	-0.585416	3.33517e-17	-0.445999	8.70482e-10	-0.696569	2.68624e-26	-0.518181	3.33105e-13	0.0363113	0.636283
APOLD1	black	-0.118931	0.120204	0.118931	0.120204	0.112353	0.142267	0.382657	2.21365e-07	0.24557	0.00116626	-0.09229	0.228544	-0.462488	1.69034e-10	-0.318396	2.0758e-05	-0.625217	4.84111e-20	-0.411959	1.96855e-08	0.0945389	0.217356
ARHGDIA	black	0.0465256	0.544477	-0.0465256	0.544477	-0.0083559	0.913369	-0.0680763	0.3749	-0.303484	5.18772e-05	0.191461	0.0118694	0.62028	1.1458e-19	0.241174	0.00143717	0.82632	3.02326e-44	0.380156	2.69245e-07	-0.301066	5.99108e-05
ASS1	black	-0.132238	0.0837654	0.132238	0.0837654	0.16931	0.0263952	-0.250806	0.000905001	-0.534872	4.0882e-14	0.0164231	0.830679	0.324644	1.39343e-05	0.311452	3.19947e-05	0.73286	3.06606e-30	0.585809	3.14048e-17	-0.213394	0.00494369
BCAR1	black	-0.0985192	0.198521	0.0985192	0.198521	0.0906984	0.236704	-0.100116	0.191309	-0.423993	6.79819e-09	-0.0589579	0.442335	0.435719	2.31581e-09	0.256637	0.000678018	0.825409	4.52608e-44	0.466685	1.09815e-10	-0.25172	0.000865311
BCL3	black	-0.145425	0.0569812	0.145425	0.0569812	0.106788	0.163232	0.0236007	0.75861	-0.342506	4.24432e-06	0.174279	0.0222244	0.448619	6.74859e-10	0.0700664	0.361067	0.663559	3.44024e-23	0.264308	0.000459001	-0.234776	0.00193488
BMI1	black	0.0417176	0.586876	-0.0417176	0.586876	-0.120833	0.114347	0.315839	2.43721e-05	0.599564	3.62489e-18	-0.133486	0.0808627	-0.587952	2.25837e-17	-0.425787	5.78088e-09	-0.795741	7.24489e-39	-0.696051	3.02791e-26	0.0963707	0.208535
BRSK1	black	0.11376	0.137305	-0.11376	0.137305	-0.17129	0.0246594	0.0314811	0.681833	-0.135611	0.0761043	0.281807	0.000180316	0.529382	8.25574e-14	0.337822	5.83854e-06	0.632023	1.4391e-20	0.293829	9.14794e-05	-0.185026	0.0151024
C11orf56	black	0.272825	0.000293558	-0.272825	0.000293558	-0.261493	0.000530363	-0.556013	2.41624e-15	-0.295286	8.4082e-05	0.0523135	0.495524	0.632865	1.23602e-20	0.670422	8.38176e-24	0.788722	9.25678e-38	0.707197	2.17303e-27	-0.170405	0.0254229
C19orf21	black	0.0322689	0.67432	-0.0322689	0.67432	0.0236249	0.75837	-0.345942	3.34778e-06	-0.541001	1.83747e-14	0.0936172	0.221893	0.592713	1.07622e-17	0.54797	7.25565e-15	0.863691	1.84158e-52	0.778577	3.11372e-36	-0.168536	0.0271019
C1orf19	black	-0.141481	0.0641262	0.141481	0.0641262	0.166436	0.0291011	0.352926	2.04902e-06	0.376814	3.48924e-07	-0.219185	0.00386668	-0.582742	5.01305e-17	-0.559476	1.49116e-15	-0.775492	8.74261e-36	-0.637495	5.30863e-21	0.175895	0.020997
C5orf13	black	0.0374456	0.625773	-0.0374456	0.625773	-0.0990531	0.196088	0.561025	1.19944e-15	0.626797	3.66277e-20	-0.115524	0.131276	-0.520849	2.40048e-13	-0.432855	3.0241e-09	-0.794216	1.27053e-38	-0.700665	1.03279e-26	0.178511	0.0191329
C5orf32	black	0.248509	0.00101219	-0.248509	0.00101219	-0.249386	0.000969966	-0.552667	3.83142e-15	-0.312924	2.92163e-05	0.0994887	0.194119	0.475546	4.33272e-11	0.684462	4.13508e-25	0.740384	3.86907e-31	0.728049	1.11093e-29	-0.0407451	0.595633
C6orf136	black	0.359637	1.26409e-06	-0.359637	1.26409e-06	-0.297192	7.52496e-05	-0.577108	1.16847e-16	-0.318429	2.07146e-05	0.215755	0.00447586	0.692313	7.13203e-26	0.766236	1.7588e-34	0.864705	1.02105e-52	0.790595	4.73553e-38	-0.118289	0.122233
C6orf160	black	-0.221177	0.00354825	0.221177	0.00354825	0.240336	0.00149489	0.145446	0.0569458	0.0202904	0.791632	-0.0318834	0.677993	-0.372116	4.99883e-07	-0.363724	9.36923e-07	-0.482734	1.99752e-11	-0.266381	0.000412245	0.181217	0.0173575
C7orf43	black	0.239806	0.00153253	-0.239806	0.00153253	-0.235764	0.00184895	-0.359465	1.28007e-06	-0.318096	2.11542e-05	0.286476	0.000139041	0.779421	2.34036e-36	0.593853	8.99639e-18	0.895735	9.68889e-62	0.6271	3.47122e-20	-0.171746	0.0242741
CARD10	black	-0.224863	0.00302074	0.224863	0.00302074	0.24434	0.00123691	-0.265719	0.000426679	-0.671803	6.28063e-24	-0.0261266	0.733701	0.409819	2.36807e-08	0.327039	1.1932e-05	0.821536	2.45044e-43	0.720817	7.3111e-29	-0.270191	0.000337607
CBLC	black	-0.0932878	0.223531	0.0932878	0.223531	0.161804	0.0339591	-0.571213	2.78458e-16	-0.677737	1.78434e-24	-0.0377918	0.622581	0.458723	2.4766e-10	0.456299	3.15939e-10	0.768327	9.03807e-35	0.83697	2.25795e-46	-0.032086	0.676062
CD44	black	-0.305974	4.46729e-05	0.305974	4.46729e-05	0.277538	0.000227797	0.223687	0.00318077	0.0109976	0.886144	-0.0366276	0.633345	-0.506905	1.28988e-12	-0.399099	5.86041e-08	-0.611283	5.29848e-19	-0.275462	0.000254867	0.374881	4.04837e-07
CDA	black	0.189599	0.0127359	-0.189599	0.0127359	-0.169808	0.0259496	-0.170206	0.0255976	-0.259242	0.000594655	0.0607309	0.42871	0.46789	9.69212e-11	0.576216	1.33401e-16	0.735177	1.63335e-30	0.56484	6.9823e-16	-0.108477	0.156636
CLN3	black	-0.0103561	0.892744	0.0103561	0.892744	0.0922769	0.228611	-0.364922	8.57438e-07	-0.558205	1.78135e-15	0.102907	0.179161	0.477707	3.43912e-11	0.430994	3.59184e-09	0.817277	1.49849e-42	0.706127	2.81307e-27	-0.0421283	0.583196
CLPTM1	black	0.232485	0.0021482	-0.232485	0.0021482	-0.219556	0.00380554	-0.216127	0.00440575	-0.0971252	0.204978	0.208331	0.00609782	0.556331	2.31197e-15	0.289012	0.000120501	0.731671	4.22609e-30	0.263233	0.000485137	-0.22012	0.0037142
CNBP	black	0.0334785	0.662846	-0.0334785	0.662846	-0.0436328	0.569806	0.153697	0.0441152	0.47393	5.1439e-11	-0.143481	0.0604156	-0.571216	2.78315e-16	-0.357235	1.50461e-06	-0.80977	3.25965e-41	-0.590138	1.60939e-17	0.00287883	0.970102
COMTD1	black	-0.0606194	0.429559	0.0606194	0.429559	0.176808	0.020329	-0.238761	0.00160917	-0.575076	1.57943e-16	0.134316	0.0789748	0.567177	4.99569e-16	0.339532	5.20008e-06	0.828016	1.41822e-44	0.66132	5.40891e-23	-0.189506	0.0127804
COPE	black	-0.192131	0.0115709	0.192131	0.0115709	0.229186	0.00249302	0.0481776	0.530266	-0.316495	2.33928e-05	0.00858948	0.910958	0.112091	0.143205	-0.0827944	0.280242	0.582427	5.25828e-17	0.142804	0.0616512	-0.267439	0.000390127
COX7B	black	0.227935	0.00263644	-0.227935	0.00263644	-0.178543	0.0191111	-0.159656	0.0364349	0.28005	0.000198612	-0.0774137	0.312791	-0.358267	1.39636e-06	0.142544	0.0621319	-0.482463	2.05725e-11	-0.094368	0.218192	0.140113	0.0667701
CTNNAL1	black	0.0235208	0.759403	-0.0235208	0.759403	-0.0082094	0.914883	0.434608	2.56917e-09	0.576977	1.19145e-16	-0.271028	0.000322987	-0.619274	1.36308e-19	-0.456155	3.20512e-10	-0.762919	4.98674e-34	-0.714514	3.60091e-28	0.10418	0.173814
CTSA	black	0.15189	0.0466956	-0.15189	0.0466956	-0.160665	0.0352533	-0.237482	0.00170779	-0.324788	1.38058e-05	0.165958	0.0295729	0.509876	9.0725e-13	0.616779	2.09135e-19	0.730708	5.4725e-30	0.645115	1.27957e-21	-0.101075	0.18707
CTSD	black	0.225302	0.00296287	-0.225302	0.00296287	-0.234034	0.00200177	-0.13732	0.072443	-0.162482	0.0332071	0.187031	0.0140214	0.406097	3.25545e-08	0.513138	6.14052e-13	0.750849	1.92354e-32	0.464161	1.42432e-10	-0.225639	0.00291908
CYorf15A	black	-0.0541301	0.480655	0.0541301	0.480655	0.0682992	0.373335	-0.00687002	0.928729	-0.00779157	0.9192	0.0535475	0.485397	-0.243705	0.00127489	-0.0587242	0.444149	-0.369243	6.21063e-07	-0.00660981	0.931422	0.876008	1.01446e-55
DEPDC6	black	-0.175693	0.0211467	0.175693	0.0211467	0.173144	0.0231232	0.0468415	0.541745	0.256032	0.000698861	-0.507101	1.26037e-12	-0.499597	3.02145e-12	-0.511153	7.79103e-13	-0.574266	1.77984e-16	-0.552613	3.85989e-15	-0.259517	0.000586443
DGAT1	black	0.103811	0.175353	-0.103811	0.175353	-0.0633464	0.409059	-0.477612	3.47442e-11	-0.485203	1.52457e-11	0.153794	0.0439798	0.682697	6.09332e-25	0.525911	1.2789e-13	0.887254	5.14599e-59	0.705546	3.23519e-27	-0.167782	0.0278055
DNM2	black	0.180491	0.0178197	-0.180491	0.0178197	-0.154547	0.0429429	-0.405307	3.48103e-08	-0.435584	2.3453e-09	0.276729	0.000238012	0.785097	3.32269e-37	0.608935	7.83904e-19	0.953315	2.52498e-90	0.748253	4.10608e-32	-0.129341	0.0908315
DOCK11	black	-0.0208722	0.785799	0.0208722	0.785799	-0.0533137	0.487307	0.28569	0.000145311	0.448815	6.6205e-10	0.0988695	0.196922	-0.403339	4.11081e-08	-0.410031	2.32517e-08	-0.726261	1.77996e-29	-0.600851	2.94629e-18	0.0424212	0.580578
EFNB1	black	-0.0965294	0.207783	0.0965294	0.207783	0.136636	0.0738909	-0.295598	8.25758e-05	-0.565991	5.92272e-16	0.00798849	0.917165	0.575036	1.58856e-16	0.351521	2.26382e-06	0.833909	9.55887e-46	0.641652	2.45515e-21	-0.20713	0.00640486
EIF1AY	black	0.0941804	0.219112	-0.0941804	0.219112	-0.0806476	0.292944	0.0374485	0.625747	0.158729	0.0375495	0.0922507	0.228743	-0.202697	0.00765984	0.0199925	0.794622	-0.386222	1.66962e-07	-0.0617448	0.421028	0.914399	1.14263e-68
ELMO3	black	-0.125412	0.101162	0.125412	0.101162	0.169228	0.0264694	-0.421193	8.73881e-09	-0.695465	3.46636e-26	0.0916865	0.231615	0.585669	3.20865e-17	0.435166	2.43877e-09	0.883	9.94469e-58	0.821715	2.2682e-43	-0.158775	0.0374939
ELOVL5	black	0.0310977	0.685502	-0.0310977	0.685502	-0.0596667	0.436859	0.54868	6.59161e-15	0.553769	3.29355e-15	0.113944	0.136666	-0.427001	5.17723e-09	-0.411321	2.08035e-08	-0.700736	1.01561e-26	-0.684685	3.93727e-25	0.0738608	0.335584
ESPN	black	0.144962	0.0577845	-0.144962	0.0577845	-0.0944354	0.217862	-0.312412	3.01558e-05	-0.37575	3.78723e-07	0.131412	0.0857341	0.562013	1.0433e-15	0.542531	1.50119e-14	0.807859	6.98257e-41	0.624981	5.04688e-20	-0.171788	0.0242386
ESRRA	black	-0.0584483	0.446296	0.0584483	0.446296	0.134899	0.0776711	-0.465791	1.20444e-10	-0.648759	6.38806e-22	0.0340166	0.657767	0.530506	7.15625e-14	0.471309	6.78164e-11	0.844623	5.35162e-48	0.79498	9.59395e-39	-0.195966	0.00998474
FAAH	black	0.111458	0.145492	-0.111458	0.145492	-0.0275933	0.719362	-0.559459	1.49463e-15	-0.534444	4.32059e-14	0.14733	0.0537732	0.678118	1.64442e-24	0.562524	9.70597e-16	0.792751	2.17015e-38	0.810208	2.73294e-41	-0.0363919	0.635534
FAM53C	black	-0.0910601	0.234832	0.0910601	0.234832	0.0629247	0.41219	0.228824	0.00253374	0.392091	1.04176e-07	-0.249947	0.000943806	-0.507013	1.27352e-12	-0.467209	1.04012e-10	-0.788851	8.8403e-38	-0.600274	3.23341e-18	0.191169	0.012002
GIPC1	black	0.331446	8.93879e-06	-0.331446	8.93879e-06	-0.281389	0.00018452	-0.344891	3.60099e-06	-0.225142	0.00298382	0.174987	0.0216789	0.610277	6.26964e-19	0.662454	4.3033e-23	0.882537	1.36305e-57	0.624914	5.1066e-20	-0.184861	0.0151945
GLYCTK	black	0.0248807	0.745955	-0.0248807	0.745955	0.00714731	0.925861	-0.352889	2.0544e-06	-0.481566	2.26815e-11	0.13584	0.0756035	0.68497	3.69725e-25	0.430539	3.74531e-09	0.830664	4.27483e-45	0.645048	1.29601e-21	-0.28234	0.000175081
GPC4	black	-0.123667	0.106038	0.123667	0.106038	0.100681	0.188804	0.201027	0.0081866	0.39886	5.97783e-08	-0.414645	1.55838e-08	-0.60546	1.39129e-18	-0.502769	2.09329e-12	-0.692019	7.62448e-26	-0.623373	6.69095e-20	0.0590555	0.441579
GRAMD4	black	0.292156	0.000100726	-0.292156	0.000100726	-0.266259	0.000414865	-0.431329	3.48254e-09	-0.287464	0.000131523	0.212917	0.00504349	0.620593	1.0853e-19	0.69434	4.48909e-26	0.833443	1.18782e-45	0.699772	1.27377e-26	-0.259987	0.000572639
GRP	black	-0.105786	0.16724	0.105786	0.16724	0.0228669	0.765895	0.602152	2.38684e-18	0.436571	2.13808e-09	-0.183903	0.0157392	-0.443662	1.0905e-09	-0.401415	4.83142e-08	-0.542288	1.55016e-14	-0.543707	1.28422e-14	0.0311237	0.685253
GSPT2	black	-0.027399	0.721256	0.027399	0.721256	0.052027	0.497891	0.116301	0.128684	0.228239	0.00260084	-0.0309463	0.686953	-0.347654	2.97147e-06	-0.246251	0.00112878	-0.492167	7.03283e-12	-0.348953	2.71312e-06	-0.0513682	0.503357
GTF2IP1	black	-0.147215	0.0539622	0.147215	0.0539622	0.0740463	0.334368	0.294356	8.87362e-05	0.458027	2.65649e-10	-0.410966	2.1452e-08	-0.717394	1.74719e-28	-0.539149	2.34372e-14	-0.785802	2.59586e-37	-0.690756	1.01516e-25	0.0280884	0.714543
H1F0	black	-0.0937081	0.221443	0.0937081	0.221443	0.0761907	0.32052	0.0055495	0.942402	-0.180493	0.0178178	-0.168717	0.0269354	0.0609154	0.427306	0.107508	0.160396	0.282532	0.000173238	0.215552	0.0045144	-0.103792	0.175431
HBEGF	black	0.0114886	0.881098	-0.0114886	0.881098	-0.0875893	0.253228	-0.014369	0.851596	-0.12635	0.0986158	0.0721569	0.346882	0.260476	0.000558588	0.260091	0.000569615	0.321288	1.72792e-05	0.246958	0.00109099	-0.0549483	0.474037
HLA-F	black	-0.011757	0.878341	0.011757	0.878341	0.00883964	0.908376	-0.138823	0.0693428	-0.430372	3.80337e-09	0.460933	1.98041e-10	0.405692	3.36916e-08	0.365098	8.46331e-07	0.699015	1.52066e-26	0.539988	2.09945e-14	-0.223914	0.00314924
HLA-G	black	0.187543	0.0137564	-0.187543	0.0137564	-0.135121	0.077181	-0.327582	1.15179e-05	-0.28809	0.00012696	0.392988	9.68542e-08	0.398182	6.32304e-08	0.452245	4.72739e-10	0.571359	2.7259e-16	0.51113	7.81176e-13	-0.296145	7.99869e-05
HLA-H	black	0.0157258	0.837767	-0.0157258	0.837767	0.00941447	0.902446	-0.141719	0.0636755	-0.348141	2.87186e-06	0.403052	4.21119e-08	0.362858	9.9867e-07	0.283704	0.00016233	0.609306	7.36975e-19	0.427341	5.01951e-09	-0.238206	0.00165133
HNRNPA0	black	-0.16151	0.0342894	0.16151	0.0342894	0.163259	0.0323638	0.272299	0.000301903	0.364043	9.15095e-07	-0.283265	0.000166338	-0.775698	8.16355e-36	-0.551089	4.75325e-15	-0.892446	1.1756e-60	-0.633006	1.20488e-20	0.179893	0.0182078
HOXA9	black	-0.12065	0.114902	0.12065	0.114902	0.130353	0.0883116	0.0752076	0.326822	0.0945777	0.217166	-0.250992	0.000896796	-0.319129	1.98186e-05	-0.227346	0.00270652	-0.33868	5.50964e-06	-0.206009	0.00670349	-0.213253	0.00497302
IGSF9	black	0.393725	9.12097e-08	-0.393725	9.12097e-08	-0.359598	1.26772e-06	-0.42949	4.12434e-09	-0.180156	0.0180357	0.185816	0.0146677	0.652021	3.40231e-22	0.774878	1.0715e-35	0.775655	8.28049e-36	0.674008	3.94825e-24	-0.231187	0.00227829
IL33	black	-0.112067	0.14329	0.112067	0.14329	0.056679	0.460204	0.149067	0.050978	0.251221	0.000886799	-0.226637	0.00279301	-0.496704	4.20871e-12	-0.325148	1.34883e-05	-0.578809	9.06537e-17	-0.3673	7.18437e-07	0.410805	2.17526e-08
INF2	black	0.0276715	0.718599	-0.0276715	0.718599	0.0163628	0.831291	-0.36114	1.13278e-06	-0.496611	4.25354e-12	0.0964343	0.208234	0.649747	5.28314e-22	0.407914	2.78835e-08	0.923498	1.20243e-72	0.643417	1.76302e-21	-0.213791	0.0048621
IRF1	black	-0.0991696	0.19556	0.0991696	0.19556	0.0819222	0.285357	0.047064	0.539825	-0.314738	2.61062e-05	0.378642	3.02923e-07	0.436715	2.1093e-09	0.114749	0.133899	0.558049	1.82056e-15	0.263758	0.000472205	-0.175404	0.0213631
ITGA1	black	0.00212019	0.977979	-0.00212019	0.977979	-0.114403	0.135083	0.556843	2.15334e-15	0.678157	1.63044e-24	-0.235171	0.0019001	-0.538525	2.54324e-14	-0.485275	1.51261e-11	-0.733572	2.52819e-30	-0.793617	1.58209e-38	0.120249	0.116124
KDELC2	black	-0.228181	0.0026076	0.228181	0.0026076	0.239577	0.00154902	0.585406	3.34058e-17	0.301232	5.93242e-05	-0.228292	0.00259474	-0.636447	6.43558e-21	-0.536081	3.49602e-14	-0.728607	9.58262e-30	-0.588302	2.13953e-17	0.116701	0.127367
KIAA0644	black	-0.172621	0.0235483	0.172621	0.0235483	0.177542	0.0198059	0.109243	0.153712	0.0483076	0.529156	-0.239863	0.00152839	-0.461078	1.95131e-10	-0.260042	0.000571048	-0.508966	1.01077e-12	-0.182266	0.0167089	0.277853	0.000223922
LGALS9	black	0.101108	0.186925	-0.101108	0.186925	-0.0463933	0.545623	-0.383185	2.12342e-07	-0.500491	2.72558e-12	0.234926	0.00192154	0.576341	1.30945e-16	0.54809	7.1389e-15	0.859691	1.80109e-51	0.744504	1.2078e-31	-0.143667	0.0600811
LOC113230	black	-0.098776	0.197348	0.098776	0.197348	0.161195	0.0346455	-0.458635	2.49863e-10	-0.590349	1.55754e-17	-0.0835574	0.275818	0.430197	3.86502e-09	0.309316	3.64711e-05	0.791397	3.54652e-38	0.65599	1.56442e-22	-0.223731	0.0031746
LOC642989	black	-0.154113	0.0435377	0.154113	0.0435377	0.153816	0.0439488	0.246756	0.00110166	0.209117	0.0059043	0.0520818	0.497438	-0.459869	2.20601e-10	-0.466543	1.1144e-10	-0.649183	5.88877e-22	-0.468488	9.10761e-11	-0.0226105	0.768445
LOC91461	black	0.0976533	0.202515	-0.0976533	0.202515	-0.104839	0.171093	-0.0540043	0.481676	0.000819097	0.991491	-0.00682808	0.929163	0.28315	0.000167405	0.0751205	0.327384	0.315562	2.47976e-05	0.110043	0.150707	-0.208836	0.00597293
LPL	black	-0.0569515	0.458046	0.0569515	0.458046	0.0489644	0.523563	0.447717	7.36837e-10	0.414456	1.58428e-08	-0.225058	0.00299496	-0.512571	6.57346e-13	-0.369173	6.24364e-07	-0.702558	6.60226e-27	-0.547807	7.41701e-15	0.195889	0.0100147
LRRC58	black	-0.177904	0.0195524	0.177904	0.0195524	0.219336	0.00384168	0.101324	0.185981	0.0856677	0.26383	-0.284126	0.000158565	-0.551861	4.27777e-15	-0.295942	8.09395e-05	-0.68532	3.42202e-25	-0.275381	0.000255975	0.359658	1.26216e-06
LYPLA2	black	-0.095528	0.212561	0.095528	0.212561	0.160926	0.0349527	-0.202587	0.0076938	-0.538718	2.47987e-14	0.0116117	0.879834	0.469842	7.90831e-11	0.281831	0.000180077	0.860763	9.84565e-52	0.577314	1.13322e-16	-0.139838	0.0673114
LYSMD2	black	-0.077496	0.312275	0.077496	0.312275	0.0635632	0.407454	0.357424	1.48413e-06	0.367716	6.96405e-07	0.228644	0.0025542	-0.457856	2.70259e-10	-0.497555	3.81881e-12	-0.730017	6.58279e-30	-0.603164	2.02497e-18	0.147957	0.0527491
MAP2K2	black	0.157426	0.0391657	-0.157426	0.0391657	-0.108435	0.156798	-0.187589	0.0137326	-0.278447	0.000216799	0.176715	0.0203963	0.67105	7.35262e-24	0.375324	3.91307e-07	0.884618	3.26842e-58	0.47105	6.96824e-11	-0.229002	0.00251364
MMD	black	-0.0224756	0.769788	0.0224756	0.769788	-0.0391653	0.609983	0.462943	1.61354e-10	0.558887	1.61945e-15	-0.136831	0.0734751	-0.529196	8.45186e-14	-0.491613	7.48444e-12	-0.727252	1.37138e-29	-0.729639	7.28091e-30	0.164263	0.0313003
MOGAT3	black	0.219458	0.00382165	-0.219458	0.00382165	-0.191462	0.0118692	-0.351154	2.32337e-06	-0.316603	2.32352e-05	0.160101	0.0359094	0.714294	3.80357e-28	0.588563	2.05512e-17	0.815121	3.68139e-42	0.636954	5.86376e-21	-0.212297	0.00517576
MTA2	black	-0.146941	0.0544162	0.146941	0.0544162	0.189856	0.0126128	-0.0456122	0.552414	-0.378607	3.0374e-07	0.149703	0.0499858	0.468424	9.16903e-11	-0.029077	0.704955	0.639825	3.45022e-21	0.241376	0.00142355	-0.196748	0.009686
MUC17	black	0.0869202	0.256886	-0.0869202	0.256886	-0.130081	0.0889835	-0.204761	0.00705069	-0.283594	0.000163325	0.158923	0.0373145	0.485841	1.42139e-11	0.468485	9.11102e-11	0.636036	6.93922e-21	0.542526	1.50204e-14	0.0649882	0.396999
MVP	black	0.160011	0.0360153	-0.160011	0.0360153	-0.14168	0.0637485	-0.394741	8.39409e-08	-0.419726	9.95868e-09	0.17872	0.0189902	0.596787	5.65209e-18	0.616509	2.19011e-19	0.923017	2.00628e-72	0.757713	2.47344e-33	-0.207915	0.00620262
MYH14	black	0.0702455	0.359838	-0.0702455	0.359838	-0.00922489	0.904401	-0.439206	1.66777e-09	-0.524126	1.59875e-13	0.0670405	0.382227	0.6443	1.49277e-21	0.53011	7.52622e-14	0.925979	8.11825e-74	0.734925	1.74955e-30	-0.160762	0.035142
NDRG1	black	0.120558	0.115182	-0.120558	0.115182	-0.121653	0.111892	-0.173755	0.0226361	-0.208535	0.0060472	0.0640143	0.404126	0.446981	7.9148e-10	0.416479	1.32687e-08	0.669376	1.042e-23	0.452605	4.56206e-10	-0.166504	0.0290349
NOXA1	black	0.0571637	0.45637	-0.0571637	0.45637	-0.0356589	0.642362	-0.489948	9.01661e-12	-0.479595	2.80721e-11	0.0814546	0.288125	0.668429	1.26795e-23	0.436522	2.14789e-09	0.820941	3.16525e-43	0.668665	1.20746e-23	-0.0908577	0.235878
NR2F6	black	0.0994129	0.19446	-0.0994129	0.19446	-0.0185236	0.809412	-0.37355	4.48204e-07	-0.487309	1.2088e-11	0.081518	0.287749	0.534277	4.41455e-14	0.569336	3.65796e-16	0.888519	2.08451e-59	0.741346	2.95389e-31	-0.0999218	0.192175
OAF	black	0.357489	1.47718e-06	-0.357489	1.47718e-06	-0.353137	2.01844e-06	-0.207482	0.0063135	-0.119156	0.1195	0.212755	0.00507774	0.610932	5.61898e-19	0.663644	3.38138e-23	0.773097	1.92655e-35	0.545353	1.03107e-14	-0.189166	0.0129448
OGFR	black	-0.296354	7.90221e-05	0.296354	7.90221e-05	0.266772	0.000403927	0.179374	0.0185503	-0.320098	1.86376e-05	0.0995954	0.193638	0.368813	6.41461e-07	-0.230606	0.00233889	0.534864	4.09218e-14	0.034668	0.651638	-0.36801	6.81274e-07
OSBPL7	black	0.304537	4.87067e-05	-0.304537	4.87067e-05	-0.260298	0.000563646	-0.435494	2.36507e-09	-0.279417	0.000205617	0.196268	0.00986818	0.748014	4.40111e-32	0.614547	3.05749e-19	0.874038	3.54976e-55	0.65345	2.57583e-22	-0.203872	0.00730749
P2RY5	black	-0.0404677	0.598142	0.0404677	0.598142	-0.0334495	0.66312	0.0484008	0.52836	0.0877671	0.252262	0.103141	0.178171	-0.304247	4.95613e-05	-0.0659946	0.389713	-0.45767	2.75369e-10	-0.109584	0.152426	0.212596	0.00511158
PARP1	black	-0.172693	0.023489	0.172693	0.023489	0.191253	0.0119638	0.247958	0.00103955	0.234328	0.00197498	0.0992673	0.195118	-0.466804	1.08475e-10	-0.515429	4.65676e-13	-0.747566	5.01074e-32	-0.531184	6.56425e-14	0.184671	0.0153011
PARP12	black	0.0920223	0.229902	-0.0920223	0.229902	-0.132484	0.0831878	-0.243486	0.00128823	-0.348808	2.74076e-06	0.266108	0.000418139	0.658111	1.0279e-22	0.489086	9.92518e-12	0.745447	9.22207e-32	0.561163	1.1763e-15	-0.222449	0.00335751
PCDH18	black	-0.023788	0.756754	0.023788	0.756754	-0.0421069	0.583387	0.566637	5.39872e-16	0.56098	1.20699e-15	-0.145766	0.056395	-0.579866	7.73717e-17	-0.40536	3.46541e-08	-0.756054	4.08668e-33	-0.6789	1.38964e-24	0.150394	0.0489262
PCDH24	black	0.371418	5.27052e-07	-0.371418	5.27052e-07	-0.36066	1.17325e-06	-0.436976	2.05824e-09	-0.200047	0.00851076	0.155109	0.0421826	0.709919	1.12067e-27	0.711086	8.41702e-28	0.724526	2.80227e-29	0.634035	9.99704e-21	-0.0351477	0.64714
PCMTD1	black	0.0961478	0.209595	-0.0961478	0.209595	-0.192144	0.0115649	-0.0649576	0.397221	0.39356	9.24416e-08	-0.157931	0.0385321	-0.346449	3.23199e-06	-0.0898366	0.241207	-0.706896	2.33688e-27	-0.339797	5.10716e-06	0.035548	0.643397
PCSK7	black	0.212225	0.00519122	-0.212225	0.00519122	-0.219639	0.00379196	-0.463477	1.52775e-10	-0.411558	2.03811e-08	0.298443	6.99364e-05	0.755445	4.90817e-33	0.690347	1.11329e-25	0.907586	5.70901e-66	0.802358	5.97846e-40	-0.12991	0.0894076
PHGDH	black	-0.148282	0.0522259	0.148282	0.0522259	0.181726	0.0170401	0.214288	0.00476157	0.255682	0.000711168	-0.194619	0.0105183	-0.365922	7.96112e-07	-0.500197	2.81957e-12	-0.567561	4.7272e-16	-0.527815	1.00654e-13	-0.139043	0.0688985
PITPNM1	black	-0.0939707	0.220145	0.0939707	0.220145	0.104608	0.172042	-0.227037	0.00274388	-0.578557	9.41453e-17	0.302152	5.61683e-05	0.571228	2.77837e-16	0.381719	2.38275e-07	0.832274	2.04128e-45	0.681782	7.43993e-25	-0.147578	0.0533668
PLCXD1	black	0.225163	0.00298101	-0.225163	0.00298101	-0.190523	0.0122992	-0.213822	0.00485585	-0.228682	0.00254989	0.327543	1.15469e-05	0.629909	2.10437e-20	0.501763	2.35266e-12	0.627906	3.00845e-20	0.541947	1.62172e-14	0.101276	0.186188
PLSCR3	black	-0.230205	0.00238149	0.230205	0.00238149	0.132952	0.0820952	0.625619	4.5101e-20	0.343882	3.86092e-06	0.0792528	0.301399	-0.52514	1.40861e-13	-0.581687	5.88047e-17	-0.728318	1.03449e-29	-0.630279	1.96959e-20	0.380739	2.57271e-07
PNPLA2	black	0.147711	0.0531499	-0.147711	0.0531499	-0.217484	0.00415868	-0.277515	0.000228078	-0.151548	0.0471976	0.079709	0.298616	0.608657	8.20954e-19	0.31826	2.09357e-05	0.733954	2.27916e-30	0.311573	3.17575e-05	-0.409055	2.52873e-08
POLD4	black	0.283437	0.000164761	-0.283437	0.000164761	-0.25459	0.000750919	-0.452837	4.45862e-10	-0.367189	7.24381e-07	0.340505	4.86675e-06	0.673219	4.66358e-24	0.718822	1.21658e-28	0.841306	2.77609e-47	0.756715	3.34751e-33	-0.120432	0.115563
PPT1	black	-0.200488	0.00836349	0.200488	0.00836349	0.149889	0.0496989	0.485955	1.40363e-11	0.365544	8.18793e-07	-0.0329654	0.667704	-0.631778	1.50415e-20	-0.547861	7.36309e-15	-0.834932	5.92054e-46	-0.621148	9.8589e-20	0.204771	0.00704781
PRODH	black	-0.0980623	0.200621	0.0980623	0.200621	0.132452	0.0832612	-0.0772761	0.313654	-0.288633	0.000123121	0.0581123	0.448919	0.340381	4.90833e-06	0.0369423	0.630428	0.485587	1.46159e-11	0.267569	0.000387475	-0.130719	0.0874142
RHOG	black	0.113789	0.137206	-0.113789	0.137206	-0.11687	0.126811	-0.00238276	0.975252	-0.219886	0.00375183	0.461983	1.77966e-10	0.55491	2.81417e-15	0.254365	0.000759363	0.763123	4.67929e-34	0.306146	4.42114e-05	-0.163795	0.0317922
RNF19B	black	-0.0836236	0.275437	0.0836236	0.275437	0.0729103	0.341857	0.0619575	0.419427	-0.282609	0.000172502	0.00879817	0.908804	0.273642	0.000281034	0.1509	0.0481627	0.655123	1.85564e-22	0.258763	0.000609261	-0.246931	0.00109242
RPESP	black	-0.120624	0.114981	0.120624	0.114981	0.0571773	0.456263	-0.0756298	0.324106	0.170244	0.0255635	-0.290932	0.000108033	-0.328273	1.10103e-05	-0.310751	3.34035e-05	-0.442689	1.1972e-09	-0.286627	0.00013787	0.126575	0.0980106
RPL15	black	0.0518985	0.498955	-0.0518985	0.498955	-0.100119	0.191293	0.244051	0.00125406	0.571743	2.57706e-16	-0.109437	0.15298	-0.5209	2.38555e-13	-0.448923	6.55094e-10	-0.787527	1.41418e-37	-0.668081	1.36251e-23	0.112692	0.141058
RPL22	black	-0.18599	0.0145739	0.18599	0.0145739	0.264644	0.00045111	0.281652	0.000181871	0.26398	0.000466848	-0.282289	0.000175581	-0.68199	7.11097e-25	-0.566423	5.56699e-16	-0.738968	5.74368e-31	-0.56727	4.92924e-16	0.116771	0.127137
S100A16	black	-0.116441	0.128223	0.116441	0.128223	0.184414	0.0154467	-0.185596	0.0147876	-0.526503	1.18739e-13	-0.0283111	0.712379	0.332807	8.16818e-06	0.314112	2.71418e-05	0.750007	2.46191e-32	0.619436	1.3255e-19	-0.247944	0.00104027
S100A6	black	-0.0649368	0.397373	0.0649368	0.397373	0.0675717	0.378459	-0.217146	0.004219	-0.366785	7.46577e-07	0.00959828	0.900551	0.420368	9.40569e-09	0.173899	0.0225222	0.671231	7.07899e-24	0.389703	1.26353e-07	-0.0124009	0.871734
SAP30	black	-0.131415	0.0857264	0.131415	0.0857264	0.130462	0.0880425	0.264695	0.000449926	0.361377	1.11336e-06	-0.266426	0.000411273	-0.669246	1.0706e-23	-0.440194	1.51864e-09	-0.867149	2.41809e-53	-0.546929	8.34647e-15	0.149787	0.0498564
SCO2	black	-0.0968692	0.20618	0.0968692	0.20618	0.160411	0.0355474	-0.306107	4.43143e-05	-0.552734	3.79643e-15	0.115898	0.130022	0.412287	1.91346e-08	0.282747	0.000171182	0.686443	2.66771e-25	0.624531	5.4619e-20	-0.0350478	0.648076
SH3BGRL3	black	0.138055	0.0709144	-0.138055	0.0709144	-0.0799101	0.297395	-0.221787	0.00345556	-0.429124	4.2651e-09	0.354191	1.87225e-06	0.521798	2.13504e-13	0.555509	2.5907e-15	0.814369	5.02186e-42	0.695269	3.62634e-26	0.00773585	0.919776
SH3BP1	black	0.237501	0.00170631	-0.237501	0.00170631	-0.166115	0.0294177	-0.346037	3.32575e-06	-0.34017	4.97929e-06	0.279575	0.000203852	0.728372	1.01991e-29	0.541266	1.7744e-14	0.856174	1.26282e-50	0.624402	5.58738e-20	-0.173173	0.0231006
SH3D19	black	0.0743545	0.332354	-0.0743545	0.332354	-0.134547	0.078457	-0.189534	0.0127668	0.21632	0.00436995	-0.412126	1.94032e-08	-0.430464	3.77143e-09	0.131461	0.085616	-0.507039	1.26957e-12	-0.0677383	0.377282	0.189477	0.0127944
SLC20A1	black	0.217717	0.00411753	-0.217717	0.00411753	-0.180534	0.0177916	-0.0400967	0.601504	-0.122272	0.110066	0.238188	0.00165272	0.476377	3.96538e-11	0.457519	2.79569e-10	0.556582	2.23271e-15	0.437345	1.988e-09	-0.024549	0.749228
SLC22A18	black	0.254758	0.000744681	-0.254758	0.000744681	-0.187729	0.0136609	-0.419465	1.01926e-08	-0.3894	1.29481e-07	0.183464	0.015994	0.617305	1.9115e-19	0.732939	3.00135e-30	0.872195	1.12454e-54	0.818642	8.43034e-43	-0.186287	0.0144141
SLC25A1	black	0.0407146	0.595908	-0.0407146	0.595908	0.0144087	0.851191	-0.264397	0.000456897	-0.362436	1.03011e-06	0.0248308	0.746446	0.464603	1.3612e-10	0.295298	8.40235e-05	0.814568	4.62723e-42	0.461784	1.81622e-10	-0.211878	0.00526675
SLC35C1	black	-0.226408	0.00282155	0.226408	0.00282155	0.254795	0.000743295	-0.170286	0.0255274	-0.610144	6.4096e-19	0.0198889	0.795663	0.292754	9.73222e-05	0.263062	0.000489414	0.794219	1.26901e-38	0.606843	1.10817e-18	-0.291171	0.000106566
SMOC2	black	-0.0100879	0.895507	0.0100879	0.895507	0.041115	0.592295	0.115967	0.129792	0.269342	0.000353069	-0.196828	0.00965595	-0.359974	1.23351e-06	-0.27587	0.000249313	-0.563893	7.99099e-16	-0.376868	3.47479e-07	0.0435653	0.570404
SNCAIP	black	-0.176732	0.0203843	0.176732	0.0203843	0.100726	0.188605	0.172566	0.0235932	0.120561	0.115172	-0.0653631	0.394275	-0.382411	2.25678e-07	-0.260971	0.000544684	-0.58361	4.39348e-17	-0.255804	0.000706849	0.263803	0.000471113
SPRY2	black	-0.0727721	0.342775	0.0727721	0.342775	-0.0173892	0.820882	-0.104621	0.17199	0.0735226	0.337807	-0.283531	0.000163904	-0.365859	7.99874e-07	-0.00128926	0.986608	-0.396773	7.10358e-08	-0.0462404	0.54695	0.11347	0.138318
STK3	black	-0.242195	0.00136953	0.242195	0.00136953	0.198998	0.00886996	0.369956	5.88593e-07	0.29643	7.86709e-05	-0.303206	5.27478e-05	-0.564725	7.09778e-16	-0.546843	8.44363e-15	-0.739451	5.02026e-31	-0.603282	1.98643e-18	0.0454573	0.553766
STXBP2	black	-0.0971559	0.204834	0.0971559	0.204834	0.153643	0.0441906	-0.224199	0.00311011	-0.588866	1.96077e-17	0.178186	0.0193566	0.484235	1.69538e-11	0.341919	4.41875e-06	0.897853	1.8563e-62	0.654036	2.29668e-22	-0.24663	0.0011084
TMBIM1	black	0.304407	4.90894e-05	-0.304407	4.90894e-05	-0.332712	8.22015e-06	-0.286206	0.000141166	-0.14098	0.0650843	0.153778	0.0440019	0.503112	2.01143e-12	0.631574	1.56049e-20	0.689937	1.2212e-25	0.528008	9.82346e-14	-0.066883	0.383349
TMEM16A	black	-0.129262	0.0910298	0.129262	0.0910298	0.046621	0.543652	0.478007	3.33053e-11	0.374811	4.06998e-07	-0.21395	0.00482981	-0.523678	1.69061e-13	-0.388865	1.35166e-07	-0.566555	5.46292e-16	-0.507134	1.25542e-12	0.109575	0.15246
TMEM8	black	0.0499043	0.515614	-0.0499043	0.515614	-0.0439422	0.56707	-0.260632	0.000554177	-0.424278	6.62598e-09	0.0482204	0.5299	0.526498	1.18813e-13	0.487465	1.1881e-11	0.879682	9.2529e-57	0.634284	9.55352e-21	-0.260116	0.00056888
TMUB1	black	-0.0285647	0.709917	0.0285647	0.709917	0.0452169	0.555867	-0.166766	0.0287784	-0.386426	1.64273e-07	0.100094	0.191404	0.65708	1.26124e-22	0.206488	0.00657424	0.851895	1.26081e-49	0.414561	1.5698e-08	-0.280037	0.000198759
TTLL12	black	-0.215701	0.00448599	0.215701	0.00448599	0.32101	1.75887e-05	-0.32338	1.51153e-05	-0.729997	6.61846e-30	-0.0271802	0.72339	0.405433	3.44402e-08	0.311251	3.23928e-05	0.775439	8.89728e-36	0.763272	4.46662e-34	-0.0622949	0.416894
UQCRC1	black	0.442417	1.22876e-09	-0.442417	1.22876e-09	-0.386036	1.69453e-07	-0.48185	2.19914e-11	-0.13995	0.0670905	0.176679	0.0204222	0.604525	1.62164e-18	0.723553	3.60917e-29	0.770217	4.92017e-35	0.640704	2.93034e-21	-0.0619159	0.41974
VILL	black	0.419106	1.05219e-08	-0.419106	1.05219e-08	-0.39918	5.82113e-08	-0.53849	2.55488e-14	-0.242599	0.00134362	0.32068	1.79621e-05	0.746275	7.27174e-32	0.820578	3.69855e-43	0.800024	1.45642e-39	0.776259	6.77346e-36	-0.0511993	0.504764
YAP1	black	0.0154332	0.840745	-0.0154332	0.840745	-0.111531	0.145229	0.364676	8.73254e-07	0.58803	2.23142e-17	-0.268846	0.000362398	-0.522376	1.98737e-13	-0.415818	1.40621e-08	-0.782161	9.18799e-37	-0.672664	5.2418e-24	0.103199	0.177926
ZDHHC12	black	-0.188827	0.0131107	0.188827	0.0131107	0.320088	1.86501e-05	-0.376371	3.61034e-07	-0.708435	1.60946e-27	-0.0467246	0.542755	0.343076	4.08121e-06	0.281485	0.000183544	0.793799	1.48055e-38	0.700928	9.70713e-27	-0.185191	0.0150105
ZFAND2A	black	0.0381204	0.619556	-0.0381204	0.619556	-0.0185473	0.809173	0.0520582	0.497633	-0.238067	0.00166201	-0.0152936	0.842167	0.335437	6.85469e-06	0.313051	2.89885e-05	0.525427	1.35901e-13	0.373414	4.52876e-07	-0.0679204	0.375997
ABCA8	blue	0.843919	7.61289e-48	-0.843919	7.61289e-48	-0.872479	9.43067e-55	-0.13345	0.0809447	0.798666	2.43272e-39	0.270388	0.000334111	0.241051	0.00144553	0.462535	1.68223e-10	-0.182002	0.0168703	-0.192996	0.0111949	0.140638	0.0657459
ABCE1	blue	-0.742859	1.92729e-31	0.742859	1.92729e-31	0.824645	6.33604e-44	0.287126	0.000134055	-0.473491	5.38852e-11	-0.286208	0.000141153	-0.641563	2.49623e-21	-0.621621	9.08105e-20	-0.436924	2.06844e-09	-0.131201	0.0862432	0.0761243	0.320943
ABHD12B	blue	-0.480564	2.52823e-11	0.480564	2.52823e-11	0.503177	1.99624e-12	0.229016	0.00251212	-0.403541	4.04151e-08	-0.239296	0.00156948	-0.203869	0.00730852	-0.276953	0.00023514	0.194086	0.0107364	0.0858006	0.263087	0.0225609	0.768939
ABI3BP	blue	0.845978	2.70106e-48	-0.845978	2.70106e-48	-0.887641	3.90818e-59	-0.0834461	0.27646	0.783422	5.94799e-37	0.510273	8.65286e-13	0.371913	5.07641e-07	0.424518	6.48385e-09	-0.154099	0.0435569	-0.21908	0.00388411	0.187244	0.0139103
ACACB	blue	0.839264	7.50882e-47	-0.839264	7.50882e-47	-0.906093	2.08911e-65	-0.270798	0.000326953	0.726173	1.82177e-29	0.332443	8.36789e-06	0.567226	4.9607e-16	0.487432	1.1925e-11	0.0252582	0.742235	-0.14267	0.0618995	0.00211242	0.978059
ACAT1	blue	0.691873	7.88186e-26	-0.691873	7.88186e-26	-0.642643	2.03933e-21	-0.249191	0.000979219	0.541321	1.7615e-14	0.0538954	0.482562	0.0718316	0.349066	0.506456	1.35979e-12	-0.0688171	0.369713	-0.011352	0.882501	-0.116588	0.127736
ACTL6A	blue	-0.755176	5.32157e-33	0.755176	5.32157e-33	0.835304	4.96987e-46	0.344651	3.66117e-06	-0.374997	4.01261e-07	-0.488028	1.11632e-11	-0.80349	3.86429e-40	-0.700949	9.6593e-27	-0.420532	9.26951e-09	-0.247941	0.00104039	-0.0646095	0.399762
ADFP	blue	-0.390485	1.18639e-07	0.390485	1.18639e-07	0.402832	4.28979e-08	0.225831	0.00289452	-0.309096	3.69628e-05	-0.202311	0.00777905	-0.265994	0.000420614	-0.185232	0.0149877	-0.00413967	0.957018	0.0770199	0.315266	0.215259	0.00457066
ADH1A	blue	0.740728	3.51306e-31	-0.740728	3.51306e-31	-0.786272	2.20158e-37	-0.489939	9.02569e-12	0.434879	2.50504e-09	0.31083	3.32423e-05	0.458984	2.41233e-10	0.699905	1.23469e-26	0.120506	0.115341	0.20769	0.00625994	0.0547114	0.475948
ADH1B	blue	0.866483	3.59018e-53	-0.866483	3.59018e-53	-0.890327	5.62335e-60	-0.134307	0.0789954	0.808598	5.20648e-41	0.42541	5.9815e-09	0.338082	5.73704e-06	0.428302	4.59818e-09	-0.154857	0.0425221	-0.231044	0.00229315	0.089322	0.243924
ADRM1	blue	-0.628501	2.70627e-20	0.628501	2.70627e-20	0.670009	9.13582e-24	0.412522	1.8748e-08	-0.452052	4.81803e-10	-0.204024	0.00726306	-0.151424	0.0473809	-0.541531	1.71331e-14	0.249956	0.0009434	-0.100465	0.189759	-0.187425	0.0138166
AGT	blue	-0.748448	3.87999e-32	0.748448	3.87999e-32	0.751595	1.54413e-32	0.367177	7.25056e-07	-0.475177	4.50603e-11	-0.27944	0.000205358	-0.49172	7.39554e-12	-0.562651	9.53256e-16	-0.159391	0.0367514	-0.10213	0.182483	0.0520876	0.49739
AHCY	blue	-0.828888	9.57545e-45	0.828888	9.57545e-45	0.912035	1.04521e-67	0.309536	3.59845e-05	-0.589029	1.91193e-17	-0.447552	7.48757e-10	-0.529547	8.08374e-14	-0.655038	1.8868e-22	-0.0676954	0.377584	-0.0732882	0.339354	-0.192447	0.0114321
ALG5	blue	-0.628367	2.7718e-20	0.628367	2.7718e-20	0.663089	3.78377e-23	0.234507	0.0019589	-0.496276	4.4191e-12	-0.25791	0.000636015	-0.550518	5.13744e-15	-0.291772	0.000102967	-0.240013	0.00151773	0.135134	0.0771506	-0.0249403	0.745367
ANLN	blue	-0.829299	7.95112e-45	0.829299	7.95112e-45	0.918834	1.50371e-70	0.332896	8.12043e-06	-0.633932	1.01855e-20	-0.440393	1.49029e-09	-0.545868	9.62383e-15	-0.557446	1.98016e-15	-0.0860493	0.261701	0.0325134	0.671994	-0.0519219	0.498761
APOC1	blue	-0.451985	4.84995e-10	0.451985	4.84995e-10	0.38882	1.35653e-07	0.617525	1.84089e-19	-0.298732	6.87583e-05	0.290757	0.000109119	-0.110582	0.148703	-0.279505	0.000204636	0.125976	0.0996232	0.0206046	0.78848	0.0476568	0.534726
ARID3A	blue	-0.767201	1.29439e-34	0.767201	1.29439e-34	0.760723	9.84879e-34	0.342375	4.28259e-06	-0.548262	6.97498e-15	-0.20074	0.00828037	-0.35808	1.41541e-06	-0.540548	1.95056e-14	-0.0101429	0.894939	-0.047243	0.538283	-0.0973964	0.20371
ARMET	blue	-0.621621	9.08111e-20	0.621621	9.08111e-20	0.71611	2.41465e-28	0.257721	0.00064211	-0.619598	1.28902e-19	-0.0839014	0.27384	-0.277112	0.000233115	-0.332899	8.11872e-06	0.145884	0.0561947	0.208964	0.00594149	0.0959857	0.210368
ASB9	blue	-0.724581	2.7626e-29	0.724581	2.7626e-29	0.787978	1.20563e-37	0.285761	0.000144732	-0.524572	1.51228e-13	-0.280643	0.000192253	-0.546656	8.65835e-15	-0.517598	3.57696e-13	-0.245009	0.00119803	-0.0269056	0.726073	0.0659085	0.390333
ASPM	blue	-0.701256	8.98346e-27	0.701256	8.98346e-27	0.804291	2.8333e-40	0.0403373	0.599323	-0.732828	3.09251e-30	-0.291628	0.00010382	-0.403594	4.0235e-08	-0.252801	0.000820472	-0.050748	0.508531	0.322815	1.56735e-05	0.027268	0.722534
ATAD2	blue	-0.785	3.43686e-37	0.785	3.43686e-37	0.894098	3.39038e-61	0.361905	1.07108e-06	-0.585942	3.0773e-17	-0.30651	4.32481e-05	-0.540229	2.0339e-14	-0.568014	4.42798e-16	-0.159068	0.0371387	-0.0257011	0.737879	-0.0411505	0.591975
ATIC	blue	-0.819292	6.39939e-43	0.819292	6.39939e-43	0.880813	4.35793e-57	0.239588	0.00154821	-0.637593	5.21364e-21	-0.356056	1.63804e-06	-0.419295	1.03473e-08	-0.615283	2.69839e-19	-0.0209763	0.784757	0.0149924	0.845236	-0.0470186	0.540217
AURKA	blue	-0.807049	9.62312e-41	0.807049	9.62312e-41	0.922242	4.54786e-72	0.182754	0.0164148	-0.793651	1.56292e-38	-0.32403	1.4497e-05	-0.376762	3.50317e-07	-0.398387	6.21674e-08	0.149834	0.0497833	0.246843	0.00109707	-0.136584	0.0740022
AURKB	blue	-0.705909	2.9648e-27	0.705909	2.9648e-27	0.846534	2.03586e-48	0.150551	0.0486886	-0.784766	3.72908e-37	-0.192687	0.0113278	-0.243984	0.00125811	-0.31829	2.08961e-05	0.247244	0.00107604	0.325258	1.33931e-05	-0.0379039	0.621548
AXIN2	blue	-0.730238	6.20616e-30	0.730238	6.20616e-30	0.73446	1.98617e-30	0.0309437	0.686977	-0.603002	2.07897e-18	-0.444317	1.02391e-09	-0.428482	4.52336e-09	-0.422199	7.9869e-09	-0.0813553	0.288715	0.112405	0.14208	0.0286589	0.709004
BIRC5	blue	-0.687916	1.92145e-25	0.687916	1.92145e-25	0.8262	3.18953e-44	0.129515	0.0903924	-0.709556	1.22463e-27	-0.278791	0.000212779	-0.236077	0.00182251	-0.367544	7.05427e-07	0.162904	0.032747	0.220108	0.00371603	-0.0119703	0.876152
BMP7	blue	-0.594713	7.85497e-18	0.594713	7.85497e-18	0.671185	7.1477e-24	0.230021	0.00240129	-0.432352	3.1684e-09	-0.283176	0.000167167	-0.280143	0.0001976	-0.470207	7.61203e-11	-0.0669336	0.382988	-0.0404037	0.598721	-0.00758186	0.921367
BOP1	blue	-0.671586	6.57297e-24	0.671586	6.57297e-24	0.749785	2.62745e-32	0.156968	0.0397472	-0.601614	2.60418e-18	-0.186582	0.0142574	-0.0648231	0.398202	-0.503436	1.93677e-12	0.0947616	0.21627	0.0335508	0.662162	-0.170874	0.0250159
BUB1	blue	-0.796718	5.041e-39	0.796718	5.041e-39	0.914023	1.63214e-68	0.175282	0.0214555	-0.734275	2.08884e-30	-0.319302	1.96031e-05	-0.495721	4.70679e-12	-0.442978	1.16441e-09	-0.0122754	0.873021	0.1827	0.0164469	-0.0405048	0.597805
BXDC1	blue	-0.806998	9.81755e-41	0.806998	9.81755e-41	0.85034	2.85704e-49	0.287986	0.000127708	-0.495183	5.00357e-12	-0.471469	6.66872e-11	-0.542312	1.54523e-14	-0.711174	8.23611e-28	-0.269049	0.000358545	-0.161342	0.0344786	-0.0604128	0.431137
BXDC2	blue	-0.782695	7.64381e-37	0.782695	7.64381e-37	0.852274	1.03121e-49	0.422665	7.66054e-09	-0.374303	4.23142e-07	-0.373376	4.54172e-07	-0.729747	7.07587e-30	-0.79302	1.96795e-38	-0.428473	4.52717e-09	-0.316799	2.29514e-05	0.0497225	0.517147
BYSL	blue	-0.862662	3.33392e-52	0.862662	3.33392e-52	0.935161	1.55486e-78	0.267515	0.000388569	-0.682684	6.1106e-25	-0.380729	2.57473e-07	-0.391655	1.07927e-07	-0.65575	1.64032e-22	0.0160852	0.834112	-0.009802	0.898452	-0.104829	0.171134
BZW2	blue	-0.791148	3.87888e-38	0.791148	3.87888e-38	0.878013	2.77174e-56	0.277328	0.000230403	-0.613365	3.73345e-19	-0.48252	2.04459e-11	-0.570405	3.13228e-16	-0.540888	1.86514e-14	-0.10395	0.17477	0.0370413	0.62951	-0.0865922	0.258692
C10orf116	blue	0.576084	1.36039e-16	-0.576084	1.36039e-16	-0.558063	1.81681e-15	-0.233591	0.00204268	0.314966	2.57376e-05	0.247123	0.00108235	0.556032	2.40977e-15	0.46619	1.15587e-10	0.273658	0.000280789	0.156717	0.0400687	-0.0592631	0.439973
C11orf10	blue	-0.583765	4.29146e-17	0.583765	4.29146e-17	0.637982	4.85335e-21	0.250592	0.000914519	-0.484421	1.66115e-11	-0.0696137	0.364185	-0.277991	0.000222246	-0.470003	7.77644e-11	0.0858383	0.262877	0.0031341	0.967452	-0.0281388	0.714053
C11orf82	blue	-0.809783	3.24155e-41	0.809783	3.24155e-41	0.908705	2.12847e-66	0.362469	1.02763e-06	-0.617221	1.93928e-19	-0.354533	1.82703e-06	-0.535552	3.74411e-14	-0.545098	1.06678e-14	-0.10722	0.161523	0.00944241	0.902158	-0.116943	0.126572
C12orf45	blue	-0.700506	1.07211e-26	0.700506	1.07211e-26	0.765813	2.01089e-34	0.121954	0.111003	-0.547694	7.53064e-15	-0.290153	0.000112936	-0.40387	3.93076e-08	-0.571762	2.57007e-16	-0.134926	0.0776124	-0.027719	0.718137	0.0305271	0.690975
C13orf34	blue	-0.748924	3.37809e-32	0.748924	3.37809e-32	0.843641	8.74672e-48	0.142692	0.0618583	-0.759102	1.61982e-33	-0.305426	4.61736e-05	-0.42159	8.43448e-09	-0.31126	3.23755e-05	0.0671209	0.381655	0.286072	0.000142232	-0.140313	0.0663774
C16orf75	blue	-0.649407	5.63999e-22	0.649407	5.63999e-22	0.801907	7.10796e-40	0.0964214	0.208295	-0.737334	9.02998e-31	-0.200983	0.00820112	-0.276698	0.000238401	-0.299822	6.44837e-05	0.138688	0.0696183	0.281296	0.000185475	-0.0895263	0.242842
C17orf45	blue	-0.396367	7.34515e-08	0.396367	7.34515e-08	0.434399	2.61959e-09	0.039704	0.605073	-0.272524	0.000298307	-0.253255	0.000802286	-0.431544	3.41417e-09	-0.346349	3.25452e-06	-0.295041	8.52856e-05	0.00832916	0.913646	0.131975	0.0843878
C17orf91	blue	0.730087	6.46162e-30	-0.730087	6.46162e-30	-0.782929	7.05143e-37	-0.117511	0.124728	0.531124	6.61445e-14	0.345933	3.34988e-06	0.42965	4.06416e-09	0.65809	1.03215e-22	0.0722002	0.346592	0.104041	0.174395	0.131098	0.0864926
C1QBP	blue	-0.65284	2.90122e-22	0.65284	2.90122e-22	0.786441	2.07425e-37	0.253011	0.000811996	-0.485113	1.53983e-11	-0.261067	0.000542031	-0.621884	8.67471e-20	-0.524014	1.62128e-13	-0.257668	0.000643821	-0.0107097	0.889105	0.12559	0.100674
C1orf135	blue	-0.716039	2.45782e-28	0.716039	2.45782e-28	0.840855	3.46313e-47	0.24763	0.00105619	-0.591754	1.25084e-17	-0.356234	1.61712e-06	-0.427663	4.87454e-09	-0.485608	1.45819e-11	-0.107232	0.161477	0.0474754	0.536284	0.0534226	0.486417
C1orf21	blue	0.749587	2.78402e-32	-0.749587	2.78402e-32	-0.840741	3.6601e-47	-0.168292	0.0273286	0.744443	1.22889e-31	0.123191	0.1074	0.293204	9.48379e-05	0.408542	2.6425e-08	-0.0581864	0.44834	-0.202998	0.00756819	0.175445	0.0213329
C2	blue	-0.796901	4.70945e-39	0.796901	4.70945e-39	0.765491	2.2258e-34	0.249393	0.000969639	-0.6017	2.56801e-18	-0.192761	0.0112958	-0.379273	2.8843e-07	-0.556725	2.18887e-15	-0.00264064	0.972575	-0.0193892	0.800689	-0.0756937	0.323696
C20orf20	blue	-0.653979	2.32234e-22	0.653979	2.32234e-22	0.685457	3.31948e-25	0.204087	0.00724479	-0.54298	1.41434e-14	-0.172237	0.0238642	-0.0503156	0.512154	-0.447523	7.50896e-10	0.0823341	0.282934	0.037829	0.622238	-0.137833	0.0713733
C20orf24	blue	-0.69542	3.50234e-26	0.69542	3.50234e-26	0.782697	7.63883e-37	0.204633	0.00708725	-0.681226	8.39732e-25	-0.301404	5.87222e-05	-0.306328	4.37281e-05	-0.332956	8.08788e-06	0.222256	0.00338576	0.200174	0.00846817	-0.160137	0.0358678
C20orf3	blue	-0.714617	3.5089e-28	0.714617	3.5089e-28	0.769734	5.74995e-35	0.224833	0.00302472	-0.628319	2.7952e-20	-0.220836	0.00360097	-0.264226	0.000460952	-0.448635	6.73814e-10	0.0836455	0.27531	0.080313	0.294958	-0.191519	0.0118436
C20orf45	blue	-0.649714	5.31624e-22	0.649714	5.31624e-22	0.74655	6.71929e-32	0.217981	0.00407141	-0.587123	2.56631e-17	-0.355703	1.68006e-06	-0.498544	3.40982e-12	-0.305998	4.46087e-05	-0.00458709	0.952378	0.136818	0.0735037	-0.0837577	0.274665
C6orf173	blue	-0.732767	3.14456e-30	0.732767	3.14456e-30	0.815984	2.57314e-42	0.195093	0.0103278	-0.54013	2.06078e-14	-0.404533	3.71693e-08	-0.560604	1.27268e-15	-0.522962	1.84798e-13	-0.16423	0.0313355	-0.00422705	0.956112	-0.0264486	0.730545
C7orf23	blue	-0.647131	8.72348e-22	0.647131	8.72348e-22	0.68829	1.76765e-25	0.344139	3.793e-06	-0.476315	3.99139e-11	0.109159	0.154033	-0.462864	1.62671e-10	-0.516089	4.2985e-13	-0.209937	0.00570804	-0.0672084	0.381033	-0.0253647	0.741187
C7orf24	blue	-0.73611	1.26498e-30	0.73611	1.26498e-30	0.841197	2.92863e-47	0.32141	1.71457e-05	-0.641683	2.44076e-21	-0.354808	1.79141e-06	-0.358445	1.37844e-06	-0.450091	5.84323e-10	0.0579331	0.450321	0.112571	0.141489	-0.218813	0.00392892
C8orf33	blue	-0.438657	1.75679e-09	0.438657	1.75679e-09	0.524964	1.43993e-13	0.142551	0.0621189	-0.44134	1.36182e-09	-0.278562	0.000215442	-0.248595	0.00100796	-0.20106	0.00817588	0.109145	0.154088	0.0780061	0.309091	-0.159062	0.0371462
C8orf55	blue	-0.774119	1.37691e-35	0.774119	1.37691e-35	0.875766	1.18463e-55	0.249923	0.000944921	-0.591572	1.28691e-17	-0.419176	1.04575e-08	-0.599047	3.93902e-18	-0.5408	1.88672e-14	-0.210969	0.00546959	0.0263871	0.731147	0.0557716	0.467428
C9orf105	blue	-0.645082	1.2876e-21	0.645082	1.2876e-21	0.672	6.02593e-24	0.335185	6.97122e-06	-0.329659	1.00551e-05	-0.322044	1.64658e-05	-0.569448	3.59902e-16	-0.632578	1.30196e-20	-0.205124	0.00694814	-0.21632	0.00436994	0.0469781	0.540566
C9orf140	blue	-0.775164	9.74635e-36	0.775164	9.74635e-36	0.894131	3.30452e-61	0.136041	0.0751694	-0.799178	2.00566e-39	-0.383403	2.08738e-07	-0.317638	2.17729e-05	-0.390095	1.22433e-07	0.231415	0.00225497	0.269502	0.000350105	-0.144471	0.058646
C9orf19	blue	0.852139	1.10764e-49	-0.852139	1.10764e-49	-0.85608	1.32939e-50	-0.0357669	0.641354	0.794187	1.28426e-38	0.401187	4.92458e-08	0.395857	7.65966e-08	0.424092	6.73814e-09	-0.0953445	0.213445	-0.215588	0.0045076	0.142766	0.0617227
CA9	blue	-0.714704	3.43362e-28	0.714704	3.43362e-28	0.752886	1.05387e-32	0.117506	0.124744	-0.528911	8.76254e-14	-0.406901	3.03998e-08	-0.493969	5.74045e-12	-0.521781	2.13933e-13	-0.164732	0.0308143	-0.00547797	0.943143	0.0561747	0.464211
CALB2	blue	0.862859	2.97775e-52	-0.862859	2.97775e-52	-0.860486	1.15141e-51	-0.132742	0.0825834	0.695274	3.62241e-26	0.349465	2.61726e-06	0.489185	9.81608e-12	0.503263	1.97627e-12	0.0730588	0.340872	-0.0800691	0.296432	0.0329962	0.667412
CALM3	blue	0.380416	2.63839e-07	-0.380416	2.63839e-07	-0.430372	3.80352e-09	-0.162541	0.0331425	0.286769	0.000136771	0.163727	0.0318644	0.393132	9.57278e-08	0.20597	0.00671406	0.368989	6.33046e-07	-0.0645111	0.400481	-0.199508	0.0086937
CCDC58	blue	-0.484504	1.64608e-11	0.484504	1.64608e-11	0.550218	5.35109e-15	-0.00612161	0.936476	-0.486229	1.36191e-11	-0.313007	2.90665e-05	-0.242418	0.0013552	-0.25319	0.000804855	-0.0732051	0.339903	0.175912	0.0209838	0.046872	0.541482
CCL24	blue	-0.672795	5.09901e-24	0.672795	5.09901e-24	0.702248	7.10615e-27	0.00689212	0.928501	-0.552832	3.74553e-15	-0.350725	2.39496e-06	-0.393024	9.65681e-08	-0.494243	5.56579e-12	-0.037931	0.621298	0.0373289	0.626851	-0.0995181	0.193986
CCNA2	blue	-0.781408	1.18953e-36	0.781408	1.18953e-36	0.91641	1.65313e-69	0.143268	0.0608029	-0.740699	3.54241e-31	-0.29788	7.22802e-05	-0.491905	7.24348e-12	-0.445023	9.56612e-10	-0.0465581	0.544195	0.181072	0.0174492	-0.0471986	0.538665
CCNB1	blue	-0.676994	2.09252e-24	0.676994	2.09252e-24	0.775808	7.871e-36	0.122079	0.110634	-0.592982	1.0317e-17	-0.338956	5.40747e-06	-0.478695	3.09296e-11	-0.391343	1.10693e-07	-0.157229	0.0394148	0.124056	0.104936	0.0568663	0.45872
CCNB2	blue	-0.757441	2.6866e-33	0.757441	2.6866e-33	0.896984	3.67327e-62	0.0683453	0.373011	-0.824264	7.48991e-44	-0.290731	0.000109282	-0.376319	3.62505e-07	-0.31453	2.64464e-05	0.112474	0.141837	0.352584	2.09935e-06	-0.0904428	0.238033
CCND1	blue	-0.764033	3.52103e-34	0.764033	3.52103e-34	0.757318	2.78837e-33	0.352792	2.06865e-06	-0.578305	9.77538e-17	-0.209866	0.00572492	-0.210905	0.00548406	-0.48749	1.18478e-11	0.0017999	0.981305	0.0551601	0.472332	0.0449502	0.558202
CCNF	blue	-0.732793	3.12258e-30	0.732793	3.12258e-30	0.83	5.78503e-45	0.129732	0.0898501	-0.777832	4.00152e-36	-0.223702	0.00317866	-0.120329	0.115879	-0.357762	1.44832e-06	0.302114	5.62947e-05	0.289257	0.000118843	-0.115628	0.130927
CCT2	blue	-0.795376	8.28995e-39	0.795376	8.28995e-39	0.878359	2.21079e-56	0.390345	1.1999e-07	-0.435631	2.33487e-09	-0.422935	7.47672e-09	-0.727552	1.2668e-29	-0.764816	2.75309e-34	-0.330796	9.33021e-06	-0.240248	0.0015011	0.0106759	0.889453
CCT6A	blue	-0.745878	8.14977e-32	0.745878	8.14977e-32	0.82202	1.98847e-43	0.431652	3.38029e-09	-0.335095	7.01324e-06	-0.468045	9.53742e-11	-0.749783	2.62872e-32	-0.74194	2.49895e-31	-0.469998	7.78011e-11	-0.305037	4.72658e-05	-0.00739735	0.923275
CD46	blue	-0.640531	3.0262e-21	0.640531	3.0262e-21	0.671855	6.21241e-24	-0.0107584	0.888605	-0.529893	7.73632e-14	-0.519941	2.68444e-13	-0.652863	2.88835e-22	-0.310603	3.37086e-05	-0.26594	0.000421799	0.130308	0.0884218	0.00860225	0.910826
CD55	blue	-0.627167	3.43005e-20	0.627167	3.43005e-20	0.537073	3.07349e-14	0.354554	1.82425e-06	-0.391389	1.10277e-07	-0.181218	0.0173571	-0.238242	0.00164855	-0.386235	1.66787e-07	0.0823224	0.283003	-0.00296726	0.969184	-0.12784	0.0946744
CDC123	blue	-0.735213	1.61718e-30	0.735213	1.61718e-30	0.811039	1.95563e-41	0.361221	1.12612e-06	-0.400223	5.33691e-08	-0.368877	6.38406e-07	-0.768812	7.73564e-35	-0.635991	6.99681e-21	-0.393272	9.46423e-08	-0.168753	0.0269025	0.173583	0.0227722
CDC2	blue	-0.788966	8.48493e-38	0.788966	8.48493e-38	0.907532	5.98398e-66	0.22886	0.00252971	-0.666858	1.75323e-23	-0.322325	1.6173e-05	-0.599722	3.53425e-18	-0.485204	1.52445e-11	-0.14728	0.0538544	0.10298	0.178853	0.026232	0.732667
CDC20	blue	-0.674175	3.81099e-24	0.674175	3.81099e-24	0.825443	4.45883e-44	-0.0226864	0.76769	-0.833354	1.23789e-45	-0.242528	0.00134813	-0.158079	0.038349	-0.255529	0.000716628	0.311578	3.17473e-05	0.417234	1.24157e-08	-0.0810033	0.290814
CDC45L	blue	-0.714491	3.62138e-28	0.714491	3.62138e-28	0.854508	3.11989e-50	0.103885	0.175043	-0.790264	5.33266e-38	-0.262537	0.000502795	-0.263236	0.000485075	-0.308327	3.8737e-05	0.13085	0.0870946	0.331739	8.76747e-06	0.0448327	0.559233
CDCA3	blue	-0.776625	5.99463e-36	0.776625	5.99463e-36	0.90218	5.66396e-64	0.237655	0.00169417	-0.689532	1.33766e-25	-0.306246	4.3946e-05	-0.446397	8.37645e-10	-0.487493	1.18443e-11	-0.011788	0.878023	0.115979	0.129752	0.0110027	0.886091
CDCA5	blue	-0.759975	1.23949e-33	0.759975	1.23949e-33	0.894181	3.18162e-61	0.204709	0.00706549	-0.789313	7.49532e-38	-0.260409	0.000560485	-0.249662	0.000956988	-0.379435	2.84809e-07	0.236157	0.00181574	0.276021	0.0002473	-0.146465	0.0552099
CDCA8	blue	-0.676618	2.26729e-24	0.676618	2.26729e-24	0.835956	3.65288e-46	0.00347779	0.963885	-0.838575	1.04707e-46	-0.301601	5.80395e-05	-0.180351	0.0179094	-0.252887	0.000817001	0.336034	6.58555e-06	0.398337	6.24251e-08	-0.133724	0.0803182
CDH3	blue	-0.90148	1.00693e-63	0.90148	1.00693e-63	0.907659	5.35479e-66	0.301359	5.88776e-05	-0.671395	6.84079e-24	-0.306655	4.28715e-05	-0.455568	3.39901e-10	-0.636159	6.78426e-21	-0.0617989	0.42062	-0.00129845	0.986512	0.0368045	0.631704
CDK6	blue	-0.604086	1.74215e-18	0.604086	1.74215e-18	0.658517	9.47972e-23	0.166011	0.0295206	-0.457486	2.80511e-10	-0.303679	5.12765e-05	-0.523269	1.77877e-13	-0.486942	1.25876e-11	-0.16898	0.0266946	-0.0172873	0.821913	0.0386526	0.614672
CDKN3	blue	-0.787121	1.63262e-37	0.787121	1.63262e-37	0.919515	7.5689e-71	0.200803	0.00825977	-0.68618	2.82823e-25	-0.359652	1.26278e-06	-0.543638	1.29599e-14	-0.509702	9.26144e-13	-0.0463002	0.54643	0.101979	0.183135	-0.0612092	0.425076
CDT1	blue	-0.670637	8.01525e-24	0.670637	8.01525e-24	0.822759	1.44372e-43	0.0789903	0.303008	-0.703706	5.02537e-27	-0.347557	2.99165e-06	-0.287413	0.0001319	-0.343116	4.07007e-06	0.060747	0.428587	0.267238	0.000394244	0.0858544	0.262787
CEL	blue	-0.523076	1.82201e-13	0.523076	1.82201e-13	0.543268	1.36135e-14	0.0780817	0.308621	-0.428788	4.39825e-09	-0.2413	0.00142864	-0.133858	0.0800121	-0.370049	5.84501e-07	0.0969631	0.205739	0.00100675	0.989542	-0.231922	0.00220381
CELP	blue	-0.548065	7.16265e-15	0.548065	7.16265e-15	0.616195	2.31046e-19	0.212958	0.00503487	-0.434317	2.63966e-09	-0.22276	0.00331226	-0.231228	0.00227414	-0.391869	1.06068e-07	0.0199872	0.794675	-0.0161182	0.833776	-0.0896742	0.242062
CELSR3	blue	-0.766858	1.44395e-34	0.766858	1.44395e-34	0.767309	1.25093e-34	0.184617	0.0153317	-0.655423	1.74936e-22	-0.272397	0.000300339	-0.23646	0.00179054	-0.431192	3.52663e-09	0.0359169	0.639955	0.131239	0.0861509	0.0239512	0.755139
CENPA	blue	-0.830265	5.12816e-45	0.830265	5.12816e-45	0.945058	1.82715e-84	0.237432	0.00171178	-0.701187	9.13089e-27	-0.37095	5.46033e-07	-0.520239	2.58772e-13	-0.549184	6.15715e-15	-0.0338963	0.658901	0.0782083	0.307834	-0.0981992	0.19999
CENPF	blue	-0.733551	2.54285e-30	0.733551	2.54285e-30	0.870442	3.31353e-54	0.105394	0.168828	-0.738447	6.63747e-31	-0.33576	6.70777e-06	-0.368342	6.64553e-07	-0.377281	3.36572e-07	0.052049	0.497709	0.242915	0.00132363	-0.0376464	0.623921
CENPK	blue	-0.636859	5.96683e-21	0.636859	5.96683e-21	0.756794	3.2683e-33	0.0866313	0.258476	-0.627549	3.20534e-20	-0.282434	0.000174181	-0.526822	1.14074e-13	-0.300769	6.09748e-05	-0.18562	0.0147747	0.213878	0.00484438	0.161895	0.0338573
CENPM	blue	-0.604462	1.63835e-18	0.604462	1.63835e-18	0.765726	2.06663e-34	0.0324663	0.672443	-0.754348	6.81788e-33	-0.157286	0.0393426	-0.160179	0.0358189	-0.27827	0.000218905	0.308498	3.83361e-05	0.335452	6.84774e-06	-0.111669	0.144729
CENPN	blue	-0.837124	2.09856e-46	0.837124	2.09856e-46	0.951261	8.98591e-89	0.271267	0.000318918	-0.71358	4.54313e-28	-0.382788	2.19089e-07	-0.491929	7.22409e-12	-0.545333	1.03381e-14	0.00776982	0.919424	0.0945672	0.217217	-0.0556423	0.468463
CEP55	blue	-0.829455	7.40934e-45	0.829455	7.40934e-45	0.935024	1.84994e-78	0.185609	0.0147809	-0.752613	1.14284e-32	-0.364102	9.1111e-07	-0.481601	2.25934e-11	-0.471892	6.37828e-11	-0.0164841	0.830059	0.179813	0.0182599	-0.0140013	0.855351
CFD	blue	0.768764	7.85556e-35	-0.768764	7.85556e-35	-0.77447	1.22645e-35	-0.0655652	0.392811	0.64675	9.38046e-22	0.352934	2.04785e-06	0.361289	1.12054e-06	0.429497	4.12173e-09	0.0518295	0.499527	-0.0909804	0.235244	0.171395	0.0245704
CHEK1	blue	-0.825471	4.40337e-44	0.825471	4.40337e-44	0.940857	8.0031e-82	0.326667	1.22243e-05	-0.673402	4.48698e-24	-0.341384	4.58343e-06	-0.557036	2.09641e-15	-0.530918	6.79024e-14	-0.121514	0.112307	0.0652909	0.394799	-0.0176072	0.818675
CKAP2	blue	-0.814294	5.1808e-42	0.814294	5.1808e-42	0.89702	3.5715e-62	0.281962	0.000178785	-0.57277	2.2176e-16	-0.397687	6.58772e-08	-0.679762	1.15358e-24	-0.599354	3.74932e-18	-0.289421	0.000117737	-0.0542147	0.479968	-0.0265824	0.729235
CKAP2L	blue	-0.797196	4.21861e-39	0.797196	4.21861e-39	0.92526	1.79062e-73	0.13307	0.0818216	-0.753078	9.95515e-33	-0.367477	7.08991e-07	-0.470648	7.26848e-11	-0.446837	8.02623e-10	-0.0102703	0.893627	0.201017	0.00818988	0.00597412	0.938004
CKS1B	blue	-0.774079	1.39524e-35	0.774079	1.39524e-35	0.895386	1.26704e-61	0.320565	1.80935e-05	-0.574579	1.69945e-16	-0.358401	1.38288e-06	-0.603114	2.04143e-18	-0.622022	8.46916e-20	-0.119019	0.119929	-0.0693754	0.365833	-0.0238113	0.756524
CKS2	blue	-0.823536	1.02976e-43	0.823536	1.02976e-43	0.935055	1.7797e-78	0.184156	0.0155937	-0.72814	1.08435e-29	-0.317235	2.23306e-05	-0.55418	3.11233e-15	-0.492723	6.60695e-12	-0.10894	0.154864	0.144403	0.0587664	0.0209562	0.784958
CLCNKA	blue	0.599359	3.74614e-18	-0.599359	3.74614e-18	-0.636103	6.85453e-21	-0.164522	0.0310315	0.394293	8.70726e-08	0.554264	3.07647e-15	0.519797	2.73238e-13	0.422568	7.72759e-09	0.142143	0.0628785	0.0361687	0.63761	0.00397677	0.958708
CLDN1	blue	-0.91886	1.46573e-70	0.91886	1.46573e-70	0.931392	1.61265e-76	0.347765	2.94848e-06	-0.633795	1.04429e-20	-0.428091	4.68766e-09	-0.541655	1.68545e-14	-0.661258	5.4772e-23	-0.137431	0.0722097	-0.0493616	0.520196	-0.131419	0.0857163
CLDN5	blue	0.782475	8.24705e-37	-0.782475	8.24705e-37	-0.818774	7.97341e-43	-0.050473	0.510834	0.58595	3.07345e-17	0.534931	4.05701e-14	0.633868	1.03045e-20	0.49756	3.8165e-12	0.22396	0.0031429	-0.0163368	0.831556	-0.0287416	0.708202
CLEC3B	blue	0.826597	2.67297e-44	-0.826597	2.67297e-44	-0.809406	3.77085e-41	-0.101424	0.185541	0.730467	5.83724e-30	0.333755	7.66959e-06	0.309522	3.60137e-05	0.403845	3.93911e-08	-0.0831254	0.278317	-0.182404	0.0166257	0.0899872	0.240415
CLNS1A	blue	-0.758868	1.74026e-33	0.758868	1.74026e-33	0.811299	1.76055e-41	0.40155	4.7772e-08	-0.382974	2.15913e-07	-0.295757	8.18155e-05	-0.715737	2.65118e-28	-0.755111	5.42524e-33	-0.392694	9.91949e-08	-0.297149	7.54401e-05	-0.127393	0.0958423
CMAH	blue	0.703884	4.81588e-27	-0.703884	4.81588e-27	-0.761298	8.24756e-34	-0.150702	0.0484604	0.444829	9.74636e-10	0.382362	2.26548e-07	0.442014	1.277e-09	0.715807	2.60528e-28	0.14746	0.0535597	0.194936	0.0103905	0.107395	0.160836
CMTM7	blue	-0.56197	1.04969e-15	0.56197	1.04969e-15	0.605585	1.36309e-18	0.414281	1.60864e-08	-0.44743	7.57711e-10	0.325474	1.32067e-05	-0.192274	0.0115079	-0.496808	4.15869e-12	0.0160166	0.834809	-0.0592576	0.440015	-0.0268213	0.726897
CNTNAP2	blue	-0.131491	0.0855444	0.131491	0.0855444	0.210421	0.0055952	-0.0765963	0.317943	-0.195993	0.00997441	-0.239499	0.00155469	-0.113537	0.138084	0.00207469	0.978451	-0.0170372	0.824448	0.155603	0.0415233	-0.113491	0.138243
CRLS1	blue	-0.623052	7.07699e-20	0.623052	7.07699e-20	0.654474	2.10778e-22	0.112934	0.140202	-0.430635	3.71259e-09	-0.409465	2.44117e-08	-0.61182	4.84228e-19	-0.455158	3.54061e-10	-0.224036	0.00313251	-0.0296676	0.699249	-0.139959	0.0670727
CSE1L	blue	-0.804328	2.79322e-40	0.804328	2.79322e-40	0.881532	2.68996e-57	0.383322	2.1007e-07	-0.501929	2.30782e-12	-0.384992	1.84093e-07	-0.549158	6.17936e-15	-0.667157	1.64843e-23	-0.260719	0.000551706	-0.163095	0.0325403	-0.0670413	0.382221
CST1	blue	-0.723008	4.15717e-29	0.723008	4.15717e-29	0.689786	1.26338e-25	0.437495	1.96018e-09	-0.465003	1.30628e-10	-0.197699	0.00933323	-0.374537	4.15651e-07	-0.538235	2.64141e-14	-0.0374571	0.625667	-0.0782676	0.307467	-0.222239	0.00338832
CST3	blue	0.278151	0.000220322	-0.278151	0.000220322	-0.351607	2.25012e-06	-0.142468	0.0622733	0.204771	0.00704768	0.0713023	0.352638	0.218457	0.0039893	0.216235	0.0043856	0.298614	6.92361e-05	-0.0198864	0.795689	-0.253567	0.000790019
CSTB	blue	-0.638508	4.40352e-21	0.638508	4.40352e-21	0.644234	1.51154e-21	0.133458	0.0809253	-0.523605	1.70597e-13	-0.331598	8.84946e-06	-0.390052	1.22859e-07	-0.388067	1.44092e-07	0.108166	0.157836	0.0945213	0.217442	-0.0163469	0.831453
CTSG	blue	0.66598	2.09938e-23	-0.66598	2.09938e-23	-0.662223	4.50823e-23	-0.0937921	0.221027	0.542132	1.58257e-14	0.476661	3.84669e-11	0.21374	0.0048726	0.402987	4.23443e-08	-0.141085	0.0648822	-0.063669	0.406672	0.138367	0.070272
CTSH	blue	-0.536252	3.41937e-14	0.536252	3.41937e-14	0.526824	1.14043e-13	0.278215	0.000219564	-0.412384	1.8974e-08	0.228348	0.00258821	-0.193649	0.0109181	-0.477059	3.68658e-11	-0.04342	0.571692	-0.0817509	0.286369	0.103004	0.178752
CXCL1	blue	-0.727932	1.14579e-29	0.727932	1.14579e-29	0.742126	2.37095e-31	0.237269	0.00172479	-0.580736	6.78833e-17	-0.205768	0.0067692	-0.363093	9.81496e-07	-0.458651	2.49468e-10	-0.0375666	0.624656	0.0330408	0.666989	0.0235498	0.759115
CXCL2	blue	-0.66206	4.65992e-23	0.66206	4.65992e-23	0.638498	4.41219e-21	0.153573	0.0442878	-0.436258	2.20186e-09	-0.311682	3.15442e-05	-0.420711	9.12264e-09	-0.492313	6.91864e-12	-0.162707	0.0329615	-0.092521	0.227377	-0.091722	0.231433
CXCL5	blue	-0.424998	6.20907e-09	0.424998	6.20907e-09	0.418521	1.10821e-08	0.0978101	0.201787	-0.302707	5.43432e-05	-0.176631	0.0204568	-0.275679	0.000251898	-0.275199	0.000258502	-0.0697872	0.362988	-0.00885447	0.908223	-0.287896	0.000128359
CXCL6	blue	-0.560802	1.23776e-15	0.560802	1.23776e-15	0.588406	2.1055e-17	0.518101	3.36395e-13	-0.315371	2.5096e-05	-0.109764	0.15175	-0.385725	1.73694e-07	-0.431708	3.36268e-09	-0.170503	0.0253374	-0.121402	0.112642	0.0770932	0.314804
CYP4V2	blue	0.667757	1.45693e-23	-0.667757	1.45693e-23	-0.718418	1.3482e-28	-0.307926	3.96924e-05	0.519883	2.70381e-13	0.196159	0.00991036	0.281873	0.000179666	0.510107	8.82641e-13	-0.0302638	0.693505	0.0212133	0.782385	0.0665823	0.385495
CYP4X1	blue	-0.402893	4.26799e-08	0.402893	4.26799e-08	0.389072	1.3294e-07	-0.218367	0.00400475	-0.287915	0.000128219	-0.377069	3.42115e-07	-0.438188	1.83626e-09	-0.273089	0.000289455	-0.359793	1.2499e-06	0.0123473	0.872283	-0.0113564	0.882456
DARC	blue	0.743256	1.7226e-31	-0.743256	1.7226e-31	-0.788387	1.04257e-37	0.0486027	0.526639	0.718554	1.30243e-28	0.538793	2.45558e-14	0.399736	5.55825e-08	0.306925	4.21766e-05	-0.0279516	0.715873	-0.260943	0.00054546	0.0800308	0.296663
DDX10	blue	-0.6904	1.10014e-25	0.6904	1.10014e-25	0.727507	1.2821e-29	0.420447	9.34047e-09	-0.298819	6.84084e-05	-0.379489	2.83622e-07	-0.550777	4.95972e-15	-0.746444	6.92724e-32	-0.30685	4.23679e-05	-0.343806	3.8812e-06	-0.238989	0.0015922
DDX21	blue	-0.789064	8.19399e-38	0.789064	8.19399e-38	0.880477	5.45565e-57	0.383695	2.03982e-07	-0.476597	3.8731e-11	-0.329008	1.04934e-05	-0.729102	8.40078e-30	-0.691618	8.35203e-26	-0.372921	4.70202e-07	-0.177019	0.0201777	0.00254347	0.973584
DKC1	blue	-0.849274	4.97949e-49	0.849274	4.97949e-49	0.92717	2.15278e-74	0.34356	3.94768e-06	-0.614457	3.10451e-19	-0.342825	4.15221e-06	-0.504841	1.64371e-12	-0.647643	7.91075e-22	-0.16095	0.0349258	-0.0483646	0.528669	-0.139541	0.067902
DKK4	blue	-0.386575	1.62328e-07	0.386575	1.62328e-07	0.365764	8.05513e-07	-0.0295973	0.699927	-0.327116	1.18725e-05	-0.225399	0.00295022	-0.164811	0.0307333	-0.249112	0.000982984	0.0323682	0.673375	0.0688122	0.369747	0.123714	0.105903
DLG7	blue	-0.768686	8.05585e-35	0.768686	8.05585e-35	0.891495	2.38214e-60	0.141949	0.0632423	-0.710883	8.84837e-28	-0.333398	7.8541e-06	-0.519718	2.75909e-13	-0.445883	8.80385e-10	-0.0550443	0.473264	0.162413	0.033283	-0.0383667	0.617294
DNAJC9	blue	-0.764346	3.19169e-34	0.764346	3.19169e-34	0.894197	3.14506e-61	0.282175	0.000176688	-0.600545	3.09539e-18	-0.300472	6.20531e-05	-0.547899	7.32524e-15	-0.579741	7.88353e-17	-0.135463	0.0764278	0.00324279	0.966324	-0.000953854	0.990092
DNMT1	blue	-0.666996	1.70404e-23	0.666996	1.70404e-23	0.772999	1.98993e-35	0.395781	7.70784e-08	-0.504091	1.7943e-12	0.00540656	0.943883	-0.426662	5.33966e-09	-0.514905	4.96199e-13	-0.19439	0.0106117	-0.0223102	0.771435	0.174009	0.0224357
DNTTIP1	blue	-0.656256	1.48427e-22	0.656256	1.48427e-22	0.69692	2.4764e-26	0.36501	8.51911e-07	-0.475319	4.43837e-11	-0.301853	5.71772e-05	-0.352022	2.18487e-06	-0.484506	1.64572e-11	0.0721089	0.347203	-0.0492	0.521564	-0.170064	0.0257223
DPEP1	blue	-0.757907	2.33214e-33	0.757907	2.33214e-33	0.762297	6.05019e-34	0.164987	0.0305523	-0.541357	1.75328e-14	-0.406389	3.17563e-08	-0.443061	1.15518e-09	-0.544532	1.15055e-14	-0.104922	0.170751	-0.0313859	0.682744	-0.220052	0.00372515
DPY19L1	blue	-0.839658	6.20303e-47	0.839658	6.20303e-47	0.833224	1.31501e-45	0.498209	3.54351e-12	-0.507675	1.17779e-12	-0.367157	7.26109e-07	-0.514978	4.91809e-13	-0.626282	4.01215e-20	-0.0750737	0.327686	-0.106346	0.164989	0.00437825	0.954544
DSG3	blue	-0.451215	5.23244e-10	0.451215	5.23244e-10	0.411576	2.03499e-08	0.237408	0.00171365	-0.319371	1.9517e-05	-0.217847	0.00409479	-0.137413	0.072249	-0.284542	0.000154938	0.166071	0.0294614	0.0273269	0.721959	-0.0540462	0.481336
E2F5	blue	-0.799463	1.80115e-39	0.799463	1.80115e-39	0.863348	2.24528e-52	0.329167	1.03844e-05	-0.56184	1.06913e-15	-0.249906	0.000945686	-0.557185	2.05332e-15	-0.613057	3.93288e-19	-0.194035	0.0107574	-0.0769144	0.315931	-0.0948591	0.215795
EBNA1BP2	blue	-0.733175	2.81543e-30	0.733175	2.81543e-30	0.853914	4.29555e-50	0.242906	0.00132421	-0.478807	3.05614e-11	-0.442955	1.16707e-09	-0.570182	3.23546e-16	-0.688444	1.70749e-25	-0.208595	0.00603233	-0.155779	0.0412902	-0.0935562	0.222196
EBPL	blue	-0.774785	1.10521e-35	0.774785	1.10521e-35	0.851486	1.56503e-49	0.299424	6.60153e-05	-0.587237	2.52173e-17	-0.43878	1.73644e-09	-0.526952	1.12223e-13	-0.590875	1.43501e-17	-0.00945263	0.902053	-0.00961956	0.900332	-0.177633	0.019742
ECHDC2	blue	0.631787	1.50185e-20	-0.631787	1.50185e-20	-0.708264	1.67782e-27	-0.557819	1.87987e-15	0.2844	0.000156166	0.243635	0.00127914	0.687654	2.0376e-25	0.641069	2.73745e-21	0.301122	5.97107e-05	0.27278	0.000294263	-0.050716	0.508799
ECHDC3	blue	0.356865	1.54532e-06	-0.356865	1.54532e-06	-0.332968	8.08158e-06	-0.225256	0.00296891	0.16543	0.0301028	0.115671	0.130783	0.0941174	0.219422	0.292002	0.000101616	0.0135009	0.860467	0.0603097	0.431925	0.170041	0.0257424
ECT2	blue	-0.796325	5.83442e-39	0.796325	5.83442e-39	0.889169	1.30512e-59	0.201804	0.00793789	-0.677125	2.03445e-24	-0.402599	4.37467e-08	-0.545898	9.58505e-15	-0.439852	1.56884e-09	-0.171792	0.0242348	0.151148	0.0477913	0.0336691	0.661045
EDAR	blue	-0.634519	9.1539e-21	0.634519	9.1539e-21	0.655874	1.60054e-22	0.0598183	0.435692	-0.502109	2.26007e-12	-0.323587	1.49153e-05	-0.48217	2.12402e-11	-0.382145	2.30454e-07	-0.211248	0.00540669	0.0780903	0.308567	0.126833	0.0973228
EHD1	blue	0.578263	9.83608e-17	-0.578263	9.83608e-17	-0.629601	2.22361e-20	-0.105955	0.166558	0.47262	5.9075e-11	0.478613	3.12052e-11	0.443223	1.13743e-09	0.415202	1.48427e-08	-0.0848288	0.268552	-0.0270917	0.724255	0.12284	0.108413
EIF2C2	blue	-0.429402	4.15794e-09	0.429402	4.15794e-09	0.451222	5.22862e-10	0.221834	0.00344855	-0.30781	3.99738e-05	-0.170902	0.024992	0.114387	0.135137	-0.386284	1.6614e-07	0.10845	0.156741	-0.0857251	0.263509	-0.204714	0.00706388
EIF3B	blue	-0.70488	3.79533e-27	0.70488	3.79533e-27	0.755997	4.15673e-33	0.339673	5.15034e-06	-0.507707	1.17329e-12	-0.340701	4.8023e-06	-0.176771	0.0203559	-0.597668	4.9118e-18	0.11506	0.132841	-0.0733716	0.338803	-0.18844	0.0133027
ELF5	blue	-0.340469	4.87893e-06	0.340469	4.87893e-06	0.35949	1.27771e-06	0.00118736	0.987666	-0.271951	0.000307559	-0.153828	0.0439325	-0.159114	0.0370834	-0.239348	0.00156567	-0.09393	0.220346	-0.0171449	0.823356	-0.274839	0.000263548
ENO1	blue	-0.618511	1.5544e-19	0.618511	1.5544e-19	0.73277	3.14178e-30	0.245036	0.00119647	-0.653051	2.78442e-22	-0.151164	0.0477678	-0.128384	0.0932663	-0.341366	4.58916e-06	0.256579	0.000680003	0.214376	0.00474398	0.121796	0.11147
EPB41L3	blue	0.826552	2.72704e-44	-0.826552	2.72704e-44	-0.887612	3.99066e-59	-0.108574	0.156265	0.740469	3.77781e-31	0.286452	0.000139228	0.310813	3.32765e-05	0.585906	3.0943e-17	-0.0438384	0.567988	-0.106219	0.165496	-0.00264932	0.972485
EPHB4	blue	-0.733735	2.41892e-30	0.733735	2.41892e-30	0.776525	6.19842e-36	0.113727	0.13742	-0.554478	2.98689e-15	-0.451924	4.87922e-10	-0.319128	1.98196e-05	-0.599044	3.94058e-18	-0.068117	0.374614	-0.0382292	0.618557	-0.119323	0.118981
EPHX1	blue	0.468797	8.81933e-11	-0.468797	8.81933e-11	-0.510448	8.47474e-13	-0.156001	0.0409988	0.384559	1.90513e-07	0.0507872	0.508203	0.367627	7.011e-07	0.213245	0.00497474	0.316286	2.37e-05	-0.131478	0.0855757	-0.232774	0.00212014
EPSTI1	blue	-0.645077	1.28888e-21	0.645077	1.28888e-21	0.583526	4.45025e-17	0.413445	1.73022e-08	-0.441082	1.39569e-09	0.00268509	0.972113	-0.384973	1.84367e-07	-0.343812	3.87966e-06	-0.101867	0.18362	0.0199034	0.795518	-0.0946034	0.217041
ERO1L	blue	-0.7371	9.63218e-31	0.7371	9.63218e-31	0.779947	1.95784e-36	0.137343	0.0723946	-0.668062	1.36778e-23	-0.434355	2.63041e-09	-0.478475	3.16706e-11	-0.327075	1.19047e-05	0.0308591	0.687789	0.215366	0.00454994	0.0638502	0.405335
ESM1	blue	-0.797312	4.0401e-39	0.797312	4.0401e-39	0.820994	3.09359e-43	0.550935	4.85428e-15	-0.497209	3.97277e-12	-0.259628	0.000583158	-0.473289	5.50445e-11	-0.601695	2.57039e-18	-0.128769	0.0922807	-0.109727	0.151889	-0.0579938	0.449846
ETV4	blue	-0.891328	2.6958e-60	0.891328	2.6958e-60	0.920484	2.81875e-71	0.274246	0.000272082	-0.655456	1.73782e-22	-0.446763	8.08405e-10	-0.460529	2.06316e-10	-0.643924	1.6027e-21	-0.0567925	0.459304	-0.0129065	0.866552	-0.130056	0.0890442
EXOSC3	blue	-0.836277	3.13854e-46	0.836277	3.13854e-46	0.921204	1.34303e-71	0.395261	8.04373e-08	-0.53228	5.70588e-14	-0.366395	7.68606e-07	-0.657091	1.25837e-22	-0.691989	7.67744e-26	-0.275684	0.000251834	-0.151988	0.0465525	-0.0337814	0.659985
EXOSC4	blue	-0.670625	8.03466e-24	0.670625	8.03466e-24	0.764369	3.16835e-34	0.156154	0.0407988	-0.567116	5.04003e-16	-0.270669	0.000329183	-0.254393	0.000758296	-0.542362	1.53517e-14	0.0423395	0.581308	-0.0306439	0.689854	-0.201352	0.00808167
EXOSC5	blue	-0.655152	1.84515e-22	0.655152	1.84515e-22	0.738046	7.41649e-31	0.0355346	0.643522	-0.547541	7.68769e-15	-0.279882	0.000200448	-0.337708	5.88369e-06	-0.566808	5.26784e-16	-0.0230617	0.763959	-0.0323216	0.673819	-0.140965	0.0651143
FABP6	blue	-0.644835	1.34918e-21	0.644835	1.34918e-21	0.650419	4.64048e-22	-0.0553185	0.471059	-0.517288	3.71489e-13	-0.350145	2.49488e-06	-0.415105	1.49691e-08	-0.436758	2.10093e-09	-0.170678	0.0251851	0.0346869	0.651461	-0.0306376	0.689914
FAM107A	blue	0.850386	2.78882e-49	-0.850386	2.78882e-49	-0.87833	2.25365e-56	-0.0956138	0.212148	0.69779	2.02364e-26	0.512943	6.2866e-13	0.484319	1.67984e-11	0.493533	6.03047e-12	0.0146299	0.848933	-0.113297	0.138923	0.131733	0.0849635
FAM150A	blue	-0.700743	1.014e-26	0.700743	1.014e-26	0.662608	4.17129e-23	0.572694	2.24222e-16	-0.361763	1.08227e-06	-0.161934	0.0338133	-0.497803	3.712e-12	-0.496046	4.53586e-12	-0.238351	0.00164024	-0.122652	0.108958	-0.0233705	0.760893
FAM57A	blue	-0.696154	2.95663e-26	0.696154	2.95663e-26	0.767619	1.13329e-34	0.180137	0.0180482	-0.655364	1.76962e-22	-0.349255	2.65623e-06	-0.287527	0.000131054	-0.389238	1.31173e-07	0.14115	0.0647579	0.205805	0.00675904	0.102729	0.179921
FAM64A	blue	-0.736423	1.16051e-30	0.736423	1.16051e-30	0.867749	1.68973e-53	0.108619	0.156092	-0.737519	8.58129e-31	-0.431913	3.29954e-09	-0.403933	3.90998e-08	-0.400084	5.39939e-08	0.120788	0.114484	0.234305	0.00197709	-0.0326511	0.670687
FAM84B	blue	-0.76852	8.49593e-35	0.76852	8.49593e-35	0.864902	9.10557e-53	0.0662365	0.387974	-0.759649	1.37023e-33	-0.392996	9.6787e-08	-0.398864	5.97563e-08	-0.375346	3.90639e-07	0.0274855	0.720412	0.241344	0.00142573	-0.202106	0.0078428
FASN	blue	-0.751958	1.38727e-32	0.751958	1.38727e-32	0.862055	4.72036e-52	0.160611	0.0353154	-0.66107	5.68775e-23	-0.476755	3.80842e-11	-0.507497	1.2028e-12	-0.454866	3.6452e-10	-0.0773007	0.3135	0.117676	0.124194	0.106806	0.16316
FAT	blue	-0.365766	8.05438e-07	0.365766	8.05438e-07	0.377626	3.27715e-07	-0.0364283	0.635196	-0.31206	3.0818e-05	-0.368452	6.59053e-07	-0.446903	7.9749e-10	-0.0243461	0.751232	-0.31047	3.39828e-05	0.193089	0.011155	0.264025	0.000465752
FBL	blue	-0.609007	7.74615e-19	0.609007	7.74615e-19	0.727167	1.40233e-29	0.132134	0.0840108	-0.566854	5.23305e-16	-0.0457991	0.550786	-0.277897	0.000223385	-0.493516	6.04192e-12	-0.0679679	0.375663	0.0531641	0.488532	0.121984	0.110913
FBN2	blue	-0.406177	3.23333e-08	0.406177	3.23333e-08	0.42686	5.24436e-09	0.394948	8.2533e-08	-0.246879	0.00109514	-0.0264016	0.731005	-0.35485	1.78607e-06	-0.21783	0.00409783	-0.234272	0.00198006	-0.0258509	0.736407	0.194055	0.0107492
FEN1	blue	-0.733583	2.52107e-30	0.733583	2.52107e-30	0.881519	2.71414e-57	0.312772	2.9493e-05	-0.639838	3.44193e-21	-0.266736	0.000404687	-0.394098	8.84724e-08	-0.519834	2.72007e-13	0.0489188	0.52395	0.0694765	0.365134	-0.0588467	0.443198
FGFRL1	blue	-0.755812	4.39526e-33	0.755812	4.39526e-33	0.784856	3.61341e-37	0.0411023	0.592409	-0.663875	3.2263e-23	-0.402561	4.38878e-08	-0.320682	1.79593e-05	-0.484815	1.59089e-11	0.051012	0.506325	0.104398	0.17291	-0.290981	0.000107731
FIBCD1	blue	-0.354989	1.76837e-06	0.354989	1.76837e-06	0.455	3.59677e-10	0.060094	0.433576	-0.41064	2.20643e-08	-0.210289	0.00562564	-0.0186777	0.807857	-0.228662	0.00255215	0.194135	0.0107165	0.14847	0.0519254	-0.0776603	0.311247
FLJ10986	blue	-0.592431	1.12497e-17	0.592431	1.12497e-17	0.620875	1.03356e-19	0.03367	0.661037	-0.499423	3.08233e-12	-0.328796	1.06397e-05	-0.317239	2.23262e-05	-0.42756	4.9204e-09	-0.023529	0.759321	0.0175132	0.819626	-0.382645	2.21567e-07
FOXM1	blue	-0.696557	2.6937e-26	0.696557	2.6937e-26	0.839257	7.53314e-47	0.0727479	0.342936	-0.779061	2.64376e-36	-0.331155	9.1121e-06	-0.180558	0.0177765	-0.321373	1.7186e-05	0.24789	0.00104298	0.305754	4.52698e-05	-0.113418	0.138501
FOXQ1	blue	-0.895506	1.15521e-61	0.895506	1.15521e-61	0.895346	1.30648e-61	0.287258	0.000133056	-0.60691	1.0961e-18	-0.403594	4.02353e-08	-0.561066	1.19248e-15	-0.649953	5.07682e-22	-0.224057	0.00312955	-0.0573551	0.454861	-0.0834138	0.276647
FRZB	blue	0.498837	3.29703e-12	-0.498837	3.29703e-12	-0.550726	4.99405e-15	-0.00817526	0.915235	0.45902	2.40363e-10	0.299866	6.43172e-05	0.0179952	0.814749	0.387688	1.48532e-07	-0.273645	0.000280976	-0.0174537	0.820228	0.283341	0.000165636
GABRP	blue	-0.409554	2.42258e-08	0.409554	2.42258e-08	0.432023	3.26621e-09	-0.0871331	0.255718	-0.373072	4.64822e-07	-0.166909	0.0286401	-0.179795	0.0182717	-0.317861	2.14687e-05	-0.0543443	0.478918	0.0399182	0.603124	-0.141153	0.0647531
GARS	blue	-0.762664	5.39878e-34	0.762664	5.39878e-34	0.79475	1.04431e-38	0.326053	1.2721e-05	-0.617242	1.93216e-19	-0.296487	7.8412e-05	-0.236315	0.00180258	-0.49247	6.79734e-12	0.152998	0.0450995	0.0622312	0.417371	-0.236069	0.00182314
GDPD5	blue	-0.636399	6.49226e-21	0.636399	6.49226e-21	0.58599	3.05455e-17	0.317511	2.19478e-05	-0.438974	1.70491e-09	-0.0918467	0.230797	-0.066035	0.389422	-0.493839	5.82552e-12	0.0562836	0.463344	-0.078614	0.305324	-0.353439	1.97546e-06
GEMIN4	blue	-0.708025	1.77804e-27	0.708025	1.77804e-27	0.790752	4.47388e-38	0.235995	0.00182938	-0.547026	8.23928e-15	-0.283021	0.000168605	-0.412042	1.95449e-08	-0.558308	1.75577e-15	-0.116	0.129683	0.0100829	0.895557	0.101232	0.186381
GFRA2	blue	0.816046	2.50727e-42	-0.816046	2.50727e-42	-0.823456	1.06645e-43	-0.189651	0.0127107	0.671724	6.38541e-24	0.446912	7.96777e-10	0.526824	1.14046e-13	0.393876	9.00943e-08	0.0206041	0.788486	-0.159955	0.0360819	0.193584	0.0109453
GINS2	blue	-0.629765	2.15934e-20	0.629765	2.15934e-20	0.81752	1.35316e-42	0.116498	0.128032	-0.694329	4.50034e-26	-0.29111	0.000106941	-0.314043	2.72592e-05	-0.323031	1.54571e-05	0.0523313	0.495377	0.27007	0.000339779	0.0561288	0.464577
GLA	blue	-0.756119	4.00767e-33	0.756119	4.00767e-33	0.77568	8.21433e-36	0.498427	3.45586e-12	-0.508893	1.01966e-12	-0.274315	0.000271079	-0.387452	1.51354e-07	-0.54864	6.62809e-15	-0.0157414	0.837608	-0.0679469	0.375811	-0.159019	0.0371979
GLCE	blue	-0.602567	2.23122e-18	0.602567	2.23122e-18	0.627817	3.05633e-20	-0.0364905	0.634618	-0.551336	4.59578e-15	-0.478797	3.05941e-11	-0.517795	3.49199e-13	-0.220349	0.00367765	-0.0610189	0.426519	0.212217	0.00519301	0.105327	0.169098
GNA15	blue	-0.614474	3.09559e-19	0.614474	3.09559e-19	0.566261	5.69829e-16	0.304462	4.8926e-05	-0.40592	3.30462e-08	-0.0994521	0.194283	-0.285377	0.000147877	-0.513841	5.6425e-13	0.0216308	0.778212	-0.0953685	0.213329	0.0211777	0.782741
GNG4	blue	-0.428192	4.64467e-09	0.428192	4.64467e-09	0.529391	8.24543e-14	0.347019	3.1061e-06	-0.230766	0.0023221	-0.174978	0.0216861	-0.330026	9.81515e-06	-0.400244	5.32758e-08	-0.209892	0.00571876	-0.16838	0.0272464	-0.130999	0.0867305
GNG7	blue	0.786177	2.27641e-37	-0.786177	2.27641e-37	-0.808442	5.54056e-41	-0.105552	0.168183	0.736287	1.20472e-30	0.523175	1.7997e-13	0.415491	1.44713e-08	0.282267	0.000175796	-0.0473586	0.537288	-0.292827	9.69152e-05	0.124682	0.103179
GPER	blue	0.810617	2.31857e-41	-0.810617	2.31857e-41	-0.889602	9.53733e-60	-0.372114	4.99971e-07	0.722905	4.26941e-29	0.129594	0.0901956	0.338863	5.44163e-06	0.512907	6.31399e-13	-0.0690736	0.367928	-0.11866	0.12106	0.038312	0.617796
GPT2	blue	-0.773044	1.96074e-35	0.773044	1.96074e-35	0.844052	7.12531e-48	0.118173	0.122603	-0.678526	1.50618e-24	-0.53823	2.64315e-14	-0.347473	3.00922e-06	-0.449023	6.48749e-10	0.0279092	0.716286	0.140932	0.0651769	-0.030289	0.693263
GPX3	blue	0.844366	6.08735e-48	-0.844366	6.08735e-48	-0.868829	8.8321e-54	-0.121248	0.113102	0.693179	5.85434e-26	0.434223	2.66299e-09	0.505827	1.46428e-12	0.46684	1.0807e-10	0.0997661	0.192872	-0.115828	0.130256	0.0137707	0.857708
GRAMD2	blue	-0.636548	6.31739e-21	0.636548	6.31739e-21	0.637002	5.81284e-21	0.125578	0.100706	-0.524035	1.61715e-13	-0.299913	6.41393e-05	-0.269691	0.000346639	-0.405205	3.51146e-08	0.10809	0.158131	0.076199	0.320467	-0.123361	0.106911
GRINA	blue	-0.592801	1.06152e-17	0.592801	1.06152e-17	0.607658	9.68647e-19	0.365287	8.34561e-07	-0.35041	2.44875e-06	-0.153644	0.0441895	-0.194431	0.010595	-0.606497	1.17323e-18	0.0815987	0.28727	-0.235661	0.00185779	-0.378069	3.1668e-07
GRM8	blue	-0.611272	5.30857e-19	0.611272	5.30857e-19	0.666396	1.92778e-23	0.118842	0.120485	-0.515856	4.42163e-13	-0.307549	4.06126e-05	-0.467571	1.00184e-10	-0.357457	1.48062e-06	-0.177603	0.0197633	0.0965941	0.207477	0.0997099	0.193124
GSTM1	blue	0.662981	3.86747e-23	-0.662981	3.86747e-23	-0.735176	1.6336e-30	-0.10301	0.178726	0.637915	4.91328e-21	0.245822	0.00115229	0.255549	0.000715923	0.381765	2.37415e-07	-0.139606	0.0677723	-0.178728	0.018985	-0.0448548	0.559039
GSTM2	blue	0.810489	2.44162e-41	-0.810489	2.44162e-41	-0.892375	1.23894e-60	-0.144974	0.057763	0.741255	3.03023e-31	0.389325	1.3026e-07	0.430741	3.67654e-09	0.475576	4.31877e-11	-0.102566	0.180615	-0.164132	0.0314383	0.0578433	0.451025
GSTM5	blue	0.813775	6.41376e-42	-0.813775	6.41376e-42	-0.840494	4.13026e-47	-0.0921883	0.22906	0.785797	2.6008e-37	0.367123	7.27963e-07	0.349577	2.59675e-06	0.325602	1.30983e-05	-0.145717	0.0564785	-0.301678	5.77739e-05	-0.0119318	0.876547
GSTP1	blue	-0.701749	7.99632e-27	0.701749	7.99632e-27	0.772235	2.55487e-35	0.307531	4.06569e-05	-0.578912	8.92664e-17	-0.266976	0.000399669	-0.235175	0.00189969	-0.530324	7.32387e-14	0.14609	0.0558443	0.052241	0.496123	-0.0341183	0.656809
GTPBP4	blue	-0.793861	1.44705e-38	0.793861	1.44705e-38	0.8377	1.59346e-46	0.410419	2.24887e-08	-0.475676	4.27323e-11	-0.30355	5.16734e-05	-0.615158	2.75627e-19	-0.661625	5.08647e-23	-0.311349	3.21974e-05	-0.158538	0.0377831	0.0785176	0.305919
GZMB	blue	-0.658353	9.79447e-23	0.658353	9.79447e-23	0.691246	9.08605e-26	0.378157	3.14524e-07	-0.478557	3.13921e-11	-0.00985956	0.897858	-0.336196	6.51438e-06	-0.476398	3.95616e-11	-0.117261	0.125537	-0.0650376	0.396639	-0.0720474	0.347616
H3F3B	blue	0.760159	1.17163e-33	-0.760159	1.17163e-33	-0.817542	1.34083e-42	-0.198833	0.00892768	0.687309	2.20049e-25	0.313205	2.87124e-05	0.444819	9.75567e-10	0.385365	1.78726e-07	0.0329414	0.667932	-0.182064	0.0168325	-0.0566784	0.460209
HDC	blue	0.482814	1.98018e-11	-0.482814	1.98018e-11	-0.528859	8.82087e-14	-0.0817196	0.286555	0.272614	0.00029688	0.455515	3.41695e-10	0.488937	1.00908e-11	0.508936	1.01444e-12	0.162071	0.0336617	0.215265	0.00456948	0.111385	0.14576
HEATR1	blue	-0.798416	2.67252e-39	0.798416	2.67252e-39	0.880884	4.15532e-57	0.212444	0.00514414	-0.614704	2.97681e-19	-0.329339	1.02681e-05	-0.476021	4.11891e-11	-0.652064	3.37442e-22	-0.130626	0.0876399	-0.05237	0.495058	0.0210277	0.784242
HES6	blue	-0.654366	2.15276e-22	0.654366	2.15276e-22	0.762173	6.28779e-34	-0.00204534	0.978756	-0.589639	1.73919e-17	-0.439683	1.59417e-09	-0.423573	7.06054e-09	-0.413605	1.70629e-08	-0.106653	0.163766	0.11829	0.122232	-0.074418	0.331941
HIG2	blue	-0.753338	9.21408e-33	0.753338	9.21408e-33	0.796153	6.21929e-39	0.339044	5.37529e-06	-0.436857	2.08149e-09	-0.42174	8.32235e-09	-0.579272	8.45816e-17	-0.635763	7.29495e-21	-0.24028	0.00149881	-0.175604	0.0212132	-0.107549	0.160233
HIGD2A	blue	0.188346	0.0133495	-0.188346	0.0133495	-0.218546	0.00397415	-0.280325	0.000195645	0.0723613	0.345514	0.0705634	0.357662	0.276188	0.000245073	0.0863695	0.259924	0.317187	2.23993e-05	0.0388092	0.613238	-0.107753	0.159438
HIST3H2A	blue	-0.80092	1.03609e-39	0.80092	1.03609e-39	0.881236	3.28204e-57	0.179678	0.0183488	-0.648573	6.61998e-22	-0.34549	3.45465e-06	-0.507634	1.18346e-12	-0.576192	1.33875e-16	-0.10844	0.15678	0.0268278	0.726834	-0.0442603	0.564265
HJURP	blue	-0.742824	1.94682e-31	0.742824	1.94682e-31	0.866367	3.84636e-53	0.102728	0.179923	-0.78922	7.75006e-38	-0.297019	7.60137e-05	-0.220065	0.00372303	-0.372756	4.76149e-07	0.226185	0.00284948	0.282898	0.000169756	-0.0943517	0.218272
HLA-DRB1	blue	0.0610386	0.42637	-0.0610386	0.42637	-0.196429	0.00980685	0.087692	0.25267	0.128252	0.093607	0.280773	0.000190885	0.140621	0.0657791	0.0101944	0.89441	0.0936781	0.221591	-0.0680781	0.374888	0.219539	0.00380823
HMGB2	blue	-0.510652	8.27138e-13	0.510652	8.27138e-13	0.626973	3.55012e-20	0.113116	0.13956	-0.370451	5.67033e-07	-0.144717	0.0582129	-0.461636	1.84367e-10	-0.435706	2.31867e-09	-0.298861	6.82392e-05	-0.0649256	0.397455	-0.0774156	0.312779
HMGB3	blue	-0.756979	3.09058e-33	0.756979	3.09058e-33	0.875332	1.56291e-55	0.112406	0.142078	-0.714012	4.08091e-28	-0.436547	2.14292e-09	-0.384996	1.84027e-07	-0.425567	5.89747e-09	0.0688218	0.36968	0.180612	0.0177415	-0.215675	0.00449104
HMMR	blue	-0.787416	1.47114e-37	0.787416	1.47114e-37	0.894073	3.4533e-61	0.163031	0.0326099	-0.727878	1.16233e-29	-0.317833	2.15075e-05	-0.508571	1.05927e-12	-0.421097	8.81422e-09	-0.0483402	0.528877	0.196361	0.00983275	-0.0556209	0.468634
HNRNPL	blue	-0.591014	1.40409e-17	0.591014	1.40409e-17	0.635296	7.9446e-21	0.0897224	0.241808	-0.488971	1.00536e-11	-0.20023	0.00844926	-0.254767	0.000744339	-0.494751	5.25471e-12	0.0716032	0.350604	-0.0291986	0.703778	0.00501352	0.947957
HOXA5	blue	0.527229	1.08377e-13	-0.527229	1.08377e-13	-0.527717	1.01902e-13	-0.0832279	0.277723	0.41492	1.52133e-08	0.148646	0.0516443	0.328131	1.11128e-05	0.367977	6.82962e-07	0.0693194	0.366221	0.000577105	0.994005	-0.259797	0.000578173
HOXB8	blue	-0.793894	1.43005e-38	0.793894	1.43005e-38	0.798866	2.25642e-39	0.192668	0.011336	-0.676532	2.30942e-24	-0.376964	3.44924e-07	-0.334337	7.37764e-06	-0.412225	1.92371e-08	0.0156551	0.838487	0.19229	0.0115008	0.0104203	0.892084
HPDL	blue	-0.553229	3.5471e-15	0.553229	3.5471e-15	0.669495	1.01656e-23	0.154621	0.0428427	-0.575179	1.5555e-16	-0.325759	1.29661e-05	-0.217487	0.00415819	-0.262871	0.000494246	0.171058	0.0248576	0.211173	0.00542339	-0.0289178	0.706496
HPRT1	blue	-0.767016	1.37297e-34	0.767016	1.37297e-34	0.855236	2.10409e-50	0.366738	7.49188e-07	-0.567263	4.93414e-16	-0.271098	0.000321802	-0.579942	7.64995e-17	-0.537209	3.01944e-14	-0.199165	0.00881181	-0.0148805	0.846377	0.0123115	0.872651
HSD17B12	blue	-0.555458	2.60909e-15	0.555458	2.60909e-15	0.617863	1.73731e-19	-0.051921	0.498769	-0.54012	2.0634e-14	-0.469576	8.13141e-11	-0.488357	1.07622e-11	-0.16543	0.0301021	-0.208181	0.00613561	0.269175	0.000356189	0.111188	0.146475
HSPE1	blue	-0.740869	3.37727e-31	0.740869	3.37727e-31	0.861653	5.93751e-52	0.329712	1.002e-05	-0.481186	2.36348e-11	-0.333052	8.03655e-06	-0.624235	5.75336e-20	-0.674943	3.23923e-24	-0.221474	0.00350292	-0.157178	0.0394794	-0.0604626	0.430756
HSPH1	blue	-0.757821	2.39396e-33	0.757821	2.39396e-33	0.780761	1.48421e-36	0.5291	8.55543e-14	-0.396028	7.55297e-08	-0.349692	2.57584e-06	-0.592025	1.19892e-17	-0.613321	3.76153e-19	-0.249326	0.000972775	-0.195376	0.0102156	-0.0831066	0.278427
IDH2	blue	-0.417648	1.19708e-08	0.417648	1.19708e-08	0.478249	3.24505e-11	9.70425e-05	0.998992	-0.335349	6.89519e-06	-0.338562	5.55353e-06	-0.195266	0.0102588	-0.351435	2.27767e-06	0.0720086	0.347876	0.0134303	0.86119	0.0790954	0.302363
IFITM1	blue	-0.770979	3.84436e-35	0.770979	3.84436e-35	0.78179	1.04357e-36	0.339831	5.09551e-06	-0.58992	1.66495e-17	-0.111854	0.144059	-0.241641	0.00140587	-0.591753	1.25092e-17	0.129525	0.0903684	-0.0216813	0.777708	-0.128807	0.0921842
IGF2BP3	blue	-0.360966	1.14733e-06	0.360966	1.14733e-06	0.359436	1.2828e-06	0.391713	1.07423e-07	-0.171104	0.0248179	-0.0648493	0.398011	-0.167512	0.0280617	-0.354586	1.82011e-06	0.048516	0.527378	-0.129029	0.0916199	-0.199587	0.00866649
IL11RA	blue	0.848119	9.04572e-49	-0.848119	9.04572e-49	-0.903997	1.24465e-64	-0.179871	0.0182224	0.788286	1.08073e-37	0.325683	1.303e-05	0.554313	3.05596e-15	0.397949	6.44662e-08	0.0094188	0.902401	-0.243523	0.00128602	-0.0189756	0.804854
IL8	blue	-0.790522	4.86118e-38	0.790522	4.86118e-38	0.79665	5.16964e-39	0.511671	7.32243e-13	-0.494944	5.14078e-12	-0.31609	2.39927e-05	-0.514781	5.03657e-13	-0.583841	4.24169e-17	-0.156096	0.0408741	-0.118776	0.120691	-0.030671	0.689593
ILF2	blue	-0.763955	3.60817e-34	0.763955	3.60817e-34	0.84952	4.38155e-49	0.267906	0.000380712	-0.602846	2.1324e-18	-0.262461	0.000504747	-0.536935	3.12901e-14	-0.597466	5.07284e-18	-0.0433317	0.572475	-0.0190925	0.803676	-0.0254017	0.740823
IMP4	blue	-0.432635	3.08619e-09	0.432635	3.08619e-09	0.51944	2.85492e-13	0.000290012	0.996987	-0.465664	1.22028e-10	-0.062671	0.414081	0.0385732	0.615399	-0.343544	3.95202e-06	0.0912673	0.233764	0.132408	0.0833651	0.195987	0.00997661
IMPDH2	blue	-0.737334	9.03178e-31	0.737334	9.03178e-31	0.807933	6.78217e-41	0.227923	0.00263787	-0.574637	1.6851e-16	-0.262636	0.00050025	-0.455273	3.50025e-10	-0.583983	4.15104e-17	-0.132297	0.0836279	-0.0056099	0.941776	0.0526365	0.492863
IPO4	blue	-0.753313	9.28334e-33	0.753313	9.28334e-33	0.84638	2.20279e-48	0.239714	0.00153915	-0.585028	3.5394e-17	-0.391704	1.07497e-07	-0.390117	1.22217e-07	-0.640065	3.29978e-21	0.00895695	0.907165	-0.046623	0.543634	-0.0143819	0.851463
IRAK1	blue	-0.770541	4.43102e-35	0.770541	4.43102e-35	0.83382	9.96448e-46	0.309201	3.67278e-05	-0.692769	6.42894e-26	-0.225167	0.00298051	-0.188394	0.0133255	-0.499919	2.91141e-12	0.234052	0.00200012	0.096606	0.207421	-0.203746	0.0073447
IRX3	blue	-0.364393	8.91693e-07	0.364393	8.91693e-07	0.369814	5.94934e-07	-0.0931122	0.224407	-0.259826	0.000577322	-0.260141	0.000568172	-0.356814	1.55098e-06	-0.287971	0.000127817	-0.32185	1.66711e-05	-0.00831367	0.913806	0.243876	0.00126458
ISG20L1	blue	-0.746173	7.48863e-32	0.746173	7.48863e-32	0.785713	2.67814e-37	0.234455	0.00196354	-0.572438	2.32789e-16	-0.200001	0.00852618	-0.294406	8.84807e-05	-0.607508	9.93021e-19	-0.054699	0.476048	-0.0350997	0.64759	0.0671416	0.381508
ITGA2	blue	-0.862602	3.45008e-52	0.862602	3.45008e-52	0.917318	6.79459e-70	0.152253	0.0461679	-0.738295	6.92201e-31	-0.464123	1.42997e-10	-0.517199	3.75536e-13	-0.50357	1.90684e-12	-0.0285295	0.710259	0.152325	0.0460636	-0.0602467	0.432406
ITM2A	blue	0.769948	5.36705e-35	-0.769948	5.36705e-35	-0.791779	3.08805e-38	0.0257634	0.737266	0.71534	2.92888e-28	0.599141	3.87964e-18	0.259688	0.000581371	0.398899	5.95836e-08	-0.179524	0.018451	-0.198373	0.00909025	0.130141	0.088833
JPH1	blue	-0.726932	1.49183e-29	0.726932	1.49183e-29	0.828981	9.18105e-45	0.122869	0.108329	-0.692466	6.88751e-26	-0.395484	7.89793e-08	-0.402947	4.24873e-08	-0.403464	4.06761e-08	0.0363874	0.635576	0.180548	0.0177826	-0.103445	0.176889
JTV1	blue	-0.708021	1.77958e-27	0.708021	1.77958e-27	0.801175	9.40134e-40	0.315651	2.46616e-05	-0.582309	5.3524e-17	-0.40591	3.30761e-08	-0.413417	1.73457e-08	-0.439877	1.56506e-09	0.0824049	0.282519	0.107551	0.160227	-0.112334	0.142334
KCNT1	blue	-0.150427	0.0488771	0.150427	0.0488771	0.147361	0.0537221	0.00486671	0.949479	-0.074756	0.329743	-0.0971148	0.205027	-0.0270941	0.724231	-0.1361	0.0750423	-0.0311937	0.684583	-0.0715459	0.350991	-0.241259	0.00143144
KCTD12	blue	0.761967	6.7031e-34	-0.761967	6.7031e-34	-0.786345	2.14599e-37	0.102335	0.181604	0.725621	2.10539e-29	0.318796	2.02399e-05	0.314117	2.71345e-05	0.40863	2.62258e-08	-0.0611254	0.425712	-0.205726	0.00678094	0.0674218	0.37952
KCTD14	blue	-0.739704	4.67817e-31	0.739704	4.67817e-31	0.785524	2.86188e-37	0.0286504	0.709087	-0.649398	5.64961e-22	-0.470754	7.18831e-11	-0.551363	4.57885e-15	-0.409614	2.41009e-08	-0.067305	0.380348	0.160519	0.0354219	-0.200783	0.00826619
KCTD9	blue	0.502676	2.11599e-12	-0.502676	2.11599e-12	-0.539138	2.34704e-14	-0.256269	0.000690633	0.363668	9.40754e-07	0.0744782	0.331549	0.0802066	0.2956	0.515423	4.66014e-13	-0.165531	0.030001	0.103161	0.178086	0.205144	0.00694248
KDELR2	blue	-0.761827	6.99996e-34	0.761827	6.99996e-34	0.834469	7.35811e-46	0.173188	0.0230881	-0.755838	4.3609e-33	-0.368396	6.61823e-07	-0.45815	2.62376e-10	-0.301332	5.89716e-05	0.127649	0.0951702	0.302136	5.62214e-05	-0.138597	0.0698018
KDELR3	blue	-0.748658	3.6499e-32	0.748658	3.6499e-32	0.746985	5.9262e-32	0.218403	0.00399851	-0.642864	1.95614e-21	-0.360252	1.20873e-06	-0.493357	6.1517e-12	-0.327486	1.15901e-05	0.0384932	0.616133	0.206111	0.00667567	0.0196201	0.798365
KIAA0020	blue	-0.746499	6.81687e-32	0.746499	6.81687e-32	0.858291	3.93638e-51	0.323225	1.52662e-05	-0.620293	1.14308e-19	-0.286951	0.000135382	-0.414898	1.52425e-08	-0.485994	1.39755e-11	-0.0731455	0.340298	0.0690837	0.367857	-0.00165446	0.982815
KIAA1199	blue	-0.873984	3.67355e-55	0.873984	3.67355e-55	0.872471	9.47265e-55	0.186493	0.0143043	-0.641028	2.75857e-21	-0.408463	2.66033e-08	-0.523505	1.72731e-13	-0.591775	1.24673e-17	-0.181419	0.0172312	0.0171825	0.822975	0.0904306	0.238097
KIAA1434	blue	-0.597557	4.99946e-18	0.597557	4.99946e-18	0.561726	1.08647e-15	0.0278433	0.716927	-0.464252	1.41112e-10	-0.264945	0.000444135	-0.417418	1.22158e-08	-0.318782	2.02573e-05	-0.272747	0.000294792	0.0682501	0.373679	0.0874151	0.254177
KIF11	blue	-0.700981	9.58605e-27	0.700981	9.58605e-27	0.828846	9.75819e-45	0.162264	0.0334473	-0.664806	2.66875e-23	-0.26783	0.000382226	-0.489405	9.57948e-12	-0.370391	5.69616e-07	-0.0811574	0.289893	0.194542	0.0105498	0.0185366	0.809281
KIF14	blue	-0.758819	1.76605e-33	0.758819	1.76605e-33	0.86431	1.28562e-52	0.152312	0.0460819	-0.772356	2.45611e-35	-0.310187	3.45791e-05	-0.293034	9.57717e-05	-0.392007	1.04891e-07	0.191398	0.011898	0.238463	0.00163172	-0.0959098	0.21073
KIF20A	blue	-0.827463	1.81703e-44	0.827463	1.81703e-44	0.91901	1.26065e-70	0.197782	0.00930283	-0.741321	2.97421e-31	-0.36432	8.96563e-07	-0.446857	8.01103e-10	-0.489396	9.58899e-12	0.0617192	0.421221	0.160921	0.0349589	-0.103834	0.175255
KIF2C	blue	-0.773074	1.94125e-35	0.773074	1.94125e-35	0.916852	1.07346e-69	0.17493	0.0217228	-0.728541	9.75052e-30	-0.328877	1.05837e-05	-0.392705	9.91079e-08	-0.492753	6.58471e-12	0.076374	0.319354	0.141477	0.0641346	-0.108113	0.158041
KIF4A	blue	-0.816901	1.75414e-42	0.816901	1.75414e-42	0.93152	1.38228e-76	0.239685	0.00154123	-0.684025	4.55275e-25	-0.423488	7.11439e-09	-0.540239	2.03125e-14	-0.538613	2.5142e-14	-0.0290611	0.705109	0.0729803	0.341392	-0.0974416	0.2035
KIFC1	blue	-0.722701	4.5012e-29	0.722701	4.5012e-29	0.870775	2.702e-54	0.106409	0.164739	-0.804634	2.47978e-40	-0.259383	0.000590442	-0.267427	0.000390358	-0.332131	8.54274e-06	0.229984	0.00240532	0.327574	1.1524e-05	-0.0926185	0.226885
KLK6	blue	-0.589139	1.8796e-17	0.589139	1.8796e-17	0.576353	1.30714e-16	0.0295523	0.700361	-0.444558	1.00045e-09	-0.353259	2.00102e-06	-0.301419	5.86689e-05	-0.430707	3.68809e-09	-0.051354	0.503475	0.0232092	0.762494	-0.0683234	0.373165
KRT17	blue	-0.599269	3.80116e-18	0.599269	3.80116e-18	0.54453	1.15082e-14	0.117635	0.124328	-0.352346	2.13514e-06	-0.367357	7.15386e-07	-0.450453	5.63971e-10	-0.420275	9.48406e-09	-0.252655	0.000826396	-0.0515432	0.501902	-0.0506581	0.509283
KRT24	blue	0.766709	1.51363e-34	-0.766709	1.51363e-34	-0.724895	2.54564e-29	-0.267843	0.000381959	0.486949	1.25781e-11	0.422826	7.55064e-09	0.519982	2.67094e-13	0.511775	7.23188e-13	0.153618	0.0442247	0.0777678	0.310576	0.0282314	0.713153
KRT80	blue	-0.854969	2.43224e-50	0.854969	2.43224e-50	0.861786	5.50437e-52	0.333204	7.95605e-06	-0.594688	7.88499e-18	-0.434532	2.58733e-09	-0.518321	3.2748e-13	-0.625002	5.02775e-20	-0.0549849	0.473742	-0.0388689	0.612691	-0.154641	0.0428154
L1TD1	blue	-0.28627	0.000140663	0.28627	0.000140663	0.324951	1.36613e-05	-0.112072	0.143273	-0.280028	0.000198855	-0.241083	0.00144331	-0.309693	3.56403e-05	-0.133078	0.0818024	-0.208903	0.00595642	0.120921	0.114082	-0.0113162	0.882869
LACTB2	blue	-0.718469	1.33095e-28	0.718469	1.33095e-28	0.757102	2.97752e-33	0.22131	0.00352791	-0.491972	7.18858e-12	-0.511674	7.32002e-13	-0.549863	5.61549e-15	-0.510944	7.98735e-13	-0.146148	0.0557454	-0.0401732	0.60081	-0.135706	0.0758969
LAGE3	blue	-0.662165	4.56209e-23	0.662165	4.56209e-23	0.715269	2.98171e-28	0.272433	0.000299761	-0.451576	5.0495e-10	-0.167086	0.0284689	-0.317103	2.25173e-05	-0.62252	7.76467e-20	-0.0272747	0.722468	-0.169151	0.0265394	-0.173887	0.0225313
LAPTM4B	blue	-0.736735	1.06534e-30	0.736735	1.06534e-30	0.830055	5.64348e-45	0.334784	7.16063e-06	-0.432233	3.20351e-09	-0.504518	1.707e-12	-0.618489	1.56017e-19	-0.651433	3.81408e-22	-0.234725	0.00193942	-0.176316	0.0206867	-0.1815	0.0171807
LDHA	blue	-0.59871	4.15765e-18	0.59871	4.15765e-18	0.588674	2.02005e-17	0.284105	0.000158749	-0.407569	2.87172e-08	-0.336804	6.2535e-06	-0.555987	2.42477e-15	-0.234521	0.0019576	-0.222547	0.00334324	0.0827507	0.280497	0.0610326	0.426415
LGR5	blue	-0.658474	9.5617e-23	0.658474	9.5617e-23	0.690134	1.16806e-25	0.109108	0.154228	-0.488719	1.03391e-11	-0.365217	8.38908e-07	-0.528545	9.17911e-14	-0.446152	8.57736e-10	-0.310162	3.46304e-05	0.00569474	0.940898	-0.0513099	0.503842
LIPG	blue	-0.736969	9.98719e-31	0.736969	9.98719e-31	0.802371	5.94878e-40	0.130481	0.087995	-0.718216	1.4189e-28	-0.239467	0.00155701	-0.379418	2.85177e-07	-0.361383	1.1128e-06	-0.0201151	0.793391	0.236625	0.00177692	0.115506	0.131336
LMNB1	blue	-0.700708	1.02221e-26	0.700708	1.02221e-26	0.85509	2.27803e-50	0.114941	0.133247	-0.745559	8.93186e-32	-0.197532	0.00939432	-0.441512	1.33967e-09	-0.34865	2.77141e-06	-0.0167541	0.827319	0.265309	0.000435854	0.0499112	0.515555
LMNB2	blue	-0.746213	7.40197e-32	0.746213	7.40197e-32	0.88782	3.44097e-59	0.247339	0.00107111	-0.72251	4.72856e-29	-0.305802	4.51378e-05	-0.308251	3.89169e-05	-0.458678	2.48802e-10	0.20485	0.00702545	0.179926	0.0181863	-0.0728811	0.342051
LMTK3	blue	-0.762072	6.48817e-34	0.762072	6.48817e-34	0.7444	1.24423e-31	0.260945	0.000545413	-0.523617	1.70339e-13	-0.380422	2.63722e-07	-0.335903	6.64396e-06	-0.570543	3.06988e-16	0.0374906	0.625357	-0.0324134	0.672946	-0.282453	0.000173991
LOC127295	blue	-0.452468	4.62438e-10	0.452468	4.62438e-10	0.525474	1.35094e-13	0.163953	0.0316258	-0.372316	4.92355e-07	-0.0235561	0.759053	-0.158041	0.0383954	-0.497336	3.91573e-12	0.121823	0.111389	-0.0774008	0.312871	-0.185425	0.0148815
LOC134997	blue	-0.749403	2.93802e-32	0.749403	2.93802e-32	0.802357	5.98012e-40	0.361876	1.07333e-06	-0.447735	7.35553e-10	-0.291687	0.000103468	-0.630506	1.891e-20	-0.641905	2.3417e-21	-0.239763	0.0015356	-0.145895	0.0561754	-0.075569	0.324496
LOC200810	blue	-0.63735	5.45232e-21	0.63735	5.45232e-21	0.661244	5.49191e-23	-0.11302	0.139898	-0.532012	5.90472e-14	-0.395894	7.63683e-08	-0.266632	0.000406902	-0.503618	1.8963e-12	-0.0507323	0.508662	0.00703064	0.927068	-0.227502	0.0026877
LOC283412	blue	-0.309554	3.59439e-05	0.309554	3.59439e-05	0.338759	5.48007e-06	0.105367	0.168935	-0.249755	0.000952671	0.128828	0.0921285	-0.0552614	0.471518	-0.39593	7.61418e-08	0.126265	0.0988439	-0.0944092	0.21799	-0.00675286	0.929942
LOC391811	blue	-0.666369	1.93853e-23	0.666369	1.93853e-23	0.778041	3.72967e-36	0.14972	0.0499597	-0.659386	7.97105e-23	-0.22172	0.00346573	-0.126986	0.096918	-0.407903	2.79081e-08	0.0619091	0.419791	0.182693	0.0164512	0.0385264	0.615829
LOC400566	blue	0.25324	0.000802871	-0.25324	0.000802871	-0.19242	0.011444	-0.350748	2.391e-06	0.0638359	0.40544	-0.163101	0.0325344	0.161154	0.0346929	0.237882	0.0016764	0.152823	0.0453475	0.161579	0.0342112	0.144545	0.0585155
LOC402644	blue	-0.621906	8.64168e-20	0.621906	8.64168e-20	0.686564	2.5969e-25	0.323759	1.47518e-05	-0.380792	2.56208e-07	-0.358451	1.37784e-06	-0.531579	6.2409e-14	-0.556687	2.20057e-15	-0.0611911	0.425213	-0.136768	0.0736105	-0.168125	0.0274841
LOC440160	blue	-0.604656	1.58736e-18	0.604656	1.58736e-18	0.587249	2.51694e-17	0.27455	0.000267684	-0.385073	1.82912e-07	-0.265118	0.000440168	-0.165246	0.030289	-0.490384	8.58855e-12	-0.00841885	0.912719	-0.112298	0.142465	-0.305971	4.46816e-05
LOC441019	blue	0.252759	0.000822164	-0.252759	0.000822164	-0.280425	0.000194567	-0.180744	0.0176571	0.205212	0.00692324	0.00535561	0.944411	0.132708	0.0826621	0.158141	0.0382716	0.118956	0.120126	-0.0264178	0.730846	-0.365316	8.32767e-07
LOC642477	blue	-0.504988	1.61563e-12	0.504988	1.61563e-12	0.489901	9.06382e-12	0.241231	0.0014333	-0.332946	8.0932e-06	-0.192504	0.0114073	-0.092166	0.229173	-0.412357	1.90182e-08	0.0463593	0.545918	-0.0879928	0.251039	-0.263756	0.000472268
LOC643272	blue	-0.546462	8.88733e-15	0.546462	8.88733e-15	0.501974	2.29576e-12	0.155463	0.0417095	-0.393128	9.57599e-08	-0.308244	3.8932e-05	-0.225936	0.00288105	-0.305671	4.54959e-05	0.0678823	0.376266	0.050521	0.510431	-0.139982	0.0670285
LOC643287	blue	-0.198778	0.00894668	0.198778	0.00894668	0.307763	4.00887e-05	-0.030686	0.689449	-0.188875	0.0130871	-0.0620106	0.419028	-0.0811496	0.28994	-0.226181	0.00284998	-0.233631	0.00203893	-0.00810632	0.915947	0.0604619	0.430761
LOC644612	blue	-0.375353	3.90442e-07	0.375353	3.90442e-07	0.389277	1.3076e-07	0.166876	0.0286718	-0.285514	0.000146747	-0.206984	0.00644298	-0.200381	0.00839912	-0.237001	0.00174634	0.100627	0.189039	0.0650536	0.396523	0.0808548	0.291702
LOC644774	blue	-0.640644	2.96296e-21	0.640644	2.96296e-21	0.707647	1.94897e-27	0.394668	8.44474e-08	-0.398805	6.00494e-08	-0.325961	1.27968e-05	-0.649285	5.77448e-22	-0.489791	9.17582e-12	-0.119438	0.118621	-0.113237	0.139134	-0.0992483	0.195204
LOC645018	blue	-0.505304	1.55687e-12	0.505304	1.55687e-12	0.622529	7.75261e-20	-0.0408292	0.594874	-0.492007	7.16077e-12	-0.19825	0.00913394	-0.387566	1.49986e-07	-0.365083	8.47312e-07	-0.275092	0.000259997	0.102748	0.179839	0.24568	0.00116015
LOC646766	blue	-0.510552	8.37052e-13	0.510552	8.37052e-13	0.596747	5.68811e-18	0.316399	2.35343e-05	-0.245294	0.00118178	-0.0652218	0.395301	-0.320546	1.81148e-05	-0.695679	3.29917e-26	-0.145108	0.0575299	-0.28803	0.000127388	-0.0196793	0.79777
LOC649049	blue	-0.692634	6.62973e-26	0.692634	6.62973e-26	0.805789	1.57935e-40	0.187599	0.0137274	-0.580479	7.05657e-17	-0.214759	0.00466811	-0.457527	2.79354e-10	-0.596122	6.28258e-18	-0.0455621	0.552852	-0.00954281	0.901123	-0.0565831	0.460964
LOC650215	blue	-0.808406	5.62087e-41	0.808406	5.62087e-41	0.844061	7.09115e-48	0.469072	8.5701e-11	-0.375849	3.75836e-07	-0.410657	2.20313e-08	-0.718161	1.43909e-28	-0.753021	1.01255e-32	-0.428598	4.47549e-09	-0.305875	4.49394e-05	0.0128169	0.867469
LOC650369	blue	-0.796398	5.6789e-39	0.796398	5.6789e-39	0.875819	1.14529e-55	0.16529	0.0302444	-0.776245	6.80653e-36	-0.18206	0.0168349	-0.432134	3.23295e-09	-0.398107	6.3627e-08	-0.0515002	0.50226	0.241262	0.0014312	0.0615456	0.422531
LOC651202	blue	-0.495862	4.63219e-12	0.495862	4.63219e-12	0.56389	7.99447e-16	0.18577	0.0146927	-0.403369	4.10046e-08	0.00327184	0.966023	-0.213261	0.00497132	-0.480352	2.58683e-11	-0.07664	0.317666	-0.0722236	0.346435	-0.162905	0.0327456
LOC651816	blue	-0.761815	7.02763e-34	0.761815	7.02763e-34	0.860315	1.26822e-51	0.310603	3.37075e-05	-0.615198	2.7374e-19	-0.229768	0.00242873	-0.330099	9.76828e-06	-0.600703	3.01727e-18	0.100735	0.188562	-0.0245577	0.749142	-0.0616353	0.421854
LOC652595	blue	-0.720374	8.19006e-29	0.720374	8.19006e-29	0.82821	1.29971e-44	0.323704	1.48034e-05	-0.509307	9.70739e-13	-0.317003	2.2659e-05	-0.596542	5.87699e-18	-0.55685	2.15113e-15	-0.205161	0.00693776	-0.0567608	0.459555	0.0106627	0.889589
LOC653505	blue	-0.717942	1.52087e-28	0.717942	1.52087e-28	0.787958	1.21429e-37	0.344667	3.65705e-06	-0.500397	2.7551e-12	-0.299316	6.64335e-05	-0.486268	1.35603e-11	-0.623601	6.42865e-20	0.0223994	0.770547	-0.102913	0.179135	-0.184547	0.015371
LOC728564	blue	-0.813615	6.85059e-42	0.813615	6.85059e-42	0.884421	3.74632e-58	0.390268	1.20738e-07	-0.471499	6.64734e-11	-0.394881	8.29839e-08	-0.617893	1.72838e-19	-0.759686	1.35461e-33	-0.242864	0.00132688	-0.224893	0.00301668	-0.0943946	0.218061
LOC731049	blue	-0.76621	1.77318e-34	0.76621	1.77318e-34	0.865923	4.99986e-53	0.291673	0.000103552	-0.635214	8.06399e-21	-0.244226	0.00124364	-0.2932	9.48561e-05	-0.580786	6.73729e-17	0.109424	0.15303	0.0124778	0.870945	-0.0515371	0.501953
LOC731314	blue	-0.669746	9.64954e-24	0.669746	9.64954e-24	0.811232	1.80841e-41	0.196404	0.00981636	-0.724974	2.49371e-29	-0.198992	0.00887201	-0.16601	0.0295213	-0.347146	3.07878e-06	0.273284	0.000286461	0.248535	0.00101089	-0.137929	0.0711736
LPAR1	blue	0.867878	1.56384e-53	-0.867878	1.56384e-53	-0.894376	2.744e-61	-0.140525	0.0659649	0.776621	6.00244e-36	0.394304	8.69975e-08	0.344402	3.72465e-06	0.512847	6.35956e-13	-0.167337	0.0282285	-0.152578	0.0456985	0.146199	0.0556587
LSM7	blue	-0.728759	9.20313e-30	0.728759	9.20313e-30	0.833074	1.40984e-45	0.224017	0.00313508	-0.690392	1.10219e-25	-0.0799771	0.296989	-0.300338	6.25464e-05	-0.481287	2.3379e-11	0.0668072	0.383889	0.133888	0.0799432	0.0280026	0.715377
LY6G6D	blue	-0.723041	4.12185e-29	0.723041	4.12185e-29	0.742575	2.08883e-31	0.393482	9.30349e-08	-0.365027	8.50814e-07	-0.402039	4.58521e-08	-0.534754	4.15079e-14	-0.644748	1.37175e-21	-0.224027	0.00313377	-0.224913	0.00301414	-0.0720538	0.347573
LYAR	blue	-0.74923	3.08938e-32	0.74923	3.08938e-32	0.81589	2.6752e-42	0.415522	1.44319e-08	-0.343961	3.84004e-06	-0.307201	4.14776e-05	-0.634138	9.81077e-21	-0.772611	2.25945e-35	-0.458949	2.42086e-10	-0.345369	3.48361e-06	0.0542667	0.479546
MAD2L1	blue	-0.76236	5.93285e-34	0.76236	5.93285e-34	0.881597	2.57376e-57	0.204049	0.00725565	-0.633419	1.11789e-20	-0.303952	5.04468e-05	-0.605794	1.31712e-18	-0.481693	2.2369e-11	-0.235427	0.00187788	0.0714609	0.351565	0.0293479	0.702336
MAP7D2	blue	-0.4552	3.52579e-10	0.4552	3.52579e-10	0.540599	1.93733e-14	0.359223	1.30279e-06	-0.244779	0.00121126	-0.265292	0.000436226	-0.339186	5.32386e-06	-0.426324	5.50606e-09	-0.0975275	0.203099	-0.184096	0.0156281	-0.264656	0.000450825
MARCKS	blue	0.463248	1.56405e-10	-0.463248	1.56405e-10	-0.491232	7.81113e-12	-0.204053	0.00725459	0.305894	4.48872e-05	0.15218	0.0462737	-0.0316227	0.680481	0.566205	5.7444e-16	-0.185456	0.0148647	0.185533	0.0148223	0.154915	0.0424433
MCM2	blue	-0.728705	9.33534e-30	0.728705	9.33534e-30	0.875629	1.29315e-55	0.199151	0.00881658	-0.726689	1.59066e-29	-0.167124	0.0284325	-0.277111	0.000233127	-0.452238	4.7305e-10	0.0931207	0.224365	0.173901	0.0225202	-0.0327916	0.669353
MCM3	blue	-0.772259	2.53463e-35	0.772259	2.53463e-35	0.874222	3.16111e-55	0.353792	1.92638e-06	-0.51476	5.04954e-13	-0.328102	1.11339e-05	-0.542598	1.48791e-14	-0.685691	3.15182e-25	-0.165228	0.0303069	-0.137126	0.0728511	-0.00619871	0.935678
MCM4	blue	-0.721876	5.56892e-29	0.721876	5.56892e-29	0.868825	8.84858e-54	0.143581	0.0602365	-0.702393	6.86535e-27	-0.324929	1.36802e-05	-0.371766	5.13318e-07	-0.442609	1.20637e-09	0.0677104	0.377478	0.166898	0.0286507	-0.1633	0.0323199
MCM6	blue	-0.669622	9.90024e-24	0.669622	9.90024e-24	0.809716	3.32985e-41	0.347577	2.98751e-06	-0.45995	2.18789e-10	-0.16415	0.0314194	-0.597114	5.36572e-18	-0.575598	1.46195e-16	-0.34238	4.28101e-06	-0.0904868	0.237804	0.208158	0.00614121
MED30	blue	-0.628758	2.585e-20	0.628758	2.585e-20	0.689729	1.27965e-25	0.392276	1.02626e-07	-0.266132	0.000417618	-0.288451	0.000124392	-0.630898	1.76229e-20	-0.664564	2.80396e-23	-0.354204	1.8705e-06	-0.333886	7.60273e-06	-0.224931	0.00301173
MEF2D	blue	0.811463	1.6471e-41	-0.811463	1.6471e-41	-0.904563	7.7225e-65	-0.0686671	0.37076	0.83275	1.63781e-45	0.304217	4.96503e-05	0.343996	3.83065e-06	0.419855	9.8449e-09	-0.113204	0.139252	-0.262555	0.000502313	0.118801	0.120613
MEG3	blue	0.375081	3.98685e-07	-0.375081	3.98685e-07	-0.471002	7.00346e-11	0.257883	0.000636885	0.336692	6.30084e-06	0.342758	4.17158e-06	0.552796	3.76426e-15	0.296496	7.83719e-05	0.267667	0.000385504	-0.000966364	0.989962	-0.00589091	0.938865
MELK	blue	-0.77876	2.92705e-36	0.77876	2.92705e-36	0.902454	4.51444e-64	0.249446	0.000967108	-0.733706	2.43834e-30	-0.33578	6.69902e-06	-0.451686	4.99518e-10	-0.380476	2.62612e-07	0.0324225	0.672859	0.225051	0.00299586	-0.0183839	0.810823
METTL7A	blue	0.762216	6.20587e-34	-0.762216	6.20587e-34	-0.80672	1.09546e-40	-0.373484	4.50473e-07	0.619383	1.33782e-19	0.218465	0.00398806	0.208944	0.00594646	0.583524	4.45124e-17	-0.184374	0.0154689	-0.00728646	0.924422	0.115732	0.130577
MFN2	blue	0.711128	8.33129e-28	-0.711128	8.33129e-28	-0.760226	1.14768e-33	-0.300251	6.28688e-05	0.598285	4.45012e-18	0.116927	0.126625	0.526874	1.13324e-13	0.417458	1.21729e-08	0.112113	0.143128	-0.105247	0.169424	0.0194294	0.800283
MGC87042	blue	-0.627772	3.08115e-20	0.627772	3.08115e-20	0.709708	1.1799e-27	0.188798	0.0131251	-0.499679	2.99297e-12	-0.46872	8.89e-11	-0.574961	1.60631e-16	-0.378042	3.17343e-07	-0.125545	0.100798	0.0693281	0.366161	-0.112974	0.140061
MIF	blue	-0.774655	1.1537e-35	0.774655	1.1537e-35	0.838213	1.24626e-46	0.257641	0.000644679	-0.59609	6.31454e-18	-0.231518	0.00224444	-0.414132	1.62975e-08	-0.614445	3.1108e-19	-0.0162886	0.832046	-0.0123322	0.872439	-0.00838796	0.913038
MIPEP	blue	-0.735348	1.5586e-30	0.735348	1.5586e-30	0.793059	1.9401e-38	0.254845	0.000741474	-0.591606	1.28002e-17	-0.496746	4.18847e-12	-0.503875	1.84029e-12	-0.415517	1.44387e-08	0.033474	0.662888	0.103135	0.178194	-0.0158999	0.835996
MKI67IP	blue	-0.795901	6.82605e-39	0.795901	6.82605e-39	0.879848	8.29004e-57	0.357177	1.5109e-06	-0.467634	9.95259e-11	-0.374638	4.12426e-07	-0.655417	1.75131e-22	-0.761583	7.55091e-34	-0.303303	5.24416e-05	-0.220788	0.00360857	-0.0825237	0.281823
MMP1	blue	-0.629504	2.26252e-20	0.629504	2.26252e-20	0.689343	1.39583e-25	0.542342	1.53926e-14	-0.410985	2.14156e-08	-0.178345	0.0192466	-0.397703	6.57865e-08	-0.483385	1.86059e-11	-0.0711318	0.353793	-0.0761015	0.321089	0.0611371	0.425623
MMP10	blue	-0.554934	2.80514e-15	0.554934	2.80514e-15	0.64195	2.32214e-21	0.290513	0.000110643	-0.419128	1.05016e-08	-0.0542616	0.479587	-0.350353	2.45854e-06	-0.456665	3.04573e-10	-0.0976715	0.20243	-0.078539	0.305788	0.114531	0.134643
MMP12	blue	-0.662996	3.85573e-23	0.662996	3.85573e-23	0.70279	6.24932e-27	0.470996	7.00811e-11	-0.501151	2.52545e-12	0.0920906	0.229555	-0.373594	4.46691e-07	-0.494154	5.6218e-12	-0.11087	0.147641	-0.0458681	0.550185	0.104104	0.174129
MMP3	blue	-0.735442	1.51896e-30	0.735442	1.51896e-30	0.79042	5.04222e-38	0.50109	2.54326e-12	-0.449073	6.45595e-10	-0.26343	0.00048024	-0.490724	8.26772e-12	-0.596974	5.4862e-18	-0.187358	0.0138516	-0.153544	0.0443289	0.0281179	0.714255
MMP7	blue	-0.776207	6.89317e-36	0.776207	6.89317e-36	0.768472	8.62625e-35	0.122601	0.109106	-0.590294	1.57092e-17	-0.30287	5.38161e-05	-0.490936	8.07435e-12	-0.531782	6.08101e-14	-0.194107	0.0107279	0.012831	0.867325	-0.043267	0.573049
MMRN1	blue	0.701608	8.26805e-27	-0.701608	8.26805e-27	-0.729882	6.82552e-30	-0.01096	0.88653	0.666857	1.75363e-23	0.38145	2.43352e-07	0.185593	0.0147896	0.380586	2.60371e-07	-0.210789	0.00551047	-0.170136	0.0256586	0.188985	0.0130335
MPHOSPH1	blue	-0.634372	9.40285e-21	0.634372	9.40285e-21	0.800482	1.22402e-39	0.229011	0.00251261	-0.505284	1.56053e-12	-0.261996	0.0005169	-0.473177	5.57022e-11	-0.536852	3.16309e-14	-0.174264	0.0222364	-0.0194729	0.799846	0.0838531	0.274117
MRPL17	blue	-0.728113	1.09231e-29	0.728113	1.09231e-29	0.825761	3.87433e-44	0.15689	0.039846	-0.711168	8.24806e-28	-0.238758	0.00160946	-0.198598	0.00901026	-0.454538	3.7662e-10	0.128077	0.094057	0.172591	0.0235729	0.0925264	0.227349
MRPS17	blue	-0.773666	1.59865e-35	0.773666	1.59865e-35	0.833217	1.31893e-45	0.378421	3.08153e-07	-0.454439	3.80369e-10	-0.466651	1.10198e-10	-0.531188	6.56048e-14	-0.694797	4.04242e-26	-0.13618	0.0748684	-0.169437	0.0262815	-0.108982	0.154704
MRPS30	blue	-0.710389	9.98689e-28	0.710389	9.98689e-28	0.799662	1.67046e-39	0.276083	0.000246462	-0.486143	1.3748e-11	-0.366668	7.53092e-07	-0.66337	3.5742e-23	-0.562176	1.01958e-15	-0.267842	0.00038198	-0.0788408	0.303927	-0.0483674	0.528645
MRPS35	blue	-0.666334	1.95252e-23	0.666334	1.95252e-23	0.760504	1.05369e-33	0.109868	0.151359	-0.477658	3.45751e-11	-0.500493	2.72494e-12	-0.695229	3.65944e-26	-0.522872	1.86887e-13	-0.226557	0.00280296	-0.0420631	0.583779	-0.101326	0.185969
MTERFD1	blue	-0.684783	3.85284e-25	0.684783	3.85284e-25	0.737611	8.36632e-31	0.35275	2.07483e-06	-0.290206	0.000112598	-0.390971	1.1407e-07	-0.60607	1.25858e-18	-0.711784	7.08844e-28	-0.449568	6.1508e-10	-0.334122	7.48417e-06	-0.0923815	0.228081
MTFR1	blue	-0.694021	4.82957e-26	0.694021	4.82957e-26	0.737915	7.69175e-31	0.209612	0.00578513	-0.406671	3.10027e-08	-0.568105	4.37076e-16	-0.676741	2.2087e-24	-0.507177	1.24917e-12	-0.400744	5.11025e-08	-0.106871	0.1629	-0.0767982	0.316665
MTHFD1L	blue	-0.884694	3.1011e-58	0.884694	3.1011e-58	0.925512	1.35807e-73	0.454311	3.8524e-10	-0.585984	3.05741e-17	-0.34198	4.40033e-06	-0.514649	5.11762e-13	-0.707809	1.8736e-27	-0.131571	0.0853523	-0.127162	0.0964503	-0.0625642	0.414879
MTHFD2	blue	-0.774358	1.27233e-35	0.774358	1.27233e-35	0.888515	2.09174e-59	0.296034	8.05074e-05	-0.6944	4.42815e-26	-0.191756	0.0117374	-0.45349	4.17956e-10	-0.501916	2.31126e-12	-0.0501942	0.513174	0.104479	0.172576	0.0251099	0.743695
MX1	blue	0.029764	0.698319	-0.029764	0.698319	-0.183589	0.0159212	0.185899	0.014623	0.190428	0.0123436	0.104621	0.171992	0.0834423	0.276482	0.0759414	0.322111	-0.0975577	0.202959	-0.0935289	0.222331	-0.0443968	0.563063
MYC	blue	-0.748932	3.36993e-32	0.748932	3.36993e-32	0.791469	3.45501e-38	0.428925	4.34368e-09	-0.380775	2.56562e-07	-0.318408	2.07417e-05	-0.667554	1.51913e-23	-0.668671	1.20613e-23	-0.425177	6.10893e-09	-0.241418	0.00142076	0.0435807	0.570267
MYOM3	blue	-0.700414	1.09554e-26	0.700414	1.09554e-26	0.695299	3.60111e-26	0.289145	0.000119595	-0.595185	7.28929e-18	-0.302981	5.34595e-05	-0.279753	0.000201869	-0.34079	4.77329e-06	0.137994	0.0710387	0.160851	0.0350392	-0.0251524	0.743277
NAALADL1	blue	0.711227	8.13018e-28	-0.711227	8.13018e-28	-0.797992	3.13261e-39	-0.156168	0.0407795	0.519004	3.01205e-13	0.29517	8.46516e-05	0.547091	8.1676e-15	0.561394	1.13856e-15	0.271497	0.000315052	0.00712865	0.926054	-0.0298211	0.697768
NAMPT	blue	-0.691939	7.7638e-26	0.691939	7.7638e-26	0.69155	8.48026e-26	0.338033	5.75609e-06	-0.438944	1.70963e-09	-0.37431	4.22914e-07	-0.551834	4.29398e-15	-0.473038	5.65252e-11	-0.137732	0.0715816	-0.100792	0.188311	-0.0941112	0.219453
NANOS3	blue	-0.556011	2.41662e-15	0.556011	2.41662e-15	0.570081	3.2833e-16	0.135453	0.0764498	-0.307453	4.08484e-05	-0.298163	7.10936e-05	-0.389289	1.30633e-07	-0.508948	1.01304e-12	-0.23347	0.00205397	-0.183262	0.0161129	-0.251624	0.000869427
NAT10	blue	-0.723425	3.73165e-29	0.723425	3.73165e-29	0.808569	5.26679e-41	0.245961	0.0011446	-0.604905	1.52389e-18	-0.234411	0.00196746	-0.199373	0.00873987	-0.541771	1.65996e-14	0.0150915	0.844225	0.0270468	0.724693	-0.0486066	0.526606
NCAPD2	blue	-0.680559	9.70849e-25	0.680559	9.70849e-25	0.826752	2.49499e-44	0.115594	0.131041	-0.711457	7.68205e-28	-0.299895	6.42051e-05	-0.320463	1.82106e-05	-0.391211	1.11877e-07	0.120628	0.11497	0.21203	0.00523369	-0.0262048	0.732934
NCAPG	blue	-0.698794	1.60139e-26	0.698794	1.60139e-26	0.825003	5.41228e-44	0.0263468	0.731542	-0.747923	4.51794e-32	-0.277003	0.000234502	-0.329671	1.00471e-05	-0.301177	5.95156e-05	0.0229308	0.76526	0.298902	6.80741e-05	-0.0580447	0.449448
NCAPG2	blue	-0.777934	3.86688e-36	0.777934	3.86688e-36	0.897603	2.26015e-62	0.299132	6.71595e-05	-0.562516	9.71603e-16	-0.410834	2.1697e-08	-0.636517	6.35388e-21	-0.606011	1.27086e-18	-0.207499	0.00630915	-0.0558675	0.466662	-0.0399623	0.602724
NCOA7	blue	-0.719437	1.04037e-28	0.719437	1.04037e-28	0.71627	2.31954e-28	0.194989	0.0103693	-0.531364	6.41474e-14	-0.198756	0.00895455	-0.522308	2.00421e-13	-0.458918	2.42854e-10	-0.256268	0.000690643	0.00430906	0.955261	-0.0462378	0.546973
NEK2	blue	-0.776283	6.71937e-36	0.776283	6.71937e-36	0.890887	3.72968e-60	0.076652	0.31759	-0.744582	1.18131e-31	-0.407184	2.96764e-08	-0.447053	7.85997e-10	-0.417571	1.20525e-08	0.0158281	0.836726	0.213337	0.00495556	-0.0737667	0.336202
NELL2	blue	0.532453	5.58081e-14	-0.532453	5.58081e-14	-0.638638	4.29925e-21	-0.163635	0.0319619	0.465398	1.25424e-10	0.546599	8.72577e-15	0.309381	3.63264e-05	0.354193	1.87193e-06	-0.111072	0.1469	-0.101366	0.185797	0.0920617	0.229702
NFE2L3	blue	-0.855587	1.73924e-50	0.855587	1.73924e-50	0.896635	4.82047e-62	0.266585	0.000407893	-0.728247	1.05402e-29	-0.258218	0.000626223	-0.460486	2.07228e-10	-0.483486	1.84011e-11	-0.0847979	0.268727	0.140556	0.0659053	0.00279219	0.971001
NIP7	blue	-0.789299	7.53466e-38	0.789299	7.53466e-38	0.872146	1.15963e-54	0.282605	0.000172537	-0.586278	2.92259e-17	-0.341303	4.60874e-06	-0.646309	1.02014e-21	-0.543253	1.36401e-14	-0.308214	3.90043e-05	-0.00232767	0.975824	0.0972385	0.204448
NKD1	blue	-0.610942	5.60971e-19	0.610942	5.60971e-19	0.611583	5.03906e-19	-0.0328142	0.669138	-0.413588	1.70886e-08	-0.398991	5.91314e-08	-0.42294	7.47392e-09	-0.496785	4.17006e-12	-0.269839	0.00034395	-0.079083	0.302439	-0.0707856	0.356146
NKD2	blue	-0.71905	1.14825e-28	0.71905	1.14825e-28	0.709066	1.38012e-27	0.367822	6.90938e-07	-0.400892	5.04734e-08	-0.351473	2.27149e-06	-0.374431	4.19012e-07	-0.593622	9.32976e-18	-0.177131	0.0200971	-0.152895	0.0452459	-0.0973364	0.20399
NLF2	blue	-0.665926	2.12264e-23	0.665926	2.12264e-23	0.598141	4.55397e-18	0.0977028	0.202284	-0.422013	8.12111e-09	-0.396705	7.14355e-08	-0.400069	5.40585e-08	-0.499706	2.98371e-12	-0.102532	0.180758	-0.0819796	0.285019	-0.000537237	0.994419
NME1	blue	-0.756871	3.19319e-33	0.756871	3.19319e-33	0.901428	1.0505e-63	0.202266	0.00779298	-0.65766	1.12419e-22	-0.301361	5.88717e-05	-0.425201	6.09573e-09	-0.541056	1.8242e-14	-0.0827179	0.280688	0.0681765	0.374196	-0.0308815	0.687573
NMU	blue	-0.620045	1.19327e-19	0.620045	1.19327e-19	0.6302	1.9975e-20	0.167666	0.0279157	-0.486367	1.34131e-11	-0.372692	4.78487e-07	-0.306755	4.26134e-05	-0.383132	2.13238e-07	0.0813492	0.288751	0.088819	0.2466	-0.186402	0.0143527
NOL5A	blue	-0.648892	6.22748e-22	0.648892	6.22748e-22	0.721172	6.67443e-29	0.264112	0.000463674	-0.497265	3.94753e-12	-0.167148	0.0284092	-0.202079	0.00785117	-0.571841	2.54056e-16	-0.0150951	0.844189	-0.0741144	0.333922	-0.142906	0.0614643
NOLC1	blue	-0.810359	2.57212e-41	0.810359	2.57212e-41	0.898005	1.64631e-62	0.435837	2.29046e-09	-0.489176	9.82642e-12	-0.384139	1.96948e-07	-0.628069	2.92267e-20	-0.713572	4.55229e-28	-0.267833	0.000382173	-0.181862	0.0169565	-0.0253137	0.741689
NPM3	blue	-0.735194	1.62569e-30	0.735194	1.62569e-30	0.841296	2.7895e-47	0.29423	8.93849e-05	-0.60405	1.75265e-18	-0.237827	0.00168066	-0.319165	1.97726e-05	-0.605075	1.48195e-18	0.000356918	0.996292	-0.00973672	0.899124	-0.00451497	0.953126
NSDHL	blue	-0.711536	7.53528e-28	0.711536	7.53528e-28	0.806982	9.87823e-41	0.144963	0.0577825	-0.6318	1.49821e-20	-0.410427	2.24728e-08	-0.343396	3.99234e-06	-0.484057	1.72871e-11	0.0857782	0.263212	0.0614273	0.423425	-0.0788856	0.303651
NT5DC2	blue	-0.67257	5.34674e-24	0.67257	5.34674e-24	0.733623	2.49331e-30	0.35717	1.51165e-06	-0.598078	4.6003e-18	-0.127867	0.094602	-0.0778502	0.310062	-0.485157	1.53233e-11	0.306622	4.29585e-05	0.0594354	0.438642	-0.12678	0.0974635
NUDT5	blue	-0.7851	3.31884e-37	0.7851	3.31884e-37	0.882628	1.28123e-57	0.206868	0.00647361	-0.782031	9.60751e-37	-0.175469	0.0213147	-0.395985	7.5796e-08	-0.404649	3.68051e-08	0.126915	0.0971064	0.247721	0.00105156	0.0403748	0.598983
NUP37	blue	-0.810197	2.74591e-41	0.810197	2.74591e-41	0.896481	5.43466e-62	0.270152	0.000338311	-0.545522	1.0081e-14	-0.40401	3.88469e-08	-0.725965	1.92359e-29	-0.653815	2.39841e-22	-0.32193	1.65859e-05	-0.0953561	0.213388	0.114205	0.135765
NUSAP1	blue	-0.713377	4.77894e-28	0.713377	4.77894e-28	0.836874	2.36364e-46	0.106472	0.164488	-0.730817	5.31429e-30	-0.218111	0.00404879	-0.417059	1.26092e-08	-0.339729	5.13082e-06	-0.0112927	0.883111	0.270963	0.000324112	0.0195543	0.799027
NXT1	blue	-0.740862	3.38392e-31	0.740862	3.38392e-31	0.787728	1.31745e-37	0.454219	3.88771e-10	-0.381584	2.40822e-07	-0.197491	0.00940932	-0.549645	5.78439e-15	-0.691692	8.21213e-26	-0.376244	3.64607e-07	-0.272414	0.00030007	-0.0439676	0.566847
ODC1	blue	-0.73342	2.63491e-30	0.73342	2.63491e-30	0.835522	4.48596e-46	0.354217	1.86877e-06	-0.504809	1.64984e-12	-0.206437	0.00658791	-0.479841	2.73389e-11	-0.648504	6.70901e-22	-0.144934	0.0578334	-0.114641	0.134267	0.0274758	0.720507
OIP5	blue	-0.734948	1.73854e-30	0.734948	1.73854e-30	0.853943	4.22955e-50	0.167124	0.0284331	-0.650597	4.48399e-22	-0.324808	1.37878e-05	-0.541286	1.76959e-14	-0.42659	5.37476e-09	-0.135088	0.0772525	0.14032	0.0663635	0.014525	0.850003
OPTN	blue	0.718128	1.4511e-28	-0.718128	1.4511e-28	-0.821845	2.14506e-43	-0.0491034	0.522384	0.748643	3.66633e-32	0.213421	0.00493806	0.168294	0.0273263	0.450085	5.84706e-10	-0.217493	0.00415712	-0.199448	0.00871403	0.0368596	0.631194
P2RX1	blue	0.766903	1.42342e-34	-0.766903	1.42342e-34	-0.75966	1.36556e-33	-0.321899	1.66192e-05	0.421768	8.301e-09	0.431365	3.47091e-09	0.668983	1.13056e-23	0.546727	8.57703e-15	0.333532	7.7842e-06	0.110315	0.149691	0.065893	0.390445
PABPC1	blue	-0.594101	8.65069e-18	0.594101	8.65069e-18	0.652606	3.0367e-22	0.209982	0.0056976	-0.451733	4.97213e-10	-0.131697	0.08505	-0.410918	2.15415e-08	-0.428236	4.62593e-09	-0.31802	2.12554e-05	-0.0209711	0.784809	-0.100387	0.190101
PAFAH1B3	blue	-0.712604	5.78811e-28	0.712604	5.78811e-28	0.826279	3.07861e-44	0.056186	0.464121	-0.742964	1.87088e-31	-0.224359	0.00308841	-0.312777	2.94835e-05	-0.373174	4.61229e-07	0.0179008	0.815704	0.252959	0.000814101	0.153793	0.0439812
PAICS	blue	-0.765364	2.31704e-34	0.765364	2.31704e-34	0.900949	1.55373e-63	0.22762	0.0026737	-0.612065	4.64689e-19	-0.349321	2.64389e-06	-0.562341	9.95988e-16	-0.583906	4.20014e-17	-0.19408	0.0107389	0.00446348	0.95366	-0.0237049	0.757577
PAQR4	blue	-0.794512	1.1399e-38	0.794512	1.1399e-38	0.886151	1.12164e-58	0.166057	0.0294747	-0.773125	1.90928e-35	-0.355041	1.76172e-06	-0.354925	1.7765e-06	-0.415444	1.45314e-08	0.0773305	0.313313	0.265065	0.00044139	0.108401	0.156929
PBK	blue	-0.634185	9.728e-21	0.634185	9.728e-21	0.769943	5.37679e-35	-0.0821841	0.283815	-0.708158	1.72165e-27	-0.383146	2.12993e-07	-0.416376	1.33899e-08	-0.283081	0.000168044	0.0173152	0.821631	0.311578	3.17472e-05	-0.00941387	0.902452
PCSK9	blue	-0.61098	5.57427e-19	0.61098	5.57427e-19	0.68241	6.48746e-25	0.231763	0.00221968	-0.509968	8.9734e-13	-0.345888	3.36031e-06	-0.3434	3.99123e-06	-0.382511	2.23923e-07	0.0627032	0.413841	0.0781428	0.308241	0.0783442	0.306992
PDE7B	blue	0.785514	2.87227e-37	-0.785514	2.87227e-37	-0.859345	2.18652e-51	-0.0149316	0.845856	0.84843	7.70503e-49	0.359005	1.32361e-06	0.279422	0.000205563	0.322566	1.59251e-05	-0.206001	0.00670556	-0.340744	4.78824e-06	0.12404	0.104981
PDRG1	blue	-0.666663	1.82474e-23	0.666663	1.82474e-23	0.736847	1.03282e-30	0.26088	0.000547202	-0.465869	1.19472e-10	-0.305351	4.63813e-05	-0.307875	3.98153e-05	-0.588314	2.13562e-17	-0.0557086	0.467932	-0.143167	0.0609869	-0.181068	0.0174516
PERP	blue	-0.697631	2.09971e-26	0.697631	2.09971e-26	0.724978	2.49099e-29	0.136906	0.0733163	-0.547358	7.87918e-15	-0.543204	1.37295e-14	-0.539064	2.37007e-14	-0.39406	8.87506e-08	-0.0606819	0.429083	0.0747878	0.329537	-0.092744	0.226253
PGK1	blue	-0.707346	2.09603e-27	0.707346	2.09603e-27	0.785693	2.697e-37	0.3808	2.56052e-07	-0.533978	4.58776e-14	-0.268232	0.000374253	-0.561372	1.14222e-15	-0.456598	3.06617e-10	-0.0355909	0.642996	0.00799944	0.917052	-0.0578713	0.450805
PGM1	blue	0.682713	6.07109e-25	-0.682713	6.07109e-25	-0.692164	7.37732e-26	-0.423586	7.0521e-09	0.41788	1.17285e-08	0.0788671	0.303765	0.228371	0.00258557	0.623564	6.47076e-20	0.175816	0.0210551	0.182678	0.0164604	0.0455791	0.552703
PHLDA1	blue	-0.826056	3.39933e-44	0.826056	3.39933e-44	0.812367	1.14106e-41	0.490175	8.79103e-12	-0.463088	1.58991e-10	-0.28088	0.000189763	-0.561248	1.1624e-15	-0.678721	1.44427e-24	-0.28336	0.00016547	-0.174028	0.0224204	0.126989	0.0969085
PHLDB1	blue	0.710597	9.49026e-28	-0.710597	9.49026e-28	-0.788626	9.57651e-38	-0.0935535	0.222209	0.509074	9.97981e-13	0.398885	5.96528e-08	0.611887	4.78801e-19	0.568729	3.99385e-16	0.197199	0.00951703	0.0726666	0.343477	0.118545	0.12142
PI16	blue	0.825616	4.12987e-44	-0.825616	4.12987e-44	-0.823632	9.8747e-44	-0.127611	0.0952716	0.766144	1.8105e-34	0.283202	0.000166926	0.281468	0.000183723	0.388026	1.4457e-07	-0.152802	0.0453773	-0.224165	0.00311484	0.124435	0.103869
PIK3IP1	blue	0.254393	0.000758323	-0.254393	0.000758323	-0.358971	1.32686e-06	-0.0243093	0.751596	0.363855	9.27887e-07	0.433187	2.93233e-09	0.10951	0.152704	-0.0373602	0.626562	-0.198623	0.00900131	-0.282114	0.000177288	-0.0796224	0.299143
PIWIL1	blue	-0.426688	5.32693e-09	0.426688	5.32693e-09	0.462883	1.62349e-10	0.236898	0.00175466	-0.316037	2.40726e-05	-0.217852	0.00409394	-0.109853	0.151418	-0.351875	2.20776e-06	0.129491	0.0904522	-0.00467163	0.951501	-0.231917	0.00220433
PLA2G3	blue	-0.407776	2.82143e-08	0.407776	2.82143e-08	0.435865	2.28429e-09	0.0427459	0.577682	-0.295418	8.34431e-05	-0.255309	0.000724525	-0.369285	6.1912e-07	-0.291674	0.000103545	-0.238586	0.00162234	0.0174938	0.819822	0.298995	6.77014e-05
PLAC9	blue	0.800042	1.44694e-39	-0.800042	1.44694e-39	-0.807171	9.16895e-41	-0.00722535	0.925054	0.760461	1.06772e-33	0.394655	8.45361e-08	0.324876	1.37277e-05	0.344116	3.79894e-06	-0.141582	0.0639357	-0.244547	0.00122479	0.126391	0.0985043
PLAGL2	blue	-0.715509	2.80767e-28	0.715509	2.80767e-28	0.783792	5.23231e-37	0.17773	0.0196735	-0.654525	2.08672e-22	-0.283579	0.000163468	-0.35287	2.05721e-06	-0.405367	3.46344e-08	0.0648291	0.398159	0.111661	0.144756	-0.161255	0.0345776
PLK4	blue	-0.713816	4.28495e-28	0.713816	4.28495e-28	0.859921	1.58253e-51	0.126593	0.097963	-0.710272	1.02784e-27	-0.308708	3.78481e-05	-0.441091	1.39451e-09	-0.375622	3.82455e-07	-0.0114462	0.881534	0.216557	0.00432614	0.00448781	0.953408
PNPO	blue	-0.724748	2.6446e-29	0.724748	2.6446e-29	0.835368	4.82269e-46	0.106988	0.162438	-0.61859	1.53328e-19	-0.368092	6.77088e-07	-0.4891	9.90982e-12	-0.528141	9.65999e-14	-0.0798437	0.297798	0.0650312	0.396686	-0.0994744	0.194183
POLB	blue	-0.804749	2.37131e-40	0.804749	2.37131e-40	0.861905	5.14392e-52	0.319526	1.93262e-05	-0.586657	2.75731e-17	-0.254025	0.000772271	-0.514536	5.18805e-13	-0.628409	2.75096e-20	-0.220234	0.00369593	-0.077177	0.314277	-0.0782879	0.307341
POLE2	blue	-0.74374	1.50108e-31	0.74374	1.50108e-31	0.88968	9.01306e-60	0.238254	0.00164767	-0.653302	2.65114e-22	-0.321162	1.74188e-05	-0.518061	3.38033e-13	-0.484157	1.71e-11	-0.111427	0.145607	0.103393	0.177106	0.07127	0.352856
POLR1C	blue	-0.850755	2.29806e-49	0.850755	2.29806e-49	0.930889	2.93471e-76	0.206372	0.00660549	-0.689075	1.48237e-25	-0.396371	7.34301e-08	-0.484245	1.69357e-11	-0.612943	4.00916e-19	-0.0991457	0.195668	0.0433455	0.572352	0.038929	0.612142
PPA1	blue	-0.831539	2.86289e-45	0.831539	2.86289e-45	0.889271	1.21216e-59	0.257919	0.000635726	-0.653044	2.78798e-22	-0.298861	6.82396e-05	-0.638563	4.35908e-21	-0.525374	1.36808e-13	-0.22256	0.00334133	0.053499	0.485793	0.0297303	0.698644
PPAT	blue	-0.82471	6.15831e-44	0.82471	6.15831e-44	0.916442	1.60181e-69	0.262766	0.000496903	-0.598179	4.52655e-18	-0.384527	1.91003e-07	-0.558998	1.59433e-15	-0.65845	9.60867e-23	-0.202709	0.00765627	-0.0769931	0.315435	-0.00388694	0.95964
PPIH	blue	-0.675926	2.62785e-24	0.675926	2.62785e-24	0.816122	2.42856e-42	0.156766	0.0400053	-0.58866	2.02429e-17	-0.254147	0.000767636	-0.336175	6.52358e-06	-0.553925	3.2234e-15	0.000824527	0.991435	0.00369889	0.961591	-0.0129127	0.866489
PPIL1	blue	-0.768578	8.33923e-35	0.768578	8.33923e-35	0.860715	1.01153e-51	0.426533	5.4024e-09	-0.400077	5.40244e-08	-0.374301	4.23217e-07	-0.659804	7.33293e-23	-0.769811	5.61044e-35	-0.291038	0.000107378	-0.278865	0.000211918	-0.0687466	0.370205
PPM1H	blue	-0.866959	2.70661e-53	0.866959	2.70661e-53	0.922314	4.21511e-72	0.192334	0.0114816	-0.654898	1.93953e-22	-0.45098	5.35487e-10	-0.533781	4.7059e-14	-0.651767	3.5745e-22	-0.125388	0.101228	-0.028221	0.713254	-0.0531995	0.488242
PPP1R12C	blue	0.586042	3.03031e-17	-0.586042	3.03031e-17	-0.659398	7.95262e-23	-0.129286	0.0909691	0.5526	3.86645e-15	0.185516	0.0148317	0.625626	4.50467e-20	0.22862	0.00255702	0.211857	0.00527157	-0.205596	0.00681673	-0.036174	0.63756
PPRC1	blue	-0.61139	5.20423e-19	0.61139	5.20423e-19	0.646477	9.881e-22	0.313551	2.81042e-05	-0.477777	3.41345e-11	-0.137434	0.0722047	0.0143483	0.851807	-0.539584	2.21397e-14	0.147244	0.0539142	-0.0498455	0.516109	-0.0162915	0.832016
PRC1	blue	-0.78521	3.19393e-37	0.78521	3.19393e-37	0.892606	1.04304e-60	0.130816	0.0871758	-0.777246	4.87133e-36	-0.349784	2.55915e-06	-0.372909	4.70648e-07	-0.398466	6.17628e-08	0.141989	0.0631661	0.263232	0.000485166	-0.0847216	0.26916
PRDX4	blue	-0.806965	9.94805e-41	0.806965	9.94805e-41	0.888105	2.80558e-59	0.321094	1.74942e-05	-0.579483	8.19521e-17	-0.308354	3.86725e-05	-0.59944	3.69818e-18	-0.619944	1.21419e-19	-0.206704	0.00651692	-0.0549758	0.473815	-0.0120894	0.874929
PRICKLE4	blue	-0.743845	1.45704e-31	0.743845	1.45704e-31	0.818903	7.54995e-43	0.286271	0.00014065	-0.537546	2.88962e-14	-0.146865	0.0545417	-0.443322	1.12666e-09	-0.668021	1.37968e-23	-0.0990645	0.196036	-0.119125	0.119597	-0.00993397	0.897092
PRMT3	blue	-0.765936	1.93363e-34	0.765936	1.93363e-34	0.837579	1.68849e-46	0.361874	1.07353e-06	-0.427285	5.04526e-09	-0.432173	3.22108e-09	-0.697727	2.0534e-26	-0.682644	6.16336e-25	-0.413247	1.76031e-08	-0.209143	0.00589801	0.0326869	0.670346
PROX1	blue	-0.618329	1.60376e-19	0.618329	1.60376e-19	0.643566	1.71433e-21	-0.055977	0.465787	-0.516197	4.24229e-13	-0.403142	4.17945e-08	-0.418121	1.14809e-08	-0.399791	5.5326e-08	-0.186993	0.0140408	0.0466666	0.543257	-0.276106	0.000246162
PSAT1	blue	-0.778662	3.02517e-36	0.778662	3.02517e-36	0.870466	3.26441e-54	0.322509	1.59833e-05	-0.530837	6.86098e-14	-0.361574	1.09737e-06	-0.53621	3.43815e-14	-0.655299	1.7925e-22	-0.209382	0.00584035	-0.117972	0.123244	-0.0156492	0.838547
PSMG1	blue	-0.773071	1.94321e-35	0.773071	1.94321e-35	0.833067	1.41458e-45	0.351452	2.2749e-06	-0.435322	2.40347e-09	-0.419707	9.97526e-09	-0.693445	5.50961e-26	-0.659631	7.59055e-23	-0.35818	1.40517e-06	-0.17698	0.0202057	-0.0344108	0.654055
PTDSS1	blue	-0.730858	5.25721e-30	0.730858	5.25721e-30	0.838793	9.4262e-47	0.39408	8.86039e-08	-0.546214	9.18761e-15	-0.197065	0.00956705	-0.407659	2.84974e-08	-0.607305	1.02692e-18	-0.0253349	0.74148	-0.079262	0.301343	-0.131882	0.0846089
PTGES	blue	-0.433323	2.89536e-09	0.433323	2.89536e-09	0.498475	3.43689e-12	0.477192	3.63443e-11	-0.256353	0.000687725	-0.0352956	0.645756	-0.205802	0.00676009	-0.459076	2.38997e-10	0.0577169	0.452016	-0.152558	0.0457278	-0.142361	0.0624726
PTHR1	blue	0.819877	4.98996e-43	-0.819877	4.98996e-43	-0.857721	5.39768e-51	-0.155095	0.0422018	0.657048	1.26925e-22	0.500389	2.75786e-12	0.589964	1.65364e-17	0.469765	7.97191e-11	0.0287958	0.707677	-0.111461	0.145481	0.103138	0.178181
PTTG1	blue	-0.759964	1.24379e-33	0.759964	1.24379e-33	0.892494	1.13387e-60	0.112807	0.140651	-0.797908	3.23341e-39	-0.196824	0.00965715	-0.357953	1.42845e-06	-0.367026	7.33267e-07	0.0788629	0.303791	0.289073	0.000120087	-0.0543812	0.478618
PTTG3	blue	-0.762213	6.21061e-34	0.762213	6.21061e-34	0.890841	3.85927e-60	0.130158	0.0887926	-0.773766	1.54686e-35	-0.219808	0.00376451	-0.36728	7.19504e-07	-0.39607	7.52695e-08	0.0498963	0.515681	0.242381	0.00135756	-0.0546224	0.476667
PUS7	blue	-0.82933	7.84086e-45	0.82933	7.84086e-45	0.913634	2.3558e-68	0.270901	0.000325164	-0.630563	1.87163e-20	-0.40242	4.44123e-08	-0.518181	3.33102e-13	-0.605979	1.27771e-18	-0.193308	0.0110619	-0.0119091	0.876779	-0.0197232	0.797328
PYGL	blue	-0.139418	0.068146	0.139418	0.068146	0.194175	0.0106998	0.205222	0.00692067	-0.13178	0.0848533	-0.15827	0.0381127	-0.0925705	0.227127	-0.11304	0.139828	0.222858	0.00329816	0.000586632	0.993906	-0.0438443	0.567936
RAB15	blue	-0.724659	2.70702e-29	0.724659	2.70702e-29	0.793012	1.9738e-38	0.0895336	0.242804	-0.690518	1.07108e-25	-0.316202	2.38257e-05	-0.313757	2.77466e-05	-0.414688	1.55253e-08	0.132077	0.0841476	0.17902	0.0187876	-0.259046	0.000600585
RAD51AP1	blue	-0.749017	3.28798e-32	0.749017	3.28798e-32	0.887165	5.48185e-59	0.203999	0.00727048	-0.670841	7.68138e-24	-0.354766	1.79678e-06	-0.578479	9.52487e-17	-0.434377	2.62497e-09	-0.12507	0.102104	0.148698	0.0515624	0.0452836	0.555284
RANBP1	blue	-0.774914	1.05873e-35	0.774914	1.05873e-35	0.880069	7.15797e-57	0.394026	8.89919e-08	-0.447802	7.30762e-10	-0.333716	7.68943e-06	-0.626682	3.73781e-20	-0.740207	4.0652e-31	-0.29954	6.55632e-05	-0.214543	0.00471071	-0.0308639	0.687743
RASD1	blue	0.100255	0.190689	-0.100255	0.190689	-0.197238	0.0095029	-0.112444	0.141942	0.0772104	0.314067	-0.0291833	0.703926	0.00440856	0.954229	0.212204	0.00519578	0.0978839	0.201446	0.0810403	0.290593	-0.0108158	0.888014
RCAN2	blue	0.753022	1.01221e-32	-0.753022	1.01221e-32	-0.764636	2.91332e-34	-0.0679158	0.37603	0.6822	6.79206e-25	0.373086	4.64343e-07	0.205088	0.00695823	0.416428	1.33284e-08	-0.26323	0.000485215	-0.144958	0.0577911	0.26401	0.000466104
RDH5	blue	0.743526	1.59557e-31	-0.743526	1.59557e-31	-0.746929	6.02349e-32	-0.510697	8.22694e-13	0.398837	5.98928e-08	0.16923	0.0264682	0.402911	4.2615e-08	0.707088	2.23098e-27	0.159966	0.0360683	0.259505	0.000586788	0.2347	0.00194164
REG1A	blue	-0.646317	1.01869e-21	0.646317	1.01869e-21	0.587726	2.33876e-17	0.172659	0.023517	-0.489216	9.78266e-12	-0.21332	0.00495904	-0.19676	0.0096813	-0.377971	3.19088e-07	0.0879342	0.251357	0.0539212	0.482352	-0.119917	0.117141
REG1B	blue	-0.571947	2.50136e-16	0.571947	2.50136e-16	0.514855	4.99228e-13	0.169695	0.02605	-0.428857	4.37068e-09	-0.18945	0.0128076	-0.184413	0.0154472	-0.317348	2.21733e-05	0.0411382	0.592086	0.04477	0.559782	-0.054301	0.479268
RFC4	blue	-0.741865	2.55252e-31	0.741865	2.55252e-31	0.852873	7.49775e-50	0.406754	3.07848e-08	-0.390227	1.21132e-07	-0.331397	8.96777e-06	-0.728515	9.81747e-30	-0.723357	3.79789e-29	-0.419199	1.0436e-08	-0.261349	0.000534271	0.0370478	0.62945
RFWD3	blue	-0.793832	1.46285e-38	0.793832	1.46285e-38	0.919872	5.26685e-71	0.273277	0.000286567	-0.739859	4.48063e-31	-0.27095	0.000324322	-0.375385	3.8947e-07	-0.491843	7.29384e-12	0.0927936	0.226004	0.15358	0.0442784	0.0314257	0.682363
RHOD	blue	-0.259993	0.000572467	0.259993	0.000572467	0.211935	0.00525438	0.112254	0.14262	-0.190436	0.0123396	-0.292052	0.000101324	0.0801068	0.296203	-0.160952	0.0349236	0.320852	1.77657e-05	-0.0112136	0.883924	-0.399529	5.65447e-08
RIMS3	blue	0.795451	8.06416e-39	-0.795451	8.06416e-39	-0.850359	2.82905e-49	-0.343099	4.07479e-06	0.753199	9.60353e-33	0.149927	0.0496402	0.327864	1.13082e-05	0.408482	2.65598e-08	-0.124234	0.104434	-0.206599	0.00654473	0.102686	0.180101
RIPK2	blue	-0.78567	2.71896e-37	0.78567	2.71896e-37	0.821385	2.61557e-43	0.490983	8.0317e-12	-0.361138	1.13301e-06	-0.361593	1.09587e-06	-0.596141	6.26356e-18	-0.782047	9.55498e-37	-0.354547	1.82521e-06	-0.338292	5.65624e-06	-0.126642	0.0978324
RNASE1	blue	0.404247	3.80767e-08	-0.404247	3.80767e-08	-0.4435	1.10764e-09	-0.0688138	0.369736	0.27472	0.00026525	0.147046	0.0542411	0.158736	0.0375409	0.345269	3.50798e-06	0.209754	0.00575136	0.0650104	0.396837	0.160746	0.0351603
RNASEH2A	blue	-0.784829	3.64849e-37	0.784829	3.64849e-37	0.902562	4.12785e-64	0.273013	0.000290632	-0.676973	2.10194e-24	-0.279011	0.000210233	-0.389804	1.25333e-07	-0.578087	1.00994e-16	0.063373	0.408861	0.0315474	0.681201	-0.0469309	0.540973
RND3	blue	0.151986	0.0465549	-0.151986	0.0465549	-0.191412	0.0118918	0.245757	0.00115588	0.195578	0.0101358	-0.0315444	0.681229	-0.204064	0.00725126	0.266487	0.000409987	-0.123528	0.106433	-0.0058717	0.939064	0.0896734	0.242066
RPA3	blue	-0.741461	2.86015e-31	0.741461	2.86015e-31	0.832348	1.97316e-45	0.332794	8.17568e-06	-0.532083	5.85143e-14	-0.201123	0.00815547	-0.594727	7.83742e-18	-0.538287	2.62343e-14	-0.25913	0.000598036	-0.0327876	0.66939	-0.0144754	0.85051
RPL23A	blue	-0.674131	3.84696e-24	0.674131	3.84696e-24	0.784237	4.48336e-37	0.239746	0.00153683	-0.502802	2.08534e-12	-0.157074	0.0396119	-0.552576	3.87919e-15	-0.578497	9.4984e-17	-0.312939	2.91902e-05	-0.0746743	0.330273	0.0304752	0.691474
RPL29	blue	-0.811827	1.42134e-41	0.811827	1.42134e-41	0.88492	2.65069e-58	0.212329	0.00516877	-0.677528	1.86609e-24	-0.332454	8.36206e-06	-0.5062	1.40137e-12	-0.536103	3.48623e-14	0.0185564	0.809081	0.0746619	0.330354	-0.0445947	0.561322
RPL34	blue	-0.726156	1.82978e-29	0.726156	1.82978e-29	0.805767	1.59295e-40	0.0916413	0.231845	-0.549832	5.63924e-15	-0.360855	1.15669e-06	-0.616457	2.20952e-19	-0.580401	7.13954e-17	-0.289917	0.000114463	-0.0331459	0.665993	0.00700514	0.927332
RPP40	blue	-0.772207	2.578e-35	0.772207	2.578e-35	0.818847	7.73142e-43	0.236608	0.00177834	-0.467775	9.8083e-11	-0.455946	3.27289e-10	-0.631649	1.5397e-20	-0.623709	6.30824e-20	-0.387938	1.45592e-07	-0.112974	0.140063	0.061932	0.419619
RPRML	blue	-0.130303	0.088433	0.130303	0.088433	0.160063	0.0359543	0.0451968	0.556043	0.00335168	0.965194	-0.119542	0.118299	-0.0914487	0.232832	-0.229355	0.0024742	-0.170392	0.0254339	-0.190818	0.0121626	-0.197957	0.00923934
RPS2	blue	-0.694772	4.06532e-26	0.694772	4.06532e-26	0.791534	3.37414e-38	0.249264	0.000975727	-0.541774	1.65917e-14	-0.0361115	0.638143	-0.486897	1.26509e-11	-0.610254	6.29281e-19	-0.149254	0.0506861	-0.0446353	0.560966	-0.042415	0.580633
RPS21	blue	-0.77495	1.04629e-35	0.77495	1.04629e-35	0.853145	6.48409e-50	0.334211	7.44016e-06	-0.539791	2.15451e-14	-0.299573	6.54353e-05	-0.46255	1.67977e-10	-0.662949	3.89291e-23	-0.0354927	0.643914	-0.11248	0.141814	-0.131806	0.084791
RPS7	blue	-0.745363	9.44829e-32	0.745363	9.44829e-32	0.829401	7.59429e-45	0.251755	0.000863822	-0.46787	9.71183e-11	-0.364377	8.92777e-07	-0.560102	1.36576e-15	-0.690519	1.07095e-25	-0.185217	0.0149964	-0.178328	0.0192588	-0.176963	0.0202176
RRM2	blue	-0.731206	4.78785e-30	0.731206	4.78785e-30	0.867089	2.50615e-53	0.301132	5.96766e-05	-0.584432	3.87625e-17	-0.333809	7.64203e-06	-0.578385	9.65849e-17	-0.500101	2.85094e-12	-0.120307	0.115946	0.044086	0.565802	0.0056007	0.941872
RRP12	blue	-0.709649	1.19719e-27	0.709649	1.19719e-27	0.761183	8.54463e-34	0.185727	0.0147162	-0.650473	4.59218e-22	-0.240088	0.00151238	-0.1156	0.131021	-0.478611	3.12106e-11	0.143226	0.060879	0.114477	0.13483	-0.0646748	0.399285
RRS1	blue	-0.721286	6.48212e-29	0.721286	6.48212e-29	0.811028	1.96442e-41	0.256863	0.000670388	-0.471164	6.88542e-11	-0.376808	3.49085e-07	-0.387265	1.53636e-07	-0.681265	8.327e-25	-0.134158	0.0793315	-0.183607	0.0159107	-0.197614	0.00936442
RXRA	blue	0.724583	2.76095e-29	-0.724583	2.76095e-29	-0.757231	2.8634e-33	-0.401114	4.9545e-08	0.416285	1.34979e-08	0.2497	0.000955241	0.632271	1.37612e-20	0.600109	3.32055e-18	0.353336	1.99003e-06	0.138196	0.0706239	-0.106283	0.165241
S100A11	blue	-0.80178	7.46186e-40	0.80178	7.46186e-40	0.822089	1.92998e-43	0.258494	0.000617565	-0.649537	5.50097e-22	-0.27632	0.000243326	-0.314364	2.67205e-05	-0.57714	1.16297e-16	0.130337	0.0883501	0.0306337	0.689951	-0.0155945	0.839103
SACM1L	blue	0.342721	4.18216e-06	-0.342721	4.18216e-06	-0.369477	6.10232e-07	-0.137276	0.072535	0.278	0.000222142	0.210866	0.00549304	-0.0463214	0.546247	0.36711	7.28678e-07	-0.346441	3.2338e-06	0.0559667	0.46587	0.270624	0.000329982
SALL4	blue	-0.784764	3.73201e-37	0.784764	3.73201e-37	0.736389	1.17141e-30	0.382026	2.32601e-07	-0.52337	1.75676e-13	-0.278528	0.00021585	-0.300206	6.30382e-05	-0.520235	2.58906e-13	-0.046552	0.544248	-0.0447275	0.560156	-0.270565	0.000331011
SCARA5	blue	0.801562	8.11038e-40	-0.801562	8.11038e-40	-0.775082	1.00148e-35	-0.201874	0.00791568	0.566242	5.71357e-16	0.452189	4.75356e-10	0.376752	3.50611e-07	0.520235	2.58919e-13	0.0617643	0.420881	-0.00611324	0.936563	0.178723	0.0189884
SCD	blue	-0.821881	2.11156e-43	0.821881	2.11156e-43	0.868104	1.36609e-53	0.237342	0.00171896	-0.653024	2.79904e-22	-0.423612	7.03523e-09	-0.555	2.77937e-15	-0.477175	3.64083e-11	-0.113849	0.136997	0.0983325	0.199378	0.0939947	0.220026
SCGN	blue	0.889062	1.41047e-59	-0.889062	1.41047e-59	-0.87619	9.02676e-56	-0.231356	0.00226104	0.746143	7.55301e-32	0.274886	0.00026289	0.366839	7.43592e-07	0.493214	6.25129e-12	-0.0397502	0.604652	-0.13202	0.0842806	0.0524805	0.494147
SEMA6A	blue	0.782001	9.70808e-37	-0.782001	9.70808e-37	-0.843352	1.01029e-47	-0.405048	3.55839e-08	0.447348	7.63768e-10	0.296932	7.64007e-05	0.590822	1.44687e-17	0.767779	1.07665e-34	0.295054	8.52201e-05	0.230082	0.00239477	0.0710385	0.354426
SESN1	blue	-0.253705	0.000784625	0.253705	0.000784625	0.238555	0.0016247	-0.0583349	0.44718	-0.119995	0.116902	-0.154027	0.043657	-0.321759	1.67682e-05	-0.21456	0.00470744	-0.38188	2.35283e-07	-0.103368	0.177211	0.00604619	0.937257
SFRP1	blue	0.818914	7.51242e-43	-0.818914	7.51242e-43	-0.830709	4.18865e-45	-0.0673386	0.38011	0.750906	1.8915e-32	0.394521	8.54633e-08	0.256214	0.000692536	0.434378	2.62475e-09	-0.148288	0.0522161	-0.188615	0.0132156	0.141514	0.0640647
SGSM2	blue	0.620824	1.04279e-19	-0.620824	1.04279e-19	-0.745465	9.17479e-32	-0.231746	0.00222139	0.492168	7.03219e-12	0.397595	6.63785e-08	0.671948	6.09246e-24	0.405766	3.34817e-08	0.116491	0.128057	-0.0274722	0.720542	0.0772329	0.313926
SH3BP4	blue	-0.744694	1.14399e-31	0.744694	1.14399e-31	0.799341	1.88617e-39	0.0444453	0.562636	-0.625095	4.94609e-20	-0.445543	9.09725e-10	-0.524739	1.48114e-13	-0.456809	3.00227e-10	-0.17429	0.0222158	0.103336	0.177347	0.013671	0.858728
SHISA2	blue	-0.650863	4.25896e-22	0.650863	4.25896e-22	0.647719	7.79607e-22	0.602393	2.29524e-18	-0.325869	1.28736e-05	-0.142433	0.0623388	-0.464487	1.37752e-10	-0.564475	7.3563e-16	-0.192832	0.0112652	-0.183317	0.0160806	-0.0934771	0.222589
SHMT2	blue	-0.797661	3.54551e-39	0.797661	3.54551e-39	0.88626	1.03905e-58	0.199059	0.0088487	-0.776753	5.74453e-36	-0.212076	0.00522367	-0.226521	0.00280745	-0.485151	1.53331e-11	0.205933	0.00672413	0.210554	0.0055644	-0.118908	0.120278
SIPA1L2	blue	0.828787	1.00209e-44	-0.828787	1.00209e-44	-0.888301	2.4379e-59	-0.233925	0.00201171	0.647641	7.91428e-22	0.325636	1.30691e-05	0.487478	1.18644e-11	0.662703	4.0917e-23	0.0257524	0.737375	0.0490168	0.523119	0.109555	0.152537
SLC1A7	blue	-0.383669	2.04396e-07	0.383669	2.04396e-07	0.397062	6.93645e-08	0.0143226	0.852069	-0.326525	1.23375e-05	-0.227664	0.00266848	-0.120355	0.115799	-0.245531	0.00116846	0.0986271	0.198028	0.0125141	0.870573	-0.290678	0.000109608
SLC25A23	blue	0.80695	1.00066e-40	-0.80695	1.00066e-40	-0.861418	6.7892e-52	-0.280053	0.000198581	0.600468	3.13382e-18	0.208844	0.00597095	0.533073	5.15379e-14	0.620327	1.1365e-19	0.22589	0.00288691	0.0261168	0.733797	-0.122028	0.110784
SLC2A5	blue	0.576988	1.18959e-16	-0.576988	1.18959e-16	-0.628724	2.60068e-20	0.0425557	0.579377	0.388303	1.41399e-07	0.380714	2.57775e-07	0.518554	3.18268e-13	0.484328	1.67823e-11	0.352536	2.10656e-06	0.0706719	0.356921	-0.066554	0.385698
SLC35B2	blue	-0.769444	6.31469e-35	0.769444	6.31469e-35	0.843873	7.79016e-48	0.257758	0.000640922	-0.573044	2.13005e-16	-0.401007	4.99892e-08	-0.48453	1.64151e-11	-0.614464	3.10061e-19	0.0181443	0.813242	-0.0436672	0.569502	-0.15368	0.0441382
SLC39A2	blue	-0.394254	8.73543e-08	0.394254	8.73543e-08	0.516146	4.26881e-13	0.0312074	0.684452	-0.312912	2.92377e-05	-0.234898	0.00192409	-0.3474	3.02467e-06	-0.331888	8.68148e-06	-0.242738	0.0013348	-0.0279088	0.716289	0.124681	0.103182
SLC4A11	blue	-0.600515	3.11009e-18	0.600515	3.11009e-18	0.566838	5.24494e-16	0.332499	8.337e-06	-0.42852	4.50757e-09	-0.177295	0.0199809	-0.207313	0.00635714	-0.411389	2.0682e-08	0.132467	0.0832271	0.00770981	0.920045	-0.128017	0.0942136
SLC5A6	blue	-0.728687	9.37956e-30	0.728687	9.37956e-30	0.832444	1.8875e-45	0.0961362	0.20965	-0.780055	1.8872e-36	-0.257085	0.000662959	-0.158906	0.037335	-0.376407	3.60036e-07	0.21842	0.0039956	0.251658	0.000867975	-0.116022	0.12961
SLC7A1	blue	-0.731352	4.60423e-30	0.731352	4.60423e-30	0.803621	3.67305e-40	0.300745	6.10604e-05	-0.500515	2.71791e-12	-0.428327	4.58795e-09	-0.524565	1.51359e-13	-0.511875	7.14632e-13	-0.226422	0.00281977	-0.0185168	0.809481	-0.014448	0.850789
SLC7A5	blue	-0.811534	1.60043e-41	0.811534	1.60043e-41	0.8542	3.68433e-50	0.400482	5.22302e-08	-0.494127	5.63895e-12	-0.314447	2.65832e-05	-0.42329	7.24248e-09	-0.741918	2.51462e-31	-0.104746	0.171473	-0.204302	0.00718238	-0.106763	0.163329
SLCO1B3	blue	-0.538857	2.43495e-14	0.538857	2.43495e-14	0.521078	2.33354e-13	0.108893	0.155045	-0.361513	1.10233e-06	-0.290839	0.000108605	-0.414438	1.58678e-08	-0.318608	2.04813e-05	-0.271703	0.000311632	0.0426542	0.578499	0.28508	0.00015035
SLCO4A1	blue	-0.832612	1.74576e-45	0.832612	1.74576e-45	0.876245	8.71418e-56	0.275544	0.000253738	-0.680264	1.03492e-24	-0.348475	2.80563e-06	-0.362288	1.04142e-06	-0.557251	2.03451e-15	0.0222324	0.77221	0.0633502	0.40903	-0.0197696	0.796862
SND1	blue	-0.705822	3.02782e-27	0.705822	3.02782e-27	0.793185	1.853e-38	0.187922	0.0135629	-0.669711	9.7189e-24	-0.202591	0.00769248	-0.211612	0.00532536	-0.490869	8.13476e-12	0.170816	0.0250658	0.105063	0.170174	-0.101741	0.184166
SNRPA1	blue	-0.645374	1.21844e-21	0.645374	1.21844e-21	0.762507	5.66939e-34	0.245231	0.00118535	-0.601303	2.73851e-18	-0.140609	0.0658006	-0.277271	0.000231122	-0.420238	9.51523e-09	0.036778	0.63195	0.126308	0.098727	0.03918	0.609848
SNRPB	blue	-0.780493	1.62632e-36	0.780493	1.62632e-36	0.878876	1.57563e-56	0.306536	4.31826e-05	-0.652128	3.33272e-22	-0.219528	0.00381012	-0.459136	2.37547e-10	-0.552356	3.99804e-15	-0.0146078	0.849158	0.0381744	0.61906	-0.0500031	0.514782
SNRPF	blue	-0.720357	8.22584e-29	0.720357	8.22584e-29	0.838139	1.29088e-46	0.312328	3.03119e-05	-0.484743	1.60363e-11	-0.233577	0.00204396	-0.521121	2.32113e-13	-0.694409	4.41886e-26	-0.155344	0.0418685	-0.151824	0.0467924	0.0520678	0.497553
SNRPG	blue	-0.711495	7.61095e-28	0.711495	7.61095e-28	0.810655	2.28334e-41	0.307312	4.12004e-05	-0.505842	1.46169e-12	-0.230702	0.0023288	-0.483543	1.82865e-11	-0.550229	5.34355e-15	-0.238828	0.00160417	-0.0387952	0.613366	0.150962	0.0480693
SNTB1	blue	-0.809028	4.3856e-41	0.809028	4.3856e-41	0.817847	1.17949e-42	0.272911	0.000292218	-0.479411	2.86346e-11	-0.474624	4.7786e-11	-0.606854	1.1063e-18	-0.656338	1.46054e-22	-0.332359	8.41475e-06	-0.153684	0.0441329	-0.148885	0.051266
SOX4	blue	-0.835422	4.70251e-46	0.835422	4.70251e-46	0.872718	8.1218e-55	0.162714	0.0329535	-0.694717	4.11742e-26	-0.405981	3.28767e-08	-0.506115	1.41558e-12	-0.510791	8.13479e-13	-0.0801994	0.295643	0.106144	0.165799	-0.0629653	0.411888
SOX8	blue	0.694911	3.93794e-26	-0.694911	3.93794e-26	-0.694188	4.64814e-26	-0.206799	0.00649172	0.484995	1.5598e-11	0.647143	8.70353e-22	0.512945	6.28478e-13	0.353389	1.98253e-06	0.0552288	0.471779	-0.0591825	0.440595	0.131005	0.0867165
SP5	blue	-0.613382	3.72297e-19	0.613382	3.72297e-19	0.630144	2.01764e-20	0.00276422	0.971292	-0.459938	2.19055e-10	-0.407762	2.82476e-08	-0.356848	1.54723e-06	-0.502052	2.27499e-12	-0.0149929	0.845231	-0.0174241	0.820528	-0.124865	0.10267
SPECC1L	blue	0.682004	7.08833e-25	-0.682004	7.08833e-25	-0.749657	2.72758e-32	-0.260619	0.00055453	0.482964	1.94806e-11	0.277559	0.000227535	0.330085	9.77757e-06	0.663205	3.69612e-23	-0.0456241	0.552311	0.112875	0.140411	0.0594918	0.438207
SPIN4	blue	-0.696351	2.82536e-26	0.696351	2.82536e-26	0.790596	4.73368e-38	0.15504	0.0422754	-0.611839	4.82651e-19	-0.317026	2.2627e-05	-0.561626	1.10192e-15	-0.3871	1.55675e-07	-0.275157	0.000259088	0.129627	0.0901135	0.0959747	0.21042
SQLE	blue	-0.790006	5.85013e-38	0.790006	5.85013e-38	0.873525	4.90349e-55	0.32928	1.03081e-05	-0.641509	2.5215e-21	-0.351394	2.28427e-06	-0.530926	6.78308e-14	-0.472056	6.2693e-11	-0.0289195	0.706479	0.0713805	0.352108	-0.083105	0.278436
SRM	blue	-0.559247	1.53978e-15	0.559247	1.53978e-15	0.630437	1.91447e-20	0.407191	2.96584e-08	-0.396883	7.03963e-08	-0.0339258	0.658623	-0.0521707	0.496703	-0.578128	1.00371e-16	0.173392	0.0229247	-0.139123	0.0687377	0.00775572	0.91957
SRPK1	blue	-0.656297	1.47247e-22	0.656297	1.47247e-22	0.767675	1.11321e-34	0.0418287	0.585879	-0.624888	5.12928e-20	-0.350562	2.42257e-06	-0.608998	7.75771e-19	-0.296459	7.85373e-05	-0.260616	0.000554618	0.209565	0.00579639	0.11919	0.119394
SRPRB	blue	-0.668383	1.28021e-23	0.668383	1.28021e-23	0.767389	1.21923e-34	0.076335	0.319601	-0.692738	6.47392e-26	-0.273997	0.000275734	-0.221069	0.00356486	-0.357862	1.43796e-06	0.0890171	0.245544	0.261049	0.000542511	0.075871	0.322561
SRPX2	blue	-0.599513	3.65459e-18	0.599513	3.65459e-18	0.583824	4.25279e-17	0.476709	3.82699e-11	-0.303904	5.05901e-05	-0.197738	0.00931891	-0.287985	0.000127713	-0.535424	3.80667e-14	-0.0929688	0.225125	-0.208919	0.00595248	-0.0314063	0.682549
STIL	blue	-0.643421	1.76186e-21	0.643421	1.76186e-21	0.786538	2.00491e-37	0.04866	0.526151	-0.745382	9.39721e-32	-0.265256	0.000437053	-0.289629	0.000116354	-0.232752	0.00212228	0.11164	0.144832	0.348637	2.77382e-06	0.0656389	0.392279
STIP1	blue	-0.593229	9.92515e-18	0.593229	9.92515e-18	0.655236	1.81483e-22	0.278274	0.00021886	-0.470841	7.12265e-11	-0.208196	0.00613171	-0.0799417	0.297203	-0.522244	2.02028e-13	0.225464	0.00294174	-0.0405785	0.597139	-0.169893	0.0258734
STOX2	blue	0.738895	5.86123e-31	-0.738895	5.86123e-31	-0.784409	4.223e-37	-0.168741	0.0269129	0.615308	2.6869e-19	0.414198	1.62039e-08	0.53291	5.26288e-14	0.433714	2.79218e-09	-0.0162126	0.832817	-0.0984104	0.19902	0.0281428	0.714014
STT3A	blue	-0.685167	3.53955e-25	0.685167	3.53955e-25	0.739741	4.63028e-31	0.358275	1.39559e-06	-0.448929	6.54728e-10	-0.377137	3.40344e-07	-0.68641	2.68769e-25	-0.483444	1.84856e-11	-0.186865	0.0141078	-0.0413	0.59063	-0.0665013	0.386075
SUV39H1	blue	-0.670902	7.58287e-24	0.670902	7.58287e-24	0.811057	1.94159e-41	0.216135	0.00440425	-0.542423	1.52276e-14	-0.289889	0.00011465	-0.374247	4.24964e-07	-0.53806	2.70247e-14	-0.104893	0.170871	-0.0269403	0.725734	-0.0408654	0.594546
SYNCRIP	blue	-0.709183	1.3414e-27	0.709183	1.3414e-27	0.787456	1.45014e-37	0.319148	1.97949e-05	-0.404898	3.6039e-08	-0.325661	1.3048e-05	-0.676642	2.25604e-24	-0.594036	8.74049e-18	-0.378014	3.18011e-07	-0.155295	0.0419333	-0.0016516	0.982845
SYNJ2BP	blue	0.75316	9.71375e-33	-0.75316	9.71375e-33	-0.820916	3.19912e-43	-0.353786	1.92717e-06	0.47127	6.80967e-11	0.308274	3.88628e-05	0.69929	1.42593e-26	0.574023	1.84466e-16	0.32273	1.57583e-05	0.103321	0.17741	0.0906997	0.236697
TACSTD2	blue	-0.681022	8.77827e-25	0.681022	8.77827e-25	0.721015	6.94944e-29	0.155877	0.0411621	-0.52498	1.43711e-13	-0.384277	1.94816e-07	-0.326337	1.24888e-05	-0.520107	2.63029e-13	0.0447558	0.559907	-0.00170487	0.982291	-0.163894	0.0316878
TBC1D16	blue	-0.737598	8.3965e-31	0.737598	8.3965e-31	0.788924	8.61247e-38	0.220173	0.00370564	-0.549123	6.20817e-15	-0.369324	6.17298e-07	-0.359268	1.29855e-06	-0.575108	1.57176e-16	-0.111838	0.144118	-0.0407667	0.595438	-0.118441	0.121751
TBXAS1	blue	-0.501166	2.52098e-12	0.501166	2.52098e-12	0.487577	1.17339e-11	0.0253517	0.741314	-0.426892	5.22913e-09	0.025896	0.735964	-0.298953	6.78717e-05	-0.39874	6.03737e-08	-0.0720047	0.347902	0.0113943	0.882067	0.0703068	0.359417
TESC	blue	-0.683973	4.60521e-25	0.683973	4.60521e-25	0.709099	1.36915e-27	0.183088	0.0162155	-0.535105	3.96692e-14	-0.115676	0.130764	-0.259866	0.000576149	-0.552808	3.75766e-15	-0.0200193	0.794353	-0.0445267	0.56192	-0.169616	0.0261208
TFAM	blue	-0.591078	1.39022e-17	0.591078	1.39022e-17	0.740985	3.26892e-31	0.0887952	0.246727	-0.558181	1.78717e-15	-0.307785	4.00341e-05	-0.474587	4.7976e-11	-0.351893	2.20502e-06	-0.218539	0.00397537	0.134318	0.0789711	0.135976	0.0753089
TFDP1	blue	-0.72582	1.99851e-29	0.72582	1.99851e-29	0.81126	1.78808e-41	0.434027	2.71195e-09	-0.404582	3.70142e-08	-0.357943	1.42953e-06	-0.758722	1.81937e-33	-0.583896	4.20667e-17	-0.385545	1.76196e-07	-0.157713	0.0388047	-0.00904221	0.906285
TFF2	blue	-0.25654	0.00068132	0.25654	0.00068132	0.254095	0.000769597	0.100058	0.191564	-0.259912	0.000574816	-0.0335095	0.662553	-0.0367171	0.632515	-0.133446	0.0809535	0.198717	0.00896843	0.0927495	0.226226	-0.169452	0.0262675
TH1L	blue	-0.767882	1.04188e-34	0.767882	1.04188e-34	0.818078	1.06984e-42	0.297088	7.5709e-05	-0.534424	4.33134e-14	-0.293241	9.46337e-05	-0.393492	9.2958e-08	-0.604997	1.50101e-18	-0.126778	0.0974704	-0.0951495	0.214387	-0.20056	0.00833979
TIGD5	blue	-0.705185	3.52786e-27	0.705185	3.52786e-27	0.788078	1.16368e-37	0.232485	0.00214814	-0.559404	1.50631e-15	-0.356132	1.62903e-06	-0.347858	2.92944e-06	-0.528097	9.7134e-14	0.020545	0.789078	-0.0145732	0.849512	-0.23773	0.0016883
TIMELESS	blue	-0.711466	7.66579e-28	0.711466	7.66579e-28	0.848007	9.58296e-49	0.117868	0.123577	-0.791786	3.08031e-38	-0.176199	0.020772	-0.164156	0.0314125	-0.368687	6.47553e-07	0.221984	0.00342606	0.283387	0.000165216	-0.0196589	0.797975
TIMM10	blue	-0.517302	3.70859e-13	0.517302	3.70859e-13	0.627004	3.53069e-20	0.391007	1.13739e-07	-0.333989	7.55068e-06	-0.158706	0.037578	-0.332326	8.43322e-06	-0.496628	4.2453e-12	-0.114288	0.135481	-0.158671	0.0376207	-0.0861638	0.261064
TK1	blue	-0.662302	4.43763e-23	0.662302	4.43763e-23	0.806932	1.00765e-40	0.0978834	0.201448	-0.777337	4.72426e-36	-0.193888	0.0108187	-0.192105	0.0115823	-0.294148	8.98106e-05	0.291233	0.000106192	0.33127	9.04337e-06	-0.00991401	0.897297
TKT	blue	-0.737857	7.81667e-31	0.737857	7.81667e-31	0.847306	1.3729e-48	0.213376	0.00494742	-0.633182	1.167e-20	-0.383634	2.04959e-07	-0.365459	8.24013e-07	-0.526219	1.23051e-13	0.0612294	0.424923	0.0784341	0.306436	-0.0260528	0.734425
TM4SF1	blue	-0.379479	2.8384e-07	0.379479	2.8384e-07	0.387166	1.54863e-07	0.264359	0.000457788	-0.221944	0.00343203	-0.153236	0.0447625	-0.318716	2.03426e-05	-0.262633	0.000500328	-0.283721	0.000162179	-0.0256692	0.738192	0.0874737	0.253857
TMEFF2	blue	0.703967	4.72227e-27	-0.703967	4.72227e-27	-0.709289	1.30705e-27	-0.0826033	0.281358	0.601756	2.54516e-18	0.282713	0.00017151	0.215441	0.00453556	0.433426	2.86797e-09	-0.165522	0.0300097	-0.0937155	0.221406	0.145421	0.0569887
TMEM140	blue	0.704968	3.7166e-27	-0.704968	3.7166e-27	-0.796364	5.74932e-39	-0.109921	0.151161	0.468701	8.9084e-11	0.397407	6.74205e-08	0.530485	7.1758e-14	0.650185	4.85506e-22	0.261751	0.000523419	0.107453	0.160608	-0.0321564	0.675392
TMEM166	blue	-0.776892	5.4834e-36	0.776892	5.4834e-36	0.800379	1.27319e-39	0.484741	1.604e-11	-0.470471	7.40419e-11	-0.295733	8.19269e-05	-0.489932	9.03285e-12	-0.5885	2.07521e-17	-0.206377	0.00660408	-0.138604	0.0697882	-0.21904	0.00389082
TMEM97	blue	-0.76298	4.89238e-34	0.76298	4.89238e-34	0.881048	3.72246e-57	0.23284	0.00211381	-0.606947	1.08938e-18	-0.47469	4.74518e-11	-0.50741	1.21521e-12	-0.554083	3.15411e-15	-0.1286	0.0927113	0.0186869	0.807765	-0.0838186	0.274315
TMSB4Y	blue	-0.135593	0.0761436	0.135593	0.0761436	0.222726	0.00331714	0.058592	0.445178	-0.0973204	0.204065	-0.0634	0.408661	-0.314296	2.68337e-05	-0.0935036	0.222457	-0.341333	4.59952e-06	0.0235998	0.758619	0.693419	5.54297e-26
TNFRSF11B	blue	-0.580594	6.93497e-17	0.580594	6.93497e-17	0.604822	1.54481e-18	0.246167	0.00113333	-0.482792	1.98478e-11	-0.107481	0.160499	-0.346504	3.21965e-06	-0.375021	4.00506e-07	0.0284824	0.710716	0.0479891	0.531878	-0.17637	0.0206468
TNFRSF12A	blue	-0.790242	5.37446e-38	0.790242	5.37446e-38	0.778523	3.17092e-36	0.50844	1.07589e-12	-0.462761	1.64383e-10	-0.396424	7.31125e-08	-0.423138	7.34212e-09	-0.626842	3.63349e-20	-0.0634405	0.408361	-0.143146	0.061026	0.0257411	0.737486
TOMM34	blue	-0.812231	1.20598e-41	0.812231	1.20598e-41	0.871241	2.0293e-54	0.281508	0.000183313	-0.669763	9.61588e-24	-0.296022	8.05633e-05	-0.35934	1.29178e-06	-0.515563	4.58155e-13	-0.010327	0.893044	0.0787405	0.304544	-0.110976	0.147253
TOMM40	blue	-0.496782	4.17107e-12	0.496782	4.17107e-12	0.666758	1.78969e-23	-0.0616877	0.421459	-0.63056	1.87285e-20	-0.270396	0.000333969	-0.100203	0.190922	-0.23831	0.00164336	0.181246	0.0173397	0.303932	5.05055e-05	0.0394875	0.607044
TOP1MT	blue	-0.770523	4.45759e-35	0.770523	4.45759e-35	0.818679	8.30077e-43	0.254339	0.000760352	-0.568425	4.17316e-16	-0.350209	2.48369e-06	-0.396713	7.13892e-08	-0.591336	1.33537e-17	-0.0834617	0.27637	-0.0545134	0.477548	-0.206535	0.00656172
TOP2A	blue	-0.78939	7.29355e-38	0.78939	7.29355e-38	0.919154	1.09039e-70	0.142637	0.06196	-0.801468	8.40693e-40	-0.294874	8.61171e-05	-0.422994	7.43771e-09	-0.385061	1.83091e-07	0.0974315	0.203547	0.280059	0.000198513	-0.0773293	0.31332
TPX2	blue	-0.857708	5.43463e-51	0.857708	5.43463e-51	0.95852	1.36344e-94	0.250454	0.000920729	-0.735425	1.52608e-30	-0.371412	5.273e-07	-0.516942	3.87482e-13	-0.508966	1.01086e-12	-0.0352063	0.646592	0.122922	0.108174	-0.0691755	0.36722
TRAP1	blue	-0.717993	1.50136e-28	0.717993	1.50136e-28	0.818048	1.08337e-42	0.201477	0.00804159	-0.587933	2.26514e-17	-0.423692	6.98519e-09	-0.306953	4.21057e-05	-0.587548	2.40387e-17	0.114234	0.135666	0.0054843	0.943078	-0.107284	0.161273
TRIB3	blue	-0.903717	1.57516e-64	0.903717	1.57516e-64	0.928375	5.49474e-75	0.377851	3.22061e-07	-0.661673	5.03751e-23	-0.352114	2.17062e-06	-0.478681	3.09778e-11	-0.619994	1.20386e-19	-0.0646895	0.399177	-0.00947652	0.901806	-0.112851	0.140494
TRIM28	blue	-0.512402	6.70857e-13	0.512402	6.70857e-13	0.549138	6.19601e-15	0.206154	0.00666403	-0.36675	7.48503e-07	-0.215787	0.00446968	-0.0880112	0.25094	-0.540592	1.93908e-14	0.245298	0.00118158	-0.138347	0.0703128	-0.17981	0.018262
TRIP13	blue	-0.857884	4.93055e-51	0.857884	4.93055e-51	0.954956	1.29217e-91	0.262429	0.000505576	-0.730514	5.76339e-30	-0.384762	1.87477e-07	-0.462011	1.77473e-10	-0.542944	1.42119e-14	0.0173081	0.821703	0.108761	0.15555	-0.06243	0.415882
TROAP	blue	-0.634072	9.92991e-21	0.634072	9.92991e-21	0.749231	3.08857e-32	-0.0199706	0.794842	-0.780018	1.91157e-36	-0.289006	0.000120545	-0.0249661	0.745113	-0.248661	0.00100472	0.392628	9.97303e-08	0.364476	8.8628e-07	-0.136017	0.0752206
TRPC4AP	blue	-0.423619	7.03114e-09	0.423619	7.03114e-09	0.4201	9.63328e-09	0.212216	0.00519313	-0.376079	3.69238e-07	-0.0739154	0.335226	0.0490093	0.523182	-0.288811	0.000121883	0.37255	4.83667e-07	0.0289116	0.706556	-0.363784	9.32744e-07
TTF2	blue	-0.778039	3.73287e-36	0.778039	3.73287e-36	0.91294	4.51139e-68	0.116498	0.128033	-0.802416	5.84518e-40	-0.299777	6.46561e-05	-0.421083	8.82486e-09	-0.408476	2.65731e-08	0.0627766	0.413293	0.249669	0.000956677	-0.0784523	0.306323
TTK	blue	-0.721919	5.50735e-29	0.721919	5.50735e-29	0.841177	2.95779e-47	0.0393667	0.608144	-0.785645	2.74345e-37	-0.327303	1.17289e-05	-0.288037	0.000127338	-0.304232	4.96065e-05	0.129221	0.091134	0.327276	1.17497e-05	-0.0946754	0.216689
TTYH3	blue	-0.787224	1.57401e-37	0.787224	1.57401e-37	0.813291	7.82276e-42	0.263918	0.000468336	-0.719962	9.09855e-29	-0.214681	0.00468353	-0.188849	0.0131	-0.478671	3.10113e-11	0.213721	0.00487635	0.157956	0.0385008	-0.139487	0.0680089
TUBB2B	blue	0.772066	2.69996e-35	-0.772066	2.69996e-35	-0.795346	8.38278e-39	-0.245178	0.00118838	0.599476	3.67634e-18	0.428905	4.35163e-09	0.500756	2.64329e-12	0.433412	2.87161e-09	0.0680774	0.374892	-0.0700434	0.361224	-0.0481966	0.530104
TXNIP	blue	0.734167	2.15121e-30	-0.734167	2.15121e-30	-0.849139	5.3395e-49	-0.128689	0.0924842	0.715753	2.64068e-28	0.392118	1.03946e-07	0.308586	3.81295e-05	0.409495	2.43503e-08	-0.0412064	0.591471	-0.189892	0.0125957	0.0295542	0.700343
UBD	blue	-0.6042	1.71024e-18	0.6042	1.71024e-18	0.634342	9.45467e-21	0.279534	0.000204302	-0.518406	3.24079e-13	0.174154	0.0223222	-0.232276	0.00216863	-0.398971	5.92281e-08	-0.0221436	0.773096	0.0413962	0.589763	-0.183464	0.015994
UBE2C	blue	-0.811663	1.5187e-41	0.811663	1.5187e-41	0.924679	3.37352e-73	0.21938	0.00383449	-0.77073	4.16836e-35	-0.257974	0.000633966	-0.380436	2.63427e-07	-0.434767	2.53129e-09	0.0749566	0.328443	0.215607	0.00450399	-0.0941259	0.219381
UBE2T	blue	-0.787919	1.23115e-37	0.787919	1.23115e-37	0.927825	1.02799e-74	0.25423	0.00076448	-0.677631	1.82556e-24	-0.332479	8.34801e-06	-0.510064	8.87101e-13	-0.534554	4.25966e-14	-0.0391839	0.609813	0.0836423	0.275329	0.0140705	0.854644
UCHL3	blue	-0.744898	1.0792e-31	0.744898	1.0792e-31	0.808813	4.77882e-41	0.309398	3.62875e-05	-0.517184	3.76225e-13	-0.457871	2.69867e-10	-0.639258	3.83289e-21	-0.52277	1.89268e-13	-0.155936	0.0410838	-0.0316856	0.67988	-0.180581	0.0177616
UHRF1	blue	-0.770892	3.95514e-35	0.770892	3.95514e-35	0.88098	3.89672e-57	0.315818	2.44042e-05	-0.696041	3.0348e-26	-0.224806	0.00302831	-0.393277	9.45982e-08	-0.460208	2.13139e-10	0.0436349	0.569788	0.145233	0.0573128	-0.0590706	0.441462
UNC84B	blue	0.723617	3.55017e-29	-0.723617	3.55017e-29	-0.822844	1.39172e-43	-0.150949	0.0480889	0.710906	8.79814e-28	0.448862	6.5905e-10	0.341242	4.62812e-06	0.341562	4.52792e-06	-0.0523253	0.495427	-0.242819	0.0013297	-0.00500562	0.948039
UTP14A	blue	-0.773796	1.53155e-35	0.773796	1.53155e-35	0.822871	1.37511e-43	0.395488	7.89544e-08	-0.397174	6.87245e-08	-0.400417	5.25131e-08	-0.614074	3.31229e-19	-0.762388	5.88148e-34	-0.317332	2.21949e-05	-0.292905	9.64824e-05	-0.12568	0.100428
VANGL2	blue	0.17968	0.0183478	-0.17968	0.0183478	-0.258725	0.000610421	-0.214396	0.00473994	0.216862	0.00427041	-0.0117361	0.878555	-0.00885717	0.908195	0.0896851	0.242004	-0.165174	0.0303615	-0.097478	0.20333	-0.099786	0.192782
VGF	blue	-0.445822	8.85584e-10	0.445822	8.85584e-10	0.419614	1.0058e-08	0.485938	1.40624e-11	-0.201272	0.00810749	-0.256602	0.000679213	-0.198196	0.00915342	-0.338412	5.61044e-06	0.0541835	0.480221	-0.0935743	0.222106	-0.143121	0.0610715
VIP	blue	0.82333	1.12641e-43	-0.82333	1.12641e-43	-0.859969	1.54056e-51	-0.0267824	0.727277	0.800671	1.13943e-39	0.275723	0.000251307	0.299379	6.61885e-05	0.442299	1.2427e-09	-0.135644	0.0760314	-0.204932	0.00700216	0.0295905	0.699993
VSNL1	blue	-0.740088	4.20283e-31	0.740088	4.20283e-31	0.78285	7.2465e-37	0.317759	2.16075e-05	-0.504642	1.68244e-12	-0.373223	4.59517e-07	-0.533713	4.74696e-14	-0.533298	5.00729e-14	-0.210833	0.00550055	-0.039816	0.604054	-0.131722	0.0849903
WBP2	blue	0.441612	1.32699e-09	-0.441612	1.32699e-09	-0.548305	6.93448e-15	-0.100191	0.190972	0.354054	1.89063e-06	0.238965	0.00159397	0.510891	8.03865e-13	0.274483	0.000268646	0.421772	8.29867e-09	-0.0718071	0.34923	-0.320784	1.78426e-05
WDR12	blue	-0.84901	5.70986e-49	0.84901	5.70986e-49	0.931719	1.08954e-76	0.241869	0.00139085	-0.622496	7.79803e-20	-0.492172	7.02886e-12	-0.671384	6.85649e-24	-0.614218	3.23273e-19	-0.22535	0.00295663	-0.0132025	0.86352	0.0652386	0.395179
WDR34	blue	-0.525428	1.35871e-13	0.525428	1.35871e-13	0.660501	6.37706e-23	0.0206807	0.787717	-0.706791	2.39685e-27	-0.177691	0.0197013	0.0513865	0.503205	-0.196594	0.00974424	0.42964	4.06803e-09	0.348987	2.70657e-06	-0.0737688	0.336187
WDR72	blue	-0.655247	1.81093e-22	0.655247	1.81093e-22	0.667831	1.43471e-23	0.0273842	0.7214	-0.560118	1.36268e-15	-0.416792	1.29093e-08	-0.387003	1.5688e-07	-0.3906	1.17544e-07	-0.0464273	0.545328	0.109735	0.151859	-0.151455	0.0473357
WDR77	blue	-0.704793	3.87523e-27	0.704793	3.87523e-27	0.827851	1.52712e-44	0.159041	0.0371719	-0.558116	1.80355e-15	-0.372076	5.01408e-07	-0.461196	1.92816e-10	-0.577303	1.13515e-16	-0.193179	0.0111166	-0.042648	0.578554	0.0865017	0.259192
XKRX	blue	-0.703985	4.70125e-27	0.703985	4.70125e-27	0.737513	8.5942e-31	0.178109	0.0194097	-0.524726	1.48339e-13	-0.343673	3.91686e-06	-0.511524	7.4522e-13	-0.474061	5.07257e-11	-0.20117	0.00814055	0.00735521	0.923711	-0.152563	0.0457208
YEATS4	blue	-0.710469	9.7929e-28	0.710469	9.7929e-28	0.78621	2.24987e-37	0.2894	0.000117879	-0.447554	7.48648e-10	-0.343206	4.04502e-06	-0.691916	7.80577e-26	-0.585087	3.50774e-17	-0.384397	1.92973e-07	-0.118459	0.121695	0.0353777	0.644989
YPEL3	blue	0.318884	2.01281e-05	-0.318884	2.01281e-05	-0.487765	1.14928e-11	-0.0584206	0.446512	0.270175	0.000337904	0.37644	3.59122e-07	0.52055	2.49072e-13	0.190938	0.0121074	0.330033	9.81075e-06	-0.0717671	0.3495	-0.357926	1.43125e-06
ZADH2	blue	0.695887	3.14515e-26	-0.695887	3.14515e-26	-0.766447	1.64479e-34	-0.459851	2.20999e-10	0.471966	6.32926e-11	0.13496	0.0775374	0.491478	7.59875e-12	0.567506	4.76474e-16	0.0619977	0.419124	0.0880809	0.250563	-0.0619021	0.419843
ZBTB16	blue	0.83696	2.26914e-46	-0.83696	2.26914e-46	-0.863906	1.62595e-52	-0.102946	0.178998	0.777186	4.97025e-36	0.378417	3.0824e-07	0.462475	1.69257e-10	0.357511	1.47488e-06	-0.0544006	0.478461	-0.273599	0.000281679	0.0834194	0.276615
ZBTB33	blue	-0.700428	1.09191e-26	0.700428	1.09191e-26	0.758371	2.02505e-33	0.215018	0.00461736	-0.558884	1.62001e-15	-0.225315	0.00296116	-0.523966	1.63106e-13	-0.433646	2.80999e-09	-0.245504	0.00116999	0.0350125	0.648407	-0.0877523	0.252342
ZIC2	blue	-0.449603	6.12932e-10	0.449603	6.12932e-10	0.381375	2.44788e-07	0.359559	1.27134e-06	-0.273414	0.000284468	-0.156702	0.0400883	-0.1591	0.0371002	-0.280704	0.000191606	0.142472	0.062265	0.0176348	0.818395	0.0302721	0.693426
ZMYND19	blue	-0.736123	1.26024e-30	0.736123	1.26024e-30	0.8444	5.98396e-48	0.277456	0.000228808	-0.6494	5.64787e-22	-0.281796	0.000180424	-0.239146	0.00158054	-0.551076	4.76173e-15	0.171035	0.0248774	0.055555	0.469162	-0.062233	0.417358
ZNF185	blue	-0.623629	6.39738e-20	0.623629	6.39738e-20	0.594389	8.26635e-18	0.140472	0.0660677	-0.493665	5.94095e-12	-0.322065	1.64436e-05	-0.409415	2.45173e-08	-0.336204	6.51074e-06	-0.0399654	0.602696	0.127187	0.0963855	0.0443952	0.563077
ZNF511	blue	-0.60849	8.43917e-19	0.60849	8.43917e-19	0.651888	3.49183e-22	0.114339	0.135304	-0.37391	4.36046e-07	-0.42776	4.83167e-09	-0.421096	8.81522e-09	-0.59039	1.54744e-17	-0.157769	0.0387345	-0.130629	0.0876322	0.0736248	0.337135
A1CF	brown	0.25082	0.000904389	-0.25082	0.000904389	-0.181024	0.0174795	-0.625398	4.68898e-20	-0.427206	5.08198e-09	0.144506	0.058585	0.501092	2.54279e-12	0.797303	4.05297e-39	0.660393	6.51647e-23	0.890268	5.86989e-60	-0.119979	0.11695
ABCB1	brown	0.172029	0.0240372	-0.172029	0.0240372	-0.180982	0.0175059	-0.225401	0.00294999	-0.191904	0.0116713	0.0714363	0.351731	0.160976	0.034896	0.60736	1.01755e-18	0.246564	0.00111188	0.529324	8.31645e-14	0.186276	0.0144202
ABHD3	brown	0.233311	0.0020689	-0.233311	0.0020689	-0.197724	0.00932422	-0.404404	3.75766e-08	-0.285442	0.000147336	0.127631	0.0952181	0.181749	0.017026	0.740402	3.84907e-31	0.407444	2.90247e-08	0.710429	9.89108e-28	0.164006	0.0315698
ABP1	brown	0.332387	8.39902e-06	-0.332387	8.39902e-06	-0.308618	3.80557e-05	-0.547321	7.91809e-15	-0.291726	0.000103239	0.282717	0.000171471	0.502477	2.16557e-12	0.845798	2.95953e-48	0.552777	3.77376e-15	0.833384	1.22067e-45	0.106127	0.165865
ACAA2	brown	0.385856	1.71895e-07	-0.385856	1.71895e-07	-0.381624	2.40054e-07	-0.38109	2.50303e-07	0.0348965	0.649494	-0.0700281	0.36133	0.132018	0.0842873	0.650979	4.16412e-22	0.226565	0.00280194	0.41906	1.05654e-08	0.0612557	0.424724
ACADS	brown	0.627056	3.49844e-20	-0.627056	3.49844e-20	-0.601956	2.46368e-18	-0.627276	3.36451e-20	0.0357826	0.641208	0.233032	0.00209537	0.680478	9.87958e-25	0.819356	6.2273e-43	0.689978	1.20993e-25	0.587499	2.42195e-17	-0.0410293	0.593068
ACADVL	brown	0.664887	2.62507e-23	-0.664887	2.62507e-23	-0.678223	1.60758e-24	-0.600971	2.88952e-18	0.143714	0.0599955	0.269916	0.000342541	0.712937	5.32899e-28	0.760716	9.86894e-34	0.554121	3.13745e-15	0.474696	4.74234e-11	0.00473706	0.950823
ACVRL1	brown	0.410714	2.1924e-08	-0.410714	2.1924e-08	-0.411432	2.06049e-08	-0.447846	7.27659e-10	-0.179445	0.0185031	0.400115	5.38553e-08	0.670048	9.0621e-24	0.745174	9.97196e-32	0.712036	6.6599e-28	0.640888	2.83156e-21	0.00516028	0.946436
ADH1C	brown	0.51888	3.05796e-13	-0.51888	3.05796e-13	-0.516423	4.1277e-13	-0.578356	9.70102e-17	0.0541638	0.480381	0.236434	0.00179272	0.401713	4.71234e-08	0.796643	5.18436e-39	0.282378	0.000174718	0.562293	1.00279e-15	0.0481558	0.530452
ADM	brown	0.0405669	0.597244	-0.0405669	0.597244	-0.0539509	0.482111	0.123147	0.107526	-0.162236	0.0334787	0.118218	0.12246	0.179942	0.0181758	0.370946	5.46235e-07	0.31243	3.01225e-05	0.343756	3.89457e-06	0.0861902	0.260917
AGPAT9	brown	0.718702	1.2542e-28	-0.718702	1.2542e-28	-0.738175	7.15691e-31	-0.439608	1.60549e-09	0.259127	0.000598123	0.256129	0.000695481	0.689448	1.36312e-25	0.840301	4.53784e-47	0.47099	7.01211e-11	0.419305	1.03379e-08	-0.0773732	0.313045
AHCYL2	brown	0.561395	1.13846e-15	-0.561395	1.13846e-15	-0.570403	3.13288e-16	-0.48219	2.11928e-11	0.0112321	0.883734	0.253454	0.00079442	0.52573	1.30826e-13	0.91491	7.02166e-69	0.568165	4.33258e-16	0.653088	2.76402e-22	0.0814326	0.288256
AK1	brown	0.602117	2.40053e-18	-0.602117	2.40053e-18	-0.643072	1.88149e-21	-0.429111	4.27044e-09	0.150352	0.0489908	0.44711	7.81665e-10	0.69336	5.61832e-26	0.736399	1.16837e-30	0.477568	3.49093e-11	0.419117	1.05115e-08	0.0675184	0.378836
AKR1B10	brown	0.512773	6.4158e-13	-0.512773	6.4158e-13	-0.482804	1.98239e-11	-0.556939	2.12476e-15	-0.0598476	0.435467	0.207335	0.00635141	0.480086	2.6625e-11	0.903232	2.36505e-64	0.514334	5.31634e-13	0.713013	5.2308e-28	-0.0213463	0.781055
AMPD1	brown	0.581726	5.84615e-17	-0.581726	5.84615e-17	-0.552507	3.91586e-15	-0.322291	1.6208e-05	0.139176	0.0686308	0.458148	2.62444e-10	0.424143	6.70674e-09	0.698532	1.70243e-26	0.215615	0.00450245	0.412951	1.80632e-08	0.244145	0.00124846
AMT	brown	0.459284	2.34032e-10	-0.459284	2.34032e-10	-0.47317	5.57436e-11	-0.384751	1.87645e-07	0.0972727	0.204288	0.266617	0.000407208	0.540295	2.01648e-14	0.551936	4.23404e-15	0.298211	7.08943e-05	0.336828	6.24325e-06	0.183372	0.0160479
ANKRD20A1	brown	0.59714	5.34346e-18	-0.59714	5.34346e-18	-0.646262	1.0293e-21	-0.46713	1.04869e-10	0.138946	0.0690946	0.374101	4.29715e-07	0.680221	1.04466e-24	0.796423	5.62617e-39	0.434531	2.58765e-09	0.444278	1.02784e-09	0.0652524	0.395079
ANKRD43	brown	0.129852	0.0895518	-0.129852	0.0895518	-0.0913197	0.233495	-0.388263	1.41854e-07	-0.350303	2.46733e-06	-0.0348369	0.650053	0.14789	0.0528589	0.70835	1.64326e-27	0.431491	3.43088e-09	0.72974	7.08744e-30	-0.121012	0.113809
ANPEP	brown	0.368122	6.75554e-07	-0.368122	6.75554e-07	-0.399876	5.49365e-08	-0.27133	0.000317856	-0.0150393	0.844758	0.121002	0.113838	0.489487	9.49167e-12	0.671587	6.57182e-24	0.555351	2.64803e-15	0.520032	2.65468e-13	-0.0743059	0.332672
APM-1	brown	0.613045	3.94093e-19	-0.613045	3.94093e-19	-0.595363	7.0868e-18	-0.616484	2.19941e-19	0.0522734	0.495855	0.239394	0.00156232	0.487995	1.12032e-11	0.894603	2.30749e-61	0.375137	3.96976e-07	0.631293	1.64153e-20	0.0951129	0.214564
APOB48R	brown	0.417466	1.2165e-08	-0.417466	1.2165e-08	-0.389105	1.32587e-07	-0.584016	4.13013e-17	-0.258443	0.000619171	0.315073	2.55669e-05	0.657641	1.12834e-22	0.845912	2.79348e-48	0.758689	1.83788e-33	0.782925	7.06208e-37	0.0260663	0.734292
APPL2	brown	0.30769	4.02658e-05	-0.30769	4.02658e-05	-0.306473	4.33462e-05	-0.376742	3.50876e-07	-0.237804	0.00168244	0.132082	0.0841347	0.451661	5.00752e-10	0.800259	1.33236e-39	0.677902	1.72254e-24	0.716225	2.34585e-28	-0.10678	0.163264
AQP8	brown	0.787659	1.34973e-37	-0.787659	1.34973e-37	-0.744759	1.123e-31	-0.462111	1.7567e-10	0.284507	0.000155241	0.398477	6.17068e-08	0.565738	6.14117e-16	0.875862	1.11423e-55	0.37489	4.04563e-07	0.446924	7.95913e-10	-0.0439516	0.566988
ARL14	brown	0.318808	2.02242e-05	-0.318808	2.02242e-05	-0.265857	0.000423624	-0.505656	1.49396e-12	-0.275683	0.000251853	0.188338	0.0133535	0.447135	7.79702e-10	0.803555	3.76856e-40	0.469746	7.98836e-11	0.775601	8.43179e-36	0.0192671	0.801917
ASAHL	brown	0.540394	1.9904e-14	-0.540394	1.9904e-14	-0.523797	1.66575e-13	-0.44243	1.22721e-09	-0.0138753	0.856638	0.241054	0.0014453	0.390137	1.22013e-07	0.903742	1.54305e-64	0.458783	2.46176e-10	0.622894	7.27475e-20	0.0187293	0.807338
ATP2A3	brown	0.42017	9.57347e-09	-0.42017	9.57347e-09	-0.393163	9.54801e-08	-0.501556	2.40976e-12	-0.171342	0.0246154	0.456762	3.01623e-10	0.739152	5.45707e-31	0.671135	7.22373e-24	0.723971	3.23808e-29	0.603134	2.03468e-18	-0.177962	0.0195115
ATP6V1F	brown	-0.647501	8.12871e-22	0.647501	8.12871e-22	0.638929	4.07413e-21	0.39186	1.06151e-07	-0.35449	1.83272e-06	-0.0983201	0.199434	-0.248251	0.00102489	-0.709301	1.30324e-27	0.00413779	0.957038	-0.283972	0.000159929	-0.112134	0.143053
AVPI1	brown	0.408172	2.72739e-08	-0.408172	2.72739e-08	-0.422951	7.46625e-09	-0.362526	1.02335e-06	-0.0829216	0.279501	0.340254	4.95102e-06	0.698166	1.85381e-26	0.697711	2.06097e-26	0.632515	1.31692e-20	0.571703	2.59228e-16	-0.00020998	0.997819
B3GNT8	brown	0.308978	3.72303e-05	-0.308978	3.72303e-05	-0.321084	1.75061e-05	-0.511749	7.25439e-13	-0.222322	0.00337612	0.115659	0.130822	0.560303	1.32766e-15	0.716922	1.96827e-28	0.671598	6.55627e-24	0.668226	1.32234e-23	0.0444232	0.562831
B3Gn-T6	brown	0.334373	7.35972e-06	-0.334373	7.35972e-06	-0.334955	7.07914e-06	-0.546596	8.72844e-15	-0.195142	0.0103083	0.156995	0.0397122	0.522665	1.91748e-13	0.720491	7.9486e-29	0.613199	3.83972e-19	0.658173	1.0152e-22	-0.13078	0.087264
BCAR3	brown	0.596061	6.34427e-18	-0.596061	6.34427e-18	-0.635129	8.19108e-21	-0.389192	1.31663e-07	0.210538	0.00556798	0.179003	0.0187989	0.285962	0.000143114	0.812653	1.01515e-41	0.288824	0.000121797	0.40938	2.45908e-08	-0.0129987	0.865607
BCAS1	brown	0.383862	2.01302e-07	-0.383862	2.01302e-07	-0.369506	6.08891e-07	-0.580307	7.24066e-17	-0.252363	0.000838386	0.208999	0.00593301	0.494293	5.53395e-12	0.898488	1.12367e-62	0.625461	4.63743e-20	0.810435	2.49521e-41	-8.99564e-06	0.999907
BEST2	brown	0.561522	1.11818e-15	-0.561522	1.11818e-15	-0.542426	1.5222e-14	-0.477611	3.47492e-11	0.000509088	0.994712	0.293106	9.53725e-05	0.593146	1.00558e-17	0.85412	3.84598e-50	0.553429	3.45079e-15	0.616694	2.12192e-19	0.0086802	0.910021
BEST4	brown	0.737153	9.49284e-31	-0.737153	9.49284e-31	-0.678227	1.60615e-24	-0.502535	2.15091e-12	0.159223	0.0369527	0.29857	6.94144e-05	0.627379	3.30361e-20	0.892632	1.02277e-60	0.554091	3.15057e-15	0.544811	1.10849e-14	-0.0390142	0.611363
BHLHB3	brown	0.62724	3.38622e-20	-0.62724	3.38622e-20	-0.716108	2.41553e-28	-0.221609	0.00348248	0.384139	1.96944e-07	0.27365	0.000280914	0.40676	3.07688e-08	0.687105	2.30294e-25	0.165138	0.0303988	0.179564	0.0184241	0.00744282	0.922805
BMP2	brown	0.510823	8.10424e-13	-0.510823	8.10424e-13	-0.522607	1.93134e-13	-0.498738	3.33469e-12	-0.0626332	0.414363	0.36796	6.83839e-07	0.548525	6.7314e-15	0.89137	2.61343e-60	0.525332	1.37523e-13	0.658121	1.02574e-22	0.0121929	0.873868
BRP44L	brown	0.717054	1.90354e-28	-0.717054	1.90354e-28	-0.694801	4.03811e-26	-0.417363	1.22756e-08	0.377941	3.19814e-07	0.230247	0.00237697	0.23334	0.00206618	0.74049	3.75613e-31	0.0297367	0.698583	0.269926	0.000342366	0.159117	0.0370798
C10orf35	brown	-0.484089	1.72277e-11	0.484089	1.72277e-11	0.468022	9.5603e-11	0.0540985	0.480911	-0.0768317	0.316454	-0.415878	1.39885e-08	-0.502082	2.26707e-12	-0.62948	2.27229e-20	-0.56515	6.6799e-16	-0.39758	6.64613e-08	0.0861127	0.261348
C15orf48	brown	0.291102	0.000106988	-0.291102	0.000106988	-0.214192	0.00478081	-0.373055	4.65436e-07	-0.266871	0.000401858	0.251197	0.000887834	0.365984	7.92456e-07	0.763697	3.91106e-34	0.530781	6.90986e-14	0.769056	7.15422e-35	0.0684825	0.37205
C1orf115	brown	0.67518	3.07989e-24	-0.67518	3.07989e-24	-0.697754	2.04069e-26	-0.634442	9.28346e-21	0.156455	0.0404073	0.246526	0.00111395	0.586149	2.98105e-17	0.874922	2.02929e-55	0.416958	1.27214e-08	0.498558	3.40433e-12	-0.11483	0.133622
C1orf218	brown	0.3944	8.63139e-08	-0.3944	8.63139e-08	-0.383079	2.14135e-07	-0.520751	2.42973e-13	-0.21837	0.00400418	0.348296	2.84097e-06	0.597593	4.97088e-18	0.817275	1.49983e-42	0.536686	3.23183e-14	0.728157	1.07955e-29	0.104312	0.173266
C1orf71	brown	0.756734	3.32797e-33	-0.756734	3.32797e-33	-0.823168	1.20857e-43	-0.380292	2.6642e-07	0.412544	1.87128e-08	0.319789	1.90074e-05	0.693622	5.29114e-26	0.742552	2.10215e-31	0.294209	8.94964e-05	0.228675	0.0025507	-0.0565911	0.460901
C20orf127	brown	0.610136	6.4182e-19	-0.610136	6.4182e-19	-0.618384	1.58856e-19	-0.452311	4.69642e-10	0.260547	0.000556553	0.223935	0.00314646	0.345693	3.40626e-06	0.666812	1.76966e-23	0.181873	0.0169498	0.325729	1.29907e-05	-0.0366919	0.632749
C22orf16	brown	0.558174	1.78904e-15	-0.558174	1.78904e-15	-0.525517	1.34367e-13	-0.531244	6.51346e-14	0.092389	0.228043	0.203662	0.00736944	0.620476	1.10753e-19	0.593674	9.25304e-18	0.610892	5.65728e-19	0.394294	8.70653e-08	-0.108404	0.156917
C3orf26	brown	-0.709693	1.18441e-27	0.709693	1.18441e-27	0.775245	9.48982e-36	0.358243	1.39884e-06	-0.252674	0.000825649	-0.416209	1.35883e-08	-0.661055	5.70568e-23	-0.838215	1.24451e-46	-0.477973	3.34246e-11	-0.440264	1.50861e-09	-0.121249	0.113098
C3orf28	brown	0.457422	2.8231e-10	-0.457422	2.8231e-10	-0.415509	1.4449e-08	-0.370451	5.67013e-07	0.167788	0.0278001	0.131627	0.0852183	0.0962653	0.209036	0.57973	7.8964e-17	-0.080657	0.292887	0.308211	3.90102e-05	0.277499	0.000228274
C4orf19	brown	0.155256	0.0419852	-0.155256	0.0419852	-0.102445	0.181132	-0.622705	7.51828e-20	-0.483895	1.75965e-11	0.0901553	0.239535	0.311912	3.11016e-05	0.761834	6.98666e-34	0.561499	1.12196e-15	0.886919	6.52678e-59	-0.0316087	0.680615
C4orf34	brown	0.74727	5.45792e-32	-0.74727	5.45792e-32	-0.773928	1.46636e-35	-0.561191	1.17175e-15	0.238469	0.00163127	0.473474	5.39786e-11	0.684024	4.55403e-25	0.828199	1.30579e-44	0.420344	9.42649e-09	0.43866	1.75618e-09	-0.00472076	0.950992
C5orf30	brown	0.418554	1.105e-08	-0.418554	1.105e-08	-0.370769	5.53569e-07	-0.504044	1.80418e-12	-0.190677	0.0122278	0.173368	0.0229433	0.435855	2.28653e-09	0.878786	1.67132e-56	0.510102	8.83188e-13	0.747104	5.72618e-32	0.0644053	0.401256
C6orf105	brown	0.403392	4.09244e-08	-0.403392	4.09244e-08	-0.416239	1.35526e-08	-0.536625	3.25763e-14	-0.124613	0.103372	0.255048	0.00073401	0.394122	8.83006e-08	0.851218	1.80161e-49	0.476457	3.93165e-11	0.68828	1.77144e-25	0.0392883	0.60886
C6orf85	brown	0.513788	5.67834e-13	-0.513788	5.67834e-13	-0.508882	1.02092e-12	-0.614652	3.00335e-19	-0.10222	0.182098	0.259761	0.000579244	0.666736	1.79753e-23	0.857576	5.84672e-51	0.670984	7.45536e-24	0.712376	6.12396e-28	-0.0469655	0.540675
C8orf59	brown	-0.636353	6.54768e-21	0.636353	6.54768e-21	0.692784	6.40631e-26	0.394135	8.82024e-08	-0.212065	0.00522609	-0.338385	5.62061e-06	-0.635797	7.25011e-21	-0.735917	1.33367e-30	-0.487771	1.14853e-11	-0.396009	7.5646e-08	-0.0307076	0.689242
CA1	brown	0.723081	4.0788e-29	-0.723081	4.0788e-29	-0.705449	3.31181e-27	-0.414955	1.51667e-08	0.22033	0.0036807	0.428582	4.4821e-09	0.581698	5.87139e-17	0.909459	1.08625e-66	0.433628	2.81451e-09	0.516352	4.16336e-13	-0.00733033	0.923968
CA12	brown	0.395077	8.16592e-08	-0.395077	8.16592e-08	-0.382922	2.1679e-07	-0.582308	5.35339e-17	-0.188124	0.0134608	0.126777	0.0974707	0.465874	1.19414e-10	0.867164	2.39589e-53	0.526373	1.20692e-13	0.800534	1.20016e-39	0.0700961	0.360863
CA2	brown	0.601035	2.86003e-18	-0.601035	2.86003e-18	-0.567342	4.87825e-16	-0.408027	2.76138e-08	0.0947407	0.216371	0.404563	3.70728e-08	0.504713	1.66852e-12	0.864278	1.3102e-52	0.396952	6.99964e-08	0.593438	9.60326e-18	0.0171211	0.823598
CA4	brown	0.656037	1.54992e-22	-0.656037	1.54992e-22	-0.653119	2.74741e-22	-0.389501	1.28432e-07	0.164081	0.0314911	0.366031	7.89709e-07	0.586576	2.79178e-17	0.892062	1.56421e-60	0.456125	3.21498e-10	0.526577	1.17633e-13	0.0153987	0.841096
CA7	brown	0.702748	6.31067e-27	-0.702748	6.31067e-27	-0.633074	1.19024e-20	-0.495713	4.71106e-12	0.106545	0.164197	0.302661	5.44924e-05	0.636422	6.46513e-21	0.850786	2.2616e-49	0.606196	1.23288e-18	0.538811	2.44986e-14	-0.0537404	0.483824
CAMK2N1	brown	0.410981	2.14229e-08	-0.410981	2.14229e-08	-0.422018	8.11796e-09	-0.230145	0.00238799	0.0474132	0.536818	0.133467	0.0809043	0.538765	2.46451e-14	0.588936	1.93964e-17	0.619661	1.27517e-19	0.37568	3.8075e-07	-0.393014	9.66466e-08
CAPN13	brown	0.501998	2.28934e-12	-0.501998	2.28934e-12	-0.442401	1.23059e-09	-0.5645	7.32928e-16	-0.072433	0.345035	0.292415	9.92392e-05	0.459458	2.29966e-10	0.807247	8.89685e-41	0.3897	1.26388e-07	0.641492	2.52946e-21	0.116899	0.126717
CAPN5	brown	0.409604	2.41233e-08	-0.409604	2.41233e-08	-0.382542	2.23366e-07	-0.594423	8.22302e-18	-0.257284	0.000656349	0.251109	0.00089167	0.607834	9.40858e-19	0.8675	1.96057e-53	0.730311	6.0853e-30	0.820114	4.51005e-43	-0.142182	0.0628045
CAPN9	brown	0.40853	2.64516e-08	-0.40853	2.64516e-08	-0.38428	1.94774e-07	-0.544424	1.16732e-14	-0.20067	0.00830359	0.171796	0.0242319	0.548171	7.06081e-15	0.848427	7.72012e-49	0.642939	1.92888e-21	0.749467	2.88327e-32	-0.0850608	0.26724
CBR3	brown	-0.156945	0.0397765	0.156945	0.0397765	0.0683876	0.372715	0.106588	0.164026	0.184854	0.0151986	-0.288643	0.000123046	-0.256416	0.000685551	-0.426907	5.2217e-09	-0.258533	0.000616361	-0.38647	1.63696e-07	0.042971	0.575678
CCBP2	brown	0.703929	4.76435e-27	-0.703929	4.76435e-27	-0.684436	4.1589e-25	-0.358893	1.33439e-06	0.244097	0.00125132	0.371225	5.348e-07	0.498023	3.61975e-12	0.829105	8.68046e-45	0.310811	3.32811e-05	0.420103	9.63041e-09	0.0942071	0.218981
CCDC86	brown	-0.772632	2.2441e-35	0.772632	2.2441e-35	0.824497	6.76317e-44	0.469245	8.41712e-11	-0.469966	7.80681e-11	-0.370908	5.47783e-07	-0.411235	2.09587e-08	-0.719165	1.11486e-28	-0.0207345	0.787178	-0.193761	0.0108715	-0.151294	0.0475747
CCL28	brown	0.327397	1.16578e-05	-0.327397	1.16578e-05	-0.36095	1.14868e-06	-0.531126	6.61243e-14	-0.221226	0.00354069	0.245113	0.00119206	0.421413	8.56921e-09	0.837195	2.02835e-46	0.511729	7.27177e-13	0.718632	1.27684e-28	0.0219163	0.775362
CDK4	brown	-0.838559	1.05501e-46	0.838559	1.05501e-46	0.884753	2.97731e-58	0.427741	4.8401e-09	-0.452465	4.62554e-10	-0.371088	5.40401e-07	-0.562172	1.02006e-15	-0.821983	2.02074e-43	-0.246319	0.00112509	-0.279806	0.000201287	-0.0699514	0.361857
CDKN2B	brown	0.502781	2.09026e-12	-0.502781	2.09026e-12	-0.513254	6.05561e-13	-0.246007	0.00114207	0.0679774	0.375596	0.261041	0.000542752	0.340522	4.86134e-06	0.850849	2.18743e-49	0.371427	5.267e-07	0.533522	4.86533e-14	0.0116841	0.879089
CDR2L	brown	-0.325997	1.27677e-05	0.325997	1.27677e-05	0.275703	0.000251579	0.595776	6.63763e-18	0.275867	0.000249358	-0.286295	0.000140461	-0.391683	1.07679e-07	-0.705537	3.24229e-27	-0.467567	1.00226e-10	-0.668339	1.29179e-23	-0.0538414	0.483001
CEACAM7	brown	0.544807	1.10919e-14	-0.544807	1.10919e-14	-0.533646	4.78793e-14	-0.419287	1.03544e-08	0.0325795	0.671366	0.357493	1.47684e-06	0.48806	1.11237e-11	0.883697	6.16764e-58	0.454397	3.81939e-10	0.596876	5.57273e-18	-0.041598	0.58795
CEBPB	brown	-0.585962	3.06783e-17	0.585962	3.06783e-17	0.527216	1.08549e-13	0.690726	1.02212e-25	-0.0185106	0.809544	-0.205598	0.00681604	-0.457466	2.81068e-10	-0.759413	1.47295e-33	-0.319568	1.92747e-05	-0.551394	4.55933e-15	-0.113061	0.139754
CES2	brown	0.55383	3.26592e-15	-0.55383	3.26592e-15	-0.54653	8.80636e-15	-0.430656	3.70534e-09	-0.0203288	0.791246	0.288667	0.000122879	0.679643	1.18375e-24	0.869694	5.22893e-54	0.72579	2.01433e-29	0.669612	9.92151e-24	-0.160558	0.0353767
CHGA	brown	0.676958	2.10857e-24	-0.676958	2.10857e-24	-0.610891	5.65821e-19	-0.348914	2.72047e-06	0.286318	0.000140281	0.271327	0.000317908	0.314222	2.69571e-05	0.712924	5.34743e-28	0.173976	0.0224612	0.346775	3.15929e-06	0.0632268	0.409945
CHP2	brown	0.641627	2.46638e-21	-0.641627	2.46638e-21	-0.618179	1.64557e-19	-0.497879	3.67978e-12	0.0534214	0.486426	0.361124	1.13414e-06	0.658668	9.19985e-23	0.920905	1.82923e-71	0.584657	3.74565e-17	0.652643	3.01497e-22	-0.0787362	0.304571
CHST13	brown	0.11834	0.122071	-0.11834	0.122071	-0.0992998	0.19497	-0.217885	0.00408816	-0.0765635	0.318151	0.108087	0.158142	0.097205	0.204605	0.342971	4.11078e-06	0.101315	0.18602	0.323133	1.53571e-05	0.0465146	0.544572
CIDEC	brown	0.513525	5.86152e-13	-0.513525	5.86152e-13	-0.53324	5.04453e-14	-0.276804	0.000237043	0.0965349	0.207757	0.227218	0.00272192	0.500848	2.61555e-12	0.730461	5.84648e-30	0.436251	2.20331e-09	0.421761	8.30632e-09	0.0132772	0.862756
CKMT2	brown	-0.325651	1.30567e-05	0.325651	1.30567e-05	0.33995	5.05432e-06	0.351284	2.30212e-06	-0.0120921	0.874901	-0.262142	0.00051307	-0.306169	4.41496e-05	-0.428362	4.57311e-09	-0.140601	0.0658166	-0.289009	0.000120527	-0.0397616	0.604549
CLCA1	brown	0.289449	0.000117549	-0.289449	0.000117549	-0.306037	4.45022e-05	-0.599243	3.81711e-18	-0.153679	0.0441404	0.129658	0.0900359	0.275577	0.000253286	0.670939	7.52522e-24	0.237815	0.00168165	0.624555	5.43883e-20	0.17944	0.0185068
CLCA4	brown	0.609151	7.56202e-19	-0.609151	7.56202e-19	-0.594905	7.62001e-18	-0.353233	2.00472e-06	0.138254	0.0705038	0.342707	4.18616e-06	0.486111	1.37969e-11	0.862977	2.78083e-52	0.371283	5.32454e-07	0.515617	4.55199e-13	0.0252189	0.742622
CLDN23	brown	0.492103	7.08414e-12	-0.492103	7.08414e-12	-0.471527	6.628e-11	-0.443253	1.13411e-09	-0.0768734	0.31619	0.29962	6.52544e-05	0.48354	1.82934e-11	0.914777	7.97644e-69	0.545604	9.97097e-15	0.71847	1.33056e-28	-0.0527654	0.491803
CLDN8	brown	0.607297	1.02824e-18	-0.607297	1.02824e-18	-0.615712	2.50863e-19	-0.377508	3.30722e-07	0.128585	0.0927497	0.412307	1.91009e-08	0.481072	2.39284e-11	0.87728	4.46585e-56	0.374102	4.29706e-07	0.52745	1.05395e-13	0.0642525	0.402376
CLIC5	brown	0.35867	1.35612e-06	-0.35867	1.35612e-06	-0.358578	1.36528e-06	-0.380746	2.57134e-07	-0.203765	0.00733894	0.297	7.61008e-05	0.524385	1.54801e-13	0.816153	2.39801e-42	0.613297	3.7767e-19	0.697088	2.38199e-26	-0.0961499	0.209584
CLIC6	brown	0.366322	7.72761e-07	-0.366322	7.72761e-07	-0.346085	3.31474e-06	0.0306112	0.690167	0.110321	0.14967	0.422885	7.51062e-09	0.300303	6.26764e-05	0.494266	5.55102e-12	0.188466	0.0132894	0.297754	7.2819e-05	0.175568	0.0212399
CMBL	brown	0.441663	1.32054e-09	-0.441663	1.32054e-09	-0.4187	1.09073e-08	-0.527516	1.0452e-13	-0.00392166	0.95928	-0.0217376	0.777146	0.324206	1.43335e-05	0.70214	7.29051e-27	0.410749	2.18571e-08	0.541898	1.63237e-14	-0.26141	0.000532611
CNNM4	brown	0.332626	8.26719e-06	-0.332626	8.26719e-06	-0.27087	0.000325707	-0.451217	5.23119e-10	-0.295516	8.29703e-05	0.175846	0.0210331	0.520482	2.51146e-13	0.819124	6.87473e-43	0.716469	2.20589e-28	0.764563	2.98156e-34	-0.0453936	0.554322
COBL	brown	0.0895172	0.242891	-0.0895172	0.242891	-0.0633585	0.408969	-0.168557	0.0270827	-0.237222	0.00172856	-0.139202	0.0685785	0.120854	0.114286	0.491189	7.84845e-12	0.450009	5.8903e-10	0.5137	5.73862e-13	-0.272083	0.000305404
CPNE8	brown	0.673865	4.06957e-24	-0.673865	4.06957e-24	-0.687002	2.35601e-25	-0.0682971	0.37335	0.445728	8.93682e-10	0.376229	3.65006e-07	0.308342	3.87014e-05	0.668705	1.19762e-23	0.092564	0.22716	0.130945	0.0868632	0.0424777	0.580073
CPT2	brown	0.371535	5.22399e-07	-0.371535	5.22399e-07	-0.279374	0.0002061	-0.574545	1.70804e-16	-0.26993	0.000342302	0.136427	0.0743366	0.446008	8.69767e-10	0.765168	2.46473e-34	0.705748	3.08173e-27	0.756012	4.13861e-33	-0.19554	0.0101507
CTPS	brown	-0.278887	0.000211662	0.278887	0.000211662	0.272083	0.0003054	0.436915	2.07011e-09	0.35505	1.76059e-06	-0.417423	1.22107e-08	-0.550788	4.95245e-15	-0.762335	5.98074e-34	-0.605235	1.44355e-18	-0.76748	1.18454e-34	0.0700074	0.361472
CTSE	brown	0.224405	0.00308216	-0.224405	0.00308216	-0.233026	0.00209594	-0.445241	9.36711e-10	-0.289331	0.000118345	0.321433	1.71203e-05	0.444983	9.60264e-10	0.634446	9.27717e-21	0.558827	1.63309e-15	0.618697	1.50532e-19	0.195284	0.0102519
CTSS	brown	0.172083	0.0239921	-0.172083	0.0239921	-0.193542	0.0109632	-0.368491	6.57143e-07	-0.315736	2.4531e-05	0.349762	2.56313e-06	0.300906	6.048e-05	0.641813	2.3824e-21	0.478267	3.23869e-11	0.66228	4.45688e-23	0.17578	0.0210822
CYP4F12	brown	0.55441	3.01521e-15	-0.55441	3.01521e-15	-0.551103	4.74419e-15	-0.452268	4.71662e-10	0.0239588	0.755063	0.337694	5.88929e-06	0.713896	4.2e-28	0.79945	1.81022e-39	0.584582	3.78882e-17	0.585939	3.07862e-17	-0.099844	0.192523
DDX60	brown	0.183319	0.0160794	-0.183319	0.0160794	-0.225659	0.00291662	-0.157575	0.0389776	0.0136134	0.859316	0.0426056	0.578932	-0.0509892	0.506515	0.482287	2.09707e-11	-0.00577813	0.940034	0.26698	0.000399586	0.0581545	0.448589
DEFB1	brown	0.233408	0.0020598	-0.233408	0.0020598	-0.237502	0.00170626	-0.549349	6.02108e-15	-0.2572	0.000659143	0.053057	0.489409	0.348049	2.89051e-06	0.64744	8.22303e-22	0.499635	3.00813e-12	0.639959	3.36598e-21	-0.165236	0.0302985
DENND2A	brown	0.667052	1.68466e-23	-0.667052	1.68466e-23	-0.666081	2.05656e-23	-0.459614	2.26366e-10	0.186863	0.0141091	0.372011	5.0389e-07	0.653195	2.70728e-22	0.796007	6.56432e-39	0.370602	5.60591e-07	0.436046	2.24594e-09	0.137563	0.0719352
DHDDS	brown	0.620478	1.10726e-19	-0.620478	1.10726e-19	-0.602257	2.34633e-18	-0.512805	6.39162e-13	0.0215724	0.778796	0.288596	0.000123379	0.752337	1.24024e-32	0.863818	1.71154e-52	0.655297	1.79323e-22	0.602221	2.36021e-18	0.020718	0.787343
DHRS1	brown	0.525669	1.31829e-13	-0.525669	1.31829e-13	-0.551221	4.66873e-15	-0.393648	9.17846e-08	0.148909	0.0512281	0.133467	0.0809059	0.428136	4.6686e-09	0.7093	1.30364e-27	0.252633	0.000827288	0.423203	7.2989e-09	0.0148195	0.846998
DHRS9	brown	0.543509	1.31838e-14	-0.543509	1.31838e-14	-0.528817	8.86854e-14	-0.430491	3.76214e-09	0.00963286	0.900195	0.292443	9.9077e-05	0.559705	1.44402e-15	0.880555	5.17746e-57	0.521145	2.31428e-13	0.611439	5.16145e-19	-0.050341	0.511942
DKFZP564O0823	brown	0.500932	2.59023e-12	-0.500932	2.59023e-12	-0.498483	3.43404e-12	-0.536493	3.31389e-14	0.121922	0.111097	0.19422	0.0106815	0.233701	0.00203242	0.690725	1.02229e-25	0.126186	0.0990575	0.388548	1.38648e-07	0.203268	0.00748697
DNLZ	brown	-0.19212	0.0115755	0.19212	0.0115755	0.214219	0.00477555	0.256435	0.000684904	0.0845347	0.270222	0.163677	0.0319173	-0.241849	0.00139211	-0.480666	2.50043e-11	-0.365089	8.46894e-07	-0.402889	4.26931e-08	0.0258528	0.736389
DOPEY2	brown	0.443145	1.146e-09	-0.443145	1.146e-09	-0.435323	2.40323e-09	-0.683703	4.88663e-25	-0.193897	0.010815	0.260546	0.000556593	0.687832	1.95825e-25	0.800841	1.06779e-39	0.549513	5.88882e-15	0.734235	2.1117e-30	-0.0137462	0.857959
DPM1	brown	-0.671846	6.22432e-24	0.671846	6.22432e-24	0.728238	1.05672e-29	0.444559	1.00036e-09	-0.262628	0.000500441	-0.370408	5.68896e-07	-0.695584	3.37268e-26	-0.671603	6.54897e-24	-0.376393	3.60425e-07	-0.336292	6.47241e-06	-0.159196	0.0369848
DRAM	brown	-0.617092	1.98236e-19	0.617092	1.98236e-19	0.512032	7.01312e-13	0.632813	1.24763e-20	-0.0928191	0.225876	-0.152664	0.0455756	-0.557038	2.09585e-15	-0.696936	2.46714e-26	-0.420188	9.55804e-09	-0.427433	4.97777e-09	0.181464	0.0172029
DUSP14	brown	-0.415772	1.41191e-08	0.415772	1.41191e-08	0.364848	8.62173e-07	0.728139	1.08479e-29	0.255333	0.000723659	-0.345785	3.38456e-06	-0.525947	1.27326e-13	-0.789721	6.47805e-38	-0.491719	7.39576e-12	-0.73814	7.22614e-31	0.0436127	0.569984
EDN3	brown	0.596007	6.39868e-18	-0.596007	6.39868e-18	-0.604186	1.714e-18	-0.427161	5.10278e-09	0.0373676	0.626493	0.37171	5.15531e-07	0.634795	8.70542e-21	0.939581	4.65444e-81	0.562418	9.85213e-16	0.634027	1.00105e-20	-0.0611135	0.425801
EEF1G	brown	-0.326861	1.20711e-05	0.326861	1.20711e-05	0.314058	2.72337e-05	0.0177048	0.817687	-0.103432	0.176942	-0.279913	0.000200109	-0.374319	4.22641e-07	-0.413014	1.79634e-08	-0.240662	0.00147221	-0.182825	0.0163721	-0.321146	1.74371e-05
EIF3H	brown	-0.631554	1.56627e-20	0.631554	1.56627e-20	0.673199	4.68306e-24	0.329578	1.01086e-05	-0.299067	6.74148e-05	-0.266227	0.000415553	-0.463565	1.51413e-10	-0.706014	2.89111e-27	-0.290108	0.000113228	-0.305151	4.69443e-05	-0.165299	0.030235
EMP1	brown	0.434025	2.71251e-09	-0.434025	2.71251e-09	-0.472479	5.99608e-11	0.0656832	0.391959	0.265845	0.000423889	0.125047	0.102167	0.285372	0.000147919	0.568681	4.02172e-16	0.274234	0.000272263	0.209229	0.00587709	-0.0705482	0.357766
ENDOD1	brown	0.644846	1.34652e-21	-0.644846	1.34652e-21	-0.652396	3.16344e-22	-0.351602	2.25093e-06	0.215905	0.00444751	0.189548	0.0127601	0.381428	2.43778e-07	0.83099	3.6837e-45	0.409374	2.46041e-08	0.435798	2.29866e-09	0.0486812	0.525971
ENDOGL1	brown	0.537671	2.84301e-14	-0.537671	2.84301e-14	-0.581032	6.492e-17	-0.100004	0.191808	0.318578	2.05206e-05	0.299698	6.49561e-05	0.371779	5.12828e-07	0.543675	1.28969e-14	0.212592	0.00511247	0.163178	0.0324515	0.012614	0.869549
ENTPD5	brown	0.52317	1.80088e-13	-0.52317	1.80088e-13	-0.489603	9.37039e-12	-0.60917	7.53861e-19	-0.109701	0.151986	0.190717	0.0122092	0.647018	8.91296e-22	0.868275	1.23237e-53	0.678806	1.41807e-24	0.694706	4.12741e-26	-0.086351	0.260026
ENY2	brown	-0.658529	9.45826e-23	0.658529	9.45826e-23	0.684586	4.02408e-25	0.424714	6.37038e-09	-0.186485	0.0143084	-0.360897	1.15309e-06	-0.650834	4.28308e-22	-0.742616	2.06462e-31	-0.472919	5.72432e-11	-0.422502	7.7729e-09	-0.2034	0.00744731
EPAS1	brown	0.488507	1.05844e-11	-0.488507	1.05844e-11	-0.5721	2.44618e-16	0.125587	0.100681	0.334969	7.07259e-06	0.366442	7.65879e-07	0.297696	7.30628e-05	0.54672	8.58526e-15	0.218359	0.00400609	0.143123	0.0610666	0.0349894	0.648623
EPDR1	brown	-0.348876	2.72771e-06	0.348876	2.72771e-06	0.339105	5.35286e-06	0.490606	8.37754e-12	0.14066	0.0657031	-0.419354	1.02935e-08	-0.55032	5.27766e-15	-0.554025	3.17933e-15	-0.428916	4.34719e-09	-0.4859	1.41204e-11	-0.189207	0.0129252
EPHX2	brown	0.569659	3.4905e-16	-0.569659	3.4905e-16	-0.563902	7.98128e-16	-0.667319	1.59456e-23	0.122615	0.109067	0.0977617	0.202011	0.363641	9.42661e-07	0.681602	7.73869e-25	0.384743	1.87758e-07	0.397418	6.73591e-08	-0.0638044	0.405673
EPS8	brown	0.0990638	0.196039	-0.0990638	0.196039	-0.109542	0.152586	-0.151871	0.0467232	0.0184298	0.81036	-0.107257	0.16138	-0.246038	0.00114039	0.356519	1.5843e-06	-0.315568	2.47884e-05	0.217747	0.00411227	0.244772	0.0012117
ETFDH	brown	0.747493	5.11707e-32	-0.747493	5.11707e-32	-0.756897	3.16824e-33	-0.470788	7.16251e-11	0.479193	2.93152e-11	0.0591516	0.440835	0.227249	0.00271821	0.698581	1.68313e-26	0.0219751	0.774776	0.16158	0.0342104	-0.017522	0.819537
FABP2	brown	0.585816	3.1371e-17	-0.585816	3.1371e-17	-0.556019	2.41416e-15	-0.506743	1.31462e-12	-0.0226099	0.768451	0.269493	0.000350264	0.567773	4.58488e-16	0.926467	4.72417e-74	0.516041	4.32381e-13	0.670132	8.90448e-24	0.0799326	0.297258
FAM132A	brown	0.389381	1.29677e-07	-0.389381	1.29677e-07	-0.420637	9.18359e-09	-0.463547	1.51689e-10	-0.158211	0.0381856	0.237111	0.00173747	0.592083	1.1881e-17	0.83347	1.17276e-45	0.685142	3.55889e-25	0.675202	3.0656e-24	-0.0963867	0.20846
FAM134B	brown	0.310119	3.47226e-05	-0.310119	3.47226e-05	-0.325758	1.29669e-05	-0.409536	2.42629e-08	-0.0404291	0.598491	0.054661	0.476354	0.10421	0.173691	0.65395	2.33568e-22	0.152839	0.0453255	0.466753	1.09045e-10	0.143864	0.0597259
FAM23B	brown	0.541657	1.68501e-14	-0.541657	1.68501e-14	-0.531867	6.01513e-14	-0.42226	7.94356e-09	0.0822354	0.283513	0.28272	0.000171441	0.33981	5.10283e-06	0.862683	3.29389e-52	0.264398	0.000456886	0.553301	3.5123e-15	0.0249228	0.745539
FAM46A	brown	0.526121	1.24567e-13	-0.526121	1.24567e-13	-0.629702	2.18409e-20	-0.389119	1.32439e-07	0.0857964	0.263111	0.312112	3.07186e-05	0.639224	3.85754e-21	0.799355	1.87602e-39	0.516677	4.00181e-13	0.492137	7.05722e-12	0.0745075	0.331358
FAM46C	brown	0.460307	2.11024e-10	-0.460307	2.11024e-10	-0.443917	1.06408e-09	-0.372474	4.86466e-07	0.00756995	0.92149	0.507232	1.24106e-12	0.410786	2.1787e-08	0.682905	5.82191e-25	0.249935	0.000944344	0.4948	5.22522e-12	0.261719	0.000524292
FAM55A	brown	0.458715	2.47867e-10	-0.458715	2.47867e-10	-0.425227	6.08167e-09	-0.392398	1.01613e-07	-0.0618932	0.41991	0.370063	5.83872e-07	0.381341	2.45445e-07	0.803445	3.93291e-40	0.336689	6.3022e-06	0.626783	3.67207e-20	0.0949611	0.215299
FAM55B	brown	0.260204	0.000566344	-0.260204	0.000566344	-0.199531	0.00868555	-0.452267	4.71689e-10	-0.234335	0.00197439	0.0776919	0.31105	0.248178	0.00102854	0.645879	1.10709e-21	0.317392	2.21125e-05	0.64235	2.15431e-21	-0.172579	0.0235825
FAM55D	brown	0.373248	4.58629e-07	-0.373248	4.58629e-07	-0.332299	8.44815e-06	-0.463416	1.53732e-10	-0.15016	0.0492839	0.272861	0.000293007	0.319909	1.88625e-05	0.772293	2.50709e-35	0.346837	3.14585e-06	0.681065	8.69679e-25	0.0583437	0.447112
FCGBP	brown	0.411298	2.08447e-08	-0.411298	2.08447e-08	-0.392885	9.7667e-08	-0.644645	1.39875e-21	-0.161562	0.03423	0.224406	0.00308204	0.509844	9.10685e-13	0.794126	1.31308e-38	0.502718	2.10576e-12	0.722295	4.9988e-29	0.0217321	0.7772
FCGRT	brown	0.450987	5.35092e-10	-0.450987	5.35092e-10	-0.439899	1.56183e-09	-0.285742	0.000144884	0.0688979	0.36915	0.218513	0.00397975	0.522997	1.83996e-13	0.581029	6.4954e-17	0.547036	8.22798e-15	0.387815	1.47034e-07	-0.189856	0.0126131
FGF9	brown	0.623548	6.48879e-20	-0.623548	6.48879e-20	-0.635591	7.52759e-21	-0.324225	1.43162e-05	0.319955	1.88079e-05	0.223787	0.00316687	0.47222	6.16206e-11	0.624782	5.22636e-20	0.223066	0.00326838	0.236401	0.00179541	0.0653995	0.394012
FLJ20273	brown	0.151721	0.0469427	-0.151721	0.0469427	-0.051798	0.499787	-0.48959	9.38357e-12	-0.447526	7.50696e-10	0.122401	0.109691	0.265178	0.000438812	0.724622	2.73331e-29	0.420351	9.41999e-09	0.843883	7.75272e-48	0.0374803	0.625453
FLJ20920	brown	0.452298	4.70278e-10	-0.452298	4.70278e-10	-0.426408	5.4643e-09	-0.536481	3.31931e-14	-0.136666	0.0738271	0.214773	0.00466544	0.70988	1.13148e-27	0.737067	9.72053e-31	0.72095	7.06507e-29	0.620907	1.02792e-19	-0.0373357	0.626788
FLJ21511	brown	0.561656	1.09724e-15	-0.561656	1.09724e-15	-0.463677	1.49677e-10	-0.470756	7.18686e-11	0.0328824	0.668491	0.153197	0.0448171	0.285117	0.00015004	0.827353	1.90834e-44	0.345741	3.39485e-06	0.601232	2.77016e-18	0.0532609	0.487739
FLJ46309	brown	0.585056	3.52404e-17	-0.585056	3.52404e-17	-0.582689	5.05322e-17	-0.587371	2.47013e-17	-0.0268512	0.726605	0.36911	6.27293e-07	0.791462	3.46431e-38	0.856632	9.82733e-51	0.58621	2.95296e-17	0.64963	5.40329e-22	0.0650105	0.396837
FLNB	brown	0.315682	2.46138e-05	-0.315682	2.46138e-05	-0.330378	9.5908e-06	-0.377821	3.22815e-07	-0.215863	0.00445542	0.177744	0.0196642	0.550209	5.35777e-15	0.794921	9.80595e-39	0.682305	6.63737e-25	0.727319	1.3472e-29	-0.0175662	0.819089
FLVCR2	brown	0.543403	1.3372e-14	-0.543403	1.3372e-14	-0.520959	2.36805e-13	-0.244201	0.00124515	0.0407026	0.596017	0.329723	1.00127e-05	0.581506	6.04429e-17	0.800779	1.09327e-39	0.557985	1.8369e-15	0.551629	4.41572e-15	0.0209168	0.785352
FMO5	brown	0.341629	4.50726e-06	-0.341629	4.50726e-06	-0.302788	5.40807e-05	-0.49259	6.70666e-12	-0.225614	0.00292233	0.057857	0.450918	0.306165	4.41613e-05	0.840977	3.26254e-47	0.513905	5.59885e-13	0.747105	5.72407e-32	-0.07628	0.319951
FRMD3	brown	0.367511	7.07162e-07	-0.367511	7.07162e-07	-0.4422	1.25443e-09	-0.167006	0.0285461	0.201084	0.00816809	-0.0183208	0.81146	0.217808	0.0041017	0.481745	2.22445e-11	0.214208	0.00477759	0.193416	0.0110165	0.0844878	0.270488
FTH1	brown	0.59414	8.59841e-18	-0.59414	8.59841e-18	-0.610109	6.447e-19	-0.244447	0.0012306	0.25349	0.000793025	0.159774	0.0362957	0.304953	4.75053e-05	0.772465	2.37014e-35	0.229581	0.00244923	0.353789	1.92681e-06	-0.0225597	0.76895
FTHL12	brown	0.443944	1.06136e-09	-0.443944	1.06136e-09	-0.436752	2.102e-09	-0.0522742	0.495848	0.167554	0.0280216	0.235529	0.00186906	0.283382	0.000165265	0.553559	3.38982e-15	0.278678	0.000214093	0.253358	0.000798226	-0.0346067	0.652214
FUCA1	brown	0.556032	2.40976e-15	-0.556032	2.40976e-15	-0.544669	1.12973e-14	-0.542205	1.56729e-14	-0.0551575	0.472353	0.445239	9.36917e-10	0.526951	1.12227e-13	0.895314	1.33954e-61	0.530462	7.19692e-14	0.685793	3.08146e-25	0.159786	0.0362809
FXYD3	brown	0.427844	4.79469e-09	-0.427844	4.79469e-09	-0.392858	9.7886e-08	-0.515464	4.63736e-13	-0.183118	0.0161981	0.228458	0.00257553	0.45902	2.4036e-10	0.868798	8.99529e-54	0.586878	2.66509e-17	0.758678	1.84395e-33	0.0393183	0.608586
GALIG	brown	0.390266	1.20749e-07	-0.390266	1.20749e-07	-0.341926	4.41636e-06	-0.487079	1.23991e-11	-0.213781	0.00486422	0.10564	0.167826	0.560998	1.20393e-15	0.812694	9.98385e-42	0.694116	4.7256e-26	0.726041	1.8858e-29	-0.0894976	0.242994
GALM	brown	0.355271	1.73293e-06	-0.355271	1.73293e-06	-0.253073	0.000809538	-0.570487	3.09501e-16	-0.239425	0.00156005	0.0960612	0.210007	0.336681	6.30556e-06	0.703675	5.06172e-27	0.548229	7.00581e-15	0.691281	9.01452e-26	-0.00671411	0.930343
GALNT12	brown	0.32004	1.87064e-05	-0.32004	1.87064e-05	-0.304839	4.78306e-05	-0.325062	1.35639e-05	-0.0196113	0.798453	-0.077838	0.310138	0.0631657	0.410399	0.672407	5.53273e-24	0.274978	0.000261595	0.491203	7.8367e-12	-0.0387521	0.61376
GBA3	brown	0.506952	1.28267e-12	-0.506952	1.28267e-12	-0.486504	1.32119e-11	-0.394265	8.72727e-08	0.131813	0.0847743	0.087653	0.252882	0.366193	7.80241e-07	0.701182	9.14323e-27	0.290235	0.000112416	0.433328	2.89416e-09	-0.0698139	0.362804
GCG	brown	0.585169	3.46401e-17	-0.585169	3.46401e-17	-0.501168	2.5204e-12	-0.349519	2.60737e-06	0.158883	0.0373624	0.246236	0.0011296	0.265709	0.000426888	0.695145	3.73094e-26	0.242718	0.0013361	0.418908	1.0709e-08	0.0443699	0.5633
GGT6	brown	0.263082	0.000488928	-0.263082	0.000488928	-0.199845	0.00857871	-0.527672	1.02483e-13	-0.35344	1.97537e-06	0.132613	0.0828851	0.386132	1.68157e-07	0.788703	9.31932e-38	0.60005	3.35244e-18	0.840019	5.20651e-47	0.0143168	0.852129
GLDN	brown	0.638615	4.31774e-21	-0.638615	4.31774e-21	-0.646736	9.40493e-22	-0.398298	6.26296e-08	0.167877	0.0277163	0.397647	6.60931e-08	0.516708	3.98711e-13	0.822421	1.67222e-43	0.38735	1.526e-07	0.450531	5.59652e-10	0.0032357	0.966398
GLTP	brown	0.778705	2.98195e-36	-0.778705	2.98195e-36	-0.790299	5.26675e-38	-0.456403	3.12667e-10	0.394331	8.6805e-08	0.29729	7.48196e-05	0.400137	5.37544e-08	0.823572	1.01381e-43	0.133866	0.079994	0.311874	3.11734e-05	0.126234	0.0989257
GNA11	brown	0.569645	3.49743e-16	-0.569645	3.49743e-16	-0.578231	9.88361e-17	-0.413799	1.67771e-08	0.0785215	0.305896	0.252712	0.00082408	0.695944	3.10368e-26	0.795312	8.48994e-39	0.670667	7.96422e-24	0.508116	1.11788e-12	-0.17379	0.0226085
GNPDA1	brown	-0.629028	2.46366e-20	0.629028	2.46366e-20	0.627163	3.43295e-20	0.387544	1.50251e-07	-0.215104	0.00460062	-0.307215	4.14416e-05	-0.495733	4.70064e-12	-0.751123	1.77421e-32	-0.260662	0.000553317	-0.403165	4.17142e-08	-0.0625765	0.414787
GOLM1	brown	0.343182	4.05156e-06	-0.343182	4.05156e-06	-0.297468	7.40452e-05	-0.520507	2.50391e-13	-0.234938	0.00192056	0.177312	0.0199686	0.304663	4.83389e-05	0.846605	1.96377e-48	0.471302	6.78646e-11	0.770469	4.53539e-35	0.0825432	0.281709
GPA33	brown	0.215532	0.00451825	-0.215532	0.00451825	-0.170179	0.0256209	-0.512555	6.58603e-13	-0.374499	4.16846e-07	0.130039	0.0890854	0.382964	2.16069e-07	0.778426	3.27654e-36	0.60025	3.24609e-18	0.865886	5.10984e-53	0.097576	0.202874
GPD1L	brown	0.741438	2.87802e-31	-0.741438	2.87802e-31	-0.749342	2.99025e-32	-0.436738	2.10489e-09	0.395359	7.97985e-08	0.140716	0.0655948	0.377604	3.28283e-07	0.759342	1.50518e-33	0.212608	0.00510893	0.277314	0.000230573	0.0481064	0.530875
GPR128	brown	0.208028	0.00617399	-0.208028	0.00617399	-0.221908	0.00343751	-0.305321	4.64653e-05	-0.158887	0.037358	0.165194	0.0303415	0.276393	0.000242375	0.609538	7.09067e-19	0.306179	4.41241e-05	0.505598	1.50416e-12	-0.00178919	0.981416
GPT	brown	0.596297	6.11088e-18	-0.596297	6.11088e-18	-0.563974	7.89951e-16	-0.649386	5.66306e-22	-0.0469194	0.541072	0.380737	2.57317e-07	0.787963	1.21201e-37	0.868652	9.82772e-54	0.639832	3.44604e-21	0.679063	1.34155e-24	-0.110855	0.147695
GRAMD3	brown	0.590369	1.55261e-17	-0.590369	1.55261e-17	-0.629886	2.11333e-20	-0.448469	6.84817e-10	0.318482	2.06446e-05	0.0193663	0.800919	0.12343	0.106713	0.703367	5.44748e-27	-0.0248517	0.74624	0.267688	0.000385071	0.0994824	0.194147
GUCA2A	brown	0.738115	7.27756e-31	-0.738115	7.27756e-31	-0.715406	2.88061e-28	-0.445719	8.94441e-10	0.198024	0.00921532	0.448446	6.86354e-10	0.634505	9.17727e-21	0.922061	5.49678e-72	0.456558	3.07863e-10	0.544557	1.14681e-14	0.012052	0.875313
GUCA2B	brown	0.729894	6.80348e-30	-0.729894	6.80348e-30	-0.704384	4.27392e-27	-0.454696	3.70748e-10	0.161348	0.0344721	0.381238	2.4742e-07	0.63044	1.91333e-20	0.920415	3.02684e-71	0.520939	2.37387e-13	0.548444	6.80592e-15	0.00360659	0.962549
H2AFY2	brown	-0.125726	0.100303	0.125726	0.100303	0.19654	0.00976454	0.0084176	0.912732	0.0103307	0.893006	-0.0847954	0.268742	-0.166269	0.0292658	-0.313815	2.76478e-05	-0.241833	0.00139317	-0.234203	0.00198635	-0.108824	0.155309
HECTD3	brown	0.537006	3.10036e-14	-0.537006	3.10036e-14	-0.503902	1.8345e-12	-0.536476	3.3213e-14	-0.0647054	0.399061	0.261437	0.000531897	0.686517	2.62421e-25	0.819305	6.36509e-43	0.586037	3.03275e-17	0.633215	1.1601e-20	0.0754225	0.325438
HHLA2	brown	0.41539	1.46003e-08	-0.41539	1.46003e-08	-0.405533	3.415e-08	-0.454733	3.69384e-10	-0.15078	0.0483424	0.181822	0.0169811	0.444946	9.63699e-10	0.865376	6.89665e-53	0.627331	3.33216e-20	0.698116	1.87561e-26	-0.0530933	0.489112
HIGD1A	brown	0.592099	1.18508e-17	-0.592099	1.18508e-17	-0.563181	8.84243e-16	-0.355356	1.72247e-06	0.245796	0.00115371	0.150327	0.0490283	0.131514	0.0854876	0.761561	7.60231e-34	0.0631064	0.410839	0.356873	1.5444e-06	0.110695	0.148285
HIST1H1C	brown	0.464311	1.40253e-10	-0.464311	1.40253e-10	-0.453962	3.98832e-10	-0.272423	0.00029993	-0.015781	0.837206	0.421149	8.77355e-09	0.471993	6.31092e-11	0.752869	1.05912e-32	0.463381	1.5429e-10	0.539719	2.17507e-14	0.037601	0.624339
HMGCS2	brown	0.385806	1.72571e-07	-0.385806	1.72571e-07	-0.333521	7.78995e-06	-0.576608	1.25858e-16	-0.121615	0.112006	0.147453	0.0535702	0.384613	1.89703e-07	0.688368	1.73706e-25	0.432111	3.23984e-09	0.646249	1.03188e-21	-0.0511518	0.50516
HMOX1	brown	0.303876	5.06755e-05	-0.303876	5.06755e-05	-0.316791	2.29624e-05	-0.0221682	0.77285	-0.0614116	0.423544	0.42271	7.62949e-09	0.482419	2.06716e-11	0.512129	6.9319e-13	0.584669	3.73866e-17	0.38605	1.69257e-07	0.180192	0.0180128
HOXB13	brown	0.409958	2.33989e-08	-0.409958	2.33989e-08	-0.352463	2.11755e-06	-0.390133	1.22054e-07	-0.124552	0.103543	0.29647	7.84884e-05	0.45948	2.29455e-10	0.693101	5.95979e-26	0.494478	5.41949e-12	0.582606	5.1169e-17	0.21557	0.004511
HOXD1	brown	0.508798	1.03119e-12	-0.508798	1.03119e-12	-0.490967	8.04602e-12	-0.368042	6.79624e-07	0.114063	0.136254	0.209411	0.00583318	0.377638	3.27404e-07	0.687591	2.06621e-25	0.293243	9.46228e-05	0.426756	5.29399e-09	-0.156676	0.0401213
HPGD	brown	0.742389	2.2014e-31	-0.742389	2.2014e-31	-0.812012	1.31836e-41	-0.224993	0.00300348	0.578717	9.19143e-17	0.180521	0.0178003	0.290532	0.000110524	0.669411	1.03442e-23	0.0735779	0.337443	0.047065	0.539816	-0.0179885	0.814818
HRASLS3	brown	-0.273989	0.000275855	0.273989	0.000275855	0.196674	0.00971382	0.418093	1.15094e-08	0.225355	0.00295596	-0.234774	0.001935	-0.342111	4.36073e-06	-0.589647	1.73722e-17	-0.344032	3.82118e-06	-0.531303	6.4653e-14	0.124473	0.103764
HSD11B2	brown	0.473976	5.11844e-11	-0.473976	5.11844e-11	-0.419429	1.0225e-08	-0.637804	5.01445e-21	-0.219453	0.00382243	0.282611	0.000172477	0.634293	9.53874e-21	0.91054	4.10073e-67	0.684095	4.48314e-25	0.843479	9.48113e-48	-0.0033406	0.965309
HSD17B11	brown	0.186039	0.0145473	-0.186039	0.0145473	-0.174931	0.0217216	-0.300932	6.03872e-05	-0.0656252	0.392378	-0.111443	0.145548	-0.196195	0.00989621	0.530263	7.38157e-14	-0.0152707	0.8424	0.396881	7.04074e-08	-0.0492702	0.52097
HSD17B2	brown	0.523212	1.79151e-13	-0.523212	1.79151e-13	-0.512908	6.31279e-13	-0.39187	1.06066e-07	-0.0248968	0.745796	0.321332	1.72314e-05	0.533755	4.72148e-14	0.904849	6.05814e-65	0.564807	7.01541e-16	0.675358	2.9659e-24	0.0262039	0.732942
HSP90AB1	brown	-0.771636	3.10596e-35	0.771636	3.10596e-35	0.819044	7.11125e-43	0.431657	3.37848e-09	-0.383939	2.00089e-07	-0.350462	2.43979e-06	-0.521542	2.2036e-13	-0.823803	9.16211e-44	-0.227171	0.00272765	-0.335813	6.68397e-06	-0.178243	0.0193173
HSPC152	brown	-0.472681	5.86959e-11	0.472681	5.86959e-11	0.467887	9.69512e-11	0.531168	6.57699e-14	0.115678	0.130758	-0.142143	0.0628789	-0.714033	4.05966e-28	-0.784566	3.99877e-37	-0.657353	1.19488e-22	-0.640217	3.20837e-21	-0.00811668	0.91584
IFI6	brown	-0.420712	9.12254e-09	0.420712	9.12254e-09	0.302414	5.52993e-05	0.408746	2.5967e-08	-0.0435739	0.570328	-0.100799	0.18828	-0.237923	0.00167319	-0.466389	1.13235e-10	-0.209638	0.00577904	-0.28501	0.00015094	0.069352	0.365996
IFITM2	brown	-0.594282	8.40754e-18	0.594282	8.40754e-18	0.546823	8.46686e-15	0.605019	1.4956e-18	-0.0631122	0.410796	-0.11938	0.118802	-0.399242	5.79089e-08	-0.820017	4.69964e-43	-0.329679	1.00415e-05	-0.518871	3.06143e-13	0.0364849	0.63467
IFITM3	brown	-0.609308	7.3682e-19	0.609308	7.3682e-19	0.560812	1.23601e-15	0.553225	3.54919e-15	-0.0567729	0.459459	-0.229267	0.00248401	-0.438712	1.74763e-09	-0.82945	7.42585e-45	-0.339131	5.34359e-06	-0.541182	1.79417e-14	-0.0143265	0.852029
IL10RB	brown	0.213379	0.00494681	-0.213379	0.00494681	-0.24063	0.00147439	-0.490082	8.88305e-12	-0.301512	5.83442e-05	0.162253	0.03346	0.234069	0.00199855	0.774643	1.15821e-35	0.404211	3.81929e-08	0.757133	2.94995e-33	-0.0289624	0.706064
IMMP2L	brown	-0.358325	1.39052e-06	0.358325	1.39052e-06	0.3523	2.14225e-06	0.174086	0.0223749	0.104307	0.173287	-0.443162	1.14409e-09	-0.572186	2.41539e-16	-0.628108	2.90252e-20	-0.642567	2.06851e-21	-0.530925	6.78477e-14	-0.124428	0.103888
IMPA1	brown	0.30468	4.82917e-05	-0.30468	4.82917e-05	-0.265096	0.000440686	-0.399758	5.54798e-08	-0.0928499	0.225721	0.0624464	0.41576	0.138541	0.0699159	0.654726	2.00615e-22	0.139854	0.0672798	0.512235	6.84441e-13	0.132507	0.0831322
INSL5	brown	0.475806	4.21424e-11	-0.475806	4.21424e-11	-0.448041	7.13944e-10	-0.318372	2.07888e-05	0.0460149	0.548908	0.320342	1.83518e-05	0.282306	0.000175411	0.693909	4.95562e-26	0.323033	1.54554e-05	0.451257	5.21068e-10	0.0517553	0.500141
IQGAP2	brown	0.455956	3.26974e-10	-0.455956	3.26974e-10	-0.455081	3.56802e-10	-0.495868	4.62893e-12	-0.0585866	0.445219	0.18543	0.0148785	0.401032	4.98843e-08	0.781076	1.33278e-36	0.416306	1.34727e-08	0.600669	3.03407e-18	0.111324	0.14598
ITLN1	brown	0.326431	1.24131e-05	-0.326431	1.24131e-05	-0.309783	3.54434e-05	-0.491056	7.96649e-12	-0.114308	0.135409	0.204356	0.00716674	0.328668	1.07294e-05	0.661588	5.12503e-23	0.280219	0.000196782	0.563262	8.74086e-16	0.0767008	0.317281
ITM2C	brown	0.614087	3.30502e-19	-0.614087	3.30502e-19	-0.642469	2.10697e-21	-0.464132	1.42861e-10	0.12551	0.100894	0.313775	2.77167e-05	0.535846	3.60404e-14	0.884918	2.65381e-58	0.498105	3.58582e-12	0.53742	2.93764e-14	0.0176933	0.817803
ITPKA	brown	0.546353	9.01869e-15	-0.546353	9.01869e-15	-0.520414	2.53285e-13	-0.485497	1.47614e-11	-0.0698773	0.362367	0.32897	1.05198e-05	0.655171	1.83807e-22	0.901188	1.27827e-63	0.65524	1.81342e-22	0.726475	1.68254e-29	-0.0617783	0.420776
JAG1	brown	0.144009	0.0594662	-0.144009	0.0594662	-0.214843	0.00465162	-0.196008	0.00996841	-0.10698	0.162469	0.0707328	0.356506	0.248698	0.00100293	0.447122	7.80706e-10	0.262012	0.000516479	0.392954	9.71249e-08	0.301085	5.98408e-05
KBTBD11	brown	0.348072	2.88593e-06	-0.348072	2.88593e-06	-0.284391	0.000156247	-0.574994	1.59859e-16	-0.185143	0.015037	0.10391	0.17494	0.311579	3.17457e-05	0.744778	1.11694e-31	0.352068	2.17781e-06	0.699813	1.26163e-26	0.236442	0.00179202
KIAA0514	brown	0.341376	4.58591e-06	-0.341376	4.58591e-06	-0.310325	3.42868e-05	-0.603859	1.80803e-18	-0.314768	2.60575e-05	0.182425	0.0166125	0.627266	3.37043e-20	0.813667	6.70376e-42	0.696876	2.50206e-26	0.774858	1.07877e-35	-0.123514	0.106473
KIAA0672	brown	0.521794	2.13608e-13	-0.521794	2.13608e-13	-0.492052	7.12463e-12	-0.553403	3.4633e-15	-0.026461	0.730423	0.30788	3.98045e-05	0.469096	8.54861e-11	0.825244	4.86868e-44	0.342661	4.19943e-06	0.629139	2.41496e-20	0.158201	0.0381975
KIF13B	brown	0.384861	1.86016e-07	-0.384861	1.86016e-07	-0.385152	1.81771e-07	-0.593951	8.85897e-18	-0.151001	0.0480113	0.255605	0.000713907	0.491601	7.4943e-12	0.695647	3.32348e-26	0.511286	7.66754e-13	0.599201	3.84238e-18	-0.0314075	0.682538
KLF4	brown	0.657827	1.08752e-22	-0.657827	1.08752e-22	-0.659691	7.50032e-23	-0.444048	1.05084e-09	0.201308	0.00809589	0.263844	0.000470126	0.44162	1.32596e-09	0.859229	2.33293e-51	0.339561	5.18978e-06	0.464466	1.38046e-10	0.0529512	0.490277
KLF6	brown	0.597876	4.75082e-18	-0.597876	4.75082e-18	-0.642662	2.03179e-21	-0.187579	0.0137375	0.2933	9.43128e-05	0.26761	0.000386655	0.471947	6.34135e-11	0.632418	1.34011e-20	0.38569	1.74169e-07	0.204206	0.00721007	-0.0908066	0.236143
KLK1	brown	0.479852	2.7304e-11	-0.479852	2.7304e-11	-0.418976	1.06444e-08	-0.430232	3.85286e-09	-0.0382053	0.618776	0.147589	0.0533484	0.601233	2.76961e-18	0.653479	2.56099e-22	0.596963	5.49639e-18	0.515037	4.88328e-13	-0.0197902	0.796655
KRT20	brown	0.438421	1.79635e-09	-0.438421	1.79635e-09	-0.403164	4.17174e-08	-0.363822	9.30178e-07	-0.10379	0.175439	0.232061	0.00218993	0.449675	6.08657e-10	0.859722	1.77041e-51	0.554093	3.14987e-15	0.699496	1.35887e-26	-0.0302579	0.693563
KRTAP13-2	brown	0.436862	2.08049e-09	-0.436862	2.08049e-09	-0.465576	1.23147e-10	-0.218035	0.00406201	0.0284957	0.710587	0.500834	2.61953e-12	0.44847	6.84725e-10	0.70158	8.32267e-27	0.321381	1.71771e-05	0.452278	4.71209e-10	0.155236	0.0420123
LBA1	brown	0.490103	8.86223e-12	-0.490103	8.86223e-12	-0.574385	1.74886e-16	-0.285754	0.000144788	0.0135621	0.859841	0.52445	1.53558e-13	0.686285	2.76303e-25	0.787158	1.61119e-37	0.614963	2.84887e-19	0.504473	1.71609e-12	-0.0767938	0.316693
LDHB	brown	-0.278902	0.000211492	0.278902	0.000211492	0.343583	3.94119e-06	0.400179	5.35683e-08	0.199931	0.00854979	-0.107038	0.162242	-0.577646	1.07855e-16	-0.656912	1.30387e-22	-0.688704	1.61099e-25	-0.590452	1.53265e-17	0.244292	0.00123977
LGALS2	brown	0.54593	9.54498e-15	-0.54593	9.54498e-15	-0.52299	1.8417e-13	-0.389845	1.24916e-07	0.00286864	0.970208	0.433563	2.83162e-09	0.54915	6.18559e-15	0.781205	1.27498e-36	0.52485	1.46069e-13	0.562328	9.97807e-16	0.0758123	0.322936
LGALS3	brown	0.392489	1.00864e-07	-0.392489	1.00864e-07	-0.341132	4.66306e-06	-0.432746	3.05468e-09	-0.151953	0.0466037	0.264246	0.000460464	0.431421	3.45297e-09	0.803776	3.46002e-40	0.356374	1.60094e-06	0.707321	2.10877e-27	0.119972	0.116973
LGLL338	brown	0.454775	3.67842e-10	-0.454775	3.67842e-10	-0.419118	1.05109e-08	-0.448084	7.10947e-10	-0.0501947	0.51317	0.0919771	0.230132	0.528911	8.7626e-14	0.671294	6.98694e-24	0.53927	2.30696e-14	0.524355	1.55388e-13	0.0568366	0.458955
LIMA1	brown	0.242208	0.00136871	-0.242208	0.00136871	-0.237221	0.00172864	-0.499303	3.12532e-12	-0.291191	0.000106447	0.0977103	0.20225	0.238666	0.00161635	0.787833	1.26912e-37	0.431321	3.4852e-09	0.78602	2.40528e-37	0.0878614	0.251751
LIPA	brown	-0.337442	5.99046e-06	0.337442	5.99046e-06	0.279459	0.000205145	0.503234	1.98298e-12	0.0642651	0.402284	0.0643661	0.401543	-0.597836	4.78184e-18	-0.421885	8.21461e-09	-0.648056	7.3104e-22	-0.356274	1.61248e-06	0.137129	0.072846
LMCD1	brown	-0.501308	2.48001e-12	0.501308	2.48001e-12	0.422967	7.45561e-09	0.595042	7.45601e-18	-0.166721	0.0288226	0.0421781	0.58275	-0.288477	0.00012421	-0.501852	2.32843e-12	-0.268448	0.000370041	-0.232875	0.00211041	0.144968	0.0577746
LOC145837	brown	0.273141	0.000288663	-0.273141	0.000288663	-0.131335	0.0859196	-0.360012	1.23008e-06	-0.209727	0.0057579	0.285733	0.000144955	0.320521	1.81446e-05	0.494081	5.66857e-12	0.318801	2.02334e-05	0.504497	1.71116e-12	-0.00541066	0.943841
LOC158345	brown	-0.336841	6.23779e-06	0.336841	6.23779e-06	0.353607	1.952e-06	0.205839	0.00674982	0.090245	0.239065	-0.168205	0.0274092	-0.574387	1.7483e-16	-0.69858	1.68338e-26	-0.485048	1.55079e-11	-0.530606	7.06587e-14	-0.0795954	0.299307
LOC253012	brown	0.514225	5.38684e-13	-0.514225	5.38684e-13	-0.489175	9.82717e-12	-0.50583	1.46374e-12	-0.032549	0.671656	0.232405	0.00215605	0.403902	3.9204e-08	0.86882	8.87861e-54	0.436081	2.2386e-09	0.649706	5.32458e-22	0.0384881	0.61618
LOC346950	brown	-0.340301	4.93507e-06	0.340301	4.93507e-06	0.379249	2.88952e-07	0.18053	0.0177942	-0.185899	0.0146229	0.0117292	0.878626	-0.248628	0.00100635	-0.457602	2.77264e-10	-0.0667303	0.384438	-0.210603	0.00555304	-0.15782	0.0386711
LOC347544	brown	-0.418446	1.11555e-08	0.418446	1.11555e-08	0.501817	2.33783e-12	0.314577	2.63689e-05	-0.109578	0.15245	0.0616761	0.421546	-0.517675	3.54377e-13	-0.684942	3.71993e-25	-0.396368	7.34477e-08	-0.385345	1.79009e-07	0.0621974	0.417625
LOC387867	brown	-0.548767	6.51495e-15	0.548767	6.51495e-15	0.654211	2.21947e-22	0.314737	2.61077e-05	-0.289486	0.000117303	-0.0874398	0.254042	-0.573087	2.11661e-16	-0.662511	4.25332e-23	-0.257351	0.000654173	-0.248047	0.00103511	-0.0643228	0.401861
LOC390354	brown	-0.402908	4.26252e-08	0.402908	4.26252e-08	0.492501	6.7741e-12	0.308443	3.84632e-05	-0.0617901	0.420687	-0.022203	0.772504	-0.614355	3.15821e-19	-0.665813	2.17228e-23	-0.509448	9.54624e-13	-0.397155	6.88378e-08	0.133825	0.0800867
LOC401321	brown	0.586935	2.64172e-17	-0.586935	2.64172e-17	-0.578681	9.24076e-17	-0.349058	2.69306e-06	0.0849009	0.268144	0.534708	4.17596e-14	0.698771	1.60996e-26	0.741938	2.50047e-31	0.48545	1.48378e-11	0.473447	5.41364e-11	0.0508705	0.507507
LOC440055	brown	-0.263729	0.000472915	0.263729	0.000472915	0.295223	8.439e-05	0.100233	0.190785	-0.095877	0.210887	0.0361379	0.637896	-0.175688	0.0211509	-0.493431	6.10044e-12	-0.0226786	0.767768	-0.254	0.000773252	-0.225369	0.00295409
LOC440737	brown	-0.518914	3.04539e-13	0.518914	3.04539e-13	0.58204	5.575e-17	0.302593	5.47114e-05	-0.232895	0.00210852	-0.0525605	0.493488	-0.357435	1.48305e-06	-0.706261	2.72422e-27	-0.161557	0.0342356	-0.321579	1.69617e-05	-0.047343	0.537422
LOC440993	brown	0.447166	7.77359e-10	-0.447166	7.77359e-10	-0.442353	1.23625e-09	-0.487812	1.1433e-11	0.0624772	0.415529	0.00626708	0.93497	0.482516	2.04547e-11	0.526668	1.16298e-13	0.343183	4.05126e-06	0.321221	1.73539e-05	-0.102783	0.179688
LOC643382	brown	0.453753	4.07177e-10	-0.453753	4.07177e-10	-0.402528	4.40085e-08	-0.428327	4.58784e-09	-0.146355	0.055396	0.231194	0.00227757	0.589667	1.73162e-17	0.816714	1.89709e-42	0.761025	8.97213e-34	0.693778	5.10591e-26	-0.0283309	0.712187
LOC644511	brown	-0.202497	0.00772134	0.202497	0.00772134	0.277709	0.000225689	0.0628203	0.412968	-0.118744	0.120792	0.193763	0.0108707	-0.102307	0.181723	-0.469868	7.8867e-11	-0.162669	0.0330027	-0.213225	0.00497875	0.128906	0.0919302
LOC644889	brown	-0.151676	0.0470089	0.151676	0.0470089	0.122033	0.11077	-0.157468	0.0391124	-0.138607	0.0697815	-0.0402866	0.599782	-0.0850115	0.267519	-0.0987052	0.197671	0.0452214	0.555828	0.0206753	0.787771	-0.232592	0.00213773
LOC645688	brown	-0.584594	3.78197e-17	0.584594	3.78197e-17	0.658259	9.98034e-23	0.158279	0.0381011	-0.345361	3.48565e-06	-0.195268	0.0102583	-0.451383	5.1465e-10	-0.694309	4.52069e-26	-0.291375	0.000105334	-0.239183	0.00157781	-0.00309582	0.96785
LOC646627	brown	0.541775	1.65914e-14	-0.541775	1.65914e-14	-0.557648	1.92516e-15	-0.410579	2.21799e-08	0.0145244	0.850009	0.284412	0.000156064	0.4945	5.40598e-12	0.883417	7.47497e-58	0.513078	6.18532e-13	0.592972	1.03331e-17	-0.0536569	0.484505
LOC647000	brown	-0.453492	4.17853e-10	0.453492	4.17853e-10	0.509026	1.00362e-12	0.440774	1.43718e-09	-0.0402172	0.600411	-0.210837	0.00549947	-0.533212	5.06288e-14	-0.734716	1.85209e-30	-0.306018	4.45531e-05	-0.488942	1.00858e-11	0.05563	0.468561
LOC648622	brown	-0.0181035	0.813655	0.0181035	0.813655	0.0494166	0.519731	0.139145	0.068694	0.0714212	0.351833	0.367705	6.97e-07	-0.00293049	0.969566	-0.332481	8.34689e-06	-0.0928696	0.225622	-0.265955	0.00042148	0.0882857	0.249459
LOC650683	brown	0.49159	7.50346e-12	-0.49159	7.50346e-12	-0.427626	4.89098e-09	-0.418912	1.07043e-08	-0.130366	0.0882789	0.24277	0.00133276	0.587516	2.41564e-17	0.85365	4.94894e-50	0.758536	1.92553e-33	0.708522	1.57587e-27	-0.0923264	0.22836
LOC651149	brown	-0.212333	0.00516796	0.212333	0.00516796	0.291717	0.000103288	0.147098	0.054155	0.038872	0.612663	-0.0298193	0.697785	-0.477149	3.65119e-11	-0.545397	1.02508e-14	-0.362095	1.05626e-06	-0.390247	1.20936e-07	0.132486	0.0831828
LOC651441	brown	0.212808	0.00506642	-0.212808	0.00506642	-0.202361	0.00776359	-0.472844	5.76954e-11	-0.291226	0.000106231	0.0770423	0.315125	0.339324	5.27396e-06	0.656345	1.45863e-22	0.585385	3.35139e-17	0.646299	1.02208e-21	-0.0707979	0.356063
LOC651894	brown	-0.088524	0.248179	0.088524	0.248179	0.134621	0.0782909	0.120057	0.11671	-0.00336642	0.965041	0.292861	9.67271e-05	0.0101113	0.895265	-0.377724	3.2523e-07	0.00221122	0.977033	-0.241939	0.00138623	-0.155533	0.0416165
LOC652624	brown	-0.534834	4.10837e-14	0.534834	4.10837e-14	0.631271	1.64798e-20	0.272228	0.000303053	-0.299412	6.60622e-05	-0.0573788	0.454674	-0.505076	1.59907e-12	-0.65483	1.96578e-22	-0.194376	0.0106174	-0.225723	0.00290838	-0.0847584	0.268951
LOC653506	brown	0.607639	9.71683e-19	-0.607639	9.71683e-19	-0.660443	6.45133e-23	-0.371193	5.36095e-07	0.148745	0.0514881	0.42573	5.81079e-09	0.763081	4.74093e-34	0.777992	3.79161e-36	0.524804	1.46917e-13	0.473988	5.11226e-11	-0.0644065	0.401247
LOC654194	brown	-0.00819238	0.915058	0.00819238	0.915058	0.0161057	0.833903	-0.0241697	0.752977	0.0901016	0.239816	0.170825	0.0250583	-0.0881146	0.250382	-0.238601	0.00162121	-0.0739953	0.334702	-0.217392	0.00417506	-0.18733	0.0138658
LRRC19	brown	0.418546	1.1057e-08	-0.418546	1.1057e-08	-0.389435	1.29109e-07	-0.469497	8.19872e-11	-0.0596657	0.436866	0.217893	0.00408684	0.265084	0.00044096	0.80614	1.37616e-40	0.197223	0.00950813	0.618537	1.54749e-19	0.17329	0.0230059
LRRC31	brown	0.183815	0.01579	-0.183815	0.01579	-0.149342	0.0505478	-0.529721	7.90739e-14	-0.358416	1.38136e-06	0.0870599	0.256119	0.256235	0.000691796	0.742541	2.10878e-31	0.391969	1.05217e-07	0.78801	1.19206e-37	0.0117461	0.878453
LY6E	brown	-0.433478	2.85402e-09	0.433478	2.85402e-09	0.419995	9.72306e-09	0.569161	3.75164e-16	-0.0623416	0.416544	-0.0258799	0.736122	-0.280531	0.000193445	-0.570149	3.25062e-16	-0.128233	0.0936552	-0.383933	2.00188e-07	-0.184061	0.0156481
MAD2L2	brown	-0.595866	6.54396e-18	0.595866	6.54396e-18	0.622723	7.49543e-20	0.520463	2.51759e-13	-0.162419	0.033277	-0.0496956	0.517374	-0.420147	9.59257e-09	-0.825166	5.03896e-44	-0.30005	6.36224e-05	-0.492115	7.07436e-12	0.0167765	0.827092
MALL	brown	0.400867	5.05793e-08	-0.400867	5.05793e-08	-0.391074	1.1312e-07	-0.331597	8.84986e-06	-0.112388	0.142142	0.262301	0.000508904	0.474147	5.02669e-11	0.859563	1.93534e-51	0.543577	1.30663e-14	0.705133	3.57269e-27	0.0599968	0.434322
MAOA	brown	0.711072	8.44534e-28	-0.711072	8.44534e-28	-0.722023	5.36131e-29	-0.493513	6.04435e-12	0.38197	2.33636e-07	0.140074	0.0668463	0.320859	1.77585e-05	0.749255	3.06729e-32	0.116271	0.128783	0.278834	0.000212279	0.135421	0.0765189
MAPK3	brown	0.45659	3.06878e-10	-0.45659	3.06878e-10	-0.474988	4.59739e-11	-0.433338	2.89136e-09	-0.100203	0.190922	0.266058	0.00041923	0.643266	1.81391e-21	0.821644	2.33945e-43	0.722747	4.44793e-29	0.683778	4.80745e-25	-0.0188441	0.80618
MAPRE1	brown	-0.251055	0.000894009	0.251055	0.000894009	0.244108	0.00125069	0.516121	4.28174e-13	0.335198	6.96536e-06	-0.316119	2.39501e-05	-0.646251	1.0315e-21	-0.612404	4.38952e-19	-0.566573	5.44897e-16	-0.684179	4.40089e-25	-0.0477499	0.533927
2020-03-03	brown	0.170404	0.0254234	-0.170404	0.0254234	-0.168064	0.0275411	-0.361432	1.10888e-06	-0.229914	0.00241286	0.0981261	0.200327	0.0763249	0.319666	0.633374	1.12709e-20	0.191898	0.011674	0.611673	4.96344e-19	0.0995413	0.193882
MCOLN2	brown	0.479288	2.90184e-11	-0.479288	2.90184e-11	-0.481115	2.38172e-11	-0.414063	1.63951e-08	-0.0454525	0.553809	0.514762	5.04841e-13	0.567332	4.88586e-16	0.758194	2.13733e-33	0.533261	5.03108e-14	0.554392	3.02267e-15	-0.134538	0.0784774
MEP1A	brown	0.303361	5.22628e-05	-0.303361	5.22628e-05	-0.290543	0.00011046	-0.488428	1.06787e-11	-0.230624	0.00233696	0.183831	0.0157804	0.323569	1.49327e-05	0.820198	4.35082e-43	0.446987	7.91005e-10	0.772052	2.71149e-35	0.0500197	0.514642
MGC13057	brown	0.672945	4.94074e-24	-0.672945	4.94074e-24	-0.672053	5.9598e-24	-0.42194	8.17481e-09	0.158981	0.0372443	0.352179	2.16068e-06	0.510365	8.55884e-13	0.928956	2.81648e-75	0.424295	6.61581e-09	0.551211	4.67511e-15	0.0447412	0.560035
MGC4172	brown	0.65756	1.14667e-22	-0.65756	1.14667e-22	-0.609571	7.05178e-19	-0.523659	1.69463e-13	0.0357492	0.641519	0.343972	3.83699e-06	0.678854	1.40357e-24	0.940615	1.12178e-81	0.606667	1.14075e-18	0.672854	5.03603e-24	-0.0472331	0.538368
MICALCL	brown	0.344514	3.69616e-06	-0.344514	3.69616e-06	-0.325002	1.36165e-05	-0.400431	5.24554e-08	-0.207369	0.00634267	0.104459	0.17266	0.471547	6.61419e-11	0.823285	1.14889e-43	0.611528	5.08542e-19	0.720823	7.29949e-29	0.0372372	0.627698
MMP28	brown	0.773295	1.8058e-35	-0.773295	1.8058e-35	-0.79931	1.90851e-39	-0.453797	4.05416e-10	0.331737	8.76814e-06	0.23443	0.00196578	0.554284	3.06817e-15	0.856488	1.06339e-50	0.432998	2.98413e-09	0.367161	7.25919e-07	-0.0261054	0.733909
MRCL3	brown	0.0549187	0.474276	-0.0549187	0.474276	-0.0780365	0.308902	-0.0369444	0.630408	-0.0718626	0.348857	0.255009	0.000735442	-0.0940466	0.219771	0.328382	1.0932e-05	-0.187796	0.0136271	0.266544	0.000408752	0.245448	0.00117309
MRPL36	brown	-0.664455	2.86714e-23	0.664455	2.86714e-23	0.72654	1.65415e-29	0.378343	3.10008e-07	-0.264497	0.000454541	-0.393279	9.45865e-08	-0.665562	2.28706e-23	-0.739164	5.43827e-31	-0.387629	1.49231e-07	-0.340089	5.00681e-06	0.0702738	0.359644
MS4A12	brown	0.591812	1.23945e-17	-0.591812	1.23945e-17	-0.589619	1.74467e-17	-0.393682	9.15291e-08	0.0967941	0.206533	0.361375	1.11351e-06	0.492344	6.89492e-12	0.894315	2.87346e-61	0.405009	3.56995e-08	0.552174	4.09872e-15	-0.00884512	0.908319
MS4A8B	brown	0.302158	5.61492e-05	-0.302158	5.61492e-05	-0.282633	0.000172271	-0.520979	2.36229e-13	-0.195329	0.0102341	0.0732828	0.33939	0.361081	1.1377e-06	0.744421	1.23669e-31	0.484106	1.71959e-11	0.688239	1.78767e-25	-0.189614	0.0127288
MST1	brown	0.607032	1.07417e-18	-0.607032	1.07417e-18	-0.647798	7.67985e-22	-0.399333	5.7475e-08	0.178555	0.0191033	0.273217	0.000287481	0.708664	1.52241e-27	0.699798	1.26607e-26	0.444904	9.67635e-10	0.368338	6.64752e-07	-0.00392354	0.95926
MSTP9	brown	0.578	1.023e-16	-0.578	1.023e-16	-0.592438	1.12364e-17	-0.324679	1.39034e-05	0.192377	0.0114626	0.214553	0.00470883	0.491151	7.88181e-12	0.66221	4.52057e-23	0.305736	4.53187e-05	0.308058	3.93757e-05	0.0805241	0.293687
MT1A	brown	0.605125	1.47001e-18	-0.605125	1.47001e-18	-0.636928	5.89214e-21	-0.362962	9.91066e-07	0.231969	0.0021991	0.314644	2.62597e-05	0.530684	6.99629e-14	0.690084	1.1813e-25	0.373563	4.47758e-07	0.355735	1.67621e-06	-0.0955267	0.212567
MT1E	brown	0.710126	1.06529e-27	-0.710126	1.06529e-27	-0.746124	7.59403e-32	-0.44156	1.33355e-09	0.379425	2.85039e-07	0.297172	7.53367e-05	0.483178	1.90307e-11	0.687397	2.15744e-25	0.231339	0.00226269	0.261593	0.000527673	-0.100936	0.187678
MT1F	brown	0.461774	1.81808e-10	-0.461774	1.81808e-10	-0.467049	1.05751e-10	-0.531009	6.71205e-14	-0.0588414	0.443239	0.287961	0.000127886	0.543687	1.28752e-14	0.775588	8.46954e-36	0.48491	1.57447e-11	0.631473	1.58927e-20	-0.137524	0.0720162
MT1G	brown	0.447828	7.28921e-10	-0.447828	7.28921e-10	-0.415627	1.43001e-08	-0.527837	1.0037e-13	-0.0843859	0.271069	0.289754	0.00011553	0.547966	7.25949e-15	0.749095	3.2137e-32	0.488944	1.00835e-11	0.635166	8.13532e-21	-0.0742211	0.333225
MT1H	brown	0.473231	5.53872e-11	-0.473231	5.53872e-11	-0.464918	1.31779e-10	-0.493876	5.80125e-12	-0.048194	0.530125	0.295748	8.18556e-05	0.50802	1.13077e-12	0.778069	3.69463e-36	0.464397	1.39033e-10	0.605366	1.41286e-18	-0.0906875	0.236761
MT1M	brown	0.652836	2.90356e-22	-0.652836	2.90356e-22	-0.704205	4.46049e-27	-0.420689	9.14119e-09	0.296071	8.03316e-05	0.314092	2.71763e-05	0.436451	2.1623e-09	0.755382	5.00122e-33	0.254814	0.000742621	0.337438	5.99216e-06	0.00366454	0.961948
MT1X	brown	0.559122	1.56687e-15	-0.559122	1.56687e-15	-0.560869	1.22614e-15	-0.36365	9.42007e-07	0.244716	0.00121493	0.305762	4.52473e-05	0.374824	4.06607e-07	0.577995	1.02383e-16	0.237404	0.00171401	0.26348	0.000479021	-0.0118231	0.877662
MT2A	brown	0.580695	6.83015e-17	-0.580695	6.83015e-17	-0.636319	6.58833e-21	-0.0526859	0.492456	0.381666	2.3927e-07	0.384442	1.9229e-07	0.45014	5.81532e-10	0.54596	9.50636e-15	0.246498	0.00111545	0.130603	0.0876963	-0.0502267	0.512902
MTE	brown	0.574358	1.75588e-16	-0.574358	1.75588e-16	-0.605738	1.3292e-18	-0.432903	3.01052e-09	0.197119	0.00954687	0.259736	0.000579979	0.504422	1.7264e-12	0.653932	2.34413e-22	0.386263	1.66409e-07	0.357035	1.52647e-06	-0.142038	0.063075
MUC12	brown	0.339141	5.33995e-06	-0.339141	5.33995e-06	-0.304145	4.98657e-05	-0.327991	1.12146e-05	-0.240974	0.00145075	0.313471	2.82442e-05	0.502137	2.25272e-12	0.802729	5.18368e-40	0.633002	1.20575e-20	0.732865	3.06212e-30	0.0395487	0.606486
MUPCDH	brown	0.506933	1.28563e-12	-0.506933	1.28563e-12	-0.498629	3.37691e-12	-0.528262	9.51296e-14	-0.122001	0.110865	0.292728	9.74694e-05	0.675007	3.19558e-24	0.921293	1.22363e-71	0.732499	3.38012e-30	0.742168	2.34345e-31	-0.161124	0.0347266
MXD1	brown	0.298098	7.13662e-05	-0.298098	7.13662e-05	-0.287489	0.000131342	-0.313256	2.86224e-05	-0.203955	0.00728309	0.183025	0.0162531	0.318333	2.08403e-05	0.784451	4.16091e-37	0.529074	8.5843e-14	0.672132	5.86116e-24	0.0288535	0.707119
MYL6B	brown	-0.253371	0.00079769	0.253371	0.00079769	0.192789	0.0112837	0.407629	2.85713e-08	0.309676	3.56767e-05	-0.106267	0.165306	-0.38738	1.52236e-07	-0.728009	1.12266e-29	-0.586273	2.92452e-17	-0.697019	2.42022e-26	0.179558	0.0184283
MYO1A	brown	0.403926	3.9122e-08	-0.403926	3.9122e-08	-0.364967	8.54618e-07	-0.484202	1.70146e-11	-0.221553	0.00349085	0.311907	3.11112e-05	0.685644	3.18476e-25	0.813515	7.13595e-42	0.736777	1.05285e-30	0.782858	7.22628e-37	-0.0221104	0.773427
NAT2	brown	0.228744	0.00254282	-0.228744	0.00254282	-0.169212	0.0264837	-0.600515	3.11028e-18	-0.322609	1.5881e-05	0.00119765	0.987559	0.256722	0.000675143	0.711107	8.37269e-28	0.398478	6.17036e-08	0.758536	1.92549e-33	0.0419379	0.584901
NAT8B	brown	0.371614	5.19284e-07	-0.371614	5.19284e-07	-0.361076	1.13812e-06	-0.310517	3.38855e-05	-0.0222257	0.772277	0.111865	0.144018	0.448953	6.53164e-10	0.603852	1.81017e-18	0.457551	2.78687e-10	0.471831	6.41962e-11	0.0113892	0.882119
NDUFAF2	brown	-0.456787	3.00875e-10	0.456787	3.00875e-10	0.471499	6.64743e-11	0.438033	1.86333e-09	0.0921066	0.229474	-0.403749	3.97125e-08	-0.722559	4.66911e-29	-0.738779	6.05201e-31	-0.640373	3.1161e-21	-0.580649	6.87828e-17	0.0842816	0.271664
NEDD4L	brown	0.660305	6.63285e-23	-0.660305	6.63285e-23	-0.71735	1.76682e-28	-0.508269	1.09783e-12	0.304165	4.98047e-05	0.190619	0.0122547	0.464643	1.35553e-10	0.738066	7.37544e-31	0.21167	0.00531267	0.313798	2.76761e-05	0.005025	0.947838
NEO1	brown	0.343313	4.01517e-06	-0.343313	4.01517e-06	-0.326678	1.22153e-05	-0.49536	4.90404e-12	-0.141171	0.0647186	0.150112	0.049357	0.383157	2.12813e-07	0.655736	1.64477e-22	0.519408	2.86619e-13	0.573197	2.08268e-16	-0.0563576	0.462755
NEU4	brown	0.589713	1.71936e-17	-0.589713	1.71936e-17	-0.555521	2.58632e-15	-0.592136	1.17824e-17	-0.039029	0.611228	0.406773	3.07339e-08	0.753418	8.99874e-33	0.831228	3.30315e-45	0.618592	1.53295e-19	0.64371	1.66839e-21	-0.0235265	0.759346
NR1H4	brown	0.367649	6.99898e-07	-0.367649	6.99898e-07	-0.353355	1.98736e-06	-0.424889	6.27054e-09	0.0675385	0.378694	-0.0311569	0.684935	0.305621	4.5634e-05	0.496682	4.21908e-12	0.273383	0.00028495	0.340523	4.86077e-06	-0.126353	0.0986071
NR3C2	brown	0.668062	1.36803e-23	-0.668062	1.36803e-23	-0.700811	9.97901e-27	-0.567166	5.00331e-16	0.274304	0.000271238	0.179042	0.018773	0.301284	5.91393e-05	0.834281	8.03349e-46	0.106721	0.163495	0.392108	1.04031e-07	0.137331	0.0724195
NR5A2	brown	0.548206	7.02827e-15	-0.548206	7.02827e-15	-0.531066	6.66378e-14	-0.476743	3.81316e-11	-0.0313266	0.683311	0.313174	2.87673e-05	0.505233	1.56999e-12	0.931193	2.0451e-76	0.504518	1.70697e-12	0.689992	1.20612e-25	-0.013997	0.855395
ODAM	brown	-0.291423	0.000105046	0.291423	0.000105046	0.236456	0.00179084	0.169951	0.0258225	0.0394379	0.607495	-0.31929	1.96176e-05	-0.39886	5.97794e-08	-0.402379	4.45635e-08	-0.407986	2.77118e-08	-0.314043	2.72585e-05	-0.0203342	0.791192
OSTalpha	brown	0.403323	4.11644e-08	-0.403323	4.11644e-08	-0.406619	3.11408e-08	-0.352767	2.07234e-06	0.112706	0.141009	0.00848814	0.912004	0.361596	1.09561e-06	0.558829	1.63257e-15	0.324935	1.36751e-05	0.330917	9.25606e-06	-0.235558	0.00186655
OSTbeta	brown	0.597917	4.71997e-18	-0.597917	4.71997e-18	-0.569092	3.78946e-16	-0.472193	6.17943e-11	0.0513894	0.503181	0.247769	0.00104912	0.492866	6.50112e-12	0.903512	1.87067e-64	0.496721	4.20023e-12	0.601979	2.45474e-18	-0.0275979	0.719316
OTOP2	brown	0.671406	6.82569e-24	-0.671406	6.82569e-24	-0.617682	1.79186e-19	-0.487237	1.21845e-11	0.118491	0.121593	0.213756	0.00486925	0.551951	4.2256e-15	0.860105	1.42735e-51	0.543873	1.25614e-14	0.530837	6.86092e-14	-0.0510619	0.505909
P2RX4	brown	0.290514	0.000110641	-0.290514	0.000110641	-0.298359	7.02797e-05	-0.528893	8.78265e-14	-0.308209	3.90151e-05	0.15158	0.0471515	0.518453	3.22203e-13	0.798917	2.2133e-39	0.677145	2.02593e-24	0.764018	3.53712e-34	-0.0197622	0.796936
PACSIN2	brown	0.731105	4.91942e-30	-0.731105	4.91942e-30	-0.76251	5.66246e-34	-0.423064	7.39115e-09	0.382192	2.29594e-07	0.2206	0.00363794	0.449638	6.10851e-10	0.795318	8.46848e-39	0.167085	0.0284703	0.307978	3.95676e-05	0.150215	0.0491992
PAPSS2	brown	0.265013	0.000442582	-0.265013	0.000442582	-0.21619	0.00439406	-0.446546	8.25584e-10	-0.345162	3.53394e-06	0.130427	0.0881281	0.458355	2.57037e-10	0.81975	5.26802e-43	0.647642	7.91277e-22	0.850848	2.18857e-49	-0.0458683	0.550184
PCDH20	brown	0.335557	6.79966e-06	-0.335557	6.79966e-06	-0.399503	5.66685e-08	-0.278088	0.000221083	0.195522	0.0101579	-0.0355526	0.643354	0.0636041	0.407151	0.449758	6.03744e-10	0.0969899	0.205613	0.167163	0.028395	-0.015253	0.842581
PCK1	brown	0.547138	8.11528e-15	-0.547138	8.11528e-15	-0.539211	2.32484e-14	-0.444855	9.72191e-10	-0.00573184	0.940513	0.284958	0.000151379	0.492557	6.73114e-12	0.886456	9.04908e-59	0.543897	1.25209e-14	0.628151	2.88028e-20	-0.0497835	0.516632
PDCD2L	brown	-0.762058	6.51734e-34	0.762058	6.51734e-34	0.818428	9.22886e-43	0.251349	0.000881232	-0.43607	2.24091e-09	-0.34501	3.57132e-06	-0.539281	2.3037e-14	-0.781577	1.12253e-36	-0.278684	0.000214022	-0.262207	0.000511371	-0.0398713	0.603551
PDCD4	brown	0.771674	3.06758e-35	-0.771674	3.06758e-35	-0.793922	1.41496e-38	-0.501483	2.43019e-12	0.288817	0.000121845	0.449527	6.17504e-10	0.634046	9.97632e-21	0.861102	8.12372e-52	0.303438	5.20217e-05	0.415983	1.38607e-08	0.00596744	0.938073
PDCD5	brown	-0.648327	6.9397e-22	0.648327	6.9397e-22	0.678614	1.4778e-24	0.303367	5.22435e-05	-0.235145	0.00190231	-0.37064	5.58981e-07	-0.60302	2.07283e-18	-0.707006	2.27561e-27	-0.458841	2.44734e-10	-0.343242	4.03492e-06	0.058313	0.447351
PDE9A	brown	0.759699	1.34937e-33	-0.759699	1.34937e-33	-0.764646	2.90467e-34	-0.49337	6.14234e-12	0.298676	6.89829e-05	0.354692	1.80638e-06	0.745128	1.01064e-31	0.743526	1.59557e-31	0.414848	1.53088e-08	0.312277	3.04076e-05	0.012674	0.868934
PDXP	brown	0.3683	6.66629e-07	-0.3683	6.66629e-07	-0.310324	3.42892e-05	-0.0837795	0.27454	0.0745752	0.330917	0.101489	0.185259	0.381888	2.35151e-07	0.433589	2.82477e-09	0.58575	3.16894e-17	0.241855	0.00139176	-0.253639	0.000787178
PDZD3	brown	0.466871	1.07725e-10	-0.466871	1.07725e-10	-0.479239	2.91717e-11	-0.541051	1.82548e-14	-0.127485	0.0956009	0.29798	7.18595e-05	0.742259	2.28359e-31	0.837823	1.50231e-46	0.719462	1.03384e-28	0.715355	2.91804e-28	-0.108147	0.157909
PHLPPL	brown	0.493799	5.85231e-12	-0.493799	5.85231e-12	-0.497337	3.9154e-12	-0.371739	5.14376e-07	0.138984	0.0690189	0.0952676	0.213815	0.180726	0.0176687	0.750129	2.37566e-32	0.142896	0.0614832	0.412761	1.83639e-08	0.0744617	0.331656
PIGR	brown	0.265314	0.000435736	-0.265314	0.000435736	-0.211681	0.00531025	-0.5613	1.15383e-15	-0.231246	0.00227231	0.245963	0.0011445	0.448884	6.57587e-10	0.59577	6.64372e-18	0.401016	4.99519e-08	0.622291	8.08102e-20	0.0251326	0.743472
PIGZ	brown	0.458717	2.4783e-10	-0.458717	2.4783e-10	-0.42814	4.6667e-09	-0.5641	7.7598e-16	-0.111458	0.145492	0.220102	0.00371697	0.54695	8.32376e-15	0.811402	1.68846e-41	0.534957	4.04346e-14	0.661778	4.9321e-23	-0.082456	0.282219
PKIB	brown	0.677227	1.99039e-24	-0.677227	1.99039e-24	-0.641916	2.33666e-21	-0.544571	1.14452e-14	0.0703522	0.359106	0.319576	1.92654e-05	0.660012	7.03304e-23	0.935325	1.26264e-78	0.561673	1.09464e-15	0.620081	1.18582e-19	-0.0970804	0.205188
PLA2G10	brown	0.314056	2.72362e-05	-0.314056	2.72362e-05	-0.291399	0.000105185	-0.546611	8.71165e-15	-0.331	9.20541e-06	0.3533	1.9952e-06	0.59317	1.00178e-17	0.838767	9.5451e-47	0.605885	1.29752e-18	0.853603	5.07751e-50	0.0578399	0.451052
PLA2G2A	brown	0.289076	0.000120068	-0.289076	0.000120068	-0.30081	6.08254e-05	-0.302094	5.63611e-05	-0.157287	0.0393413	0.255691	0.000710855	0.499643	3.00553e-12	0.647823	7.64366e-22	0.558646	1.6748e-15	0.546795	8.49852e-15	-0.0433292	0.572496
PLAC8	brown	0.296707	7.74127e-05	-0.296707	7.74127e-05	-0.299055	6.74645e-05	-0.454401	3.81798e-10	-0.254721	0.000746044	0.311364	3.21691e-05	0.458867	2.441e-10	0.802701	5.23889e-40	0.550624	5.06365e-15	0.74176	2.62884e-31	-0.0953268	0.21353
PLCD1	brown	0.657833	1.08625e-22	-0.657833	1.08625e-22	-0.658133	1.0234e-22	-0.521128	2.31923e-13	0.0923615	0.228182	0.244712	0.00121513	0.694502	4.32543e-26	0.845544	3.365e-48	0.613405	3.70867e-19	0.52128	2.27614e-13	-0.0244071	0.75063
PLCD3	brown	0.480758	2.47565e-11	-0.480758	2.47565e-11	-0.453358	4.23448e-10	-0.450361	5.69043e-10	-0.0235824	0.758792	0.114645	0.134254	0.534968	4.03773e-14	0.759146	1.59849e-33	0.598487	4.30843e-18	0.580468	7.06756e-17	-0.151744	0.0469092
PLCE1	brown	0.630954	1.74489e-20	-0.630954	1.74489e-20	-0.633693	1.0638e-20	-0.516466	4.10605e-13	0.105614	0.167933	0.20894	0.00594743	0.594327	8.3485e-18	0.895849	8.87287e-62	0.471368	6.7393e-11	0.568164	4.33345e-16	0.0713096	0.352588
PLCL2	brown	0.739879	4.45537e-31	-0.739879	4.45537e-31	-0.762428	5.81042e-34	-0.417875	1.17331e-08	0.254814	0.00074261	0.594888	7.63993e-18	0.625544	4.57001e-20	0.853656	4.93503e-50	0.321623	1.69148e-05	0.433736	2.7865e-09	0.155684	0.0414158
PLEKHB1	brown	-0.294165	8.97236e-05	0.294165	8.97236e-05	0.284006	0.000159633	0.264816	0.00044711	0.0421515	0.582989	-0.189774	0.0126521	-0.273189	0.000287919	-0.524757	1.47784e-13	-0.320454	1.82211e-05	-0.40093	5.03144e-08	-0.274744	0.0002649
PLS3	brown	-0.425781	5.78383e-09	0.425781	5.78383e-09	0.365556	8.1805e-07	0.614251	3.21426e-19	0.240869	0.00145791	-0.338608	5.5364e-06	-0.787931	1.22581e-37	-0.68308	5.60301e-25	-0.812091	1.27676e-41	-0.636156	6.78877e-21	0.0646206	0.39968
PNLIPRP2	brown	0.466085	1.16837e-10	-0.466085	1.16837e-10	-0.40255	4.39301e-08	-0.370692	5.56802e-07	-0.0319912	0.676965	0.314062	2.72262e-05	0.407368	2.92129e-08	0.664801	2.67179e-23	0.421282	8.66983e-09	0.489537	9.43974e-12	-0.113108	0.139587
POLE3	brown	-0.588844	1.96761e-17	0.588844	1.96761e-17	0.6999	1.23617e-26	0.41845	1.11518e-08	-0.161422	0.0343889	-0.29645	7.85784e-05	-0.714579	3.54269e-28	-0.751053	1.81141e-32	-0.58656	2.79841e-17	-0.422501	7.77377e-09	-0.0160174	0.834802
PPARGC1A	brown	0.691547	8.48662e-26	-0.691547	8.48662e-26	-0.6767	2.22818e-24	-0.581441	6.10326e-17	0.202546	0.00770641	0.228983	0.0025158	0.502059	2.27316e-12	0.812875	9.27451e-42	0.320965	1.76392e-05	0.458399	2.55891e-10	0.0869499	0.256723
PRDX6	brown	0.690769	1.01215e-25	-0.690769	1.01215e-25	-0.650879	4.24583e-22	-0.366154	7.82513e-07	0.24284	0.0013284	0.248678	0.00100391	0.458193	2.61262e-10	0.828669	1.05716e-44	0.344887	3.60183e-06	0.405455	3.43756e-08	-0.0495945	0.518227
PROM2	brown	0.45834	2.57419e-10	-0.45834	2.57419e-10	-0.390913	1.14602e-07	-0.646583	9.68366e-22	-0.106766	0.163316	0.165981	0.0295502	0.483942	1.75062e-11	0.709498	1.24201e-27	0.428099	4.68422e-09	0.646108	1.05995e-21	0.0481431	0.53056
PTGDR	brown	0.297997	7.17884e-05	-0.297997	7.17884e-05	-0.259178	0.000596583	-0.407175	2.96985e-08	-0.0521354	0.496995	0.0660728	0.389151	0.124273	0.104325	0.513547	5.84583e-13	0.0773542	0.313164	0.434885	2.50367e-09	0.206	0.00670596
PTGER4	brown	0.508432	1.07689e-12	-0.508432	1.07689e-12	-0.553591	3.37486e-15	-0.399489	5.67333e-08	0.26832	0.000372538	0.210637	0.00554523	0.15615	0.0408036	0.610061	6.49971e-19	-0.139071	0.0688421	0.227673	0.00266733	0.174147	0.0223273
PTP4A3	brown	-0.609994	6.57262e-19	0.609994	6.57262e-19	0.590751	1.46281e-17	0.353594	1.95383e-06	-0.243931	0.00126128	-0.294534	8.78281e-05	-0.310237	3.44729e-05	-0.674523	3.54056e-24	-0.146276	0.0555281	-0.345993	3.33591e-06	-0.153729	0.0440711
PTPRF	brown	0.300594	6.16092e-05	-0.300594	6.16092e-05	-0.280889	0.000189672	-0.775754	8.01375e-36	-0.283237	0.000166601	-0.0905373	0.237541	0.413657	1.69869e-08	0.753139	9.77503e-33	0.501708	2.36757e-12	0.748848	3.4531e-32	-0.0993905	0.194561
PTPRH	brown	0.430118	3.89332e-09	-0.430118	3.89332e-09	-0.412546	1.87097e-08	-0.588402	2.10691e-17	-0.203343	0.00746426	0.219265	0.00385339	0.667488	1.53985e-23	0.855801	1.54757e-50	0.749369	2.96729e-32	0.761609	7.49109e-34	-0.077897	0.30977
PTPRR	brown	0.301038	6.0009e-05	-0.301038	6.0009e-05	-0.302043	5.65336e-05	-0.105505	0.168376	-0.0196275	0.798291	0.0939983	0.220009	0.249266	0.00097561	0.563432	8.53243e-16	0.410749	2.1858e-08	0.385749	1.73352e-07	-0.124695	0.103144
PVRL3	brown	0.514365	5.29649e-13	-0.514365	5.29649e-13	-0.571088	2.83539e-16	-0.616242	2.29193e-19	0.0362088	0.637236	0.24384	0.00126676	0.584301	3.95474e-17	0.752368	1.22859e-32	0.379978	2.73026e-07	0.517435	3.64893e-13	0.022563	0.768918
PYY	brown	0.705377	3.36924e-27	-0.705377	3.36924e-27	-0.632392	1.34645e-20	-0.398159	6.33511e-08	0.227232	0.00272024	0.315872	2.43233e-05	0.464476	1.37908e-10	0.776984	5.31778e-36	0.36564	8.12964e-07	0.438719	1.74649e-09	0.0497297	0.517085
RAB26	brown	0.346205	3.28716e-06	-0.346205	3.28716e-06	-0.330436	9.55392e-06	-0.565887	6.01168e-16	-0.199188	0.00880366	0.175397	0.0213689	0.63903	3.99834e-21	0.647133	8.71978e-22	0.607812	9.44316e-19	0.626494	3.86467e-20	-0.103022	0.178675
RAVER2	brown	0.603978	1.77339e-18	-0.603978	1.77339e-18	-0.616171	2.31982e-19	-0.661783	4.9269e-23	0.0864433	0.259515	0.0998667	0.192421	0.499818	2.94532e-12	0.854266	3.55571e-50	0.389343	1.30072e-07	0.544129	1.21407e-14	0.0687946	0.36987
REP15	brown	0.435846	2.28837e-09	-0.435846	2.28837e-09	-0.413252	1.75965e-08	-0.648482	6.73748e-22	-0.168706	0.0269451	0.153399	0.044532	0.486731	1.28843e-11	0.828917	9.45226e-45	0.503938	1.82665e-12	0.706675	2.46496e-27	-0.0478206	0.533321
RETSAT	brown	0.414329	1.60194e-08	-0.414329	1.60194e-08	-0.402775	4.31065e-08	-0.560341	1.32061e-15	-0.168353	0.0272711	0.14354	0.0603097	0.428145	4.66486e-09	0.86178	5.52358e-52	0.646362	1.01004e-21	0.727235	1.37742e-29	-0.0934621	0.222663
RGS16	brown	-0.387065	1.56115e-07	0.387065	1.56115e-07	0.321204	1.73727e-05	0.773657	1.60293e-35	0.12336	0.106914	-0.113022	0.139893	-0.319247	1.96705e-05	-0.597812	4.80019e-18	-0.255068	0.000733275	-0.542936	1.42266e-14	-0.0924259	0.227857
RHEB	brown	-0.359399	1.28622e-06	0.359399	1.28622e-06	0.314399	2.66629e-05	0.516041	4.32374e-13	0.242581	0.00134479	-0.425227	6.08138e-09	-0.635148	8.16217e-21	-0.682012	7.07577e-25	-0.50958	9.39773e-13	-0.666268	1.97916e-23	-0.0850015	0.267576
RHOC	brown	0.469458	8.23164e-11	-0.469458	8.23164e-11	-0.523194	1.79554e-13	-0.378036	3.17473e-07	-0.0341079	0.656907	0.351028	2.34414e-06	0.759254	1.54655e-33	0.768661	8.11881e-35	0.701138	9.23779e-27	0.552876	3.72303e-15	-0.00911502	0.905534
RPL13A	brown	-0.196962	0.00960544	0.196962	0.00960544	0.241702	0.00140181	0.0246029	0.748696	-0.148862	0.0513014	0.220399	0.00366978	-0.0876651	0.252816	-0.364196	9.04819e-07	-0.0365024	0.634508	-0.116069	0.129454	0.0654716	0.393489
RPL14	brown	-0.22238	0.00336755	0.22238	0.00336755	0.287458	0.000131567	0.124505	0.103674	-0.118795	0.120633	0.109109	0.154221	-0.162509	0.0331776	-0.397941	6.4509e-08	-0.189753	0.0126621	-0.196735	0.00969062	0.188262	0.0133913
RPL21	brown	-0.170241	0.0255662	0.170241	0.0255662	0.166306	0.0292291	0.158801	0.0374628	0.146088	0.0558464	-0.0188089	0.806534	-0.330724	9.37468e-06	-0.4573	2.85775e-10	-0.317789	2.15669e-05	-0.403771	3.96378e-08	-0.248129	0.00103099
RPL26	brown	-0.196065	0.00994633	0.196065	0.00994633	0.203103	0.00753656	0.0970208	0.205468	0.00435451	0.95479	0.0343771	0.654372	-0.245602	0.00116451	-0.427011	5.17288e-09	-0.137218	0.0726578	-0.261413	0.000532542	-0.190274	0.0124156
RPL30	brown	-0.549998	5.51375e-15	0.549998	5.51375e-15	0.592374	1.13505e-17	0.388434	1.39916e-07	-0.138167	0.0706833	-0.115281	0.132093	-0.50666	1.32756e-12	-0.779361	2.38844e-36	-0.364484	8.85719e-07	-0.448575	6.77713e-10	-0.143993	0.0594953
RPL31	brown	-0.299967	6.39353e-05	0.299967	6.39353e-05	0.307164	4.15714e-05	0.196919	0.00962167	-0.0839972	0.27329	0.108288	0.157366	-0.149007	0.0510725	-0.502724	2.10432e-12	-0.0485394	0.527178	-0.274079	0.000274521	-0.132927	0.0821533
RPL7	brown	-0.523241	1.78497e-13	0.523241	1.78497e-13	0.602371	2.30364e-18	0.2104	0.00560005	-0.226695	0.00278586	-0.122888	0.108272	-0.48126	2.34463e-11	-0.679371	1.25543e-24	-0.445847	8.83413e-10	-0.339973	5.04647e-06	-0.127708	0.0950171
RPS4X	brown	-0.396762	7.10998e-08	0.396762	7.10998e-08	0.418197	1.14046e-08	0.159551	0.0365604	-0.149931	0.0496343	-0.146608	0.0549703	-0.29844	6.99467e-05	-0.579773	7.8462e-17	-0.0854999	0.26477	-0.312311	3.03455e-05	-0.560681	1.25901e-15
RSL1D1	brown	-0.603962	1.77783e-18	0.603962	1.77783e-18	0.644791	1.36065e-21	0.398746	6.03473e-08	-0.146699	0.0548186	-0.326961	1.19927e-05	-0.661495	5.22164e-23	-0.798309	2.78177e-39	-0.525275	1.385e-13	-0.44469	9.87802e-10	0.0795548	0.299555
RUNDC3B	brown	0.712466	5.98918e-28	-0.712466	5.98918e-28	-0.712162	6.45677e-28	-0.343051	4.08837e-06	0.390647	1.17092e-07	0.220846	0.00359953	0.330036	9.80905e-06	0.727305	1.35219e-29	0.0787633	0.304404	0.233276	0.00207226	0.130843	0.0871099
S100A8	brown	-0.364619	8.76937e-07	0.364619	8.76937e-07	0.331381	8.97702e-06	0.504961	1.6207e-12	-0.0468136	0.541986	0.0995262	0.19395	-0.358882	1.33545e-06	-0.467208	1.0403e-10	-0.295132	8.48394e-05	-0.32053	1.81338e-05	0.0757613	0.323263
S100A9	brown	-0.604447	1.64255e-18	0.604447	1.64255e-18	0.583078	4.76347e-17	0.467665	9.92086e-11	-0.315521	2.48622e-05	0.0357571	0.641445	-0.367505	7.07521e-07	-0.568302	4.24808e-16	-0.139342	0.0682993	-0.227519	0.00268567	-0.0245264	0.749451
SAMD9	brown	0.296056	8.04031e-05	-0.296056	8.04031e-05	-0.374439	4.18779e-07	-0.178043	0.0194558	-0.043328	0.572507	0.387223	1.54155e-07	0.337775	5.85708e-06	0.677697	1.79979e-24	0.283045	0.000168383	0.461322	1.90359e-10	0.141592	0.0639155
SCARNA9	brown	0.326778	1.21363e-05	-0.326778	1.21363e-05	-0.313463	2.82581e-05	-0.379102	2.92287e-07	0.00385809	0.959939	0.28757	0.000130743	0.348447	2.81114e-06	0.395823	7.68144e-08	0.224018	0.00313491	0.333476	7.81319e-06	0.0712129	0.353243
SCIN	brown	0.510766	8.15904e-13	-0.510766	8.15904e-13	-0.515673	4.52126e-13	-0.469727	8.00421e-11	0.00171687	0.982167	0.110398	0.149384	0.418898	1.07183e-08	0.879542	1.01523e-56	0.47474	4.7204e-11	0.64754	8.06855e-22	-0.0116326	0.879618
SCNN1B	brown	0.658048	1.04082e-22	-0.658048	1.04082e-22	-0.667656	1.48758e-23	-0.428669	4.44656e-09	0.10974	0.151839	0.447258	7.70495e-10	0.684131	4.44814e-25	0.914723	8.39494e-69	0.551028	4.79267e-15	0.564652	7.17215e-16	0.0199965	0.794582
SCNN1G	brown	0.383169	2.12615e-07	-0.383169	2.12615e-07	-0.368493	6.57037e-07	-0.223289	0.00323664	-0.0405634	0.597275	0.422024	8.11297e-09	0.449192	6.38115e-10	0.635201	8.08384e-21	0.406417	3.16797e-08	0.442176	1.25734e-09	0.0920254	0.229887
SDCBP2	brown	0.4586	2.50763e-10	-0.4586	2.50763e-10	-0.454878	3.64106e-10	-0.462949	1.61256e-10	-0.143892	0.0596772	0.272383	0.000300568	0.53079	6.90207e-14	0.915506	3.96668e-69	0.667879	1.42066e-23	0.745163	1.00042e-31	-0.00607753	0.936933
SELENBP1	brown	0.568927	3.88108e-16	-0.568927	3.88108e-16	-0.556689	2.19993e-15	-0.662553	4.21811e-23	0.0113125	0.882907	0.255919	0.000702813	0.575153	1.56149e-16	0.803379	4.03323e-40	0.477983	3.339e-11	0.580565	6.96541e-17	0.114501	0.134748
SEPP1	brown	0.538431	2.57448e-14	-0.538431	2.57448e-14	-0.614017	3.34455e-19	-0.186672	0.0142094	0.284938	0.000151549	0.344945	3.58748e-06	0.240539	0.00148075	0.698502	1.71427e-26	0.0960485	0.210068	0.243209	0.00130531	0.0995279	0.193942
SGK	brown	0.520499	2.50626e-13	-0.520499	2.50626e-13	-0.550486	5.15987e-15	-0.154213	0.0434	0.102353	0.181526	0.435663	2.32795e-09	0.516928	3.88168e-13	0.777322	4.74853e-36	0.414736	1.54596e-08	0.443514	1.10612e-09	0.04608	0.548343
SH3BGRL2	brown	0.19827	0.009127	-0.19827	0.009127	-0.15654	0.0402966	-0.572151	2.42793e-16	-0.366651	7.54044e-07	0.0338008	0.659802	0.256903	0.000669036	0.758112	2.19082e-33	0.448855	6.59454e-10	0.818597	8.59178e-43	0.00572523	0.940582
SI	brown	0.426705	5.31862e-09	-0.426705	5.31862e-09	-0.449124	6.42357e-10	-0.38857	1.38406e-07	-0.00305867	0.968235	0.215944	0.00444018	0.321271	1.72987e-05	0.801683	7.74316e-40	0.329732	1.0007e-05	0.556817	2.16107e-15	0.0952234	0.214029
SIDT1	brown	0.314535	2.64377e-05	-0.314535	2.64377e-05	-0.259018	0.000601435	-0.442198	1.25472e-09	-0.282734	0.000171306	0.296112	8.01447e-05	0.430961	3.60277e-09	0.729376	7.80984e-30	0.499127	3.18918e-12	0.733552	2.54179e-30	0.0953515	0.21341
SLC16A9	brown	0.541934	1.62453e-14	-0.541934	1.62453e-14	-0.499422	3.08287e-12	-0.453132	4.33012e-10	0.0349488	0.649004	0.225568	0.00292824	0.394846	8.32252e-08	0.85155	1.51253e-49	0.339922	5.0641e-06	0.607632	9.72775e-19	0.117294	0.12543
SLC17A4	brown	0.533122	5.12178e-14	-0.533122	5.12178e-14	-0.546293	9.0917e-15	-0.542372	1.533e-14	-0.0145958	0.84928	0.224392	0.00308398	0.561496	1.12238e-15	0.891212	2.93682e-60	0.537772	2.80591e-14	0.654054	2.28854e-22	-0.0150232	0.844922
SLC22A18AS	brown	0.524133	1.59753e-13	-0.524133	1.59753e-13	-0.477572	3.4896e-11	-0.497863	3.68648e-12	-0.0895173	0.24289	0.314875	2.58837e-05	0.59237	1.13572e-17	0.885339	1.97996e-58	0.687338	2.18634e-25	0.71251	5.92427e-28	-0.122292	0.11001
SLC22A5	brown	0.482112	2.13737e-11	-0.482112	2.13737e-11	-0.463973	1.45205e-10	-0.573605	1.96152e-16	-0.108135	0.157957	0.0737373	0.336394	0.518833	3.07567e-13	0.859004	2.64644e-51	0.561446	1.13037e-15	0.697988	1.93245e-26	0.0093665	0.902941
SLC23A3	brown	0.299172	6.70001e-05	-0.299172	6.70001e-05	-0.322153	1.63512e-05	-0.479939	2.70492e-11	-0.187444	0.0138068	0.146799	0.0546511	0.600823	2.95939e-18	0.667314	1.59602e-23	0.564443	7.3894e-16	0.64132	2.61198e-21	-0.0535408	0.485452
SLC25A34	brown	0.756398	3.68345e-33	-0.756398	3.68345e-33	-0.734007	2.24649e-30	-0.473079	5.62804e-11	0.203467	0.00742741	0.380356	2.65097e-07	0.728594	9.61552e-30	0.892158	1.4563e-60	0.521981	2.08701e-13	0.504877	1.63677e-12	-0.0464125	0.545457
SLC26A2	brown	0.661018	5.74826e-23	-0.661018	5.74826e-23	-0.637027	5.78537e-21	-0.458317	2.58015e-10	0.128954	0.0918084	0.329954	9.86185e-06	0.555908	2.4516e-15	0.88054	5.23169e-57	0.486762	1.2841e-11	0.531163	6.58128e-14	-0.061738	0.421079
SLC26A3	brown	0.601873	2.49744e-18	-0.601873	2.49744e-18	-0.61653	2.18226e-19	-0.335814	6.68347e-06	0.164548	0.0310049	0.43972	1.5885e-09	0.550822	4.92924e-15	0.8376	1.67143e-46	0.392214	1.0314e-07	0.497848	3.69316e-12	-0.0473871	0.537042
SLC35A3	brown	0.1205	0.115357	-0.1205	0.115357	-0.0652874	0.394825	-0.453654	4.11186e-10	-0.385766	1.7313e-07	-0.0543439	0.478921	0.0751306	0.327319	0.697682	2.07489e-26	0.39874	6.03759e-08	0.784984	3.45642e-37	0.00931751	0.903446
SLC36A1	brown	0.52153	2.20679e-13	-0.52153	2.20679e-13	-0.489324	9.66628e-12	-0.429081	4.28184e-09	-0.0590064	0.441959	0.232971	0.0021012	0.545765	9.75751e-15	0.89481	1.97105e-61	0.564337	7.50215e-16	0.669587	9.97233e-24	-0.028429	0.711235
SLC39A5	brown	0.335646	6.75925e-06	-0.335646	6.75925e-06	-0.297291	7.48171e-05	-0.55652	2.25216e-15	-0.258929	0.000604153	0.220428	0.00366517	0.556157	2.36828e-15	0.752756	1.09523e-32	0.571815	2.55007e-16	0.755043	5.53732e-33	-0.0384294	0.616719
SLC44A4	brown	0.196643	0.00972559	-0.196643	0.00972559	-0.165265	0.0302698	-0.562992	9.08221e-16	-0.45443	3.80677e-10	0.228528	0.0025675	0.513944	5.57242e-13	0.774028	1.41887e-35	0.723445	3.7124e-29	0.921069	1.54291e-71	-0.0275902	0.719392
SLC46A3	brown	0.362097	1.05608e-06	-0.362097	1.05608e-06	-0.430704	3.68891e-09	-0.124103	0.104803	0.107853	0.159049	0.146901	0.0544826	0.219337	0.00384152	0.638349	4.53545e-21	0.337613	5.92169e-06	0.365432	8.25656e-07	0.00351179	0.963533
SLC4A4	brown	0.669758	9.62587e-24	-0.669758	9.62587e-24	-0.652132	3.32981e-22	-0.459636	2.25845e-10	0.166989	0.0285629	0.272507	0.000298587	0.407186	2.96723e-08	0.931076	2.35116e-76	0.343421	3.98565e-06	0.540566	1.94589e-14	0.0452718	0.555387
SLC9A1	brown	0.625415	4.67564e-20	-0.625415	4.67564e-20	-0.628024	2.94632e-20	-0.457737	2.73521e-10	0.0991645	0.195583	0.211281	0.00539913	0.607355	1.01839e-18	0.882592	1.31248e-57	0.559564	1.47285e-15	0.554949	2.79905e-15	0.0363036	0.636355
SLC9A2	brown	0.452177	4.75931e-10	-0.452177	4.75931e-10	-0.385639	1.74874e-07	-0.630077	2.04213e-20	-0.163801	0.0317865	0.206275	0.00663156	0.432648	3.08246e-09	0.831956	2.36381e-45	0.456344	3.14527e-10	0.754301	6.91411e-33	0.0963767	0.208507
SLCO2A1	brown	0.49432	5.51722e-12	-0.49432	5.51722e-12	-0.54119	1.7922e-14	-0.282892	0.00016982	0.07955	0.299584	0.390633	1.17225e-07	0.508015	1.1314e-12	0.713875	4.22237e-28	0.338745	5.48538e-06	0.423768	6.9374e-09	0.122501	0.109398
SMARCC1	brown	-0.64578	1.12814e-21	0.64578	1.12814e-21	0.670577	8.11609e-24	0.402812	4.29705e-08	-0.163348	0.0322679	-0.41872	1.08882e-08	-0.755897	4.28453e-33	-0.745582	8.87269e-32	-0.532863	5.2946e-14	-0.42696	5.19699e-09	0.0208831	0.78569
SMPDL3A	brown	0.431339	3.4792e-09	-0.431339	3.4792e-09	-0.43842	1.79651e-09	-0.403002	4.22895e-08	-0.0736061	0.337257	0.223468	0.00321136	0.309182	3.67702e-05	0.864984	8.67648e-53	0.403763	3.96655e-08	0.645721	1.14081e-21	0.143715	0.0599934
SNHG5	brown	-0.329572	1.01123e-05	0.329572	1.01123e-05	0.353773	1.92905e-06	0.197727	0.009323	-0.0343416	0.654706	-0.106312	0.165125	-0.472139	6.21495e-11	-0.483044	1.93113e-11	-0.425698	5.82757e-09	-0.30645	4.34053e-05	0.129736	0.0898392
SNRPB2	brown	-0.594504	8.11834e-18	0.594504	8.11834e-18	0.602202	2.36737e-18	0.360108	1.22151e-06	-0.218079	0.00405438	-0.273268	0.000286697	-0.540424	1.98257e-14	-0.663238	3.67128e-23	-0.238095	0.00165988	-0.352885	2.05491e-06	-0.203143	0.00752446
SOD3	brown	-0.170447	0.0253862	0.170447	0.0253862	0.071407	0.351929	0.184497	0.0153992	0.00130003	0.986496	-0.053713	0.484047	0.0224481	0.770061	-0.250326	0.000926476	0.117927	0.123389	-0.183338	0.0160681	-0.100132	0.191236
SPDEF	brown	0.278545	0.000215649	-0.278545	0.000215649	-0.239225	0.00157475	-0.454601	3.7427e-10	-0.262235	0.000510624	0.235432	0.00187739	0.642563	2.06988e-21	0.57885	9.01011e-17	0.747139	5.66941e-32	0.629087	2.43765e-20	-0.144438	0.0587044
SPINK5	brown	0.459973	2.18282e-10	-0.459973	2.18282e-10	-0.410668	2.20096e-08	-0.352533	2.107e-06	-0.07475	0.329782	0.436219	2.20993e-09	0.522874	1.86836e-13	0.736332	1.19003e-30	0.546449	8.90291e-15	0.551133	4.72453e-15	-0.0100711	0.89568
SPON1	brown	0.551444	4.52832e-15	-0.551444	4.52832e-15	-0.561218	1.16725e-15	-0.106243	0.1654	0.302854	5.38685e-05	0.279622	0.000203321	0.256787	0.000672929	0.591849	1.23229e-17	0.211647	0.00531781	0.24476	0.00121234	0.139238	0.0685063
SPPL2A	brown	0.388293	1.41512e-07	-0.388293	1.41512e-07	-0.376707	3.51805e-07	-0.457749	2.73178e-10	-0.145408	0.0570098	0.182265	0.01671	0.301279	5.91586e-05	0.856383	1.12647e-50	0.468256	9.33013e-11	0.701146	9.21994e-27	0.035494	0.643901
SQRDL	brown	0.388277	1.41687e-07	-0.388277	1.41687e-07	-0.320243	1.84672e-05	-0.588833	1.97096e-17	-0.209708	0.00576227	0.132778	0.0825002	0.397437	6.72487e-08	0.75515	5.36343e-33	0.602453	2.27294e-18	0.695471	3.46141e-26	-0.0992278	0.195296
SST	brown	0.669948	9.25199e-24	-0.669948	9.25199e-24	-0.601618	2.60261e-18	-0.26768	0.000385235	0.342218	4.32902e-06	0.320498	1.81703e-05	0.314734	2.61118e-05	0.59295	1.03696e-17	0.167691	0.0278922	0.238119	0.00165803	0.0812841	0.289139
ST3GAL4	brown	0.206191	0.00665421	-0.206191	0.00665421	-0.225739	0.00290625	-0.354761	1.79751e-06	-0.254918	0.000738788	0.220402	0.00366918	0.497223	3.96635e-12	0.54849	6.76364e-15	0.656706	1.35815e-22	0.532602	5.47491e-14	-0.0514218	0.502911
ST6GALNAC6	brown	0.676829	2.16755e-24	-0.676829	2.16755e-24	-0.715349	2.92229e-28	-0.415606	1.43261e-08	0.200792	0.00826339	0.436313	2.19049e-09	0.673344	4.5422e-24	0.824584	6.50827e-44	0.503844	1.84679e-12	0.42921	4.2317e-09	0.0311314	0.685179
STAP2	brown	0.260231	0.000565569	-0.260231	0.000565569	-0.168519	0.0271175	-0.601705	2.56626e-18	-0.454171	3.90601e-10	0.18283	0.0163689	0.54253	1.50135e-14	0.796558	5.34936e-39	0.744737	1.13e-31	0.911374	1.91878e-67	-0.110897	0.147542
STC2	brown	-0.71526	2.98819e-28	0.71526	2.98819e-28	0.72898	8.67786e-30	0.55663	2.21779e-15	-0.251661	0.000867845	-0.385248	1.80386e-07	-0.589673	1.73009e-17	-0.714404	3.70088e-28	-0.385977	1.70244e-07	-0.360582	1.17998e-06	-0.0881519	0.250181
SUCLG2	brown	0.404746	3.6506e-08	-0.404746	3.6506e-08	-0.34197	4.40331e-06	-0.611018	5.53895e-19	0.0265004	0.730037	-0.143256	0.0608246	0.0754455	0.325289	0.575366	1.51293e-16	0.127353	0.0959479	0.437108	2.0328e-09	0.0829075	0.279583
SYTL2	brown	0.322492	1.60007e-05	-0.322492	1.60007e-05	-0.327142	1.18523e-05	-0.415114	1.49575e-08	-0.232672	0.00213	0.164584	0.0309676	0.459132	2.37663e-10	0.840554	4.01198e-47	0.557235	2.03921e-15	0.770628	4.30777e-35	-0.0446086	0.5612
SYTL4	brown	0.678631	1.47262e-24	-0.678631	1.47262e-24	-0.732706	3.19642e-30	-0.479208	2.92674e-11	0.236983	0.00174776	0.201454	0.00804895	0.652857	2.89183e-22	0.817298	1.48542e-42	0.453941	3.99664e-10	0.413554	1.71401e-08	-0.0378868	0.621705
TCEA3	brown	0.467323	1.02794e-10	-0.467323	1.02794e-10	-0.448239	7.00325e-10	-0.547653	7.57157e-15	-0.0306258	0.690027	0.193768	0.0108684	0.505601	1.50356e-12	0.669464	1.02317e-23	0.537812	2.79135e-14	0.543317	1.35251e-14	0.0647772	0.398537
TCEB1	brown	-0.698678	1.64548e-26	0.698678	1.64548e-26	0.765386	2.30107e-34	0.413595	1.70788e-08	-0.294875	8.61105e-05	-0.350812	2.38016e-06	-0.555788	2.49249e-15	-0.772634	2.24226e-35	-0.306352	4.36651e-05	-0.374324	4.22456e-07	-0.137429	0.072215
TCFL5	brown	-0.320394	1.82906e-05	0.320394	1.82906e-05	0.333289	7.91077e-06	0.516468	4.10524e-13	0.260199	0.000566515	-0.264088	0.000464246	-0.572837	2.1957e-16	-0.663406	3.54833e-23	-0.635644	7.45483e-21	-0.668876	1.15585e-23	-0.14741	0.0536414
TIGA1	brown	-0.214415	0.00473632	0.214415	0.00473632	0.207164	0.00639592	0.228176	0.00260823	0.179345	0.0185697	-0.0914548	0.232801	-0.349355	2.63751e-06	-0.606458	1.18089e-18	-0.506283	1.38775e-12	-0.514214	5.39402e-13	-0.134109	0.0794425
TIMP1	brown	-0.722465	4.78381e-29	0.722465	4.78381e-29	0.660581	6.27501e-23	0.672945	4.94066e-24	-0.313468	2.82497e-05	-0.0681476	0.374399	-0.33776	5.86311e-06	-0.721866	5.58315e-29	-0.0946491	0.216818	-0.289465	0.000117445	-0.0234547	0.760059
TMEM158	brown	-0.413161	1.77356e-08	0.413161	1.77356e-08	0.372526	4.84541e-07	0.630253	1.97889e-20	0.10711	0.161958	-0.0336279	0.661434	-0.502045	2.27697e-12	-0.5703	3.18038e-16	-0.594395	8.25854e-18	-0.480036	2.67679e-11	0.196058	0.00994902
TMEM171	brown	0.446562	8.24343e-10	-0.446562	8.24343e-10	-0.380827	2.55502e-07	-0.48752	1.18091e-11	-0.171227	0.024713	0.225232	0.00297202	0.465527	1.23767e-10	0.853783	4.60829e-50	0.641127	2.7081e-21	0.753212	9.56589e-33	-0.0270865	0.724306
TMEM20	brown	0.153364	0.0445815	-0.153364	0.0445815	-0.0646149	0.399722	-0.235803	0.00184562	-0.229435	0.00246534	-0.0678419	0.376551	0.0286051	0.709526	0.57583	1.41262e-16	0.290045	0.000113634	0.54659	8.73584e-15	0.100799	0.188279
TMEM200A	brown	0.062625	0.414425	-0.062625	0.414425	-0.0464621	0.545027	0.142076	0.0630029	-0.197817	0.00929041	0.182302	0.0166875	0.095493	0.212729	0.469757	7.97917e-11	0.320082	1.86573e-05	0.427694	4.86068e-09	0.174006	0.022438
TMEM37	brown	0.430366	3.80554e-09	-0.430366	3.80554e-09	-0.447599	7.45373e-10	-0.486278	1.35453e-11	-0.0926349	0.226802	0.254003	0.000773123	0.43361	2.81933e-09	0.817794	1.20613e-42	0.521706	2.15932e-13	0.608563	8.33765e-19	-0.0258679	0.73624
TMEM59	brown	0.298658	6.9055e-05	-0.298658	6.9055e-05	-0.330181	9.71594e-06	-0.503221	1.98593e-12	-0.0871701	0.255515	-0.0629666	0.411879	0.134621	0.0782921	0.71889	1.19568e-28	0.221784	0.0034561	0.586838	2.68137e-17	-0.101301	0.186077
TMEM9B	brown	0.231334	0.00226326	-0.231334	0.00226326	-0.181023	0.0174802	-0.525901	1.28055e-13	-0.378317	3.10638e-07	0.168507	0.0271285	0.314618	2.63013e-05	0.793299	1.7773e-38	0.477427	3.54408e-11	0.847141	1.49386e-48	0.106048	0.166183
TMIGD1	brown	0.674153	3.829e-24	-0.674153	3.829e-24	-0.661159	5.58667e-23	-0.411104	2.11965e-08	0.169476	0.0262464	0.30743	4.09049e-05	0.504072	1.79831e-12	0.920853	1.92956e-71	0.408972	2.54678e-08	0.540555	1.94867e-14	0.0320245	0.676648
TNFSF10	brown	0.344645	3.66265e-06	-0.344645	3.66265e-06	-0.358183	1.40489e-06	-0.489212	9.78688e-12	-0.0820225	0.284766	0.216491	0.00433824	0.143937	0.0595955	0.704624	4.03555e-27	0.155674	0.0414296	0.54385	1.25999e-14	0.030212	0.694004
TP53INP2	brown	0.793747	1.50882e-38	-0.793747	1.50882e-38	-0.819046	7.10621e-43	-0.261504	0.00053007	0.482685	2.00813e-11	0.28085	0.00019008	0.531213	6.53992e-14	0.732048	3.81732e-30	0.315039	2.56203e-05	0.165089	0.0304482	-0.0601424	0.433206
TPM4	brown	-0.391013	1.13686e-07	0.391013	1.13686e-07	0.333767	7.66347e-06	0.47922	2.92299e-11	-0.0798556	0.297725	-0.219964	0.00373921	-0.250744	0.000907726	-0.450487	5.62081e-10	0.092084	0.229589	-0.295008	8.54492e-05	-0.196943	0.00961257
TPSG1	brown	0.321881	1.66379e-05	-0.321881	1.66379e-05	-0.300686	6.12733e-05	-0.441255	1.37291e-09	-0.213804	0.00485937	0.195339	0.0102299	0.488487	1.06086e-11	0.710846	8.92927e-28	0.638829	4.14975e-21	0.66537	2.37864e-23	0.0515125	0.502157
TRIP6	brown	-0.302397	5.53552e-05	0.302397	5.53552e-05	0.236193	0.00181272	0.450705	5.5017e-10	0.231658	0.00223028	-0.310699	3.35091e-05	-0.37603	3.70647e-07	-0.595825	6.58595e-18	-0.415895	1.39671e-08	-0.53316	5.09656e-14	0.0417773	0.58634
TRPM4	brown	0.272884	0.000292642	-0.272884	0.000292642	-0.226324	0.00283203	-0.636234	6.69205e-21	-0.312776	2.94862e-05	0.225123	0.00298628	0.456414	3.12314e-10	0.695097	3.77299e-26	0.431205	3.52251e-09	0.753307	9.30083e-33	0.157282	0.039348
TRPM6	brown	0.627174	3.42602e-20	-0.627174	3.42602e-20	-0.63995	3.37133e-21	-0.419184	1.045e-08	0.14989	0.049698	0.39069	1.16688e-07	0.469946	7.82261e-11	0.899127	6.75227e-63	0.348291	2.84205e-06	0.529687	7.9416e-14	0.00420646	0.956325
TSPAN1	brown	0.321219	1.73561e-05	-0.321219	1.73561e-05	-0.291169	0.000106579	-0.531747	6.10882e-14	-0.328143	1.11039e-05	0.264993	0.00044303	0.519255	2.9207e-13	0.856521	1.04431e-50	0.690914	9.79599e-26	0.858414	3.67572e-51	0.0707962	0.356074
TSPAN5	brown	-0.425273	6.05614e-09	0.425273	6.05614e-09	0.417903	1.17045e-08	0.298532	6.95712e-05	0.0227473	0.767084	-0.34695	3.12098e-06	-0.520884	2.39013e-13	-0.637852	4.97081e-21	-0.536773	3.19545e-14	-0.489149	9.85648e-12	-0.0806538	0.292907
TSPAN7	brown	0.800724	1.1164e-39	-0.800724	1.1164e-39	-0.814938	3.97128e-42	-0.370483	5.65661e-07	0.462567	1.67682e-10	0.298372	7.02252e-05	0.439637	1.60103e-09	0.769275	6.66587e-35	0.248784	0.000998761	0.232463	0.00215032	-0.0758264	0.322846
TUBAL3	brown	0.419484	1.01748e-08	-0.419484	1.01748e-08	-0.404098	3.85592e-08	-0.439499	1.62222e-09	-0.106838	0.163032	0.124781	0.102904	0.423672	6.99792e-09	0.826047	3.41371e-44	0.563405	8.56609e-16	0.678511	1.51102e-24	0.0206629	0.787896
TUBB	brown	-0.477653	3.45927e-11	0.477653	3.45927e-11	0.543977	1.23883e-14	0.515222	4.77503e-13	-0.0280438	0.714976	-0.163053	0.0325859	-0.552318	4.01888e-15	-0.775521	8.65979e-36	-0.319266	1.96466e-05	-0.531503	6.30153e-14	-0.0581791	0.448397
TUBB3	brown	-0.329765	9.98487e-06	0.329765	9.98487e-06	0.293395	9.37978e-05	0.385328	1.79253e-07	0.0478038	0.533465	-0.338084	5.73633e-06	-0.280634	0.000192347	-0.543128	1.38685e-14	-0.0904014	0.238249	-0.390897	1.14751e-07	-0.0396734	0.605351
UGDH	brown	0.635307	7.92947e-21	-0.635307	7.92947e-21	-0.597671	4.90964e-18	-0.524946	1.44325e-13	0.16676	0.0287847	0.170294	0.0255196	0.383606	2.05416e-07	0.828158	1.33026e-44	0.177889	0.0195628	0.493766	5.87373e-12	0.0833058	0.277272
UGP2	brown	0.778775	2.91257e-36	-0.778775	2.91257e-36	-0.766108	1.83168e-34	-0.405657	3.37922e-08	0.356809	1.55149e-06	0.258379	0.000621162	0.430089	3.90374e-09	0.852596	8.69219e-50	0.293489	9.3294e-05	0.347783	2.94471e-06	0.0354114	0.644674
UGT1A10	brown	0.461075	1.95191e-10	-0.461075	1.95191e-10	-0.413124	1.77928e-08	-0.529597	8.03316e-14	-0.0352811	0.645892	0.0375854	0.624483	0.228886	0.0025268	0.810545	2.38701e-41	0.360966	1.1473e-06	0.609425	7.22613e-19	0.0425785	0.579174
UGT2A3	brown	0.455029	3.58656e-10	-0.455029	3.58656e-10	-0.413481	1.72489e-08	-0.614924	2.86798e-19	-0.0623064	0.416808	0.10772	0.159569	0.276092	0.000246354	0.784819	3.66086e-37	0.373147	4.62174e-07	0.614404	3.13211e-19	-0.0668204	0.383795
UGT2B17	brown	0.537352	2.9636e-14	-0.537352	2.9636e-14	-0.511784	7.22422e-13	-0.551224	4.66633e-15	0.0381646	0.61915	0.208133	0.00614745	0.377118	3.40842e-07	0.853075	6.73188e-50	0.341309	4.60701e-06	0.612642	4.21732e-19	-0.0396701	0.605381
UGT2B7	brown	0.482765	1.99072e-11	-0.482765	1.99072e-11	-0.458468	2.54116e-10	-0.577377	1.1227e-16	-0.0281087	0.714345	0.206511	0.0065683	0.372688	4.7862e-07	0.821558	2.42716e-43	0.364837	8.62906e-07	0.632651	1.2849e-20	-0.0029659	0.969198
VIPR1	brown	0.488502	1.0591e-11	-0.488502	1.0591e-11	-0.472898	5.73666e-11	-0.651941	3.45568e-22	-0.179059	0.0187612	0.339247	5.30179e-06	0.709372	1.28093e-27	0.883082	9.40165e-58	0.631142	1.68676e-20	0.781704	1.07491e-36	-0.0113408	0.882616
VSIG2	brown	0.485402	1.49168e-11	-0.485402	1.49168e-11	-0.503626	1.89453e-12	-0.60185	2.50652e-18	-0.0930357	0.22479	0.350793	2.3834e-06	0.60297	2.08967e-18	0.857164	7.33726e-51	0.537413	2.94013e-14	0.710385	9.9969e-28	0.0711311	0.353798
WASL	brown	0.363076	9.8277e-07	-0.363076	9.8277e-07	-0.386559	1.62543e-07	-0.259695	0.000581182	0.114845	0.133573	-0.0748595	0.329072	0.0229731	0.76484	0.641889	2.34871e-21	0.109299	0.153502	0.326773	1.21404e-05	-0.178986	0.0188103
XDH	brown	0.267809	0.000382653	-0.267809	0.000382653	-0.260927	0.000545913	-0.505686	1.48868e-12	-0.289918	0.000114459	0.164518	0.0310351	0.402509	4.40817e-08	0.794077	1.33717e-38	0.577756	1.06106e-16	0.72709	1.43117e-29	-0.0558416	0.466868
XK	brown	0.305753	4.52722e-05	-0.305753	4.52722e-05	-0.332196	8.50612e-06	-0.471967	6.32828e-11	0.119721	0.117744	-0.289808	0.000115177	-0.0786808	0.304912	0.49321	6.25421e-12	0.00711332	0.926212	0.257403	0.000652443	-0.0891116	0.24504
ZG16	brown	0.675547	2.84877e-24	-0.675547	2.84877e-24	-0.664917	2.60901e-23	-0.431206	3.52222e-09	0.18304	0.016244	0.355324	1.72642e-06	0.577861	1.04445e-16	0.888018	2.98671e-59	0.40776	2.82528e-08	0.532183	5.77732e-14	0.0247185	0.747555
ZNF239	brown	-0.68627	2.77248e-25	0.68627	2.77248e-25	0.732051	3.81516e-30	0.324964	1.36499e-05	-0.275414	0.000255529	-0.538231	2.64268e-14	-0.543572	1.30736e-14	-0.762644	5.43197e-34	-0.326277	1.25374e-05	-0.346877	3.13694e-06	-0.15583	0.0412235
ZNF91	brown	0.498338	3.49161e-12	-0.498338	3.49161e-12	-0.506263	1.39115e-12	-0.269751	0.000345545	0.134667	0.0781892	0.305473	4.60408e-05	0.433817	2.7656e-09	0.676034	2.56811e-24	0.206073	0.00668621	0.403974	3.89639e-08	0.0204639	0.789891
ZSWIM6	brown	0.635279	7.96985e-21	-0.635279	7.96985e-21	-0.719683	9.76998e-29	-0.408417	2.67089e-08	0.344283	3.75544e-06	0.240696	0.00146982	0.419154	1.04778e-08	0.722644	4.56743e-29	0.0436178	0.569939	0.264932	0.000444441	0.153449	0.0444625
ZZEF1	brown	0.689636	1.30681e-25	-0.689636	1.30681e-25	-0.729601	7.35658e-30	-0.443885	1.06744e-09	0.206462	0.00658125	0.333379	7.86384e-06	0.730347	6.02718e-30	0.823207	1.1883e-43	0.611595	5.02819e-19	0.45297	4.4002e-10	-0.0605433	0.43014
ABCC3	green	0.164555	0.0309967	-0.164555	0.0309967	-0.110625	0.148546	-0.51771	3.52835e-13	-0.47625	4.01949e-11	0.196384	0.00982399	0.590016	1.64023e-17	0.701489	8.50302e-27	0.760413	1.08334e-33	0.902744	3.54949e-64	-0.0876984	0.252635
AFG3L2	green	0.315215	2.53416e-05	-0.315215	2.53416e-05	-0.213096	0.00500571	-0.44041	1.48791e-09	-0.295182	8.45905e-05	0.187026	0.014024	0.577682	1.07274e-16	0.661191	5.5517e-23	0.664748	2.70057e-23	0.713155	5.04947e-28	0.0872349	0.255161
AGR2	green	0.0254015	0.740825	-0.0254015	0.740825	0.0361765	0.637537	-0.305264	4.66242e-05	-0.423738	6.95639e-09	0.0400238	0.602165	0.259179	0.000596561	0.469201	8.45612e-11	0.549569	5.8443e-15	0.689778	1.26555e-25	-0.00515958	0.946443
AGR3	green	0.167776	0.0278111	-0.167776	0.0278111	-0.126583	0.097991	-0.545231	1.04798e-14	-0.361471	1.10566e-06	0.0680155	0.375328	0.205021	0.00697692	0.648461	6.76445e-22	0.4116	2.03079e-08	0.761585	7.54503e-34	0.0947423	0.216363
AKR1C3	green	0.124298	0.104255	-0.124298	0.104255	-0.166267	0.0292676	-0.397854	6.49723e-08	-0.27119	0.000320234	0.134877	0.0777201	0.211844	0.00527424	0.579763	7.85769e-17	0.301568	5.81533e-05	0.653098	2.75869e-22	0.0995745	0.193732
AKR7A3	green	0.139786	0.0674156	-0.139786	0.0674156	0.00279291	0.970994	-0.519664	2.77742e-13	-0.473716	5.26133e-11	-0.0395112	0.606828	0.332084	8.56933e-06	0.613743	3.50284e-19	0.675938	2.6215e-24	0.793721	1.52348e-38	-0.23199	0.00219699
ANG	green	-0.0586521	0.44471	0.0586521	0.44471	0.072911	0.341852	-0.309686	3.56541e-05	-0.313522	2.81547e-05	-0.0963843	0.208471	-0.0690995	0.367748	0.284505	0.00015525	0.246059	0.00113921	0.449603	6.12976e-10	0.00657334	0.9318
ANKS4B	green	-0.0517098	0.500519	0.0517098	0.500519	0.115711	0.130647	-0.528005	9.82663e-14	-0.647651	7.89892e-22	-0.0502574	0.512643	0.340932	4.72715e-06	0.602831	2.13753e-18	0.665789	2.18324e-23	0.905041	5.14309e-65	-0.0134407	0.861083
ARHGEF16	green	0.0657455	0.391509	-0.0657455	0.391509	-0.000877719	0.990883	-0.543782	1.27135e-14	-0.560393	1.31109e-15	0.107729	0.159531	0.598569	4.25278e-18	0.586072	3.01613e-17	0.754359	6.79579e-33	0.826943	2.29213e-44	-0.0116656	0.87928
ARID5B	green	-0.0307216	0.689108	0.0307216	0.689108	-0.0875052	0.253686	0.538425	2.57679e-14	0.49762	3.79071e-12	0.0658546	0.390722	-0.396894	7.03324e-08	-0.411764	2.00219e-08	-0.634982	8.4134e-21	-0.631505	1.58e-20	0.206849	0.00647852
ATAD4	green	-0.230594	0.00234017	0.230594	0.00234017	0.331219	9.07345e-06	-0.305306	4.65068e-05	-0.745273	9.69415e-32	0.00884859	0.908283	0.221212	0.00354292	0.434419	2.61484e-09	0.631155	1.68271e-20	0.863848	1.68167e-52	-0.183215	0.0161404
ATOH1	green	0.0239305	0.755343	-0.0239305	0.755343	0.0396663	0.605415	-0.401024	4.99182e-08	-0.389806	1.25311e-07	-0.0359582	0.63957	0.0658823	0.390522	0.418474	1.11279e-08	0.400429	5.24613e-08	0.561152	1.17811e-15	-0.156056	0.0409272
ATP10B	green	-0.261502	0.000530126	0.261502	0.000530126	0.314972	2.57285e-05	-0.341698	4.48595e-06	-0.719189	1.10822e-28	-0.00879201	0.908867	0.10664	0.163817	0.425331	6.02436e-09	0.465248	1.27375e-10	0.844188	6.65625e-48	0.00837583	0.913164
ATP1A1	green	-0.157826	0.0386636	0.157826	0.0386636	0.22427	0.00310046	-0.459794	2.22263e-10	-0.722364	4.91039e-29	0.0242599	0.752085	0.187379	0.0138407	0.525323	1.37675e-13	0.58538	3.35387e-17	0.882497	1.40047e-57	-0.0270469	0.724692
ATP1B1	green	-0.0770677	0.314965	0.0770677	0.314965	0.0673858	0.379775	-0.433326	2.89479e-09	-0.316666	2.31426e-05	-0.281978	0.000178622	-0.104824	0.171156	0.327924	1.12641e-05	0.153077	0.0449869	0.461691	1.83344e-10	-0.0579724	0.450013
ATP2C2	green	0.0573316	0.455046	-0.0573316	0.455046	0.0436892	0.569307	-0.476967	3.72279e-11	-0.535511	3.76407e-14	0.088173	0.250066	0.324647	1.39318e-05	0.580976	6.5471e-17	0.580101	7.46827e-17	0.837674	1.61359e-46	0.0688044	0.369802
ATP5G1	green	0.353394	1.98186e-06	-0.353394	1.98186e-06	-0.147446	0.0535828	-0.531916	5.97798e-14	-0.235773	0.00184818	0.103804	0.175382	0.342016	4.38936e-06	0.560537	1.28468e-15	0.483284	1.88108e-11	0.601249	2.7626e-18	0.0209559	0.784961
BAIAP2L2	green	0.11429	0.135473	-0.11429	0.135473	-0.0430915	0.574607	-0.497966	3.64354e-12	-0.500735	2.64967e-12	0.224969	0.00300667	0.575596	1.46245e-16	0.614901	2.87925e-19	0.671637	6.50317e-24	0.855451	1.87235e-50	-0.106783	0.163249
C10orf99	green	0.184764	0.0152487	-0.184764	0.0152487	-0.097984	0.200983	-0.551118	4.73437e-15	-0.419752	9.93546e-09	0.175073	0.0216139	0.356089	1.63406e-06	0.667963	1.3961e-23	0.552539	3.89883e-15	0.811983	1.33397e-41	0.0981609	0.200166
C12orf36	green	-0.113465	0.138335	0.113465	0.138335	0.0924456	0.227757	-0.175868	0.0210165	-0.467242	1.03664e-10	0.00422387	0.956145	0.205186	0.00693059	0.437267	2.00271e-09	0.583798	4.2699e-17	0.630419	1.92079e-20	-0.0308916	0.687477
C14orf129	green	-0.0276897	0.718422	0.0276897	0.718422	0.0570849	0.456992	-0.316311	2.36643e-05	-0.422775	7.58487e-09	-0.0812815	0.289154	-0.0392616	0.609103	0.520186	2.60476e-13	0.385288	1.79825e-07	0.642831	1.96848e-21	-0.0283963	0.711552
C19orf33	green	0.18928	0.0128896	-0.18928	0.0128896	-0.123895	0.105391	-0.511835	7.18025e-13	-0.481298	2.33511e-11	0.289438	0.000117627	0.653418	2.59195e-22	0.70645	2.6028e-27	0.776414	6.4329e-36	0.881615	2.54377e-57	-0.0839787	0.273396
C1orf106	green	-0.112839	0.140537	0.112839	0.140537	0.165372	0.0301609	-0.304756	4.80717e-05	-0.674835	3.31432e-24	0.158423	0.0379243	0.388556	1.38553e-07	0.566608	5.42176e-16	0.733916	2.30298e-30	0.90482	6.20883e-65	-0.0465363	0.544384
C20orf118	green	-0.141487	0.0641146	0.141487	0.0641146	0.225721	0.00290853	-0.20754	0.00629845	-0.624937	5.08537e-20	-0.0230848	0.76373	0.343777	3.88905e-06	0.414642	1.55881e-08	0.775307	9.29482e-36	0.746156	7.52397e-32	-0.162993	0.0326506
C20orf177	green	-0.00250681	0.973964	0.00250681	0.973964	-0.0283537	0.711965	0.358291	1.39396e-06	0.464713	1.34586e-10	-0.0889626	0.245833	-0.384298	1.94488e-07	-0.419286	1.03556e-08	-0.584755	3.68997e-17	-0.62397	6.02704e-20	0.00312595	0.967537
C20orf27	green	-0.0055025	0.942889	0.0055025	0.942889	-0.0204765	0.789765	0.227866	0.00264455	0.538658	2.49924e-14	-0.264083	0.000464375	-0.456339	3.14687e-10	-0.521924	2.10184e-13	-0.778014	3.76323e-36	-0.740995	3.25948e-31	0.0357434	0.641573
C9orf152	green	-0.218479	0.00398556	0.218479	0.00398556	0.340469	4.87883e-06	-0.34837	2.82631e-06	-0.718486	1.3252e-28	-0.00268666	0.972097	0.0861692	0.261034	0.398934	5.94105e-08	0.472119	6.22782e-11	0.843439	9.67354e-48	0.0133595	0.861914
CANT1	green	-0.208953	0.00594412	0.208953	0.00594412	0.30413	4.99102e-05	-0.439953	1.55379e-09	-0.744426	1.23499e-31	-0.0845456	0.27016	0.198664	0.00898693	0.437526	1.95446e-09	0.619325	1.35122e-19	0.866886	2.82617e-53	-0.116824	0.126961
CASP5	green	0.0250797	0.743993	-0.0250797	0.743993	-0.0435076	0.570915	-0.322629	1.5861e-05	-0.336905	6.21109e-06	0.0163991	0.830922	0.17815	0.0193817	0.507015	1.2732e-12	0.40223	4.51238e-08	0.56402	7.84882e-16	-0.086106	0.261386
CCDC14	green	0.0737197	0.33651	-0.0737197	0.33651	-0.0367426	0.632278	-0.377351	3.34747e-07	-0.353384	1.98328e-06	0.131169	0.0863194	0.234174	0.00198897	0.515366	4.69235e-13	0.206106	0.00667706	0.620168	1.16809e-19	0.157639	0.0388967
CD24	green	-0.264049	0.000465171	0.264049	0.000465171	0.385237	1.80547e-07	-0.282842	0.000170289	-0.71942	1.04492e-28	0.0288563	0.707092	0.0409716	0.593588	0.346634	3.19052e-06	0.450585	5.56685e-10	0.798768	2.34042e-39	-0.0892455	0.244329
CDC42EP5	green	0.217437	0.00416708	-0.217437	0.00416708	-0.208124	0.0061499	-0.54652	8.81835e-15	-0.407321	2.93324e-08	0.232786	0.00211896	0.574585	1.69802e-16	0.742582	2.0845e-31	0.741247	3.03672e-31	0.856497	1.05856e-50	0.0414389	0.58938
CDH1	green	-0.29156	0.000104224	0.29156	0.000104224	0.388295	1.41484e-07	-0.257278	0.000656568	-0.752956	1.03202e-32	-0.0321522	0.675431	0.0775364	0.312022	0.405419	3.44815e-08	0.518066	3.37847e-13	0.858692	3.14916e-51	-0.0614829	0.423005
CDH17	green	-0.133661	0.08046	0.133661	0.08046	0.201415	0.00806156	-0.350297	2.46829e-06	-0.630093	2.03643e-20	-0.00182555	0.981038	0.196149	0.00991396	0.531963	5.94209e-14	0.525362	1.37014e-13	0.875378	1.51774e-55	-0.0343028	0.655071
CDS1	green	0.0935941	0.222008	-0.0935941	0.222008	-0.030763	0.68871	-0.565626	6.24125e-16	-0.569841	3.39945e-16	0.153006	0.045088	0.542807	1.44719e-14	0.698886	1.56733e-26	0.691615	8.3573e-26	0.929633	1.28508e-75	0.019709	0.797471
CDX1	green	-0.0450242	0.557554	0.0450242	0.557554	0.153602	0.0442473	-0.420971	8.91406e-09	-0.668739	1.18911e-23	0.150708	0.0484514	0.392397	1.01618e-07	0.583426	4.51822e-17	0.671839	6.23378e-24	0.937351	9.21071e-80	0.0368415	0.631362
CDX2	green	-0.265298	0.000436088	0.265298	0.000436088	0.37665	3.5336e-07	-0.283573	0.000163524	-0.746724	6.39013e-32	-0.0127434	0.868223	0.208487	0.00605897	0.353445	1.97461e-06	0.580651	6.87536e-17	0.812184	1.2293e-41	-0.111433	0.145583
CEACAM1	green	0.153197	0.0448172	-0.153197	0.0448172	-0.0742583	0.332982	-0.44707	7.84657e-10	-0.44616	8.57058e-10	0.149661	0.0500521	0.382691	2.2076e-07	0.700428	1.0918e-26	0.626941	3.57053e-20	0.824327	7.28542e-44	-0.0875981	0.25318
CETN2	green	-0.141399	0.064283	0.141399	0.064283	0.0877705	0.252244	0.35829	1.39407e-06	0.501277	2.48877e-12	-0.331988	8.62407e-06	-0.548285	6.95374e-15	-0.653712	2.4471e-22	-0.674965	3.22395e-24	-0.779496	2.28218e-36	-0.0552324	0.47175
CGN	green	0.066305	0.387482	-0.066305	0.387482	0.00783379	0.918763	-0.456392	3.13012e-10	-0.56198	1.04823e-15	0.155329	0.0418884	0.498446	3.44857e-12	0.669828	9.48592e-24	0.716869	1.99455e-28	0.91252	6.66942e-68	-0.0800026	0.296834
CIB1	green	0.111628	0.144876	-0.111628	0.144876	-0.0921043	0.229486	-0.465269	1.27103e-10	-0.475316	4.43987e-11	0.221784	0.0034561	0.608986	7.77296e-19	0.661937	4.77697e-23	0.71651	2.18354e-28	0.835832	3.87447e-46	0.0343439	0.654684
CKMT1A	green	0.0445543	0.561678	-0.0445543	0.561678	0.0609639	0.426937	-0.497438	3.87005e-12	-0.590626	1.49175e-17	0.0688221	0.369678	0.368192	6.72034e-07	0.634073	9.92734e-21	0.676708	2.2245e-24	0.910371	4.77849e-67	0.0509879	0.506526
CKMT1B	green	0.091701	0.23154	-0.091701	0.23154	0.00864655	0.910369	-0.546965	8.30687e-15	-0.537455	2.92422e-14	0.007382	0.923434	0.384988	1.84155e-07	0.645618	1.16323e-21	0.634726	8.81584e-21	0.873013	6.75611e-55	0.0886435	0.247538
CLDN3	green	-0.0878347	0.251896	0.0878347	0.251896	0.197186	0.00952198	-0.384818	1.86648e-07	-0.625249	4.8137e-20	0.0918943	0.230554	0.253744	0.000783092	0.508823	1.02818e-12	0.439589	1.60845e-09	0.835751	4.02487e-46	0.104319	0.173237
CLDN7	green	0.0338032	0.659779	-0.0338032	0.659779	0.0462884	0.546533	-0.398599	6.10845e-08	-0.575917	1.39456e-16	0.170299	0.0255153	0.417565	1.20587e-08	0.660791	6.0163e-23	0.727293	1.35646e-29	0.933324	1.54589e-77	-0.0711934	0.353375
CLRN3	green	-0.0737423	0.336362	0.0737423	0.336362	0.141522	0.0640493	-0.443307	1.12831e-09	-0.627357	3.31656e-20	0.0701441	0.360533	0.250894	0.000901121	0.578444	9.5741e-17	0.529107	8.5484e-14	0.917422	6.12948e-70	0.049707	0.517278
COL17A1	green	0.113445	0.138405	-0.113445	0.138405	-0.13561	0.0761063	-0.439647	1.59954e-09	-0.344444	3.71389e-06	0.0517084	0.50053	0.300848	6.06874e-05	0.62829	2.80983e-20	0.542621	1.48343e-14	0.73051	5.77065e-30	0.133447	0.080951
COX5A	green	-0.0182191	0.812487	0.0182191	0.812487	0.13067	0.0875331	-0.403977	3.89546e-08	-0.405528	3.41649e-08	-0.0401906	0.600652	-0.121863	0.111272	0.443253	1.13419e-09	0.0747155	0.330006	0.612837	4.08126e-19	0.230385	0.00236231
CSNK2A2	green	-0.0955428	0.212489	0.0955428	0.212489	0.0252586	0.742231	0.340218	4.9631e-06	0.495452	4.85288e-12	-0.322913	1.55748e-05	-0.468454	9.13974e-11	-0.592845	1.05428e-17	-0.573086	2.11698e-16	-0.75706	3.01587e-33	-0.152291	0.0461125
CYP2C18	green	-0.0589254	0.442587	0.0589254	0.442587	0.0450524	0.557307	-0.254518	0.00075363	-0.359791	1.25006e-06	-0.115328	0.131935	0.226325	0.00283195	0.355626	1.68935e-06	0.538766	2.46434e-14	0.523402	1.74962e-13	-0.0681461	0.37441
CYP2J2	green	-0.112665	0.141156	0.112665	0.141156	0.205106	0.00695318	-0.412873	1.8186e-08	-0.636776	6.05909e-21	-0.00307014	0.968116	0.135985	0.07529	0.521797	2.13525e-13	0.508086	1.12194e-12	0.847309	1.37073e-48	0.0528854	0.490817
CYP3A5	green	0.119542	0.118299	-0.119542	0.118299	-0.136016	0.0752239	-0.606628	1.14817e-18	-0.419485	1.01743e-08	0.147148	0.0540727	0.508419	1.07849e-12	0.633132	1.17764e-20	0.509019	1.00455e-12	0.784975	3.46707e-37	-0.0421929	0.582618
DAB2	green	-0.00851628	0.911713	0.00851628	0.911713	-0.050087	0.514075	0.269805	0.000344553	0.142551	0.0621188	0.124087	0.104847	-0.135226	0.0769494	-0.137227	0.0726391	-0.197811	0.00929254	-0.200806	0.00825888	0.18099	0.0175008
DGKQ	green	0.0976013	0.202756	-0.0976013	0.202756	-0.0875089	0.253665	-0.476584	3.87863e-11	-0.457264	2.86832e-10	0.212987	0.00502859	0.636252	6.66956e-21	0.558517	1.70536e-15	0.764789	2.77648e-34	0.748192	4.17938e-32	-0.215491	0.00452613
DIRC2	green	-0.0251466	0.743334	0.0251466	0.743334	-0.00261548	0.972836	-0.2575	0.000649272	-0.320469	1.82039e-05	-0.126309	0.098726	-0.0698394	0.362628	0.508957	1.01189e-12	0.288467	0.000124282	0.531122	6.61604e-14	0.0371465	0.628537
DKFZp761P0423	green	0.126531	0.0981279	-0.126531	0.0981279	-0.102659	0.180216	-0.372783	4.75185e-07	-0.456786	3.00907e-10	0.325181	1.34599e-05	0.566523	5.48813e-16	0.578659	9.27126e-17	0.762457	5.75682e-34	0.740425	3.82444e-31	-0.0246596	0.748136
DOK4	green	-0.0265926	0.729135	0.0265926	0.729135	0.0426661	0.578393	-0.421125	8.79203e-09	-0.579545	8.11893e-17	0.0463802	0.545737	0.446454	8.32993e-10	0.594605	7.98991e-18	0.785641	2.74696e-37	0.837031	2.19291e-46	-0.121664	0.11186
DSC2	green	-0.0243853	0.750845	0.0243853	0.750845	0.0961953	0.209369	-0.327069	1.19091e-05	-0.509941	9.00279e-13	-0.0230312	0.764262	0.025091	0.743882	0.603049	2.06321e-18	0.431838	3.32262e-09	0.785921	2.48997e-37	0.0294075	0.70176
DSG2	green	-0.265379	0.000434268	0.265379	0.000434268	0.341814	4.45044e-06	-0.220993	0.00357659	-0.635271	7.98116e-21	-0.200912	0.00822412	-0.169673	0.0260694	0.375834	3.7628e-07	0.337646	5.9085e-06	0.728293	1.04128e-29	0.0669679	0.382744
E2F2	green	-0.068366	0.372866	0.068366	0.372866	0.228017	0.00262681	-0.21729	0.00419327	-0.579539	8.12644e-17	0.158789	0.0374773	0.370482	5.65694e-07	0.390681	1.16777e-07	0.577438	1.11256e-16	0.736091	1.27136e-30	0.131955	0.0844362
ECHS1	green	0.113325	0.138825	-0.113325	0.138825	-0.00485851	0.949564	-0.568353	4.21698e-16	-0.450032	5.87728e-10	0.0203654	0.790878	0.466592	1.1088e-10	0.498448	3.44759e-12	0.575691	1.44198e-16	0.709296	1.305e-27	-0.0140855	0.854491
EFCAB4A	green	0.0375796	0.624537	-0.0375796	0.624537	0.00433212	0.955022	-0.396021	7.55757e-08	-0.53308	5.14958e-14	0.214333	0.00475263	0.647102	8.77152e-22	0.487143	1.23112e-11	0.811025	1.96641e-41	0.742938	1.88491e-31	-0.207396	0.00633565
EFNB2	green	0.00821917	0.914782	-0.00821917	0.914782	-0.0275833	0.719459	-0.0748537	0.32911	-0.207121	0.00640699	-0.034376	0.654383	-0.01965	0.798064	0.432019	3.26733e-09	0.150727	0.0484228	0.447521	7.51051e-10	-0.067907	0.376092
EHD4	green	-0.0222853	0.771683	0.0222853	0.771683	0.0388444	0.612916	-0.195376	0.0102154	-0.534608	4.22987e-14	0.210058	0.00567959	0.473231	5.53836e-11	0.568059	4.39931e-16	0.700802	1.00003e-26	0.77581	7.86523e-36	0.0810259	0.290678
ELF3	green	-0.267415	0.000390606	0.267415	0.000390606	0.343184	4.05099e-06	-0.289762	0.00011548	-0.770513	4.47124e-35	0.0587273	0.444126	0.281565	0.000182741	0.371107	5.39613e-07	0.6877	2.0167e-25	0.843078	1.15737e-47	-0.122653	0.108956
ELL3	green	0.157011	0.0396922	-0.157011	0.0396922	-0.0780699	0.308694	-0.41488	1.52661e-08	-0.392053	1.045e-07	0.314007	2.73202e-05	0.361653	1.09106e-06	0.557648	1.92526e-15	0.513706	5.73456e-13	0.701748	7.99869e-27	-0.0633739	0.408854
ELOVL6	green	0.136031	0.0751908	-0.136031	0.0751908	-0.0415876	0.588043	-0.392251	1.0283e-07	-0.393977	8.93536e-08	0.0883463	0.249133	0.271251	0.000319194	0.637412	5.39073e-21	0.425891	5.72645e-09	0.735143	1.64828e-30	0.114127	0.136036
ERN2	green	0.2966	7.78969e-05	-0.2966	7.78969e-05	-0.277934	0.000222938	-0.62637	3.94981e-20	-0.348111	2.87794e-06	0.289477	0.000117362	0.761124	8.70099e-34	0.694307	4.52358e-26	0.704936	3.74488e-27	0.784463	4.14364e-37	0.0449418	0.558276
EVI1	green	-0.148014	0.0526576	0.148014	0.0526576	0.206245	0.00663955	-0.412397	1.8953e-08	-0.695194	3.6898e-26	0.0892551	0.244278	0.392735	9.8869e-08	0.462026	1.77194e-10	0.603072	2.05526e-18	0.852908	7.35963e-50	-0.020823	0.786292
EXPH5	green	-0.0150317	0.844835	0.0150317	0.844835	0.0746763	0.330261	-0.505418	1.5363e-12	-0.607281	1.03092e-18	-0.0224293	0.770249	0.299115	6.72276e-05	0.588731	2.00208e-17	0.655982	1.56687e-22	0.864249	1.33258e-52	-0.0945806	0.217152
F2RL1	green	-0.0214899	0.77962	0.0214899	0.77962	0.0886075	0.247731	-0.356088	1.63422e-06	-0.549163	6.17453e-15	0.0129491	0.866116	0.131954	0.0844393	0.664974	2.57874e-23	0.470815	7.14206e-11	0.879648	9.46597e-57	0.0402009	0.600559
FAM108C1	green	-0.0865014	0.259194	0.0865014	0.259194	0.17552	0.0212765	-0.417306	1.23376e-08	-0.650578	4.5006e-22	0.114159	0.135925	0.358958	1.32814e-06	0.534572	4.24942e-14	0.546695	8.61403e-15	0.887738	3.64787e-59	-0.000507732	0.994726
FAM3D	green	0.126312	0.0987179	-0.126312	0.0987179	-0.0786979	0.304807	-0.555951	2.43691e-15	-0.483641	1.80914e-11	0.200663	0.00830569	0.440381	1.492e-09	0.657966	1.05796e-22	0.625096	4.94499e-20	0.855979	1.40506e-50	0.0679579	0.375733
FAM83D	green	-0.142053	0.0630477	0.142053	0.0630477	0.110547	0.148834	0.442484	1.22088e-09	0.472247	6.14447e-11	-0.332991	8.069e-06	-0.561995	1.04604e-15	-0.569452	3.59671e-16	-0.611998	4.70011e-19	-0.72415	3.09067e-29	-0.0580534	0.449379
FAM83E	green	0.274694	0.000265618	-0.274694	0.000265618	-0.245559	0.00116688	-0.597289	5.21801e-18	-0.382478	2.24502e-07	0.26475	0.000448629	0.770468	4.53648e-35	0.74028	3.98311e-31	0.786391	2.111e-37	0.820268	4.22207e-43	-0.0994806	0.194155
FGFBP1	green	0.0138514	0.856883	-0.0138514	0.856883	0.109548	0.152562	-0.401694	4.71994e-08	-0.418178	1.14234e-08	-0.119913	0.117152	0.09734	0.203974	0.414709	1.54961e-08	0.355657	1.68568e-06	0.62172	8.92655e-20	0.120384	0.11571
FGFR3	green	0.406119	3.24916e-08	-0.406119	3.24916e-08	-0.327827	1.13352e-05	-0.622487	7.80956e-20	-0.22409	0.00312507	0.284312	0.000156934	0.711513	7.57689e-28	0.708545	1.56715e-27	0.652429	3.14317e-22	0.704752	3.91358e-27	-0.159405	0.0367346
FLJ13236	green	-0.130092	0.0889542	0.130092	0.0889542	0.196924	0.00961991	-0.426428	5.45406e-09	-0.666903	1.73698e-23	-0.0967357	0.206809	0.297366	7.44876e-05	0.483618	1.81376e-11	0.71252	5.90895e-28	0.843687	8.54813e-48	-0.0866559	0.258341
FLJ14213	green	0.106558	0.164143	-0.106558	0.164143	-0.0524556	0.494353	-0.362969	9.90538e-07	-0.47355	5.35483e-11	0.103648	0.176035	0.36415	9.07914e-07	0.731278	4.69711e-30	0.639212	3.86586e-21	0.859294	2.25062e-51	-0.0581614	0.448535
FLJ20699	green	0.243187	0.0013067	-0.243187	0.0013067	-0.193813	0.0108499	-0.631375	1.61735e-20	-0.438427	1.79537e-09	0.207371	0.00634215	0.683461	5.15391e-25	0.719615	9.94203e-29	0.808062	6.44434e-41	0.85674	9.26389e-51	-0.0423455	0.581254
FLJ40504	green	-0.218405	0.00399832	0.218405	0.00399832	0.33368	7.70789e-06	-0.299933	6.40638e-05	-0.767652	1.12121e-34	0.0669711	0.382721	0.327021	1.1946e-05	0.382469	2.24659e-07	0.694168	4.6693e-26	0.868792	9.02944e-54	-0.0220318	0.77421
FOXA1	green	-0.0168168	0.826684	0.0168168	0.826684	0.114814	0.133676	-0.619818	1.24101e-19	-0.468688	8.92006e-11	-0.0955932	0.212247	0.0506184	0.509615	0.422822	7.55325e-09	0.216822	0.00427772	0.676921	2.12525e-24	0.00799411	0.917107
FOXD2	green	0.222943	0.00328596	-0.222943	0.00328596	-0.160125	0.0358817	-0.416145	1.36647e-08	-0.323393	1.51022e-05	0.233842	0.00201939	0.531929	5.9677e-14	0.641432	2.55806e-21	0.652336	3.20016e-22	0.702103	7.355e-27	-0.0816348	0.287056
FUT3	green	-0.112742	0.140882	0.112742	0.140882	0.173582	0.0227727	-0.438697	1.75009e-09	-0.674061	3.90396e-24	0.0240018	0.754638	0.38055	2.61105e-07	0.515752	4.47826e-13	0.72341	3.74583e-29	0.889214	1.26338e-59	-0.174409	0.0221238
GCNT3	green	0.14931	0.0505971	-0.14931	0.0505971	-0.137538	0.0719865	-0.324497	1.40673e-05	-0.360086	1.22342e-06	0.219294	0.00384864	0.456754	3.01859e-10	0.693477	5.4701e-26	0.648463	6.76111e-22	0.780506	1.61912e-36	-0.0252439	0.742376
GNE	green	0.136258	0.0747006	-0.136258	0.0747006	-0.104133	0.174008	-0.316615	2.32178e-05	-0.262707	0.000498413	0.146778	0.054687	0.218198	0.00403388	0.473164	5.5777e-11	0.461355	1.89727e-10	0.527511	1.04595e-13	-0.0925615	0.227172
GPR120	green	0.0410629	0.592765	-0.0410629	0.592765	-0.0392734	0.608996	-0.34326	4.02991e-06	-0.388451	1.39728e-07	0.0756445	0.324011	0.244685	0.00121673	0.510715	8.20904e-13	0.555624	2.54965e-15	0.615523	2.59033e-19	-0.0757769	0.323163
GPX7	green	-0.0662278	0.388036	0.0662278	0.388036	-0.00204591	0.97875	0.572659	2.25386e-16	0.512327	6.76884e-13	0.0254471	0.740376	-0.412648	1.85435e-08	-0.527447	1.05443e-13	-0.620663	1.07219e-19	-0.734577	1.92368e-30	0.0209026	0.785495
GSDML	green	0.072671	0.343448	-0.072671	0.343448	-0.0756523	0.323961	-0.505695	1.48711e-12	-0.514593	5.15239e-13	0.209857	0.00572707	0.64343	1.75898e-21	0.590408	1.54327e-17	0.757429	2.69616e-33	0.800139	1.39471e-39	-0.00506233	0.947451
GSTK1	green	-0.00963405	0.900182	0.00963405	0.900182	0.00552395	0.942667	-0.388934	1.34422e-07	-0.447804	7.30634e-10	0.0998538	0.192479	0.314986	2.57052e-05	0.403517	4.04951e-08	0.591699	1.26154e-17	0.605105	1.47472e-18	-0.065706	0.391794
GUCY2C	green	-0.175202	0.0215157	0.175202	0.0215157	0.24167	0.00140394	-0.320614	1.80369e-05	-0.628951	2.49775e-20	-0.0529628	0.490181	0.111234	0.146308	0.429545	4.10375e-09	0.499123	3.19056e-12	0.762049	6.5352e-34	-0.0125022	0.870695
H19	green	-0.116633	0.12759	0.116633	0.12759	0.00370407	0.961537	0.514477	5.22541e-13	0.40478	3.64e-08	-0.165349	0.030184	-0.262329	0.000508166	-0.454919	3.62595e-10	-0.363113	9.80045e-07	-0.565684	6.18913e-16	-0.156201	0.040737
HES2	green	-0.0140661	0.854689	0.0140661	0.854689	0.0626022	0.414595	-0.370767	5.53655e-07	-0.480782	2.46932e-11	-0.0168277	0.826573	0.345692	3.40657e-06	0.443365	1.12201e-09	0.630107	2.03101e-20	0.676918	2.12646e-24	-0.322746	1.57425e-05
HIST1H2BD	green	0.0838711	0.274013	-0.0838711	0.274013	-0.0761502	0.320778	-0.245413	0.00117508	-0.283626	0.000163041	0.185127	0.015046	0.137878	0.0712799	0.519997	2.66597e-13	0.331102	9.14376e-06	0.566592	5.434e-16	-0.115182	0.132429
HK2	green	-0.0326642	0.670562	0.0326642	0.670562	0.0776844	0.311097	-0.426534	5.40202e-09	-0.574926	1.61478e-16	0.148812	0.0513808	0.229837	0.0024212	0.623815	6.19278e-20	0.519925	2.68987e-13	0.833068	1.41388e-45	-0.00309872	0.96782
HMGCR	green	-0.0524405	0.494477	0.0524405	0.494477	0.161148	0.0346992	-0.40251	4.40753e-08	-0.588465	2.08639e-17	-0.0681115	0.374653	0.193898	0.0108142	0.533723	4.74108e-14	0.559315	1.52514e-15	0.80866	5.07949e-41	0.0867735	0.257692
ID3	green	-0.0666156	0.385257	0.0666156	0.385257	0.0249255	0.745513	-0.0792358	0.301503	-0.205612	0.00681217	0.0073321	0.92395	0.0697046	0.363558	0.13136	0.0858582	0.29849	6.97431e-05	0.268965	0.000360138	0.195079	0.0103336
IFI44	green	-0.170518	0.0253245	0.170518	0.0253245	0.0224373	0.770169	0.484269	1.68916e-11	0.245628	0.00116303	0.111219	0.146365	-0.223815	0.00316292	-0.315484	2.49187e-05	-0.399181	5.82071e-08	-0.412364	1.90062e-08	-0.00722727	0.925034
IL6	green	-0.100766	0.188425	0.100766	0.188425	0.0197915	0.796642	0.648266	7.02235e-22	0.433029	2.97565e-09	-0.0769985	0.315401	-0.287973	0.000127802	-0.473364	5.46115e-11	-0.406946	3.02845e-08	-0.667638	1.49315e-23	-0.0174943	0.819817
ILDR1	green	-0.120329	0.115878	0.120329	0.115878	0.141237	0.0645913	-0.475403	4.39916e-11	-0.627555	3.20185e-20	-0.0521219	0.497106	0.118526	0.121482	0.570302	3.17923e-16	0.466751	1.09068e-10	0.844627	5.33955e-48	0.00690476	0.92837
IMPA2	green	0.25507	0.000733193	-0.25507	0.000733193	-0.114685	0.134117	-0.422797	7.57021e-09	-0.297225	7.51071e-05	0.0523022	0.495617	0.348996	2.70491e-06	0.570301	3.17968e-16	0.612223	4.52508e-19	0.658132	1.02348e-22	-0.0133009	0.862514
IRS1	green	-0.135907	0.075458	0.135907	0.075458	0.0293259	0.702548	0.529142	8.51047e-14	0.375909	3.74117e-07	-0.281589	0.000182494	-0.478936	3.01384e-11	-0.337364	6.02216e-06	-0.457803	2.71708e-10	-0.524169	1.59022e-13	0.11847	0.121659
KCNJ2	green	-0.0506226	0.50958	0.0506226	0.50958	0.0415681	0.588219	-0.375518	3.8552e-07	-0.427342	5.01913e-09	-0.0605309	0.430234	0.204333	0.00717324	0.413603	1.70664e-08	0.414908	1.52288e-08	0.582798	4.97069e-17	-0.148756	0.0514698
KCNK1	green	-0.187086	0.0139925	0.187086	0.0139925	0.22114	0.00355393	-0.229791	0.00242623	-0.586229	2.94441e-17	-0.0637452	0.406109	0.00522456	0.945769	0.4701	7.69755e-11	0.352527	2.10793e-06	0.719152	1.11865e-28	0.110563	0.148773
KIAA1522	green	-0.101696	0.184361	0.101696	0.184361	0.158044	0.0383915	-0.544462	1.16129e-14	-0.677207	1.99926e-24	-0.0741845	0.333464	0.261668	0.000525652	0.541128	1.80686e-14	0.714965	3.21693e-28	0.870274	3.6725e-54	-0.149062	0.0509867
KLF5	green	-0.0786354	0.305192	0.0786354	0.305192	0.133985	0.0797243	-0.336571	6.35214e-06	-0.462881	1.62382e-10	-0.0054206	0.943738	0.003635	0.962254	0.448356	6.92394e-10	0.132106	0.0840771	0.659617	7.61181e-23	0.0593744	0.439112
KRT19	green	0.0679139	0.376044	-0.0679139	0.376044	0.0242328	0.752352	-0.356481	1.58869e-06	-0.520902	2.3849e-13	0.232708	0.00212651	0.392313	1.02315e-07	0.650154	4.88405e-22	0.679152	1.31625e-24	0.890048	6.89474e-60	-0.0519647	0.498406
KRT8	green	0.0251441	0.743358	-0.0251441	0.743358	0.0531091	0.488982	-0.415154	1.49045e-08	-0.612885	4.04864e-19	0.173048	0.0232007	0.51967	2.77554e-13	0.625711	4.43748e-20	0.857108	7.56658e-51	0.924008	6.96211e-73	-0.114397	0.135104
LGALS4	green	0.129324	0.0908729	-0.129324	0.0908729	-0.0325937	0.671231	-0.4424	1.23066e-09	-0.486205	1.36544e-11	0.272395	0.00030037	0.425869	5.73826e-09	0.680019	1.09119e-24	0.639588	3.60545e-21	0.898618	1.01325e-62	-0.0224311	0.770231
LOC146439	green	0.180763	0.0176452	-0.180763	0.0176452	-0.138322	0.0703638	-0.484863	1.58263e-11	-0.428083	4.69139e-09	0.260469	0.000558776	0.72934	7.88476e-30	0.627603	3.17508e-20	0.718747	1.23997e-28	0.759115	1.61359e-33	-0.0666448	0.385049
LOC284422	green	-0.113358	0.138711	0.113358	0.138711	0.144145	0.0592245	-0.254627	0.000749527	-0.506378	1.37248e-12	0.00104275	0.989168	0.275838	0.00024975	0.33743	5.99529e-06	0.637248	5.55503e-21	0.613563	3.61077e-19	-0.1802	0.0180077
LOC286208	green	0.234569	0.00195327	-0.234569	0.00195327	-0.155077	0.0422253	-0.607652	9.6957e-19	-0.411375	2.07062e-08	0.215233	0.00457565	0.602439	2.27801e-18	0.691414	8.74607e-26	0.584299	3.9557e-17	0.818486	9.00731e-43	-0.0606818	0.429084
LOC389634	green	0.107296	0.161228	-0.107296	0.161228	-0.0607492	0.428571	-0.450956	5.36731e-10	-0.375704	3.80043e-07	0.0429603	0.575773	0.594164	8.56514e-18	0.406037	3.27206e-08	0.630363	1.93992e-20	0.561643	1.09937e-15	-0.197942	0.00924504
LOC643357	green	-0.126387	0.0985156	0.126387	0.0985156	0.12045	0.11551	0.244903	0.00120413	0.341591	4.51906e-06	-0.15182	0.0467986	-0.554773	2.86802e-15	-0.565087	6.74106e-16	-0.527869	9.99775e-14	-0.638717	4.23663e-21	-0.144465	0.058657
LOC643431	green	0.0493891	0.519963	-0.0493891	0.519963	0.0300211	0.695841	-0.330514	9.5051e-06	-0.445825	8.85326e-10	0.0397223	0.604906	0.183496	0.0159757	0.552194	4.08742e-15	0.629869	2.11966e-20	0.701382	8.72121e-27	-0.144236	0.0590622
LOC644151	green	-0.084236	0.271924	0.084236	0.271924	0.0702927	0.359514	-0.350899	2.36569e-06	-0.521236	2.28855e-13	-0.0380701	0.620019	0.495619	4.76169e-12	0.433733	2.78712e-09	0.661024	5.74086e-23	0.699897	1.23705e-26	-0.0866957	0.258121
LOC644695	green	-0.0158625	0.836376	0.0158625	0.836376	0.0794223	0.300363	-0.351015	2.34638e-06	-0.564932	6.89172e-16	0.289721	0.000115749	0.630726	1.81758e-20	0.41117	2.10776e-08	0.696602	2.6659e-26	0.708817	1.4667e-27	0.0131471	0.864088
LOC644743	green	0.0809277	0.291265	-0.0809277	0.291265	0.0185007	0.809644	-0.405911	3.30724e-08	-0.535665	3.68986e-14	0.130554	0.087818	0.379797	2.76905e-07	0.645849	1.11338e-21	0.791721	3.15446e-38	0.881675	2.44245e-57	-0.152584	0.0456898
LOC644844	green	0.130982	0.0867722	-0.130982	0.0867722	-0.0772451	0.313849	-0.339984	5.04276e-06	-0.409424	2.44977e-08	0.263678	0.000474153	0.475864	4.18845e-11	0.611433	5.16697e-19	0.762461	5.75045e-34	0.786419	2.09102e-37	-0.120261	0.116085
LOC647954	green	0.0487336	0.525525	-0.0487336	0.525525	0.0240307	0.754351	-0.4087	2.60678e-08	-0.551043	4.78338e-15	0.116161	0.12915	0.463286	1.55803e-10	0.585548	3.26877e-17	0.882156	1.76453e-57	0.83617	3.30135e-46	-0.171337	0.024619
LOC649970	green	0.208936	0.00594838	-0.208936	0.00594838	-0.0923963	0.228006	-0.506249	1.39344e-12	-0.437216	2.01236e-09	0.217273	0.00419635	0.530067	7.56773e-14	0.683411	5.21067e-25	0.641438	2.5554e-21	0.871121	2.18432e-54	0.0934305	0.22282
LOC728014	green	-0.0995932	0.193648	0.0995932	0.193648	0.144737	0.0581775	-0.447311	7.66543e-10	-0.655226	1.81828e-22	0.196675	0.00971328	0.591416	1.31874e-17	0.384528	1.90976e-07	0.746044	7.77063e-32	0.768707	8.00188e-35	-0.0845274	0.270263
LOC728473	green	0.106453	0.164563	-0.106453	0.164563	-0.0620155	0.418991	-0.474396	4.89588e-11	-0.359638	1.26401e-06	-0.0136236	0.859212	0.280342	0.000195463	0.51474	5.06161e-13	0.378185	3.13849e-07	0.633385	1.1249e-20	-0.159479	0.0366454
LOC728811	green	-0.0441777	0.564993	0.0441777	0.564993	0.0399686	0.602667	-0.582213	5.43097e-17	-0.422976	7.44963e-09	-0.0891659	0.244752	0.139766	0.0674543	0.376266	3.63969e-07	0.359759	1.25292e-06	0.567091	5.05798e-16	-0.0549685	0.473874
LOC729966	green	0.0876265	0.253025	-0.0876265	0.253025	-0.0179197	0.815513	-0.411517	2.04532e-08	-0.449949	5.92525e-10	-0.0314255	0.682366	0.324451	1.41087e-05	0.59868	4.17734e-18	0.685149	3.55363e-25	0.752702	1.1129e-32	0.068877	0.369296
LPAR5	green	0.0925882	0.227038	-0.0925882	0.227038	-0.0269513	0.725626	-0.40918	2.50165e-08	-0.493198	6.26235e-12	0.27205	0.00030594	0.303798	5.0913e-05	0.654097	2.26957e-22	0.525116	1.41285e-13	0.836458	2.87967e-46	0.268063	0.000377595
LRP3	green	-0.000476522	0.99505	0.000476522	0.99505	0.0366677	0.632973	0.27877	0.000213021	0.335936	6.62921e-06	-0.102209	0.182145	-0.181314	0.017297	-0.359347	1.29105e-06	-0.513851	5.63549e-13	-0.469695	8.03093e-11	0.21561	0.00450339
LRRC26	green	0.0394867	0.607051	-0.0394867	0.607051	0.0328562	0.668739	-0.550339	5.26421e-15	-0.427515	4.94059e-09	0.000624534	0.993513	0.217682	0.00412383	0.448276	6.97826e-10	0.362828	1.00085e-06	0.666992	1.70544e-23	-0.0420011	0.584335
LXN	green	0.0294938	0.700926	-0.0294938	0.700926	-0.0632711	0.409617	-0.198979	0.00887655	-0.330524	9.49892e-06	0.0856646	0.263848	0.0396642	0.605434	0.568435	4.16702e-16	0.279125	0.000208931	0.624709	5.29357e-20	0.134074	0.0795217
MAF1	green	-0.0190771	0.803831	0.0190771	0.803831	-0.0100232	0.896173	0.0738599	0.33559	0.172897	0.0233232	-0.170411	0.0254172	0.103534	0.176512	-0.318312	2.0868e-05	0.130517	0.0879085	-0.375622	3.82441e-07	-0.40604	3.2711e-08
MAPK13	green	-0.364447	8.88152e-07	0.364447	8.88152e-07	0.457277	2.8645e-10	-0.240361	0.00149316	-0.818069	1.07382e-42	-0.0242274	0.752406	0.13468	0.0781606	0.320991	1.76098e-05	0.577371	1.12365e-16	0.822392	1.69315e-43	-0.0897295	0.24177
MARVELD3	green	0.0949948	0.215136	-0.0949948	0.215136	-0.0414886	0.588933	-0.584801	3.66433e-17	-0.525628	1.32511e-13	-0.0056217	0.941654	0.369414	6.13136e-07	0.732423	3.45037e-30	0.631349	1.62517e-20	0.916394	1.67763e-69	-0.0553362	0.470916
METTL7B	green	-0.0915724	0.232198	0.0915724	0.232198	0.191488	0.0118573	-0.381244	2.47312e-07	-0.604055	1.75098e-18	-0.13131	0.0859783	0.274005	0.000275611	0.47979	2.74884e-11	0.662262	4.47318e-23	0.78894	8.56244e-38	-0.00839299	0.912987
MGC26718	green	0.0295625	0.700263	-0.0295625	0.700263	-0.0771132	0.314679	-0.312869	2.93171e-05	-0.300997	6.01549e-05	0.214731	0.0046737	0.292521	9.86332e-05	0.414145	1.62787e-08	0.338357	5.63138e-06	0.502571	2.14198e-12	0.209649	0.00577645
MGC61598	green	-0.143145	0.0610278	0.143145	0.0610278	0.259584	0.000584445	-0.300721	6.11478e-05	-0.628223	2.84356e-20	0.0163335	0.831589	0.133002	0.0819787	0.42148	8.51783e-09	0.537028	3.09156e-14	0.767502	1.17635e-34	-0.00346697	0.963998
MLPH	green	-0.0813865	0.28853	0.0813865	0.28853	0.0779241	0.309601	-0.533868	4.65325e-14	-0.587823	2.30377e-17	-0.0181168	0.813521	0.401855	4.65646e-08	0.457737	2.73518e-10	0.631423	1.60358e-20	0.770348	4.71681e-35	-0.079466	0.300096
MPZL2	green	-0.190253	0.0124256	0.190253	0.0124256	0.253648	0.000786854	-0.262812	0.000495751	-0.595449	6.99078e-18	-0.0922929	0.228529	-0.0638863	0.405069	0.440669	1.45159e-09	0.309712	3.55982e-05	0.724692	2.68357e-29	0.023958	0.755071
MUC13	green	-0.121088	0.113579	0.121088	0.113579	0.156092	0.0408794	-0.382243	2.28679e-07	-0.691277	9.02152e-26	0.162551	0.0331314	0.346543	3.21079e-06	0.569406	3.62076e-16	0.660385	6.52629e-23	0.906504	1.46492e-65	-0.077346	0.313215
MUC2	green	0.0784183	0.306533	-0.0784183	0.306533	-0.0881676	0.250096	-0.36424	9.01841e-07	-0.37534	3.90828e-07	0.05445	0.478061	0.388457	1.39658e-07	0.571987	2.48671e-16	0.618757	1.48996e-19	0.698084	1.88976e-26	-0.0414492	0.589287
MUC20	green	-0.115586	0.131068	0.115586	0.131068	0.130324	0.0883819	-0.398209	6.30902e-08	-0.640367	3.11989e-21	0.076736	0.317058	0.293476	9.33611e-05	0.540654	1.92333e-14	0.674063	3.90292e-24	0.827864	1.51828e-44	-0.162949	0.0326988
MYO1D	green	-0.0221791	0.772742	0.0221791	0.772742	0.106651	0.163773	-0.439136	1.67891e-09	-0.594011	8.77531e-18	-0.00249741	0.974062	0.259573	0.000584793	0.618351	1.59765e-19	0.636359	6.54081e-21	0.889189	1.28661e-59	-0.151462	0.0473252
MYO5C	green	-0.294289	8.90835e-05	0.294289	8.90835e-05	0.389537	1.28062e-07	-0.343215	4.04246e-06	-0.735439	1.52015e-30	-0.108414	0.156881	-0.0203003	0.791532	0.361606	1.09478e-06	0.349939	2.53133e-06	0.799064	2.09349e-39	0.0642962	0.402056
NADSYN1	green	0.171573	0.0244195	-0.171573	0.0244195	-0.154505	0.0430008	-0.467988	9.59383e-11	-0.431861	3.31551e-09	0.322098	1.6409e-05	0.696627	2.65058e-26	0.625046	4.98912e-20	0.666072	2.06017e-23	0.768101	9.71515e-35	-0.0544283	0.478237
NANS	green	0.0769219	0.315884	-0.0769219	0.315884	0.040677	0.596248	-0.442427	1.22756e-09	-0.513934	5.57907e-13	0.19219	0.0115446	0.276002	0.000247546	0.572115	2.44077e-16	0.552507	3.91607e-15	0.784363	4.29059e-37	0.0810681	0.290426
NAPRT1	green	0.0404883	0.597955	-0.0404883	0.597955	0.044068	0.565961	-0.235359	0.00188377	-0.449039	6.47712e-10	0.300181	6.31322e-05	0.46274	1.64746e-10	0.445738	8.92777e-10	0.544822	1.10687e-14	0.646664	9.53584e-22	0.0261544	0.733429
NLRP2	green	0.0818307	0.285897	-0.0818307	0.285897	0.00676736	0.929792	-0.152383	0.045979	-0.195374	0.0102164	0.0635074	0.407866	0.182804	0.016385	0.258084	0.000630489	0.169001	0.0266757	0.314169	2.70467e-05	0.297447	7.4135e-05
NOSTRIN	green	0.0248936	0.745827	-0.0248936	0.745827	0.0167907	0.826948	-0.44566	8.99524e-10	-0.551171	4.70041e-15	0.0654322	0.393775	0.444007	1.05494e-09	0.586563	2.79731e-17	0.690282	1.12989e-25	0.82603	3.43821e-44	0.0745485	0.331091
NPAL1	green	0.348147	2.87073e-06	-0.348147	2.87073e-06	-0.324077	1.4453e-05	-0.670496	8.2537e-24	-0.278827	0.000212355	0.149007	0.0510731	0.680086	1.07544e-24	0.756307	3.78596e-33	0.616308	2.26646e-19	0.74894	3.36195e-32	-0.0916925	0.231584
OTC	green	0.0113918	0.882093	-0.0113918	0.882093	0.0299581	0.696448	-0.161587	0.0342023	-0.189329	0.0128659	-0.124346	0.104119	0.113584	0.137918	0.232593	0.00213763	0.29288	9.66215e-05	0.348319	2.83646e-06	-0.0947648	0.216254
PACSIN3	green	-0.0236988	0.757638	0.0236988	0.757638	-0.0392017	0.60965	0.254715	0.000746256	0.479684	2.78035e-11	-0.293382	9.38693e-05	-0.169622	0.0261152	-0.521693	2.16273e-13	-0.343743	3.89803e-06	-0.657491	1.16249e-22	-0.121241	0.113122
PAQR8	green	0.157953	0.0385055	-0.157953	0.0385055	-0.175527	0.0212709	-0.606172	1.23779e-18	-0.305499	4.59704e-05	-0.0140016	0.855348	0.190618	0.012255	0.640673	2.94732e-21	0.291018	0.000107506	0.661878	4.83329e-23	0.169215	0.026481
PDLIM1	green	-0.0889829	0.245726	0.0889829	0.245726	0.155882	0.0411551	-0.259707	0.000580813	-0.603192	2.01567e-18	0.149563	0.0502032	0.328258	1.10206e-05	0.459307	2.3349e-10	0.710781	9.07158e-28	0.761264	8.33362e-34	-0.0929608	0.225165
PERLD1	green	0.267476	0.000389356	-0.267476	0.000389356	-0.227304	0.00271151	-0.605811	1.31334e-18	-0.348942	2.71509e-06	0.127488	0.0955918	0.643588	1.70732e-21	0.660138	6.85782e-23	0.762763	5.23461e-34	0.72727	1.36494e-29	-0.113316	0.138857
PKP2	green	-0.291727	0.000103232	0.291727	0.000103232	0.414728	1.54708e-08	-0.277067	0.000233689	-0.711512	7.57981e-28	-0.09942	0.194428	-0.14095	0.0651414	0.349848	2.54759e-06	0.331683	8.79975e-06	0.766078	1.84877e-34	0.0893041	0.244019
PLA2G4F	green	0.00551068	0.942805	-0.00551068	0.942805	0.0172159	0.822637	-0.481538	2.27499e-11	-0.524341	1.55653e-13	-0.0365698	0.633881	0.450254	5.75087e-10	0.526871	1.13371e-13	0.603657	1.8687e-18	0.745683	8.61945e-32	0.12698	0.0969339
PLEKHA6	green	0.260093	0.000569572	-0.260093	0.000569572	-0.224615	0.00305385	-0.586301	2.91209e-17	-0.344571	3.68163e-06	0.160807	0.0350902	0.501482	2.43033e-12	0.693662	5.24301e-26	0.575951	1.38759e-16	0.762798	5.17786e-34	0.0222054	0.772479
PLEKHG6	green	0.115362	0.131821	-0.115362	0.131821	-0.0448192	0.559351	-0.469489	8.20547e-11	-0.49617	4.47252e-12	0.0455424	0.553024	0.533514	4.87029e-14	0.634587	9.0423e-21	0.782524	8.10996e-37	0.818588	8.62668e-43	-0.0401021	0.601455
PLEKHH1	green	0.178946	0.0188374	-0.178946	0.0188374	-0.122541	0.109282	-0.566477	5.52447e-16	-0.44485	9.72681e-10	0.028404	0.711477	0.526955	1.12182e-13	0.71487	3.29464e-28	0.681841	7.34543e-25	0.84471	5.12136e-48	0.00294272	0.969439
PLLP	green	0.0401127	0.601359	-0.0401127	0.601359	-0.0687002	0.370529	-0.220076	0.00372118	-0.355735	1.67616e-06	0.100549	0.189386	0.279014	0.000210205	0.509509	9.47687e-13	0.544092	1.22003e-14	0.612097	4.62264e-19	0.146846	0.0545739
PLS1	green	-0.100913	0.187781	0.100913	0.187781	0.18508	0.015072	-0.343097	4.07538e-06	-0.580303	7.24504e-17	-0.0258488	0.736427	0.00227905	0.976329	0.572459	2.3208e-16	0.377815	3.22972e-07	0.824858	5.76935e-44	0.00188452	0.980426
PON3	green	0.132525	0.0830907	-0.132525	0.0830907	-0.134191	0.0792573	-0.613618	3.5776e-19	-0.32501	1.36093e-05	0.141626	0.0638515	0.378683	3.01943e-07	0.452258	4.72099e-10	0.340621	4.82859e-06	0.580384	7.15719e-17	0.22385	0.00315808
PPFIBP2	green	-0.100087	0.191437	0.100087	0.191437	0.143035	0.0612276	-0.437527	1.95437e-09	-0.656498	1.41516e-22	0.166116	0.0294167	0.354513	1.8296e-06	0.529575	8.05586e-14	0.500295	2.78781e-12	0.861948	5.02017e-52	0.0460745	0.54839
PPP1R14D	green	0.161658	0.0341222	-0.161658	0.0341222	-0.113425	0.138477	-0.499899	2.91819e-12	-0.453831	4.04051e-10	0.166389	0.0291468	0.452142	4.77555e-10	0.698636	1.66156e-26	0.685486	3.29812e-25	0.806839	1.04547e-40	0.0379642	0.620993
PRRG2	green	0.0530132	0.489768	-0.0530132	0.489768	0.00956525	0.900892	-0.548733	6.54459e-15	-0.584179	4.02876e-17	0.145677	0.0565482	0.449888	5.96062e-10	0.668462	1.25937e-23	0.61283	4.08586e-19	0.912002	1.07706e-67	0.0335733	0.661951
PRSS3	green	-0.180978	0.0175086	0.180978	0.0175086	0.289496	0.000117235	-0.304099	5.00038e-05	-0.752169	1.30335e-32	0.0676366	0.378	0.269913	0.000342598	0.480493	2.54781e-11	0.722251	5.0552e-29	0.88181	2.22958e-57	-0.0974209	0.203596
PRSS8	green	0.0472549	0.53818	-0.0472549	0.53818	0.0169657	0.825173	-0.365585	8.16328e-07	-0.533967	4.59432e-14	0.29979	6.46047e-05	0.451273	5.20269e-10	0.63731	5.49205e-21	0.574127	1.81664e-16	0.865997	4.78452e-53	0.0531612	0.488555
PSD4	green	0.101516	0.185143	-0.101516	0.185143	-0.0527112	0.492248	-0.489518	9.45958e-12	-0.52796	9.88291e-14	0.439827	1.57247e-09	0.643601	1.70319e-21	0.544364	1.1766e-14	0.679747	1.15752e-24	0.755286	5.14794e-33	0.000564428	0.994137
PTK6	green	0.020573	0.788797	-0.020573	0.788797	0.0293488	0.702327	-0.525303	1.38025e-13	-0.591188	1.36649e-17	0.0756811	0.323777	0.564423	7.41081e-16	0.598478	4.3147e-18	0.774504	1.21252e-35	0.860411	1.2014e-51	-0.241585	0.00140961
RAB17	green	-0.215432	0.00453728	0.215432	0.00453728	0.278003	0.000222112	-0.421957	8.16204e-09	-0.718044	1.48241e-28	0.0301112	0.694974	0.227888	0.00264188	0.433232	2.92001e-09	0.428989	4.31826e-09	0.836718	2.54545e-46	0.0640065	0.404184
RAB40B	green	0.0951183	0.214537	-0.0951183	0.214537	-0.0580533	0.449381	-0.315047	2.56079e-05	-0.0674368	0.379413	-0.202942	0.00758523	-0.0215633	0.778886	0.271331	0.000317846	-0.0950263	0.214983	0.270873	0.000325646	-0.0166125	0.828756
RAP1GAP	green	0.0569675	0.45792	-0.0569675	0.45792	-0.0291896	0.703865	-0.446812	8.04568e-10	-0.393192	9.52613e-08	0.0467322	0.54269	0.321504	1.7043e-05	0.476927	3.73887e-11	0.418278	1.13224e-08	0.666005	2.08874e-23	0.0219344	0.775181
RAPGEFL1	green	0.286127	0.00014179	-0.286127	0.00014179	-0.20244	0.0077389	-0.473113	5.60779e-11	-0.378143	3.1487e-07	0.270775	0.000327353	0.676705	2.2256e-24	0.747002	5.89758e-32	0.788527	9.92032e-38	0.838682	9.94151e-47	-0.125466	0.101014
RARRES1	green	0.0291144	0.704593	-0.0291144	0.704593	-0.0362761	0.636611	-0.236401	0.00179547	-0.289083	0.000120021	-0.0143123	0.852174	0.145581	0.0567125	0.415784	1.41047e-08	0.4168	1.28999e-08	0.487312	1.20843e-11	-0.128568	0.0927949
RASEF	green	-0.0425598	0.579341	0.0425598	0.579341	0.105584	0.168056	-0.350672	2.40383e-06	-0.441806	1.30265e-09	0.00674702	0.930002	0.397175	6.87219e-08	0.308932	3.73356e-05	0.537639	2.855e-14	0.554568	2.95016e-15	-0.388823	1.35615e-07
RASSF7	green	-0.0327591	0.669661	0.0327591	0.669661	0.0901076	0.239784	-0.419425	1.02282e-08	-0.645913	1.09988e-21	0.266302	0.000413942	0.597606	4.96062e-18	0.533142	5.10833e-14	0.807504	8.03712e-41	0.880194	6.58482e-57	-0.111844	0.144093
RBP1	green	-0.225796	0.00289893	0.225796	0.00289893	0.156114	0.0408509	0.474629	4.77633e-11	0.232198	0.00217633	-0.124083	0.104859	-0.353491	1.96815e-06	-0.454029	3.96175e-10	-0.466492	1.1203e-10	-0.498734	3.33657e-12	-0.0850518	0.267291
RHPN2	green	-0.192707	0.0113192	0.192707	0.0113192	0.267497	0.000388929	-0.360799	1.16143e-06	-0.69944	1.37691e-26	0.0738708	0.335518	0.244181	0.00124635	0.460482	2.07299e-10	0.478198	3.26288e-11	0.84531	3.78676e-48	0.0666386	0.385093
RNF186	green	-0.0894506	0.243243	0.0894506	0.243243	0.0722857	0.34602	-0.395555	7.85255e-08	-0.457511	2.79783e-10	-0.0186658	0.807978	0.172695	0.0234876	0.378293	3.11223e-07	0.468705	8.90445e-11	0.596899	5.55241e-18	0.0494755	0.519233
RRBP1	green	0.107147	0.16181	-0.107147	0.16181	-0.0822624	0.283355	-0.353139	2.01808e-06	-0.472343	6.08289e-11	0.28458	0.000154606	0.652154	3.31545e-22	0.582584	5.13423e-17	0.808073	6.41653e-41	0.743718	1.51085e-31	-0.220029	0.0037287
S100A10	green	0.0447452	0.560001	-0.0447452	0.560001	0.00607043	0.937006	-0.261881	0.000519954	-0.459127	2.37772e-10	0.157895	0.0385775	0.378762	3.00097e-07	0.614195	3.24483e-19	0.628241	2.83451e-20	0.791915	2.93999e-38	0.0169846	0.824981
S100A14	green	0.15792	0.0385457	-0.15792	0.0385457	-0.0502722	0.512519	-0.52591	1.27907e-13	-0.48442	1.66143e-11	0.0974347	0.203532	0.52498	1.4372e-13	0.621882	8.67751e-20	0.768017	9.97921e-35	0.809451	3.70295e-41	-0.0912566	0.233819
SATB2	green	-0.0812091	0.289586	0.0812091	0.289586	0.197829	0.00928592	-0.353541	1.96119e-06	-0.556987	2.11055e-15	0.026826	0.726851	0.0550934	0.472868	0.490778	8.21847e-12	0.330351	9.60762e-06	0.751853	1.43099e-32	0.0897863	0.241471
SCGB2A1	green	0.283905	0.000160527	-0.283905	0.000160527	-0.284157	0.000158298	-0.492372	6.8732e-12	-0.181926	0.0169173	0.170962	0.02494	0.248026	0.00103616	0.691106	9.37886e-26	0.296424	7.86993e-05	0.630322	1.95451e-20	0.149387	0.0504775
SCNN1A	green	-0.018162	0.813064	0.018162	0.813064	0.0935683	0.222136	-0.466207	1.15383e-10	-0.623564	6.47105e-20	0.146094	0.0558368	0.37382	4.39067e-07	0.613588	3.59595e-19	0.588067	2.2186e-17	0.923765	9.04243e-73	0.0399915	0.602459
SDSL	green	0.173234	0.0230514	-0.173234	0.0230514	-0.116088	0.129391	-0.559334	1.52113e-15	-0.487069	1.24126e-11	0.186497	0.0143023	0.640216	3.20885e-21	0.656862	1.31674e-22	0.731761	4.1245e-30	0.83405	8.94876e-46	0.015749	0.837531
SERINC2	green	0.0242136	0.752542	-0.0242136	0.752542	0.0352051	0.646603	-0.546639	8.67889e-15	-0.597675	4.90614e-18	0.0246493	0.748238	0.452228	4.73528e-10	0.613138	3.87959e-19	0.8357	4.12442e-46	0.873874	3.93701e-55	-0.229695	0.00243674
SFN	green	0.14857	0.051765	-0.14857	0.051765	-0.0752667	0.326441	-0.333937	7.57708e-06	-0.416038	1.37932e-08	0.247102	0.00108346	0.670418	8.38915e-24	0.54194	1.62321e-14	0.771228	3.54592e-35	0.711636	7.35157e-28	-0.0142646	0.852661
SHRM	green	0.0904623	0.237932	-0.0904623	0.237932	-0.0653017	0.39472	-0.484126	1.71577e-11	-0.41691	1.27756e-08	-0.088404	0.248823	0.245194	0.00118746	0.656641	1.37579e-22	0.499611	3.01653e-12	0.75698	3.08945e-33	0.00197549	0.979481
SLC28A2	green	0.0445946	0.561324	-0.0445946	0.561324	-0.0890594	0.245318	-0.228035	0.00262471	-0.257494	0.000649463	0.180596	0.0177517	0.182954	0.0162955	0.392834	9.80782e-08	0.345937	3.34906e-06	0.469162	8.49038e-11	0.262921	0.000492975
SLC35A1	green	0.0969614	0.205747	-0.0969614	0.205747	-0.111668	0.144731	-0.461333	1.90148e-10	-0.168238	0.0273788	-0.137281	0.0725254	-0.109986	0.150918	0.440532	1.47069e-09	-0.0193603	0.800979	0.456261	3.17137e-10	0.173217	0.0230649
SLC35D2	green	0.0910974	0.23464	-0.0910974	0.23464	-0.0141788	0.853537	-0.493835	5.82822e-12	-0.522007	2.08051e-13	0.000645491	0.993295	0.420814	9.03969e-09	0.642676	2.02654e-21	0.760774	9.69454e-34	0.828424	1.18023e-44	-0.147695	0.0531754
SLC37A1	green	-0.110491	0.14904	0.110491	0.14904	0.113505	0.138196	-0.459067	2.39222e-10	-0.640925	2.81199e-21	0.0852694	0.266065	0.362602	1.01765e-06	0.493165	6.28606e-12	0.69748	2.17474e-26	0.811314	1.74934e-41	-0.0631755	0.410326
SLC3A1	green	-0.10145	0.18543	0.10145	0.18543	0.0951252	0.214504	-0.273387	0.000284887	-0.319545	1.93031e-05	-0.249469	0.000966057	-0.0888353	0.246513	0.328546	1.08157e-05	0.21624	0.00438481	0.455631	3.37768e-10	-0.0616587	0.421677
SLC44A1	green	0.0244083	0.750618	-0.0244083	0.750618	0.050326	0.512067	-0.320635	1.80132e-05	-0.381287	2.46474e-07	-0.0772025	0.314117	-0.109223	0.153788	0.577396	1.1194e-16	0.245244	0.00118462	0.678115	1.64553e-24	0.0374735	0.625516
SLC45A3	green	0.139826	0.0673363	-0.139826	0.0673363	-0.0532871	0.487524	-0.25025	0.000929957	-0.373395	4.53524e-07	0.279462	0.000205118	0.545755	9.7708e-15	0.489351	9.63725e-12	0.748528	3.79075e-32	0.630838	1.78157e-20	-0.187851	0.0135989
SLC9A3R1	green	0.0557778	0.467378	-0.0557778	0.467378	0.0235409	0.759203	-0.319525	1.93282e-05	-0.548267	6.97e-15	0.259647	0.000582587	0.521278	2.27662e-13	0.61151	5.10102e-19	0.813568	6.98142e-42	0.826097	3.33813e-44	-0.10997	0.15098
SORL1	green	-0.00705639	0.926801	0.00705639	0.926801	-0.00688078	0.928618	-0.279807	0.000201282	-0.408581	2.63355e-08	0.124851	0.102709	0.189301	0.0128795	0.513561	5.83593e-13	0.405516	3.42e-08	0.622546	7.73077e-20	-0.174767	0.0218472
SPHK2	green	0.0491089	0.522337	-0.0491089	0.522337	0.0480857	0.531051	-0.521956	2.09349e-13	-0.413098	1.78325e-08	-0.00462334	0.952002	0.240105	0.00151118	0.431116	3.55142e-09	0.28792	0.00012818	0.621325	9.55914e-20	0.132881	0.0822591
SPINT1	green	0.0279064	0.716312	-0.0279064	0.716312	0.0329594	0.667761	-0.50946	9.53272e-13	-0.604798	1.55069e-18	0.0464543	0.545095	0.380064	2.71195e-07	0.682818	5.93331e-25	0.742236	2.29881e-31	0.906514	1.45256e-65	-0.118269	0.122297
SPINT2	green	-0.221457	0.00350547	0.221457	0.00350547	0.308557	3.81977e-05	-0.410944	2.14931e-08	-0.77075	4.14089e-35	0.0361343	0.63793	0.227219	0.00272175	0.458966	2.41669e-10	0.605356	1.41521e-18	0.899768	4.04194e-63	-0.0326064	0.671111
ST14	green	-0.290946	0.000107946	0.290946	0.000107946	0.374279	4.23916e-07	-0.317074	2.25576e-05	-0.803164	4.38272e-40	-0.0270999	0.724175	0.173208	0.0230723	0.424086	6.74159e-09	0.625859	4.32337e-20	0.881028	3.77474e-57	-0.0570197	0.457507
ST6GALNAC1	green	0.137546	0.0719702	-0.137546	0.0719702	-0.0941237	0.219392	-0.533804	4.69177e-14	-0.40276	4.31598e-08	0.0839745	0.27342	0.228557	0.00256416	0.670671	7.95728e-24	0.430387	3.79806e-09	0.804297	2.82704e-40	0.147694	0.0531774
STARD10	green	0.0546338	0.476575	-0.0546338	0.476575	0.0503096	0.512205	-0.369864	5.92689e-07	-0.510884	8.04541e-13	0.159397	0.0367437	0.398803	6.00597e-08	0.484941	1.56914e-11	0.734102	2.18957e-30	0.731737	4.15107e-30	-0.268197	0.000374946
STX19	green	-0.0206243	0.788282	0.0206243	0.788282	0.0351774	0.646862	-0.46547	1.24496e-10	-0.526598	1.17321e-13	0.0592428	0.440129	0.210504	0.00557601	0.62084	1.03992e-19	0.355924	1.65364e-06	0.818696	8.24208e-43	0.0126544	0.869135
SULT1B1	green	0.126426	0.0984092	-0.126426	0.0984092	-0.11155	0.14516	-0.560071	1.37177e-15	-0.308543	3.82313e-05	-0.0410433	0.592942	0.0345968	0.652307	0.605796	1.31654e-18	0.141192	0.0646783	0.628211	2.84982e-20	0.159479	0.036646
SYT13	green	0.217549	0.00414728	-0.217549	0.00414728	-0.199126	0.0088252	-0.423319	7.22343e-09	-0.191893	0.0116764	0.0863571	0.259992	0.19757	0.0093804	0.549307	6.05555e-15	0.294641	8.72836e-05	0.575807	1.41733e-16	0.0452831	0.555288
TACSTD1	green	-0.103012	0.178714	0.103012	0.178714	0.203622	0.00738138	-0.288337	0.000125197	-0.624946	5.07803e-20	0.102642	0.18029	0.204216	0.00720708	0.53283	5.31757e-14	0.517227	3.74273e-13	0.877672	3.46328e-56	0.00279536	0.970969
TCTEX1D2	green	-0.0603655	0.431498	0.0603655	0.431498	0.100965	0.18755	0.20125	0.00811474	0.347419	3.02062e-06	-0.218512	0.00397993	-0.417257	1.23907e-08	-0.502773	2.09219e-12	-0.524476	1.53046e-13	-0.606078	1.25703e-18	0.0151749	0.843376
TFAP2C	green	-0.148181	0.0523889	0.148181	0.0523889	0.137205	0.072686	0.371117	5.39201e-07	0.362007	1.06306e-06	-0.327133	1.18594e-05	-0.390243	1.20978e-07	-0.506049	1.42662e-12	-0.493955	5.74986e-12	-0.610676	5.86531e-19	-0.0599163	0.43494
TFCP2L1	green	0.173297	0.0230005	-0.173297	0.0230005	-0.0667999	0.383942	-0.486362	1.34197e-11	-0.427489	4.95249e-09	0.175201	0.0215164	0.347612	2.98021e-06	0.683635	4.96084e-25	0.473627	5.31111e-11	0.784437	4.18206e-37	0.113035	0.139846
TFF3	green	-0.0829208	0.279506	0.0829208	0.279506	0.13052	0.0879008	-0.393589	9.2229e-08	-0.548024	7.20289e-15	0.109003	0.154625	0.225513	0.00293547	0.485901	1.41189e-11	0.439106	1.68368e-09	0.805559	1.7283e-40	-0.0670196	0.382376
TJP3	green	0.0538049	0.483299	-0.0538049	0.483299	0.00503862	0.947697	-0.429046	4.29558e-09	-0.581344	6.19331e-17	0.160704	0.035208	0.545892	9.5935e-15	0.646713	9.44748e-22	0.895915	8.42796e-62	0.901826	7.57891e-64	-0.184119	0.0156145
TLN2	green	0.127789	0.0948074	-0.127789	0.0948074	-0.0798168	0.297961	-0.492299	6.9296e-12	-0.4139	1.66298e-08	0.0309015	0.687383	0.445671	8.98557e-10	0.59307	1.01762e-17	0.592463	1.1194e-17	0.739948	4.37039e-31	-0.0192509	0.80208
TMC4	green	0.086192	0.260908	-0.086192	0.260908	-0.0531563	0.488595	-0.677406	1.91565e-24	-0.569892	3.37456e-16	0.042903	0.576283	0.449432	6.23292e-10	0.688497	1.68747e-25	0.707789	1.88285e-27	0.897315	2.83506e-62	-0.052931	0.490442
TMED6	green	0.0443433	0.563534	-0.0443433	0.563534	-0.047759	0.533849	-0.511152	7.7919e-13	-0.324057	1.44719e-05	-0.0516462	0.501046	0.102515	0.180834	0.402606	4.37222e-08	0.332275	8.46155e-06	0.537343	2.96724e-14	-0.105527	0.168287
TMEM106C	green	-0.0758514	0.322686	0.0758514	0.322686	0.138717	0.0695581	-0.570848	2.93647e-16	-0.599383	3.73206e-18	0.0475091	0.535994	0.33979	5.10966e-06	0.439528	1.61779e-09	0.477238	3.61652e-11	0.758781	1.7869e-33	0.0512524	0.504321
TMEM125	green	-0.0357782	0.641249	0.0357782	0.641249	0.135852	0.0755794	-0.517987	3.41125e-13	-0.67159	6.56763e-24	0.0880372	0.2508	0.47686	3.76562e-11	0.55349	3.42197e-15	0.757613	2.55001e-33	0.906262	1.80504e-65	-0.0980379	0.200734
TMEM144	green	-0.00385272	0.959995	0.00385272	0.959995	0.0414107	0.589633	-0.557446	1.9801e-15	-0.482126	2.13411e-11	-0.147767	0.0530581	0.0566298	0.460594	0.581208	6.32234e-17	0.278114	0.000220767	0.750826	1.93615e-32	0.209375	0.00584194
TMEM30B	green	-0.00973958	0.899095	0.00973958	0.899095	0.0847061	0.269248	-0.52761	1.03293e-13	-0.616541	2.17798e-19	0.0277853	0.717492	0.273945	0.000276504	0.66442	2.88769e-23	0.565601	6.26279e-16	0.940834	8.2659e-82	-0.0458218	0.550588
TMEM45B	green	0.239527	0.00155268	-0.239527	0.00155268	-0.232604	0.00213656	-0.488827	1.02156e-11	-0.318139	2.10965e-05	0.132801	0.0824466	0.618747	1.49248e-19	0.703137	5.75407e-27	0.669165	1.0887e-23	0.746989	5.92045e-32	-0.244577	0.00122299
TMEM54	green	0.170101	0.0256893	-0.170101	0.0256893	-0.128028	0.0941861	-0.534755	4.15054e-14	-0.480116	2.65388e-11	0.137037	0.0730401	0.586097	3.00478e-17	0.724444	2.86274e-29	0.887792	3.5102e-59	0.869973	4.41082e-54	-0.145139	0.0574759
TMPRSS2	green	0.0518858	0.49906	-0.0518858	0.49906	0.0158039	0.836972	-0.431873	3.31169e-09	-0.586661	2.75558e-17	0.178578	0.019087	0.431114	3.55222e-09	0.702243	7.11409e-27	0.730356	6.01256e-30	0.938801	1.33898e-80	-0.0236813	0.757812
TPMT	green	0.0456873	0.55176	-0.0456873	0.55176	0.0451953	0.556056	-0.364942	8.5619e-07	-0.538918	2.41587e-14	0.071251	0.352985	0.359101	1.31438e-06	0.607235	1.03882e-18	0.730627	5.59287e-30	0.812926	9.08193e-42	0.0927325	0.226311
TRABD	green	0.000329368	0.996579	-0.000329368	0.996579	0.0325907	0.67126	-0.387801	1.47192e-07	-0.455207	3.52353e-10	0.344335	3.74205e-06	0.554105	3.14468e-15	0.338346	5.63555e-06	0.471124	6.91466e-11	0.603584	1.89111e-18	0.116204	0.129005
TRIM15	green	-0.0207608	0.786915	0.0207608	0.786915	0.0867075	0.258056	-0.374036	4.31882e-07	-0.572564	2.28558e-16	0.187417	0.0138211	0.557553	1.9509e-15	0.473373	5.45586e-11	0.762946	4.94506e-34	0.758414	1.99832e-33	-0.0998919	0.192308
TRIM31	green	-0.142603	0.0620222	0.142603	0.0620222	0.150558	0.0486781	-0.204189	0.00721492	-0.51982	2.72466e-13	0.0395701	0.606291	0.328459	1.0877e-05	0.363373	9.6146e-07	0.626735	3.70329e-20	0.611481	5.12549e-19	0.0153395	0.841699
TSPAN3	green	0.0163916	0.830998	-0.0163916	0.830998	-0.0256099	0.738775	-0.321937	1.65786e-05	-0.360739	1.1665e-06	-0.0824575	0.282211	0.00362149	0.962394	0.583104	4.74469e-17	0.44046	1.48076e-09	0.645802	1.12334e-21	-0.15117	0.0477593
TSPAN8	green	-0.201918	0.0079018	0.201918	0.0079018	0.25789	0.000636671	-0.367084	7.30095e-07	-0.693167	5.87147e-26	0.030124	0.694851	0.184721	0.0152727	0.470001	7.77793e-11	0.534406	4.34141e-14	0.887475	4.39754e-59	-0.0617342	0.421108
TST	green	0.115231	0.132263	-0.115231	0.132263	-0.0019021	0.980243	-0.49827	3.51886e-12	-0.486871	1.2687e-11	0.0891431	0.244873	0.344292	3.75307e-06	0.657804	1.09249e-22	0.585559	3.26322e-17	0.873147	6.21279e-55	-0.017022	0.824602
TTC19	green	0.0683776	0.372785	-0.0683776	0.372785	-0.0859386	0.262317	-0.287472	0.000131464	-0.196442	0.00980182	0.0265581	0.729472	0.0545943	0.476894	0.339445	5.23075e-06	0.190298	0.0124044	0.417049	1.26195e-08	-0.056027	0.465389
TXNDC17	green	-0.188647	0.0131999	0.188647	0.0131999	0.254959	0.000737282	-0.199222	0.00879186	-0.566057	5.8673e-16	0.0597947	0.435874	-0.0069784	0.927608	0.401908	4.63608e-08	0.26569	0.000427313	0.69468	4.1525e-26	0.205565	0.0068251
UNQ830	green	0.00238214	0.975259	-0.00238214	0.975259	0.0664165	0.386683	-0.528514	9.21464e-14	-0.508024	1.13024e-12	0.126686	0.0977134	0.48432	1.6797e-11	0.398016	6.41057e-08	0.508186	1.10866e-12	0.690532	1.06783e-25	0.136043	0.0751641
VAMP8	green	0.113157	0.139417	-0.113157	0.139417	-0.0464976	0.54472	-0.382437	2.2522e-07	-0.512797	6.39751e-13	0.396158	7.47252e-08	0.526104	1.24833e-13	0.677321	1.95081e-24	0.628994	2.4785e-20	0.876566	7.08418e-56	0.0926526	0.226713
VAV3	green	-0.0471899	0.53874	0.0471899	0.53874	0.141719	0.0636748	-0.170369	0.0254543	-0.294922	8.58768e-05	-0.0685215	0.371778	-0.0179657	0.815048	0.283547	0.000163757	0.203947	0.00728561	0.376943	3.45474e-07	-0.356392	1.59889e-06
VIL2	green	0.0806416	0.29298	-0.0806416	0.29298	-0.0385756	0.615377	-0.41502	1.50806e-08	-0.525839	1.29063e-13	0.214032	0.00481315	0.5615	1.1217e-15	0.677577	1.84657e-24	0.758427	1.99096e-33	0.888858	1.63335e-59	-0.0284296	0.711228
VPS37B	green	0.17371	0.0226712	-0.17371	0.0226712	-0.144065	0.0593675	-0.52657	1.17745e-13	-0.464003	1.44764e-10	0.218703	0.00394747	0.679228	1.29467e-24	0.671662	6.46936e-24	0.815986	2.57034e-42	0.821975	2.02801e-43	-0.123706	0.105927
WNK4	green	-0.0252089	0.742721	0.0252089	0.742721	0.0775746	0.311783	-0.547751	7.47243e-15	-0.591505	1.30054e-17	-0.00108758	0.988703	0.4789	3.02576e-11	0.485476	1.47962e-11	0.648141	7.19212e-22	0.79913	2.0422e-39	0.0690978	0.36776
YBX2	green	0.229397	0.00246954	-0.229397	0.00246954	-0.117232	0.125631	-0.39743	6.72919e-08	-0.216688	0.00430207	-0.00631678	0.934455	0.460377	2.0952e-10	0.472798	5.79757e-11	0.430685	3.69555e-09	0.528248	9.53013e-14	0.026077	0.734188
ZNF503	green	-0.0280894	0.714533	0.0280894	0.714533	-0.0214226	0.780292	0.342451	4.26021e-06	0.432646	3.08317e-09	-0.23446	0.00196311	-0.128586	0.0927482	-0.508131	1.11601e-12	-0.244924	0.00120288	-0.645654	1.15539e-21	-0.270149	0.000338366
ATP12A	grey	-0.143246	0.060843	0.143246	0.060843	0.0670498	0.382161	-0.013885	0.856539	-0.162856	0.0327997	0.00201359	0.979085	-0.008693	0.909889	0.0653895	0.394084	0.0380186	0.620492	0.148078	0.0525542	0.392658	9.94857e-08
CBS	grey	-0.00628823	0.934751	0.00628823	0.934751	0.0251465	0.743335	0.159208	0.0369707	0.0035799	0.962826	-0.138323	0.0703629	0.0216921	0.7776	0.0790789	0.302464	0.161846	0.033912	0.0529701	0.490121	-0.146108	0.0558129
CPS1	grey	-0.101521	0.185122	0.101521	0.185122	0.00516222	0.946416	-0.10582	0.167101	0.0458264	0.550548	-0.195889	0.0100147	-0.112123	0.143092	-0.131096	0.0864952	-0.0799468	0.297172	-0.123142	0.107541	0.0110767	0.885331
DNAJC12	grey	-0.10108	0.187045	0.10108	0.187045	0.0724965	0.344611	-0.078124	0.308358	-0.0839572	0.273519	-0.175244	0.021484	-0.211773	0.00528991	0.0066097	0.931423	-0.108488	0.156595	0.0430191	0.575251	-0.0950428	0.214903
ERAP2	grey	0.0750972	0.327534	-0.0750972	0.327534	-0.0405428	0.597462	-0.0495611	0.518509	0.0624413	0.415798	0.231822	0.00221374	-0.0452571	0.555516	-0.00991504	0.897287	-0.0685269	0.37174	-0.0715849	0.350728	0.212726	0.00508388
FAM118A	grey	-0.102613	0.180413	0.102613	0.180413	-0.0241543	0.753128	0.0701603	0.360422	-0.115301	0.132027	0.19401	0.010768	0.0564181	0.462274	0.18328	0.0161022	-0.0025078	0.973954	0.180294	0.0179466	0.124345	0.104122
HIST1H4E	grey	-0.136665	0.0738294	0.136665	0.0738294	0.183615	0.0159058	-0.00505434	0.947534	-0.17698	0.0202058	0.153058	0.0450139	0.0761948	0.320494	-0.121799	0.111461	-0.0138111	0.857295	0.0402947	0.599708	-0.218623	0.00396105
HLA-A29.1	grey	-0.000784015	0.991856	0.000784015	0.991856	0.0592583	0.44001	0.0736721	0.336823	-0.0179562	0.815144	0.201364	0.00807778	0.0863208	0.260193	-0.0727046	0.343224	0.131942	0.0844672	-0.035627	0.642659	-0.291555	0.00010425
HLA-DRB5	grey	0.0345713	0.652547	-0.0345713	0.652547	-0.14731	0.0538054	0.0642705	0.402244	0.0850091	0.267532	0.208029	0.00617384	0.0824609	0.28219	0.0162943	0.831987	0.0500749	0.514178	-0.047954	0.532178	0.340737	4.79052e-06
JARID1D	grey	0.173443	0.0228837	-0.173443	0.0228837	-0.180856	0.0175858	0.0111232	0.884853	0.153365	0.0445797	0.21834	0.00400947	0.0494061	0.51982	0.0853195	0.265783	-0.139619	0.0677467	-0.00549705	0.942946	0.93764	6.29329e-80
KLHL3	grey	0.0532731	0.487639	-0.0532731	0.487639	-0.141203	0.0646575	0.104874	0.170949	0.0774849	0.312345	0.19239	0.0114572	0.135802	0.0756869	0.052259	0.495974	-0.11136	0.145847	0.000501773	0.994788	0.352314	2.14002e-06
MESP1	grey	-0.0193678	0.800904	0.0193678	0.800904	-0.00495526	0.948561	-0.0589084	0.442719	-0.0152488	0.842623	-0.164313	0.0312484	0.0593454	0.439336	0.0604134	0.431132	0.0711216	0.353862	0.0914053	0.233055	0.0902497	0.239041
RNU2	grey	-0.00397928	0.958682	0.00397928	0.958682	0.0278695	0.716672	-0.0127561	0.868093	-0.0251243	0.743554	0.185633	0.0147675	0.117967	0.123262	-0.11509	0.132741	0.0391989	0.609676	-0.0703276	0.359275	-0.324962	1.36512e-05
RPS4Y1	grey	0.0527797	0.491685	-0.0527797	0.491685	-0.0157113	0.837914	0.126357	0.0985971	0.100177	0.191036	0.148313	0.0521771	-0.134712	0.0780889	-0.0192903	0.801684	-0.272545	0.000297975	-0.0481131	0.530817	0.940379	1.5557e-81
RPS4Y2	grey	0.102568	0.180608	-0.102568	0.180608	-0.0468333	0.541816	0.103679	0.175907	0.128564	0.0928041	0.121202	0.113239	-0.127421	0.095768	-0.0101505	0.894862	-0.240646	0.00147327	-0.0906232	0.237095	0.888991	1.48436e-59
XIST	grey	0.0929301	0.225319	-0.0929301	0.225319	-0.153929	0.043792	-0.138081	0.0708609	0.0263529	0.731482	-0.0235029	0.75958	0.198842	0.00892426	0.151469	0.0473146	0.209413	0.00583285	0.0493615	0.520197	-0.877818	3.14734e-56
AGTRL1	pink	-0.0633129	0.409306	0.0633129	0.409306	0.0159325	0.835665	0.586586	2.78759e-17	0.0480579	0.531289	0.34219	4.33727e-06	0.192372	0.0114651	-0.101325	0.185976	0.158146	0.0382661	-0.0920477	0.229773	-0.0659825	0.3898
ANGPT2	pink	-0.709693	1.18425e-27	0.709693	1.18425e-27	0.688329	1.75199e-25	0.713364	4.79394e-28	-0.31852	2.05954e-05	-0.203452	0.00743172	-0.482916	1.95825e-11	-0.6118	4.85856e-19	-0.237172	0.00173253	-0.235248	0.00189338	0.0575433	0.45338
ANXA5	pink	-0.0918451	0.230805	0.0918451	0.230805	0.0174801	0.819961	0.730404	5.93707e-30	0.546334	9.0415e-15	0.0087918	0.908869	-0.412001	1.96144e-08	-0.625735	4.41871e-20	-0.607363	1.0171e-18	-0.788964	8.49138e-38	0.178721	0.0189899
APOE	pink	0.164732	0.0308142	-0.164732	0.0308142	-0.246621	0.00110887	0.573849	1.89247e-16	0.284753	0.000153123	0.541596	1.6987e-14	0.166394	0.0291425	0.00378595	0.960688	0.119425	0.118661	-0.167779	0.0278083	0.00477081	0.950473
BGN	pink	-0.42998	3.94307e-09	0.42998	3.94307e-09	0.373095	4.64001e-07	0.897587	2.28917e-62	0.0281703	0.713747	0.0786751	0.304947	-0.297791	7.2661e-05	-0.512005	7.03522e-13	-0.303444	5.20042e-05	-0.381007	2.51948e-07	0.144901	0.0578908
BHLHB2	pink	-0.251254	0.000885357	0.251254	0.000885357	0.148955	0.0511559	0.558219	1.77779e-15	0.15033	0.0490234	0.0780232	0.308985	-0.193086	0.0111564	-0.420882	8.98454e-09	-0.168697	0.0269537	-0.418083	1.15199e-08	-0.105295	0.169229
BST2	pink	-0.0480985	0.530941	0.0480985	0.530941	-0.0263286	0.73172	0.493604	5.98248e-12	0.19019	0.0124551	0.313963	2.73954e-05	0.0779279	0.309577	-0.235531	0.00186889	-0.0292471	0.70331	-0.295355	8.37469e-05	0.0279187	0.716193
C13orf15	pink	-0.228295	0.00259437	0.228295	0.00259437	0.133057	0.0818507	0.7763	6.68102e-36	0.268517	0.000368719	0.149401	0.050456	-0.363754	9.34801e-07	-0.490763	8.23235e-12	-0.426382	5.47715e-09	-0.546476	8.87068e-15	0.0254731	0.74012
C1QB	pink	-0.052378	0.494992	0.052378	0.494992	-0.0194133	0.800446	0.617712	1.7828e-19	0.262962	0.000491934	0.369037	6.30733e-07	-0.153678	0.0441421	-0.324357	1.41947e-05	-0.165522	0.0300095	-0.429795	4.01063e-09	0.0329814	0.667552
C1QC	pink	0.00414137	0.957001	-0.00414137	0.957001	-0.0511038	0.50556	0.590905	1.42828e-17	0.322848	1.56397e-05	0.381877	2.35341e-07	-0.234729	0.00193905	-0.300081	6.35051e-05	-0.313382	2.84002e-05	-0.447574	7.47135e-10	0.112476	0.141827
C1QTNF5	pink	-0.419775	9.91548e-09	0.419775	9.91548e-09	0.33917	5.32946e-06	0.876213	8.89319e-56	-0.0138596	0.856799	0.0701719	0.360342	-0.220439	0.00366343	-0.47461	4.78575e-11	-0.11297	0.140076	-0.330522	9.5001e-06	0.0718452	0.348974
CALU	pink	-0.315403	2.50455e-05	0.315403	2.50455e-05	0.248898	0.000993262	0.73488	1.77129e-30	0.356079	1.63521e-06	-0.299211	6.68491e-05	-0.573916	1.87403e-16	-0.70134	8.80797e-27	-0.554713	2.89192e-15	-0.720962	7.04388e-29	0.118436	0.121768
CCDC3	pink	0.034391	0.654242	-0.034391	0.654242	-0.0466771	0.543166	0.654379	2.14743e-22	0.291716	0.000103294	0.187313	0.0138746	-0.0192761	0.801827	-0.240063	0.00151419	-0.128645	0.0925972	-0.373506	4.49707e-07	0.108535	0.156415
CCL3L3	pink	-0.426177	5.58012e-09	0.426177	5.58012e-09	0.388361	1.40742e-07	0.58409	4.08419e-17	-0.132278	0.083671	-0.002283	0.976288	-0.268549	0.000368095	-0.427868	4.78418e-09	-0.099541	0.193883	-0.220645	0.00363096	-0.018226	0.812418
CD93	pink	-0.00215211	0.977647	0.00215211	0.977647	-0.0541495	0.480497	0.835726	4.07304e-46	0.383762	2.0291e-07	0.284755	0.000153103	-0.166573	0.028967	-0.281429	0.000184121	-0.298035	7.16267e-05	-0.463643	1.50212e-10	0.0944405	0.217837
CDH11	pink	-0.440643	1.45531e-09	0.440643	1.45531e-09	0.391458	1.09665e-07	0.849488	4.4553e-49	0.057723	0.451968	0.043192	0.573714	-0.550012	5.50325e-15	-0.516637	4.02134e-13	-0.547467	7.76378e-15	-0.415582	1.43569e-08	0.217359	0.00418104
CDH5	pink	0.0460579	0.548535	-0.0460579	0.548535	-0.132621	0.0828654	0.719564	1.00731e-28	0.386452	1.63928e-07	0.202325	0.0077747	0.0486316	0.526393	-0.226925	0.0027576	-0.123759	0.105777	-0.420204	9.54434e-09	-0.0768372	0.316419
CH25H	pink	-0.132297	0.0836265	0.132297	0.0836265	0.090932	0.235494	0.577202	1.15229e-16	0.222614	0.00333339	0.249531	0.000963117	-0.297868	7.23345e-05	-0.325309	1.33486e-05	-0.347698	2.96234e-06	-0.398446	6.18676e-08	0.118641	0.121117
COL10A1	pink	-0.492712	6.6147e-12	0.492712	6.6147e-12	0.456721	3.02882e-10	0.725211	2.34358e-29	-0.173404	0.0229151	-0.0963624	0.208575	-0.378342	3.10043e-07	-0.391805	1.0662e-07	-0.170297	0.0255174	-0.158511	0.0378161	-0.0531582	0.488579
COL1A1	pink	-0.619706	1.2651e-19	0.619706	1.2651e-19	0.567224	4.96212e-16	0.86681	2.95829e-53	-0.154545	0.0429461	-0.134803	0.0778855	-0.391865	1.06108e-07	-0.59816	4.53991e-18	-0.195667	0.010101	-0.324974	1.36407e-05	0.0592436	0.440123
COL1A2	pink	-0.402772	4.31151e-08	0.402772	4.31151e-08	0.346085	3.31466e-06	0.921438	1.05314e-71	0.168647	0.0270001	-0.0957636	0.21143	-0.563909	7.97297e-16	-0.543612	1.30046e-14	-0.480469	2.55424e-11	-0.496986	4.07519e-12	0.141518	0.0640558
COL3A1	pink	-0.236155	0.00181592	0.236155	0.00181592	0.182894	0.0163312	0.878139	2.5532e-56	0.325857	1.28837e-05	-0.0349687	0.648818	-0.538544	2.53684e-14	-0.459842	2.21206e-10	-0.563563	8.37533e-16	-0.531991	5.92041e-14	0.21072	0.0055262
COL4A1	pink	-0.355202	1.74155e-06	0.355202	1.74155e-06	0.281532	0.000183071	0.853956	4.20008e-50	0.319211	1.9716e-05	-0.141828	0.0634705	-0.522811	1.88299e-13	-0.661017	5.74839e-23	-0.572215	2.40527e-16	-0.659427	7.90677e-23	0.178765	0.0189602
COL5A1	pink	-0.280334	0.000195542	0.280334	0.000195542	0.186656	0.014218	0.87656	7.11223e-56	0.361909	1.07078e-06	-0.107715	0.159587	-0.49822	3.53887e-12	-0.545681	9.86885e-15	-0.570325	3.16852e-16	-0.624505	5.48718e-20	0.182604	0.0165044
COL5A2	pink	-0.351759	2.22592e-06	0.351759	2.22592e-06	0.275159	0.000259051	0.934409	4.01472e-78	0.241065	0.00144453	-0.0801889	0.295707	-0.51091	8.0204e-13	-0.537541	2.89174e-14	-0.507735	1.16952e-12	-0.542951	1.41978e-14	0.1522	0.0462443
COL6A3	pink	-0.0179474	0.815233	0.0179474	0.815233	-0.0469804	0.540546	0.801747	7.55544e-40	0.575481	1.48757e-16	-0.0354278	0.64452	-0.458421	2.55312e-10	-0.395547	7.85734e-08	-0.643787	1.64465e-21	-0.646555	9.73497e-22	0.227292	0.00271301
COL8A1	pink	-0.317434	2.20531e-05	0.317434	2.20531e-05	0.259071	0.00059983	0.893829	4.1569e-61	0.216141	0.00440311	-0.135103	0.0772197	-0.398913	5.95147e-08	-0.52272	1.90439e-13	-0.343772	3.8903e-06	-0.506993	1.27647e-12	0.0131722	0.863831
COMP	pink	-0.474398	4.89499e-11	0.474398	4.89499e-11	0.430645	3.70926e-09	0.65023	4.81299e-22	-0.112966	0.140089	-0.169293	0.026411	-0.351482	2.27005e-06	-0.46236	1.71256e-10	-0.1416	0.0639009	-0.256443	0.000684638	-0.12456	0.103519
CTHRC1	pink	-0.682003	7.0908e-25	0.682003	7.0908e-25	0.644092	1.55265e-21	0.772768	2.14622e-35	-0.285922	0.000143433	-0.103477	0.176753	-0.511201	7.74623e-13	-0.553185	3.56829e-15	-0.284602	0.000154419	-0.206419	0.00659271	0.0469678	0.540655
CTSK	pink	-0.355188	1.7433e-06	0.355188	1.7433e-06	0.295462	8.32276e-05	0.882837	1.11132e-57	0.115123	0.132629	0.0763469	0.319526	-0.419928	9.78131e-09	-0.48474	1.60415e-11	-0.362033	1.0611e-06	-0.430242	3.84909e-09	0.141007	0.0650327
CYGB	pink	0.108192	0.157735	-0.108192	0.157735	-0.146028	0.0559486	0.593929	8.88905e-18	0.279622	0.000203329	0.332787	8.17948e-06	0.148827	0.0513583	-0.108048	0.158293	0.072564	0.344161	-0.292708	9.75788e-05	-0.0919861	0.230087
EDNRA	pink	-0.399846	5.5073e-08	0.399846	5.5073e-08	0.346311	3.26316e-06	0.803051	4.57748e-40	0.0564722	0.461845	-0.12465	0.103269	-0.382081	2.31614e-07	-0.480118	2.65313e-11	-0.365767	8.05346e-07	-0.392821	9.8179e-08	0.0224517	0.770026
ENG	pink	-0.168059	0.0275454	0.168059	0.0275454	0.110317	0.149685	0.770083	5.13815e-35	0.194049	0.0107516	0.269332	0.000353245	-0.0496706	0.517585	-0.455877	3.29573e-10	-0.0780567	0.308776	-0.464742	1.34186e-10	0.00708563	0.926499
FADS1	pink	-0.480913	2.4345e-11	0.480913	2.4345e-11	0.444596	9.96759e-10	0.718564	1.29904e-28	0.0489443	0.523734	-0.133423	0.0810058	-0.538579	2.52512e-14	-0.650982	4.16162e-22	-0.445608	9.04054e-10	-0.503709	1.87628e-12	0.161871	0.0338839
FAP	pink	-0.478879	3.03246e-11	0.478879	3.03246e-11	0.376529	3.56684e-07	0.853687	4.85249e-50	0.0736045	0.337268	-0.179145	0.0187034	-0.477759	3.42031e-11	-0.555344	2.65065e-15	-0.398624	6.09615e-08	-0.456518	3.09087e-10	-0.00919124	0.904748
FCER1G	pink	-0.23493	0.00192123	0.23493	0.00192123	0.173124	0.0231394	0.728757	9.2088e-30	0.118841	0.120489	0.351756	2.22648e-06	-0.238667	0.0016163	-0.420509	9.28891e-09	-0.217835	0.0040969	-0.409478	2.43853e-08	0.0360177	0.639016
FJX1	pink	-0.69336	5.61822e-26	0.69336	5.61822e-26	0.678566	1.49339e-24	0.712475	5.97562e-28	-0.234914	0.00192264	-0.176932	0.02024	-0.495385	4.89014e-12	-0.69401	4.84131e-26	-0.304048	5.0155e-05	-0.377994	3.18527e-07	-0.137862	0.0713119
FSCN1	pink	-0.391381	1.10346e-07	0.391381	1.10346e-07	0.370691	5.56853e-07	0.598553	4.26351e-18	-0.108349	0.15713	0.243733	0.0012732	-0.162421	0.0332741	-0.49599	4.56493e-12	-0.118389	0.121915	-0.252732	0.000823259	0.0214181	0.780337
GAL	pink	-0.132207	0.0838402	0.132207	0.0838402	0.1479	0.0528426	0.505548	1.51303e-12	0.237876	0.00167688	-0.221618	0.00348099	-0.191515	0.0118452	-0.382639	2.21675e-07	-0.239644	0.00154416	-0.454385	3.82393e-10	-0.157895	0.0385766
GJA1	pink	-0.161879	0.0338755	0.161879	0.0338755	0.0905755	0.237343	0.751697	1.49808e-32	0.379241	2.89133e-07	0.0320065	0.676819	-0.500964	2.58056e-12	-0.422862	7.52641e-09	-0.588434	2.09624e-17	-0.590799	1.45211e-17	0.136246	0.0747274
GPR116	pink	0.00084741	0.991197	-0.00084741	0.991197	-0.0846381	0.269634	0.811847	1.40959e-41	0.401466	4.81069e-08	0.184246	0.0155419	-0.118887	0.120344	-0.236749	0.00176679	-0.323527	1.49728e-05	-0.444347	1.02099e-09	0.0741872	0.333446
GREM1	pink	0.0809353	0.29122	-0.0809353	0.29122	-0.14128	0.0645102	0.58036	7.18406e-17	0.283528	0.000163926	0.391506	1.09239e-07	-0.0616379	0.421835	-0.0267271	0.727819	-0.231347	0.00226193	-0.171462	0.0245132	0.277475	0.000228569
HADH	pink	0.360087	1.22338e-06	-0.360087	1.22338e-06	-0.315981	2.41578e-05	-0.543605	1.30179e-14	0.125923	0.0997677	-0.159239	0.0369324	-0.103822	0.175305	0.484191	1.70355e-11	-0.140117	0.0667625	0.269174	0.000356203	0.141353	0.0643704
HAVCR2	pink	-0.253946	0.000775303	0.253946	0.000775303	0.197101	0.00955346	0.706867	2.35378e-27	0.0324625	0.672479	0.451077	5.30409e-10	-0.240408	0.00148983	-0.317879	2.14451e-05	-0.296814	7.69298e-05	-0.265978	0.00042098	0.201288	0.0081025
HEYL	pink	-0.326623	1.22595e-05	0.326623	1.22595e-05	0.23824	0.00164872	0.799943	1.5019e-39	0.201127	0.00815431	-0.046744	0.542588	-0.398841	5.98721e-08	-0.476097	4.08563e-11	-0.495831	4.64812e-12	-0.467647	9.93991e-11	0.244943	0.00120178
IPO8	pink	0.0870054	0.256418	-0.0870054	0.256418	-0.095529	0.212556	-0.357055	1.52422e-06	0.0600778	0.4337	-0.20067	0.00830353	-0.195672	0.010099	0.0534965	0.485813	-0.169726	0.026022	-0.00450894	0.953188	-0.0743781	0.332201
KIAA1754	pink	-0.16173	0.0340412	0.16173	0.0340412	0.0584943	0.445938	0.761751	7.16777e-34	0.399307	5.75983e-08	0.0813772	0.288585	-0.428781	4.40113e-09	-0.464041	1.44196e-10	-0.582067	5.55215e-17	-0.61812	1.66217e-19	0.23328	0.00207181
LRRC32	pink	-0.405715	3.36259e-08	0.405715	3.36259e-08	0.302449	5.51843e-05	0.7726	2.26725e-35	0.0199063	0.795489	-0.0408765	0.594447	-0.269951	0.000341912	-0.435344	2.39858e-09	-0.262943	0.00049242	-0.328768	1.06594e-05	0.173232	0.0230526
MAFB	pink	0.156659	0.0401429	-0.156659	0.0401429	-0.245441	0.00117353	0.617549	1.83333e-19	0.591611	1.27906e-17	0.323139	1.53511e-05	-0.327889	1.12893e-05	-0.239869	0.00152801	-0.618766	1.48774e-19	-0.574359	1.75546e-16	0.19319	0.011112
MMP11	pink	-0.787916	1.23235e-37	0.787916	1.23235e-37	0.758707	1.82754e-33	0.683805	4.77825e-25	-0.397687	6.58783e-08	-0.226235	0.00284325	-0.529268	8.37564e-14	-0.600293	3.22366e-18	-0.219749	0.00377406	-0.171428	0.024542	-0.0176112	0.818634
MS4A6A	pink	0.253915	0.000776515	-0.253915	0.000776515	-0.340978	4.71229e-06	0.529886	7.74349e-14	0.613395	3.71491e-19	0.422805	7.56464e-09	-0.222703	0.00332058	-0.131897	0.0845746	-0.510234	8.69323e-13	-0.531255	6.50501e-14	0.209086	0.00591172
MXRA5	pink	-0.378324	3.1047e-07	0.378324	3.1047e-07	0.311764	3.13849e-05	0.765094	2.52229e-34	0.0904465	0.238014	-0.0101608	0.894755	-0.448052	7.13197e-10	-0.480234	2.62022e-11	-0.436611	2.13005e-09	-0.413395	1.7378e-08	-0.0504794	0.510781
NDUFA4L2	pink	-0.351707	2.23424e-06	0.351707	2.23424e-06	0.300535	6.18235e-05	0.679403	1.2467e-24	0.00270724	0.971883	-0.0655785	0.392716	-0.14929	0.0506283	-0.475734	4.24648e-11	0.066116	0.38884	-0.327843	1.13234e-05	-0.140061	0.0668722
NNMT	pink	-0.126426	0.0984107	0.126426	0.0984107	0.0645664	0.400077	0.725373	2.24634e-29	0.151943	0.0466182	0.274096	0.00027427	-0.00334498	0.965264	-0.293063	9.56091e-05	-0.0636211	0.407026	-0.320101	1.86341e-05	0.0784697	0.306216
NOS3	pink	-0.37501	4.00844e-07	0.37501	4.00844e-07	0.37588	3.74958e-07	0.518326	3.27267e-13	-0.203669	0.00736745	-0.0142967	0.852333	-0.023764	0.756992	-0.351861	2.20999e-06	0.178012	0.0194771	-0.0955912	0.212257	0.0290765	0.704959
NOTCH3	pink	-0.0829198	0.279512	0.0829198	0.279512	0.0211252	0.783267	0.763837	3.74398e-34	0.177384	0.0199175	0.250057	0.000938733	0.0760265	0.321567	-0.185479	0.0148521	-0.0550713	0.473046	-0.251113	0.000891497	0.057017	0.457528
NOX4	pink	-0.55523	2.69267e-15	0.55523	2.69267e-15	0.470683	7.24221e-11	0.817586	1.31629e-42	-0.0240386	0.754274	-0.240817	0.00146152	-0.518975	3.02248e-13	-0.581682	5.88542e-17	-0.393743	9.10709e-08	-0.398684	6.06561e-08	0.000165749	0.998278
OLFML2B	pink	-0.30752	4.06839e-05	0.30752	4.06839e-05	0.189465	0.0128001	0.869329	6.52604e-54	0.295747	8.18636e-05	-0.0785715	0.305587	-0.372532	4.84328e-07	-0.547682	7.54224e-15	-0.433697	2.79659e-09	-0.573154	2.09609e-16	0.128061	0.0941002
OLR1	pink	-0.534731	4.16341e-14	0.534731	4.16341e-14	0.436007	2.25417e-09	0.775287	9.35759e-36	-0.118539	0.12144	-0.124492	0.10371	-0.347835	2.93413e-06	-0.470023	7.75983e-11	-0.123646	0.106097	-0.255169	0.000729598	-0.115148	0.132543
PCDH17	pink	-0.21821	0.0040317	0.21821	0.0040317	0.103345	0.177309	0.554557	2.95476e-15	-0.022088	0.77365	0.284055	0.000159197	0.272254	0.000302633	-0.209684	0.00576798	0.118495	0.121581	-0.157966	0.0384886	-0.0955824	0.212299
PCOLCE	pink	-0.0865505	0.258922	0.0865505	0.258922	0.0404493	0.598308	0.859416	2.10128e-51	0.264361	0.000457744	0.312606	2.97962e-05	-0.143845	0.0597613	-0.326629	1.22542e-05	-0.195063	0.0103399	-0.422232	7.9633e-09	0.141243	0.0645795
PDGFRB	pink	-0.203854	0.00731298	0.203854	0.00731298	0.125002	0.102292	0.892088	1.5349e-60	0.236716	0.00176949	0.117375	0.125168	-0.123665	0.106044	-0.409779	2.37631e-08	-0.160477	0.0354708	-0.454634	3.73052e-10	-0.0010092	0.989517
PLAU	pink	-0.739778	4.58231e-31	0.739778	4.58231e-31	0.720076	8.83812e-29	0.764866	2.71041e-34	-0.354027	1.89435e-06	-0.123673	0.106019	-0.440829	1.42978e-09	-0.618921	1.44864e-19	-0.109598	0.152375	-0.22192	0.00343571	0.0739371	0.335083
PLVAP	pink	-0.275123	0.000259552	0.275123	0.000259552	0.26386	0.000469725	0.589141	1.87886e-17	-0.172151	0.0239358	0.232119	0.00218419	0.0546929	0.476097	-0.217195	0.00421027	0.210891	0.00548723	-0.0620283	0.418895	-0.173793	0.0226059
POSTN	pink	-0.156903	0.0398297	0.156903	0.0398297	0.0960017	0.210291	0.69628	2.87228e-26	0.221615	0.00348149	-0.076665	0.317508	-0.436451	2.1623e-09	-0.198293	0.00911859	-0.488305	1.08252e-11	-0.297042	7.59127e-05	0.242646	0.00134061
PXDN	pink	-0.206152	0.00666472	0.206152	0.00666472	0.106907	0.16276	0.777734	4.13457e-36	0.402125	4.55246e-08	-0.177119	0.0201063	-0.453245	4.28188e-10	-0.498226	3.53651e-12	-0.439199	1.66895e-09	-0.631417	1.60523e-20	0.0562868	0.463318
SERPINE1	pink	-0.489464	9.51643e-12	0.489464	9.51643e-12	0.461506	1.86829e-10	0.770474	4.52819e-35	-0.168584	0.0270577	-0.0451283	0.556642	-0.285123	0.000149992	-0.416586	1.31446e-08	-0.115544	0.131207	-0.203288	0.007481	0.0704434	0.358482
SERPINH1	pink	-0.654433	2.12469e-22	0.654433	2.12469e-22	0.608641	8.23058e-19	0.77897	2.72662e-36	-0.138978	0.0690308	-0.237738	0.00168764	-0.552069	4.15779e-15	-0.723091	4.06851e-29	-0.314011	2.73138e-05	-0.425431	5.97016e-09	0.0836263	0.275421
SFRP4	pink	-0.363012	9.87425e-07	0.363012	9.87425e-07	0.296945	7.63453e-05	0.743048	1.82704e-31	0.0911257	0.234493	-0.176111	0.0208367	-0.457848	2.70479e-10	-0.442791	1.18547e-09	-0.393594	9.21918e-08	-0.367395	7.13366e-07	0.0315809	0.68088
SLC15A3	pink	0.225857	0.0028912	-0.225857	0.0028912	-0.330681	9.40122e-06	0.541892	1.63363e-14	0.545058	1.07249e-14	0.565246	6.58973e-16	0.0676415	0.377965	-0.219411	0.00382929	-0.249751	0.000952841	-0.521587	2.19136e-13	0.25276	0.000822135
SLC2A3	pink	0.0692754	0.366526	-0.0692754	0.366526	-0.132246	0.0837467	0.686895	2.41271e-25	0.394847	8.32125e-08	0.382971	2.15958e-07	0.0300309	0.695747	-0.245518	0.00116917	-0.165247	0.0302882	-0.448757	6.65807e-10	0.00356649	0.962965
SOX18	pink	0.223074	0.00326724	-0.223074	0.00326724	-0.269995	0.000341123	0.61433	3.17179e-19	0.524453	1.53495e-13	0.327463	1.16077e-05	0.035998	0.639199	-0.170778	0.0250985	-0.156296	0.0406131	-0.452604	4.56259e-10	-0.02881	0.707539
SPP1	pink	-0.231322	0.00226447	0.231322	0.00226447	0.164535	0.0310181	0.658191	1.01155e-22	0.220363	0.00367543	-0.196319	0.00984871	-0.405296	3.48424e-08	-0.401946	4.62124e-08	-0.28771	0.00012971	-0.39713	6.89752e-08	-0.0386051	0.615107
STC1	pink	-0.529585	8.04557e-14	0.529585	8.04557e-14	0.490204	8.76247e-12	0.791722	3.1534e-38	-0.0780721	0.30868	-0.144371	0.0588235	-0.413129	1.77852e-08	-0.557366	2.00214e-15	-0.255773	0.000707948	-0.360473	1.18936e-06	0.0154666	0.840405
SULF1	pink	-0.298469	6.98287e-05	0.298469	6.98287e-05	0.240015	0.00151754	0.861009	8.56389e-52	0.304997	4.73789e-05	-0.149682	0.0500186	-0.560213	1.34467e-15	-0.548618	6.64709e-15	-0.569725	3.45716e-16	-0.570356	3.15462e-16	0.119259	0.11918
THBS2	pink	-0.187839	0.0136048	0.187839	0.0136048	0.0950376	0.214929	0.840744	3.65515e-47	0.437088	2.03674e-09	-0.138561	0.0698764	-0.464026	1.4442e-10	-0.481167	2.3684e-11	-0.545276	1.04182e-14	-0.613772	3.48578e-19	0.0165098	0.829798
THY1	pink	-0.339749	5.12398e-06	0.339749	5.12398e-06	0.285705	0.000145189	0.87332	5.57581e-55	0.09234	0.228291	0.128149	0.0938716	-0.131991	0.08435	-0.546375	8.99141e-15	-0.132117	0.0840508	-0.448077	7.11457e-10	0.0770713	0.314942
TYROBP	pink	0.0215635	0.778885	-0.0215635	0.778885	-0.0828658	0.279826	0.66866	1.20882e-23	0.34083	4.76018e-06	0.513071	6.19016e-13	-0.103692	0.175852	-0.311752	3.14083e-05	-0.222921	0.00328911	-0.46791	9.67223e-11	0.06859	0.371298
VASN	pink	-0.237285	0.00172351	0.237285	0.00172351	0.190333	0.0123877	0.83922	7.66761e-47	0.15559	0.0415412	0.120107	0.116556	-0.0996414	0.193432	-0.458389	2.56134e-10	-0.059623	0.437196	-0.436739	2.10463e-09	-0.0169399	0.825435
VCAN	pink	-0.409507	2.43245e-08	0.409507	2.43245e-08	0.340521	4.86165e-06	0.902388	4.76666e-64	0.173215	0.0230666	-0.132298	0.0836243	-0.57049	3.0938e-16	-0.551519	4.48216e-15	-0.500309	2.78329e-12	-0.50116	2.52276e-12	0.18754	0.0137575
ADAMDEC1	red	0.295103	8.49804e-05	-0.295103	8.49804e-05	-0.238787	0.00160726	0.0359088	0.64003	0.00936022	0.903005	0.592195	1.16731e-17	0.132335	0.0835378	0.452327	4.68923e-10	0.0668331	0.383705	0.34796	2.90858e-06	0.336557	6.35812e-06
AKNA	red	0.349129	2.6797e-06	-0.349129	2.6797e-06	-0.33468	7.21051e-06	-0.154196	0.0434244	-0.0807763	0.292172	0.837567	1.69791e-46	0.727469	1.29491e-29	0.415784	1.41048e-08	0.540954	1.84883e-14	0.34232	4.29882e-06	0.00258992	0.973101
ALOX5AP	red	0.136573	0.0740251	-0.136573	0.0740251	-0.164904	0.0306381	0.562065	1.0357e-15	0.297772	7.274e-05	0.68251	6.34726e-25	0.0718497	0.348944	-0.134883	0.077708	-0.10542	0.168721	-0.29159	0.000104044	0.046523	0.5445
AMICA1	red	0.443296	1.12946e-09	-0.443296	1.12946e-09	-0.424267	6.63261e-09	-0.0789643	0.303168	0.0981443	0.200243	0.834763	6.40931e-46	0.607946	9.23544e-19	0.373609	4.46167e-07	0.3539	1.9116e-06	0.187374	0.0138434	0.124208	0.104507
AMOT	red	-0.185086	0.0150686	0.185086	0.0150686	0.126043	0.0994421	-0.111298	0.146076	0.0206228	0.788298	-0.460659	2.03616e-10	-0.429131	4.26241e-09	-0.166833	0.0287133	-0.346817	3.15016e-06	-0.126809	0.0973869	-0.00935279	0.903082
APBB1IP	red	0.322087	1.64208e-05	-0.322087	1.64208e-05	-0.333619	7.73937e-06	0.148551	0.0517955	0.124164	0.104631	0.964883	1.27017e-100	0.453685	4.09919e-10	0.229936	0.00241046	0.21424	0.00477118	0.0762465	0.320164	0.120334	0.115863
ARHGAP15	red	0.630899	1.76204e-20	-0.630899	1.76204e-20	-0.679135	1.32096e-24	0.164567	0.0309848	0.604096	1.73952e-18	0.797356	3.97429e-39	0.331619	8.83733e-06	0.295594	8.25923e-05	-0.156165	0.0407844	-0.202411	0.00774808	0.239979	0.00152014
ARHGAP9	red	0.335431	6.85746e-06	-0.335431	6.85746e-06	-0.374338	4.22016e-07	-0.00944817	0.902099	0.0809764	0.290974	0.947557	3.88297e-86	0.571158	2.80661e-16	0.327863	1.13085e-05	0.247559	0.00105983	0.176464	0.0205783	0.0555457	0.469236
ARHGDIB	red	-0.0363268	0.636139	0.0363268	0.636139	0.00216834	0.977479	0.122967	0.108044	-0.114943	0.133238	0.718385	1.35929e-28	0.117289	0.125447	0.0455801	0.552695	-0.0654683	0.393513	0.120991	0.113874	0.201117	0.0081575
BANK1	red	0.465187	1.28175e-10	-0.465187	1.28175e-10	-0.47588	4.18116e-11	-0.189568	0.0127507	0.177878	0.0195699	0.882892	1.07045e-57	0.467097	1.05229e-10	0.437461	1.96646e-09	0.114819	0.133662	0.195839	0.0100339	0.137257	0.0725752
BASP1	red	0.202166	0.00782393	-0.202166	0.00782393	-0.249301	0.000973993	0.36267	1.01254e-06	0.191803	0.0117161	0.822033	1.97794e-43	0.282467	0.000173862	0.0709623	0.354944	0.0173025	0.82176	-0.0765797	0.318048	0.111082	0.146863
BLK	red	0.43701	2.05169e-09	-0.43701	2.05169e-09	-0.449355	6.27993e-10	-0.137283	0.0725202	0.149665	0.0500457	0.905774	2.74772e-65	0.570805	2.95494e-16	0.367673	6.98693e-07	0.261252	0.000536938	0.158282	0.038097	0.0246202	0.748524
BTG1	red	0.515311	4.7239e-13	-0.515311	4.7239e-13	-0.584882	3.61919e-17	-0.152317	0.0460742	0.254008	0.000772917	0.713133	5.07742e-28	0.366407	7.67877e-07	0.548642	6.62572e-15	0.0639573	0.404546	0.18371	0.0158508	0.0804564	0.294094
BTK	red	0.428172	4.6532e-09	-0.428172	4.6532e-09	-0.450567	5.57681e-10	0.0110807	0.88529	0.243156	0.00130859	0.93896	1.08061e-80	0.39816	6.33486e-08	0.298844	6.83064e-05	0.072258	0.346204	0.0415221	0.588632	0.168614	0.0270303
C1orf162	red	0.456772	3.0133e-10	-0.456772	3.0133e-10	-0.520355	2.55116e-13	0.343496	3.96503e-06	0.510826	8.10093e-13	0.781329	1.22209e-36	0.362207	1.04756e-06	0.0870003	0.256446	-0.0417136	0.586912	-0.304968	4.74633e-05	0.101811	0.183862
C20orf100	red	0.586419	2.85975e-17	-0.586419	2.85975e-17	-0.608771	8.05526e-19	0.00986762	0.897775	0.315489	2.49124e-05	0.74165	2.71157e-31	0.605558	1.36911e-18	0.524571	1.51241e-13	0.199895	0.0085618	0.174328	0.0221863	0.231346	0.00226201
C4orf7	red	0.376679	3.52567e-07	-0.376679	3.52567e-07	-0.394447	8.5986e-08	-0.0641485	0.40314	0.122988	0.107984	0.867701	1.73904e-53	0.437311	1.99443e-09	0.360105	1.22172e-06	0.176697	0.0204094	0.160037	0.0359847	0.121197	0.113254
C5orf29	red	0.521669	2.1692e-13	-0.521669	2.1692e-13	-0.530315	7.33249e-14	-0.0918702	0.230677	0.333586	7.75646e-06	0.867078	2.5219e-53	0.377173	3.39389e-07	0.335452	6.84769e-06	0.0283582	0.711922	0.00947974	0.901773	0.134204	0.079228
C5orf39	red	0.346888	3.1346e-06	-0.346888	3.1346e-06	-0.360756	1.1651e-06	-0.0478731	0.532871	0.112229	0.142712	0.842194	1.79343e-47	0.446581	8.22828e-10	0.295461	8.32325e-05	0.0681206	0.374589	0.141115	0.0648259	0.201969	0.00788584
C6orf32	red	0.481436	2.30033e-11	-0.481436	2.30033e-11	-0.497181	3.98537e-12	-0.0187381	0.807248	0.316426	2.34935e-05	0.918922	1.37676e-70	0.425688	5.83312e-09	0.256424	0.000685291	0.0572855	0.45541	-0.0535635	0.485266	0.0725201	0.344453
CCDC109B	red	-0.184854	0.0151985	0.184854	0.0151985	0.176849	0.0202998	0.299634	6.52019e-05	-0.0383087	0.617826	0.515518	4.60676e-13	-0.205823	0.00675412	-0.24227	0.00136469	-0.337672	5.89821e-06	-0.147586	0.0533529	0.165947	0.0295846
CCL19	red	0.59908	3.91779e-18	-0.59908	3.91779e-18	-0.616162	2.32356e-19	-0.161742	0.0340285	0.277022	0.000234264	0.856504	1.05412e-50	0.6251	4.94168e-20	0.50005	2.86783e-12	0.270104	0.000339163	0.195548	0.0101477	0.115038	0.132916
CCL21	red	0.708646	1.52897e-27	-0.708646	1.52897e-27	-0.732887	3.04423e-30	-0.0376681	0.623721	0.517034	3.83175e-13	0.758404	2.00459e-33	0.554741	2.88061e-15	0.429016	4.3076e-09	0.172386	0.0237415	-0.0137982	0.857427	0.12297	0.108037
CCL22	red	0.121942	0.111036	-0.121942	0.111036	-0.086772	0.257701	0.0855015	0.264761	-0.0863309	0.260137	0.782331	8.66713e-37	0.37852	3.05787e-07	0.0742113	0.333289	0.196443	0.00980135	0.0840028	0.273258	0.0928412	0.225765
CCL23	red	0.657729	1.10887e-22	-0.657729	1.10887e-22	-0.618815	1.47516e-19	-0.220468	0.00365883	0.285985	0.00014293	0.789669	6.59979e-38	0.541685	1.67887e-14	0.523911	1.64219e-13	0.210258	0.00563295	0.183497	0.0159749	0.195227	0.0102744
CCL5	red	0.437722	1.91881e-09	-0.437722	1.91881e-09	-0.427352	5.01486e-09	-0.0246928	0.747808	0.14493	0.057841	0.802824	4.99616e-40	0.384884	1.85671e-07	0.459715	2.24046e-10	0.200375	0.00840081	0.247698	0.00105272	0.14796	0.0527444
CCR7	red	0.394296	8.70506e-08	-0.394296	8.70506e-08	-0.391172	1.12227e-07	-0.0951175	0.214541	0.0915467	0.23233	0.928222	6.54134e-75	0.548099	7.12967e-15	0.368465	6.5842e-07	0.231786	0.00221745	0.203007	0.0075654	0.134653	0.0782207
CD19	red	0.466903	1.07371e-10	-0.466903	1.07371e-10	-0.487724	1.15457e-11	-0.162547	0.0331358	0.149092	0.0509396	0.913066	4.00943e-68	0.627681	3.13116e-20	0.431201	3.5237e-09	0.329681	1.00401e-05	0.210835	0.0055001	0.0367493	0.632216
CD2	red	0.208962	0.00594206	-0.208962	0.00594206	-0.200435	0.00838109	0.029789	0.698078	-0.0744108	0.331987	0.919862	5.32165e-71	0.443799	1.0762e-09	0.267706	0.000384709	0.282534	0.00017322	0.240974	0.00145078	0.0762794	0.319955
CD247	red	0.26727	0.000393573	-0.26727	0.000393573	-0.266849	0.000402319	-0.0307772	0.688574	-0.0493542	0.520259	0.910001	6.67445e-67	0.469761	7.97531e-11	0.383042	2.1476e-07	0.238388	0.00163743	0.305376	4.63106e-05	0.118232	0.122416
CD27	red	0.297666	7.31921e-05	-0.297666	7.31921e-05	-0.283876	0.000160792	-0.0652659	0.394981	-0.00396662	0.958813	0.919402	8.48573e-71	0.48146	2.29421e-11	0.273782	0.000278932	0.286985	0.000135121	0.190043	0.0125243	0.121541	0.112225
CD37	red	0.447999	7.16885e-10	-0.447999	7.16885e-10	-0.461212	1.92507e-10	-0.0846379	0.269635	0.171228	0.0247119	0.920831	1.97297e-71	0.565482	6.37039e-16	0.351087	2.33447e-06	0.29103	0.000107427	0.128019	0.0942093	0.0300957	0.695123
CD3D	red	0.27482	0.000263824	-0.27482	0.000263824	-0.256384	0.000686643	-0.0320839	0.676082	-0.0320142	0.676746	0.946405	2.34359e-85	0.455173	3.53549e-10	0.30358	5.15814e-05	0.264853	0.000446246	0.24179	0.00139603	0.143657	0.0600995
CD48	red	0.446049	8.66334e-10	-0.446049	8.66334e-10	-0.440194	1.51864e-09	-0.0715298	0.351099	0.153483	0.0444145	0.967452	2.22005e-103	0.486298	1.35149e-11	0.374772	4.0821e-07	0.196372	0.00982852	0.16491	0.0306317	0.128251	0.0936079
CD52	red	0.419475	1.01834e-08	-0.419475	1.01834e-08	-0.418423	1.11783e-08	-0.0697481	0.363258	0.10917	0.153991	0.952963	4.70861e-90	0.555231	2.69221e-15	0.392298	1.02442e-07	0.265252	0.000437133	0.221815	0.00345135	0.148615	0.0516942
CD6	red	0.220834	0.00360131	-0.220834	0.00360131	-0.21943	0.00382622	-0.0988162	0.197165	-0.132688	0.0827085	0.845022	4.37737e-48	0.688389	1.72887e-25	0.290012	0.000113847	0.505418	1.53625e-12	0.29596	8.08559e-05	-0.0510036	0.506395
CD69	red	0.480664	2.50111e-11	-0.480664	2.50111e-11	-0.487108	1.23593e-11	-0.0103779	0.89252	0.277394	0.000229586	0.904902	5.78779e-65	0.362002	1.06351e-06	0.355028	1.76341e-06	0.0312733	0.683821	0.055535	0.469322	0.10362	0.176154
CD7	red	0.340703	4.80171e-06	-0.340703	4.80171e-06	-0.329622	1.00793e-05	-0.0810017	0.290823	-0.0113906	0.882105	0.89168	2.07675e-60	0.564842	6.98072e-16	0.404496	3.72856e-08	0.292428	9.9163e-05	0.288491	0.000124112	0.150695	0.0484714
CD74	red	0.246174	0.00113296	-0.246174	0.00113296	-0.293221	9.47437e-05	0.301788	5.73966e-05	0.2548	0.00074314	0.810249	2.68849e-41	0.291691	0.000103444	0.00303956	0.968434	0.0956917	0.211775	-0.181556	0.0171456	0.0408978	0.594254
CD79A	red	0.392603	9.9933e-08	-0.392603	9.9933e-08	-0.386223	1.66945e-07	-0.121929	0.111076	0.0877267	0.252481	0.921143	1.42946e-71	0.450681	5.51471e-10	0.400365	5.27412e-08	0.203641	0.00737566	0.232102	0.00218589	0.160235	0.0357524
CD79B	red	0.486042	1.39022e-11	-0.486042	1.39022e-11	-0.500168	2.82885e-12	-0.16694	0.0286098	0.16744	0.0281306	0.926762	3.40265e-74	0.579533	8.13347e-17	0.439371	1.64195e-09	0.263131	0.000487697	0.202211	0.00780992	0.0831047	0.278437
CD83	red	0.211152	0.00542829	-0.211152	0.00542829	-0.210819	0.00550366	0.266755	0.000404302	0.236706	0.00177028	0.80811	6.32155e-41	0.215407	0.00454215	-0.0513196	0.503762	-0.0747024	0.330091	-0.226317	0.00283286	0.0602324	0.432516
CD96	red	0.453792	4.05611e-10	-0.453792	4.05611e-10	-0.441232	1.37584e-09	-0.157705	0.0388139	0.0462972	0.546457	0.911321	2.01355e-67	0.650669	4.42166e-22	0.488159	1.10014e-11	0.354719	1.80285e-06	0.316398	2.35344e-05	0.0901241	0.239698
CENTB1	red	0.265355	0.000434799	-0.265355	0.000434799	-0.306107	4.43162e-05	-0.107191	0.161638	-0.0552283	0.471783	0.819878	4.98656e-43	0.72121	6.60877e-29	0.332296	8.44997e-06	0.487001	1.25068e-11	0.292435	9.91232e-05	-0.0158872	0.836125
CLECL1	red	0.395408	7.94742e-08	-0.395408	7.94742e-08	-0.413201	1.76743e-08	-0.0881486	0.250198	0.149257	0.0506814	0.908566	2.40657e-66	0.422444	7.81358e-09	0.32843	1.08975e-05	0.185388	0.0149021	0.121449	0.112501	0.03578	0.641232
CORO1A	red	0.220966	0.00358079	-0.220966	0.00358079	-0.219172	0.00386895	0.0603721	0.431447	-0.0181967	0.812714	0.901198	1.26768e-63	0.491484	7.59314e-12	0.193988	0.0107772	0.357018	1.52838e-06	0.162201	0.0335173	0.0658636	0.390657
CPA3	red	-0.0502692	0.512544	0.0502692	0.512544	0.0380211	0.62047	0.337188	6.09385e-06	0.0719426	0.34832	0.289717	0.000115773	-0.309015	3.71457e-05	-0.0563495	0.46282	-0.221737	0.00346307	-0.0924184	0.227894	0.0740955	0.334046
CR2	red	0.418342	1.12589e-08	-0.418342	1.12589e-08	-0.444753	9.81847e-10	-0.110269	0.149864	0.152563	0.0457197	0.881193	3.37882e-57	0.472724	5.84331e-11	0.414009	1.64736e-08	0.173919	0.0225066	0.177532	0.0198131	0.0536851	0.484274
CXCL13	red	0.378485	3.06633e-07	-0.378485	3.06633e-07	-0.407297	2.93904e-08	-0.0406291	0.596682	0.14164	0.0638242	0.882858	1.09529e-57	0.465162	1.28515e-10	0.354984	1.76896e-06	0.171833	0.0242004	0.150429	0.0488732	0.133057	0.0818512
CXCR4	red	0.331045	9.17821e-06	-0.331045	9.17821e-06	-0.336054	6.57665e-06	0.0520368	0.49781	0.126387	0.0985149	0.879863	8.20718e-57	0.382303	2.27604e-07	0.271119	0.000321432	0.179124	0.0187174	0.114696	0.134079	0.0258362	0.736551
CXCR5	red	0.46212	1.75496e-10	-0.46212	1.75496e-10	-0.466138	1.16199e-10	-0.172509	0.0236401	0.142137	0.0628889	0.90624	1.84036e-65	0.618695	1.50598e-19	0.374517	4.16278e-07	0.290997	0.000107632	0.169556	0.0261744	0.0664676	0.386317
DNASE1L3	red	0.359538	1.27331e-06	-0.359538	1.27331e-06	-0.331199	9.08586e-06	-0.259672	0.000581854	-0.0325955	0.671214	0.770614	4.32746e-35	0.419047	1.05776e-08	0.422276	7.93187e-09	0.23799	0.00166804	0.318889	2.01215e-05	0.184412	0.0154473
DOCK10	red	0.492504	6.77174e-12	-0.492504	6.77174e-12	-0.490084	8.8807e-12	0.0851064	0.266983	0.270712	0.000328436	0.889212	1.26489e-59	0.372648	4.80067e-07	0.413457	1.72846e-08	0.0218074	0.776449	0.103349	0.17729	0.18966	0.0127067
DOCK2	red	0.406539	3.13532e-08	-0.406539	3.13532e-08	-0.42974	4.03092e-09	0.134637	0.0782553	0.249183	0.000979561	0.96169	1.80997e-97	0.377062	3.42323e-07	0.283496	0.000164217	0.0746834	0.330215	0.0248228	0.746526	0.175739	0.0211127
DOCK8	red	0.34956	2.59977e-06	-0.34956	2.59977e-06	-0.390534	1.18172e-07	0.0405083	0.597774	0.161045	0.0348174	0.895137	1.53447e-61	0.330297	9.64177e-06	0.330411	9.57009e-06	0.0198211	0.796344	0.111971	0.143636	0.182674	0.0164624
ECGF1	red	-0.20229	0.00778553	0.20229	0.00778553	0.181653	0.0170855	0.280124	0.000197814	-0.314172	2.70418e-05	0.48097	2.4196e-11	0.416213	1.3583e-08	-0.0756517	0.323965	0.444698	9.87042e-10	0.151265	0.0476174	-0.0939526	0.220234
ETS1	red	0.292183	0.000100566	-0.292183	0.000100566	-0.338111	5.72583e-06	0.397769	6.54289e-08	0.325239	1.34095e-05	0.836961	2.26722e-46	0.191544	0.0118321	0.125081	0.102072	-0.102134	0.182468	-0.145796	0.0563446	0.115604	0.131007
EVL	red	0.59192	1.2188e-17	-0.59192	1.2188e-17	-0.684682	3.93932e-25	0.199149	0.00881745	0.618298	1.6123e-19	0.787353	1.50426e-37	0.467238	1.03704e-10	0.237027	0.00174424	-0.00522079	0.945809	-0.249155	0.000980921	0.0568256	0.459042
FAIM3	red	0.395675	7.77509e-08	-0.395675	7.77509e-08	-0.405271	3.49176e-08	-0.0722291	0.346398	0.0871979	0.255363	0.939542	4.9104e-81	0.54727	7.97307e-15	0.404352	3.77426e-08	0.312585	2.98363e-05	0.239183	0.00157784	0.0991435	0.195678
FCRLA	red	0.497465	3.85816e-12	-0.497465	3.85816e-12	-0.509065	9.98973e-13	-0.177863	0.0195809	0.17782	0.0196111	0.912183	9.11204e-68	0.559955	1.3943e-15	0.464307	1.40314e-10	0.246588	0.00111063	0.214993	0.00462233	0.0797117	0.298599
FGD3	red	0.20913	0.00590107	-0.20913	0.00590107	-0.241941	0.00138612	-0.10972	0.151916	-0.062938	0.412091	0.847698	1.12337e-48	0.47281	5.7905e-11	0.28954	0.000116944	0.168723	0.0269297	0.258807	0.000607906	0.170999	0.0249081
FLJ21438	red	0.275726	0.000251267	-0.275726	0.000251267	-0.309675	3.56792e-05	-0.050728	0.508698	-0.0608977	0.427441	0.891818	1.87471e-60	0.681715	7.55018e-25	0.401144	4.94196e-08	0.404388	3.76267e-08	0.332147	8.53344e-06	0.0805541	0.293506
GIMAP4	red	0.539044	2.37636e-14	-0.539044	2.37636e-14	-0.571462	2.6851e-16	0.297606	7.34514e-05	0.533989	4.5812e-14	0.822774	1.4344e-43	0.321089	1.75006e-05	0.209135	0.00589997	-0.0993765	0.194624	-0.215849	0.00445802	0.165649	0.029882
GIMAP5	red	0.555245	2.68718e-15	-0.555245	2.68718e-15	-0.585107	3.49688e-17	0.00821991	0.914774	0.374369	4.21006e-07	0.874496	2.65808e-55	0.58809	2.21073e-17	0.305469	4.60521e-05	0.167092	0.0284638	-0.0360163	0.639029	0.138765	0.0694618
GIMAP8	red	0.61136	5.23078e-19	-0.61136	5.23078e-19	-0.654914	1.93348e-22	0.145862	0.0562313	0.535322	3.85715e-14	0.752991	1.02145e-32	0.48372	1.79363e-11	0.263598	0.00047611	0.027824	0.717114	-0.167616	0.0279627	0.112913	0.140276
GMFG	red	0.242739	0.00133472	-0.242739	0.00133472	-0.25128	0.000884216	0.223269	0.00323947	0.101242	0.186338	0.925688	1.11914e-73	0.3708	5.52297e-07	0.156047	0.0409387	0.0945581	0.217262	0.0338361	0.659468	0.233726	0.00203013
GPSM3	red	0.104978	0.170522	-0.104978	0.170522	-0.14514	0.057474	0.0810992	0.290241	-0.0523797	0.494978	0.787997	1.19737e-37	0.410839	2.16878e-08	0.0610365	0.426386	0.320149	1.85781e-05	0.06349	0.407995	-0.0441594	0.565154
GSTT1	red	0.0673183	0.380253	-0.0673183	0.380253	-0.123966	0.10519	-0.191577	0.0118172	0.103932	0.174849	-0.275356	0.000256323	-0.121018	0.113792	0.153376	0.044564	-0.191196	0.0119896	0.0139841	0.855527	0.00892993	0.907444
GVIN1	red	0.379302	2.87774e-07	-0.379302	2.87774e-07	-0.38097	2.52674e-07	-0.191976	0.0116394	0.0197344	0.797216	0.7734	1.7446e-35	0.550822	4.92943e-15	0.463125	1.58382e-10	0.198485	0.00905043	0.317371	2.21409e-05	0.22079	0.00360814
GZMA	red	0.146307	0.0554771	-0.146307	0.0554771	-0.168694	0.0269566	-0.0348649	0.649791	-0.153341	0.0446142	0.617473	1.85714e-19	0.310889	3.31205e-05	0.382629	2.21839e-07	0.38626	1.66459e-07	0.348999	2.70441e-06	-0.0252037	0.742772
GZMK	red	0.326684	1.22112e-05	-0.326684	1.22112e-05	-0.355184	1.74387e-06	0.0497612	0.51682	0.172772	0.0234251	0.912595	6.22326e-68	0.351097	2.33271e-06	0.224067	0.0031282	0.107049	0.162198	0.0362151	0.637178	0.0918174	0.230946
HCLS1	red	0.288768	0.00012218	-0.288768	0.00012218	-0.332872	8.13322e-06	0.223382	0.00322356	0.144742	0.0581685	0.941548	3.0376e-82	0.445203	9.40172e-10	0.197285	0.00948544	0.232282	0.00216805	0.0287302	0.708313	0.114648	0.134243
HCST	red	0.505551	1.5124e-12	-0.505551	1.5124e-12	-0.533445	4.91352e-14	0.149101	0.0509251	0.381245	2.47284e-07	0.897461	2.52794e-62	0.442851	1.1787e-09	0.25471	0.000746448	0.103978	0.174655	-0.0845136	0.270342	0.112268	0.142572
HIST1H1E	red	0.0866613	0.258311	-0.0866613	0.258311	-0.0357127	0.64186	-0.0109955	0.886166	-0.018788	0.806745	0.355532	1.70079e-06	0.227147	0.00273057	-0.00405294	0.957918	0.0357143	0.641845	0.0159231	0.83576	-0.0990178	0.196248
HIST1H2BF	red	0.0629736	0.411826	-0.0629736	0.411826	-0.0080359	0.916675	-0.0271159	0.724018	-0.11029	0.149787	0.427688	4.86359e-09	0.278963	0.000210784	0.0573314	0.455048	0.137776	0.071492	0.1251	0.102021	-0.0955131	0.212632
HLA-DMA	red	0.194135	0.0107161	-0.194135	0.0107161	-0.254225	0.000764669	0.184465	0.0154174	0.179108	0.0187281	0.824026	8.31158e-44	0.278909	0.000211402	0.0439058	0.567393	-0.0329475	0.667874	-0.0978751	0.201486	0.221801	0.00345351
HLA-DMB	red	0.243658	0.00127775	-0.243658	0.00127775	-0.300086	6.34855e-05	0.314779	2.60395e-05	0.239039	0.00158844	0.86898	8.06213e-54	0.299154	6.70709e-05	0.0868214	0.257429	0.0275638	0.719648	-0.10461	0.172036	0.170061	0.0257247
HLA-DOA	red	0.401269	4.89083e-08	-0.401269	4.89083e-08	-0.451528	5.0738e-10	0.162893	0.0327594	0.334566	7.26594e-06	0.930165	6.90276e-76	0.356653	1.56909e-06	0.17442	0.0221148	-0.0203531	0.791002	-0.115512	0.131315	0.122372	0.109775
HLA-DOB	red	0.346113	3.30836e-06	-0.346113	3.30836e-06	-0.366325	7.72597e-07	-0.065475	0.393465	0.0703718	0.358972	0.939633	4.33491e-81	0.519696	2.76646e-13	0.323564	1.4938e-05	0.255563	0.000715405	0.176986	0.0202013	0.044522	0.561962
HLA-DPA1	red	0.321693	1.68395e-05	-0.321693	1.68395e-05	-0.37737	3.34265e-07	0.371179	5.3667e-07	0.433764	2.77932e-09	0.776388	6.4887e-36	0.1384	0.0702043	0.00665591	0.930945	-0.149654	0.0500626	-0.298702	6.88803e-05	0.0861798	0.260975
HLA-DQA1	red	0.30932	3.6461e-05	-0.30932	3.6461e-05	-0.346002	3.3338e-06	0.312099	3.07437e-05	0.2774	0.0002295	0.877143	4.87956e-56	0.218284	0.004019	0.143045	0.0612104	-0.0110976	0.885116	-0.0986543	0.197904	0.11214	0.143031
HLA-DQB1	red	0.200777	0.00826827	-0.200777	0.00826827	-0.148721	0.051525	0.00105902	0.988999	0.151268	0.0476123	0.319845	1.89393e-05	0.0758655	0.322595	0.0195403	0.799168	-0.102082	0.182693	-0.0864195	0.259647	0.297564	7.36319e-05
HLA-DQB2	red	0.207432	0.00632621	-0.207432	0.00632621	-0.185331	0.0149335	0.0626572	0.414185	-0.0169596	0.825235	0.775761	7.99605e-36	0.284086	0.000158917	0.217111	0.00422539	0.126052	0.0994177	0.137719	0.0716095	0.158331	0.0380371
HLA-DRA	red	0.240492	0.001484	-0.240492	0.001484	-0.311595	3.17141e-05	0.346565	3.20598e-06	0.327763	1.1383e-05	0.790249	5.36087e-38	0.181487	0.0171888	0.0196144	0.798423	-0.0664727	0.38628	-0.217765	0.00410916	0.0591368	0.440949
HLA-DRB3	red	0.198146	0.00917146	-0.198146	0.00917146	-0.289715	0.00011579	0.390875	1.14959e-07	0.289695	0.000115923	0.723813	3.37348e-29	0.185485	0.0148483	-0.0038049	0.960491	-0.00852369	0.911637	-0.227219	0.00272179	0.0880208	0.250888
HLA-DRB4	red	0.373315	4.56299e-07	-0.373315	4.56299e-07	-0.41073	2.18931e-08	0.254109	0.000769051	0.393129	9.57452e-08	0.758644	1.86294e-33	0.18092	0.0175453	0.113993	0.136499	-0.0633347	0.409145	-0.192827	0.0112676	0.180475	0.01783
HLA-DRB6	red	0.251774	0.000863036	-0.251774	0.000863036	-0.238459	0.00163201	0.21018	0.00565112	0.0989853	0.196396	0.701217	9.06782e-27	0.347928	2.91508e-06	0.140573	0.0658704	0.157267	0.0393669	0.0109824	0.8863	0.246223	0.00113029
HOXA13	red	0.110681	0.148339	-0.110681	0.148339	-0.135089	0.0772507	-0.109703	0.151977	0.246582	0.00111092	-0.383364	2.09376e-07	-0.351295	2.30033e-06	0.0547882	0.475328	-0.254863	0.000740804	-0.112714	0.14098	0.0266376	0.728694
HSPA1B	red	-0.322457	1.60366e-05	0.322457	1.60366e-05	0.285209	0.000149275	0.270512	0.000331935	-0.0426352	0.578669	-0.43569	2.32211e-09	-0.359031	1.32104e-06	-0.310313	3.43114e-05	-0.108852	0.155201	-0.230944	0.00230346	-0.267006	0.000399047
ICAM3	red	0.221182	0.00354748	-0.221182	0.00354748	-0.199638	0.00864914	-0.251224	0.000886668	-0.289775	0.000115397	0.743298	1.70219e-31	0.624979	5.04828e-20	0.48706	1.24245e-11	0.623548	6.48936e-20	0.568879	3.90799e-16	0.0648352	0.398114
IFI16	red	0.21666	0.00430724	-0.21666	0.00430724	-0.347398	3.0251e-06	0.307894	3.97701e-05	0.409364	2.4626e-08	0.598019	4.64354e-18	0.0263029	0.731973	-0.00124496	0.987068	-0.260191	0.000566743	-0.289752	0.000115542	0.179933	0.0181815
IGJ	red	0.0990018	0.19632	-0.0990018	0.19632	-0.0680652	0.374978	-0.148638	0.0516574	-0.168487	0.0271471	0.441095	1.39397e-09	-0.0025629	0.973382	0.328683	1.07189e-05	0.0619023	0.419842	0.361566	1.09805e-06	0.330604	9.44902e-06
IGLL1	red	0.170589	0.0252625	-0.170589	0.0252625	-0.110791	0.147932	-0.123308	0.107063	-0.208137	0.00614651	0.589512	1.7738e-17	0.235022	0.00191315	0.418035	1.1569e-08	0.273558	0.000282298	0.482793	1.98462e-11	0.166986	0.0285654
IGLL3	red	-0.0187235	0.807395	0.0187235	0.807395	0.0630913	0.410952	0.100692	0.188755	-0.100803	0.188262	0.396404	7.32295e-08	-0.0610329	0.426413	0.100491	0.18964	-0.0108485	0.887677	0.147613	0.0533097	0.293963	9.0774e-05
IKZF1	red	0.30273	5.42676e-05	-0.30273	5.42676e-05	-0.273446	0.000283983	-0.0177995	0.816729	0.0374928	0.625338	0.858934	2.75074e-51	0.473133	5.59609e-11	0.211833	0.00527673	0.213987	0.00482219	0.0991174	0.195796	0.110789	0.147939
IL2RB	red	0.0744847	0.331506	-0.0744847	0.331506	-0.0589335	0.442524	0.205081	0.00696002	-0.0910912	0.234671	0.861446	6.68016e-52	0.243855	0.00126586	0.112494	0.141762	0.193866	0.0108278	0.119041	0.119862	0.0914337	0.232909
IL7R	red	0.273016	0.000290591	-0.273016	0.000290591	-0.253203	0.000804342	-0.0261526	0.733446	-0.0815574	0.287515	0.90194	6.90133e-64	0.47632	3.98933e-11	0.381744	2.37821e-07	0.279987	0.000199297	0.32412	1.44126e-05	0.171472	0.0245048
IRF8	red	-0.10209	0.182656	0.10209	0.182656	0.171499	0.0244821	0.129315	0.0908959	-0.389106	1.32571e-07	0.577824	1.05023e-16	0.179056	0.0187631	0.16738	0.0281873	0.339065	5.36754e-06	0.388836	1.35478e-07	0.166715	0.0288284
ISG20	red	-0.0157905	0.837109	0.0157905	0.837109	0.0418584	0.585613	-0.0672065	0.381047	-0.41814	1.14617e-08	0.582324	5.34035e-17	0.376895	3.46745e-07	0.397867	6.49036e-08	0.449767	6.03213e-10	0.576632	1.25416e-16	0.141027	0.0649951
ISL1	red	0.337069	6.14298e-06	-0.337069	6.14298e-06	-0.299675	6.50429e-05	-0.176015	0.0209076	0.101078	0.187057	0.340423	4.89408e-06	0.283132	0.000167568	0.238501	0.00162881	0.142457	0.0622932	0.127603	0.0952915	0.138433	0.0701371
ITGAL	red	0.391989	1.05045e-07	-0.391989	1.05045e-07	-0.394205	8.77025e-08	-0.103755	0.175587	0.0302204	0.693923	0.930574	4.26226e-76	0.685449	3.32577e-25	0.386203	1.67207e-07	0.417889	1.17185e-08	0.253149	0.000806514	0.0616272	0.421915
ITGB2	red	0.070178	0.3603	-0.070178	0.3603	-0.11359	0.137899	0.591223	1.35907e-17	0.251886	0.000858294	0.746518	6.78024e-32	0.0698531	0.362534	-0.187203	0.0139318	-0.107015	0.162332	-0.303757	5.10388e-05	0.119315	0.119004
ITGB7	red	0.164328	0.0312328	-0.164328	0.0312328	-0.161877	0.0338771	-0.212412	0.00515094	-0.248256	0.00102468	0.805819	1.561e-40	0.512382	6.72438e-13	0.343754	3.89525e-06	0.442503	1.21865e-09	0.427957	4.74539e-09	0.178634	0.0190489
ITK	red	0.31298	2.9115e-05	-0.31298	2.9115e-05	-0.321788	1.67367e-05	-0.00180528	0.981249	0.0211576	0.782942	0.943133	3.13941e-83	0.509302	9.71354e-13	0.335599	6.78078e-06	0.229092	0.00250353	0.205101	0.00695463	0.176312	0.0206891
KIAA0922	red	0.39019	1.21497e-07	-0.39019	1.21497e-07	-0.385481	1.77092e-07	0.167987	0.0276128	0.361564	1.09822e-06	0.749095	3.21364e-32	0.444581	9.98267e-10	0.0298513	0.697477	0.0423298	0.581394	-0.243609	0.00128077	-0.0264146	0.730878
KIAA1949	red	0.209261	0.00586938	-0.209261	0.00586938	-0.258548	0.000615891	0.491659	7.44574e-12	0.366048	7.88708e-07	0.690563	1.06046e-25	0.210339	0.00561404	-0.134207	0.0792205	0.047991	0.531861	-0.337983	5.77561e-06	0.0589665	0.442269
KLRB1	red	0.456032	3.24507e-10	-0.456032	3.24507e-10	-0.437008	2.05202e-09	-0.150684	0.0484871	0.127605	0.0952858	0.901288	1.17757e-63	0.439747	1.58446e-09	0.428347	4.57961e-09	0.150576	0.0486505	0.221623	0.00348025	0.126291	0.0987721
LAPTM5	red	0.165887	0.029644	-0.165887	0.029644	-0.193932	0.0108001	0.379654	2.8e-07	0.124132	0.104722	0.882739	1.18772e-57	0.258753	0.000609565	0.0537018	0.484138	0.106848	0.162991	-0.0467636	0.542418	0.137047	0.073019
LCP1	red	0.277475	0.000228571	-0.277475	0.000228571	-0.291736	0.000103177	0.202459	0.007733	0.135951	0.0753628	0.937926	4.30807e-80	0.303782	5.09621e-05	0.238698	0.0016139	0.0463184	0.546273	0.0719475	0.348286	0.12357	0.106316
LOC401845	red	-0.181411	0.0172362	0.181411	0.0172362	0.156126	0.0408349	0.23556	0.00186641	-0.211949	0.00525131	0.297573	7.3592e-05	-0.0890683	0.245271	0.00744645	0.922767	0.124122	0.10475	0.116692	0.127395	0.0415902	0.58802
LOC642113	red	-0.114196	0.135795	0.114196	0.135795	0.09536	0.21337	0.0787284	0.304619	-0.288137	0.00012662	0.513604	5.80566e-13	0.043389	0.571966	0.150432	0.048869	0.214444	0.00473037	0.308686	3.78994e-05	0.193027	0.0111816
LOC647450	red	-0.133411	0.0810333	0.133411	0.0810333	0.15627	0.0406473	0.0879334	0.251361	-0.318845	2.01772e-05	0.489593	9.38061e-12	-0.0111682	0.88439	0.109296	0.153513	0.163591	0.0320087	0.295828	8.14766e-05	0.206327	0.00661743
LOC648470	red	0.357658	1.45931e-06	-0.357658	1.45931e-06	-0.447008	7.89425e-10	-0.151459	0.0473302	0.231858	0.00221016	0.516692	3.99478e-13	0.343861	3.86641e-06	0.27856	0.00021547	-0.0539991	0.481718	0.0470903	0.539599	0.282012	0.000178288
LOC649210	red	-0.100274	0.190606	0.100274	0.190606	0.131206	0.0862299	-0.0163091	0.831837	-0.194305	0.0106465	0.181826	0.0169783	-0.0412983	0.590644	-0.0113588	0.882431	0.0681436	0.374427	0.117648	0.124284	0.219039	0.00389099
LOC649923	red	-0.22447	0.00307338	0.22447	0.00307338	0.195707	0.0100853	0.36689	7.40757e-07	-0.162787	0.0328737	0.469446	8.2424e-11	-0.0852111	0.266393	-0.102441	0.18115	0.0145029	0.850229	0.0347731	0.650652	0.238473	0.00163097
LOC651751	red	-0.0882688	0.24955	0.0882688	0.24955	0.096985	0.205636	0.0512936	0.503978	-0.260713	0.000551882	0.476116	4.07738e-11	0.0452582	0.555506	0.102323	0.181655	0.194925	0.010395	0.234508	0.00195879	0.281675	0.000181638
LOC652102	red	-0.196516	0.00977372	0.196516	0.00977372	0.206934	0.00645604	0.2632	0.000485974	-0.197303	0.00947849	0.398449	6.18518e-08	-0.180081	0.0180851	-0.0557523	0.467582	-0.00055923	0.994191	0.0656778	0.391997	0.175441	0.0213354
LOC652493	red	-0.144421	0.0587339	0.144421	0.0587339	0.163826	0.03176	0.088837	0.246503	-0.322327	1.61701e-05	0.47805	3.31492e-11	-0.0199567	0.794982	0.113239	0.139127	0.161015	0.0348516	0.306037	4.45036e-05	0.201573	0.00801122
LOC652694	red	-0.150306	0.0490611	0.150306	0.0490611	0.156951	0.039769	0.169602	0.0261328	-0.274262	0.000271842	0.495927	4.59779e-12	-0.0484167	0.528224	0.0799304	0.297271	0.116771	0.127134	0.240247	0.00150117	0.255858	0.000704946
LOC652775	red	0.0535496	0.48538	-0.0535496	0.48538	-0.0331947	0.665531	0.0991884	0.195475	-0.101228	0.186397	0.511366	7.59478e-13	0.00429581	0.955399	0.157129	0.0395416	0.083115	0.278377	0.168633	0.0270126	0.197226	0.00950724
LOC653879	red	0.391892	1.05874e-07	-0.391892	1.05874e-07	-0.455873	3.297e-10	0.4017	4.71747e-08	0.542581	1.49118e-14	0.666524	1.87775e-23	0.113641	0.137721	0.00921814	0.904471	-0.225619	0.00292176	-0.359989	1.23215e-06	0.184665	0.0153046
LOC731486	red	0.232228	0.00217343	-0.232228	0.00217343	-0.204656	0.00708066	-0.0449403	0.558289	-0.0145567	0.84968	0.449304	6.31176e-10	0.404067	3.86615e-08	0.240186	0.00150543	0.351433	2.27793e-06	0.199638	0.0086491	-0.192835	0.0112639
LPXN	red	0.271302	0.000318326	-0.271302	0.000318326	-0.30367	5.13038e-05	-0.0777595	0.310627	0.00901909	0.906524	0.849267	4.99682e-49	0.315603	2.47353e-05	0.327917	1.12687e-05	0.121417	0.112596	0.22247	0.00335446	0.140841	0.0653533
LRMP	red	0.426343	5.49654e-09	-0.426343	5.49654e-09	-0.410827	2.17107e-08	-0.197088	0.00955844	0.120309	0.115939	0.804429	2.68517e-40	0.409533	2.42708e-08	0.41047	2.23885e-08	0.138294	0.0704218	0.228724	0.00254512	0.0484349	0.528069
LTB	red	0.313696	2.78516e-05	-0.313696	2.78516e-05	-0.316644	2.3175e-05	-0.121944	0.111033	0.0017699	0.981616	0.924412	4.50607e-73	0.55179	4.31984e-15	0.337162	6.10434e-06	0.268206	0.000374781	0.254928	0.000738421	0.0632057	0.410102
LY86	red	0.43668	2.11629e-09	-0.43668	2.11629e-09	-0.469848	7.90303e-11	0.0465784	0.54402	0.24766	0.00105463	0.934736	2.66121e-78	0.536238	3.4254e-14	0.272823	0.000293603	0.202459	0.00773311	0.0247939	0.74681	0.078868	0.30376
LY96	red	0.118785	0.120665	-0.118785	0.120665	-0.210672	0.00553738	0.510785	8.14028e-13	0.262704	0.000498502	0.696743	2.58037e-26	0.085345	0.26564	-0.0452306	0.555748	-0.194565	0.0105403	-0.219783	0.0037685	0.299269	6.66204e-05
LYL1	red	0.548797	6.48851e-15	-0.548797	6.48851e-15	-0.589828	1.68893e-17	0.106889	0.162828	0.476901	3.74939e-11	0.83542	4.70526e-46	0.49108	7.94523e-12	0.254045	0.000771528	0.0141155	0.854185	-0.125619	0.100595	0.146334	0.0554318
M160	red	0.232925	0.00210565	-0.232925	0.00210565	-0.214123	0.00479474	-0.104101	0.174142	-0.0158149	0.836861	0.425165	6.11584e-09	0.173655	0.022715	0.306449	4.34103e-05	0.164166	0.0314017	0.233713	0.00203128	0.1845	0.0153978
MAP4K1	red	0.332864	8.13781e-06	-0.332864	8.13781e-06	-0.345966	3.34217e-06	-0.0861222	0.261296	0.009351	0.903101	0.940069	2.38573e-81	0.626059	4.17323e-20	0.335045	7.03695e-06	0.390284	1.20578e-07	0.225105	0.00298865	0.0429266	0.576074
MGC29506	red	0.125278	0.10153	-0.125278	0.10153	-0.111247	0.14626	-0.151177	0.0477479	-0.275555	0.000253592	0.615381	2.65381e-19	0.447348	7.63737e-10	0.390595	1.17586e-07	0.47954	2.82415e-11	0.474106	5.04886e-11	0.163764	0.0318254
MMP9	red	-0.273806	0.000278576	0.273806	0.000278576	0.298174	7.10472e-05	0.391571	1.08665e-07	-0.325655	1.30535e-05	0.572227	2.40088e-16	0.0446317	0.560997	-0.156907	0.0398247	0.132562	0.0830044	0.117162	0.12586	0.0784254	0.30649
MX2	red	-0.194431	0.0105951	0.194431	0.0105951	0.0695046	0.364939	0.509222	9.80603e-13	0.0313788	0.682812	0.379096	2.92414e-07	0.125149	0.101884	-0.240498	0.00148358	-0.011887	0.877006	-0.215067	0.00460782	-0.0430586	0.574899
MYO1G	red	0.109547	0.152565	-0.109547	0.152565	-0.135112	0.0772008	0.092645	0.226752	-0.127649	0.0951721	0.819967	4.80251e-43	0.608498	8.42818e-19	0.138935	0.0691169	0.459752	2.23208e-10	0.172608	0.0235592	-0.0282806	0.712675
NAPSB	red	0.465792	1.2043e-10	-0.465792	1.2043e-10	-0.471725	6.49171e-11	-0.0845018	0.270409	0.196673	0.0097144	0.944219	6.3894e-84	0.54378	1.27179e-14	0.343187	4.05022e-06	0.224974	0.00300601	0.107239	0.161449	0.0883276	0.249234
NKG7	red	0.126956	0.0969954	-0.126956	0.0969954	-0.141343	0.0643902	0.120425	0.115585	-0.0989814	0.196413	0.818453	9.13396e-43	0.378752	3.00344e-07	0.192318	0.0114885	0.329637	1.00696e-05	0.181547	0.0171511	0.0158042	0.83697
P2RY8	red	0.327219	1.17937e-05	-0.327219	1.17937e-05	-0.333157	7.98076e-06	0.00598223	0.93792	0.0806483	0.29294	0.961062	7.02454e-97	0.490149	8.81638e-12	0.269094	0.000357708	0.202356	0.0077649	0.126814	0.0973728	0.166898	0.0286506
PARVG	red	0.279389	0.000205931	-0.279389	0.000205931	-0.329984	9.84274e-06	0.103414	0.177019	0.0713089	0.352593	0.89178	1.92945e-60	0.633239	1.15507e-20	0.256028	0.000698994	0.336114	6.55058e-06	0.133985	0.0797242	0.0445507	0.561709
PIM2	red	-0.185809	0.0146719	0.185809	0.0146719	0.214211	0.00477696	0.0856162	0.264118	-0.416215	1.35804e-08	0.645488	1.19244e-21	0.213125	0.00499969	0.0603259	0.431801	0.304557	4.86485e-05	0.316809	2.29369e-05	0.108074	0.158191
PLCG2	red	0.472609	5.91443e-11	-0.472609	5.91443e-11	-0.509982	8.95819e-13	0.0157832	0.837183	0.263266	0.000484313	0.854525	3.09257e-50	0.44716	7.77836e-10	0.406463	3.15569e-08	0.15559	0.0415407	0.137182	0.0727329	0.0958622	0.210958
PLEK	red	0.159357	0.0367914	-0.159357	0.0367914	-0.197024	0.00958234	0.316956	2.27264e-05	0.131191	0.0862671	0.821572	2.41267e-43	0.307649	4.03661e-05	-0.0160302	0.834671	0.187697	0.0136771	-0.114404	0.135082	-0.0215843	0.778677
POU2AF1	red	0.246747	0.00110213	-0.246747	0.00110213	-0.242142	0.00137303	-0.0843038	0.271537	-0.0435184	0.570819	0.885964	1.27919e-58	0.413621	1.70403e-08	0.271363	0.000317304	0.267701	0.000384815	0.220157	0.00370819	0.126379	0.0985358
PPP1R16B	red	0.45364	4.11747e-10	-0.45364	4.11747e-10	-0.481815	2.20745e-11	-0.00889953	0.907758	0.1989	0.00890423	0.954997	1.19932e-91	0.554818	2.85026e-15	0.365988	7.92197e-07	0.19774	0.00931839	0.115238	0.132238	0.110126	0.150396
PRKCH	red	0.141065	0.0649206	-0.141065	0.0649206	-0.194656	0.0105034	0.335298	6.91858e-06	0.112964	0.140095	0.777225	4.90449e-36	0.198377	0.00908862	0.090678	0.23681	0.000833266	0.991344	-0.0165928	0.828956	0.127345	0.0959678
PSCD4	red	0.389656	1.26832e-07	-0.389656	1.26832e-07	-0.450531	5.59662e-10	0.147696	0.053174	0.247627	0.00105635	0.846125	2.5068e-48	0.615869	2.44249e-19	0.206562	0.00655456	0.331847	8.70457e-06	-0.0183596	0.811068	0.040086	0.601601
PTGDS	red	0.536946	3.12459e-14	-0.536946	3.12459e-14	-0.593389	9.67815e-18	0.096691	0.20702	0.430984	3.59513e-09	0.769685	5.8417e-35	0.495612	4.76575e-12	0.307122	4.16759e-05	0.120518	0.115302	-0.0622205	0.417452	0.0539201	0.482361
PTPRCAP	red	0.363545	9.49371e-07	-0.363545	9.49371e-07	-0.350371	2.45541e-06	-0.153575	0.0442858	0.0145049	0.850208	0.894119	3.33492e-61	0.618894	1.45522e-19	0.3251	1.35301e-05	0.422108	8.05267e-09	0.212698	0.00508973	0.0119952	0.875896
PVRIG	red	0.40392	3.91447e-08	-0.40392	3.91447e-08	-0.402012	4.59587e-08	-0.105243	0.169439	0.0834083	0.276679	0.939171	8.12378e-81	0.539423	2.26103e-14	0.355761	1.6731e-06	0.302798	5.40485e-05	0.182551	0.0165364	0.0343812	0.654334
RAC2	red	0.117194	0.125754	-0.117194	0.125754	-0.105625	0.167887	-0.0202384	0.792153	-0.172056	0.0240144	0.875677	1.25383e-55	0.397427	6.73061e-08	0.210395	0.00560113	0.343479	3.96965e-06	0.282646	0.000172146	0.109304	0.153482
RARRES3	red	0.413681	1.69501e-08	-0.413681	1.69501e-08	-0.536365	3.36947e-14	0.154873	0.0424999	0.357794	1.44502e-06	0.575454	1.49339e-16	0.434192	2.67059e-09	0.294167	8.97096e-05	0.165187	0.0303488	-0.0698273	0.362712	0.134985	0.0774817
RFTN1	red	0.0600857	0.43364	-0.0600857	0.43364	-0.0993352	0.194811	0.587216	2.53004e-17	0.222581	0.00333828	0.68639	2.69953e-25	-0.00888448	0.907913	-0.0643641	0.401558	-0.292865	9.67063e-05	-0.204399	0.00715415	0.2063	0.00662465
RGS19	red	0.0350581	0.64798	-0.0350581	0.64798	-0.0409376	0.593895	0.291741	0.000103149	-0.0183108	0.811561	0.813492	7.20425e-42	0.298626	6.9187e-05	-0.10226	0.181927	0.195927	0.00999986	-0.0705063	0.358052	0.00419458	0.956449
RHOBTB3	red	-0.00103891	0.989208	0.00103891	0.989208	-0.0384295	0.616717	-0.0767248	0.317129	0.0981143	0.200381	-0.313459	2.82653e-05	-0.157374	0.0392311	-0.0768431	0.316382	-0.169954	0.0258193	-0.0578336	0.451101	0.187868	0.0135902
SASH3	red	0.242373	0.00135807	-0.242373	0.00135807	-0.242267	0.00136493	-0.0120681	0.875148	-0.0593205	0.439529	0.929648	1.26363e-75	0.573376	2.02872e-16	0.247133	0.00108181	0.387202	1.54414e-07	0.211578	0.00533311	0.069514	0.364874
SELL	red	0.334122	7.48428e-06	-0.334122	7.48428e-06	-0.346391	3.24507e-06	0.00634361	0.934178	0.156111	0.0408546	0.894957	1.76147e-61	0.359308	1.2947e-06	0.223396	0.0032216	0.0592086	0.440394	0.0451851	0.556146	0.183716	0.0158474
SH2B3	red	0.345529	3.44521e-06	-0.345529	3.44521e-06	-0.397901	6.47186e-08	0.430936	3.61098e-09	0.322071	1.6437e-05	0.628124	2.89388e-20	0.228352	0.00258784	0.288412	0.000124667	0.0624249	0.415921	-0.0651167	0.396064	0.156881	0.0398578
SIGLEC10	red	0.056289	0.463301	-0.056289	0.463301	-0.0617793	0.420768	0.150804	0.048307	-0.0875359	0.253518	0.853617	5.03778e-50	0.218151	0.00404202	0.0851834	0.266549	0.0740474	0.334361	0.10927	0.15361	0.173181	0.0230941
SLC2A8	red	-0.285217	0.000149205	0.285217	0.000149205	0.340406	4.89983e-06	-0.140338	0.0663285	-0.211573	0.00533417	-0.406888	3.04334e-08	-0.0806113	0.293162	-0.361968	1.0661e-06	0.0532492	0.487834	-0.140628	0.0657643	-0.310865	3.31691e-05
SMAP2	red	0.441852	1.29688e-09	-0.441852	1.29688e-09	-0.430985	3.59468e-09	-0.0270976	0.724197	0.211127	0.00543385	0.887555	4.1539e-59	0.377129	3.40537e-07	0.320613	1.80384e-05	0.020545	0.789077	0.0693425	0.366062	0.240019	0.00151727
SPIB	red	0.706761	2.41475e-27	-0.706761	2.41475e-27	-0.650305	4.74365e-22	-0.375247	3.93614e-07	0.194613	0.0105209	0.719858	9.34484e-29	0.658132	1.02365e-22	0.708716	1.50328e-27	0.429063	4.28914e-09	0.378955	2.95631e-07	-0.00310779	0.967726
SPOCK2	red	0.480027	2.67943e-11	-0.480027	2.67943e-11	-0.497927	3.6596e-12	0.0765756	0.318074	0.358262	1.39684e-06	0.912087	9.9579e-68	0.376517	3.57014e-07	0.265513	0.000431263	-0.0294005	0.701828	-0.0650991	0.396192	0.208227	0.00612401
SRGN	red	0.291728	0.000103225	-0.291728	0.000103225	-0.335276	6.92868e-06	0.505459	1.5288e-12	0.454365	3.83176e-10	0.738172	7.16294e-31	0.0309674	0.68675	-0.0139186	0.856196	-0.237707	0.00169011	-0.324726	1.38613e-05	0.19982	0.00858739
TBC1D10C	red	0.347491	3.00542e-06	-0.347491	3.00542e-06	-0.3621	1.05583e-06	-0.130494	0.087963	-0.0115091	0.880887	0.897763	1.99318e-62	0.722764	4.4276e-29	0.383233	2.11546e-07	0.470275	7.55839e-11	0.289508	0.00011716	-0.0141516	0.853816
TBC1D9	red	0.520814	2.41074e-13	-0.520814	2.41074e-13	-0.57058	3.05337e-16	0.0857034	0.26363	0.452363	4.67251e-10	0.717349	1.76719e-28	0.274145	0.000273558	0.366314	7.73216e-07	-0.15559	0.0415408	-0.0756297	0.324106	0.0894839	0.243067
TCL1A	red	0.366101	7.85575e-07	-0.366101	7.85575e-07	-0.368236	6.69832e-07	-0.130037	0.0890922	0.101766	0.184056	0.835444	4.6523e-46	0.463562	1.51462e-10	0.307174	4.1545e-05	0.185876	0.0146352	0.126783	0.0974566	-0.0100614	0.895779
TMEM107	red	0.150878	0.0481953	-0.150878	0.0481953	-0.14821	0.0523424	-0.0408905	0.59432	0.0658391	0.390833	0.3261	1.26827e-05	0.1371	0.0729056	0.0828827	0.279728	-0.0155939	0.83911	0.0566497	0.460436	0.0456669	0.551938
TMEM119	red	0.0559016	0.46639	-0.0559016	0.46639	-0.0969553	0.205775	0.417938	1.16681e-08	0.0559417	0.466069	0.594438	8.20374e-18	0.161607	0.0341797	0.0457962	0.550811	0.10452	0.172408	-0.0245587	0.749132	0.0616426	0.421799
TNFAIP3	red	-0.0577263	0.451943	0.0577263	0.451943	-0.0240766	0.753898	0.398272	6.27619e-08	0.0676164	0.378142	0.490328	8.64214e-12	0.0934406	0.22277	-0.148564	0.0517756	-0.0176972	0.817764	-0.230809	0.00231755	-0.0957287	0.211597
TNFRSF13B	red	0.524875	1.45604e-13	-0.524875	1.45604e-13	-0.509848	9.10266e-13	-0.247353	0.00107041	0.101026	0.187283	0.885553	1.70516e-58	0.646365	1.00945e-21	0.518585	3.17058e-13	0.382672	2.21093e-07	0.299613	6.52846e-05	0.0804047	0.294405
TNFRSF17	red	0.0767816	0.31677	-0.0767816	0.31677	-0.0743064	0.332668	-0.069113	0.367654	-0.138037	0.0709518	0.508997	1.00715e-12	0.0184653	0.810001	0.256029	0.000698968	0.103633	0.176097	0.276666	0.00023882	0.266526	0.000409153
TNFSF13B	red	0.241458	0.00141808	-0.241458	0.00141808	-0.282495	0.000173593	0.295146	8.47667e-05	0.203764	0.00733939	0.856589	1.00623e-50	0.256437	0.000684846	0.104803	0.171239	-0.00302208	0.968615	-0.0689281	0.36894	0.0838721	0.274007
TPSAB1	red	0.246629	0.00110844	-0.246629	0.00110844	-0.209569	0.00579532	0.197813	0.00929161	0.176015	0.020908	0.456789	3.00828e-10	0.0850881	0.267087	0.107205	0.161584	0.14809	0.0525346	-0.0298185	0.697794	-0.107431	0.160696
TRAF3IP3	red	0.409158	2.50639e-08	-0.409158	2.50639e-08	-0.430385	3.79909e-09	-0.104856	0.171023	0.109812	0.151571	0.946817	1.23743e-85	0.521574	2.19495e-13	0.410868	2.16335e-08	0.23224	0.00217226	0.220298	0.00368581	0.132681	0.0827259
TSPAN33	red	0.00494529	0.948664	-0.00494529	0.948664	-0.00245346	0.974518	0.022344	0.771098	-0.0760255	0.321573	0.567304	4.90545e-16	0.307611	4.04603e-05	-0.027566	0.719628	0.0350912	0.64767	0.0137467	0.857954	0.134748	0.0780069
UCP2	red	-0.108666	0.155913	0.108666	0.155913	0.147059	0.0542198	-0.0163169	0.831757	-0.247566	0.00105947	0.592826	1.0573e-17	0.170473	0.0253632	-0.105944	0.1666	0.108802	0.15539	0.0661278	0.388755	-0.114636	0.134285
USMG5	red	-0.0476421	0.534852	0.0476421	0.534852	0.0776986	0.311008	-0.206953	0.00645113	-0.00998725	0.896543	-0.328421	1.09044e-05	-0.161245	0.0345887	-0.158189	0.0382121	0.00809293	0.916086	-0.083754	0.274686	0.0244863	0.749847
VPREB3	red	0.491551	7.53636e-12	-0.491551	7.53636e-12	-0.498872	3.28408e-12	-0.17754	0.0198072	0.162554	0.033129	0.896861	4.04233e-62	0.613297	3.77706e-19	0.436234	2.20679e-09	0.304852	4.77953e-05	0.210573	0.00555994	0.0766655	0.317505
WAS	red	0.34063	4.82551e-06	-0.34063	4.82551e-06	-0.376729	3.51208e-07	0.181153	0.017398	0.227834	0.00264834	0.959981	6.88794e-96	0.35942	1.28428e-06	0.216363	0.00436198	0.0527982	0.491533	-0.0149584	0.845582	0.144969	0.0577719
A2M	turquoise	0.458264	2.59379e-10	-0.458264	2.59379e-10	-0.538527	2.54252e-14	0.33836	5.63013e-06	0.656649	1.37361e-22	0.40563	3.38702e-08	0.0130097	0.865495	0.153606	0.0442423	-0.45335	4.23789e-10	-0.325075	1.35524e-05	0.303671	5.13009e-05
AADACL1	turquoise	-0.391107	1.12821e-07	0.391107	1.12821e-07	0.452345	4.68087e-10	-0.0641955	0.402795	-0.657567	1.14511e-22	-0.14341	0.0605443	-0.155133	0.0421509	0.178197	0.0193486	0.292136	0.000100842	0.541027	1.83122e-14	-0.0322719	0.674292
ABCA1	turquoise	0.489056	9.95888e-12	-0.489056	9.95888e-12	-0.606004	1.2724e-18	0.144748	0.0581586	0.776964	5.35323e-36	0.115839	0.13022	-0.111972	0.143632	0.0913041	0.233575	-0.538088	2.69276e-14	-0.452733	4.5049e-10	0.131885	0.0846033
ABHD8	turquoise	0.702838	6.17724e-27	-0.702838	6.17724e-27	-0.757108	2.97216e-33	0.0323923	0.673146	0.885043	2.43356e-58	0.252566	0.000830045	0.134913	0.0776418	0.164475	0.0310797	-0.425314	6.03385e-09	-0.473092	5.62045e-11	0.238573	0.00162337
ABLIM2	turquoise	-0.233861	0.0020176	0.233861	0.0020176	0.175695	0.0211455	-0.243932	0.0012612	-0.42229	7.9225e-09	-0.206282	0.00662969	0.130517	0.0879066	0.164022	0.0315531	0.397971	6.43459e-08	0.377295	3.36199e-07	-0.369742	5.98156e-07
ACADM	turquoise	0.480536	2.53593e-11	-0.480536	2.53593e-11	-0.491455	7.61796e-12	-0.325237	1.34113e-05	0.469587	8.12178e-11	-0.0191922	0.802672	-0.173138	0.0231287	0.307424	4.09209e-05	-0.389649	1.26906e-07	-0.0974579	0.203424	-0.0498805	0.515815
ACE2	turquoise	-0.42506	6.17421e-09	0.42506	6.17421e-09	0.431062	3.56924e-09	-0.0647945	0.39841	-0.556611	2.22374e-15	-0.209347	0.00584857	-0.108827	0.155298	0.0623054	0.416815	0.265635	0.000428544	0.37058	5.61557e-07	-0.150353	0.0489895
ACOX2	turquoise	0.301192	5.94638e-05	-0.301192	5.94638e-05	-0.395046	8.18708e-08	-0.132237	0.0837678	0.450977	5.35646e-10	-0.155639	0.0414756	-0.17103	0.0248816	0.144844	0.05799	-0.380384	2.64509e-07	-0.189746	0.0126653	0.263388	0.000481282
ACSM3	turquoise	-0.304968	4.74627e-05	0.304968	4.74627e-05	0.323146	1.5344e-05	-0.0692726	0.366546	-0.447901	7.23749e-10	-0.187775	0.0136376	-0.129927	0.0893651	0.0606493	0.429332	0.212424	0.00514831	0.40235	4.46719e-08	0.109323	0.153411
ACTA2	turquoise	0.581372	6.16704e-17	-0.581372	6.16704e-17	-0.595774	6.63977e-18	0.380432	2.63525e-07	0.701795	7.90954e-27	0.386436	1.64143e-07	0.139065	0.0688548	0.221102	0.00355989	-0.202062	0.00785664	-0.263773	0.000471843	0.264971	0.000443538
ACTG2	turquoise	0.706139	2.80493e-27	-0.706139	2.80493e-27	-0.728319	1.0341e-29	0.181785	0.0170039	0.789418	7.2193e-38	0.359881	1.24187e-06	0.235955	0.00183272	0.270407	0.000333784	-0.155992	0.0410106	-0.27328	0.000286514	0.157212	0.0394355
ACTN1	turquoise	0.268237	0.000374166	-0.268237	0.000374166	-0.343198	4.04714e-06	0.255795	0.000707171	0.764859	2.71673e-34	-0.115869	0.130119	-0.150715	0.0484402	-0.324335	1.42148e-05	-0.560068	1.37236e-15	-0.681878	7.28604e-25	0.121411	0.112614
ACY1	turquoise	-0.20154	0.00802147	0.20154	0.00802147	0.281658	0.000181805	-0.275555	0.000253584	-0.704241	4.42298e-27	-0.0103311	0.893002	0.200465	0.00837126	0.414208	1.61891e-08	0.657914	1.06888e-22	0.781815	1.0346e-36	0.139798	0.0673916
ADAMTS1	turquoise	0.656266	1.48149e-22	-0.656266	1.48149e-22	-0.725812	2.00237e-29	0.248184	0.00102823	0.827155	2.08491e-44	0.387472	1.51116e-07	0.129551	0.0903033	0.217449	0.00416489	-0.316069	2.40253e-05	-0.402111	4.55774e-08	0.188998	0.0130268
ADAMTSL3	turquoise	0.546354	9.01708e-15	-0.546354	9.01708e-15	-0.628853	2.54158e-20	0.111174	0.146526	0.945306	1.25645e-84	-0.0715564	0.35092	-0.11302	0.139897	-0.0746859	0.330198	-0.521634	2.17862e-13	-0.671588	6.56954e-24	0.0293861	0.701967
ADORA2B	turquoise	-0.481257	2.3453e-11	0.481257	2.3453e-11	0.479111	2.9578e-11	-0.103439	0.176911	-0.627327	3.3344e-20	-0.323509	1.49904e-05	-0.13289	0.0822395	-0.0141818	0.853507	0.357629	1.46237e-06	0.449743	6.0463e-10	-0.059477	0.438321
AEBP1	turquoise	0.212609	0.00510878	-0.212609	0.00510878	-0.295855	8.13505e-05	0.725213	2.34254e-29	0.5652	6.63325e-16	0.278799	0.000212685	0.0413193	0.590456	-0.178487	0.0191491	-0.235507	0.00187092	-0.491038	7.98261e-12	0.122849	0.108387
AGMAT	turquoise	-0.52888	8.798e-14	0.52888	8.798e-14	0.696198	2.92671e-26	-0.0716693	0.350158	-0.736696	1.07668e-30	-0.268062	0.000377603	-0.0960603	0.210011	-0.160464	0.0354863	0.349336	2.64109e-06	0.402677	4.34606e-08	-0.221455	0.00350582
AGPAT2	turquoise	-0.279105	0.00020916	0.279105	0.00020916	0.332453	8.3623e-06	-0.0887692	0.246866	-0.563442	8.52015e-16	-0.138226	0.0705609	0.211625	0.0053225	0.0917234	0.231426	0.740767	3.47559e-31	0.451144	5.26921e-10	-0.299932	6.40672e-05
AGPAT5	turquoise	-0.526447	1.19583e-13	0.526447	1.19583e-13	0.604115	1.73396e-18	-0.178173	0.0193657	-0.602255	2.3471e-18	-0.343032	4.09379e-06	-0.489178	9.82403e-12	-0.160323	0.0356499	-0.0666622	0.384925	0.306011	4.4572e-05	0.111258	0.146221
AGTR1	turquoise	0.625527	4.58383e-20	-0.625527	4.58383e-20	-0.703424	5.37447e-27	0.0758245	0.322858	0.953149	3.3885e-90	-0.0226933	0.767622	-0.0400582	0.601853	0.0354999	0.643846	-0.464154	1.42545e-10	-0.598281	4.45334e-18	-0.017191	0.822889
AHNAK	turquoise	0.786816	1.81803e-37	-0.786816	1.81803e-37	-0.846486	2.08632e-48	-0.0612503	0.424765	0.857159	7.35877e-51	0.100458	0.189789	0.208617	0.00602684	0.338755	5.4815e-06	-0.113066	0.139737	-0.325457	1.32213e-05	0.0369702	0.630169
AKR1B1	turquoise	0.348198	2.86049e-06	-0.348198	2.86049e-06	-0.35585	1.66246e-06	0.531038	6.6876e-14	0.643007	1.90461e-21	0.455539	3.40864e-10	-0.0196492	0.798072	-0.164078	0.0314943	-0.318863	2.01539e-05	-0.564542	7.2864e-16	0.150757	0.0483778
ALDH18A1	turquoise	-0.384806	1.8683e-07	0.384806	1.8683e-07	0.454681	3.71309e-10	-0.164118	0.0314523	-0.723043	4.1199e-29	-0.183919	0.0157297	0.0161703	0.833247	0.178835	0.0189126	0.515181	4.79876e-13	0.632958	1.21534e-20	-0.105924	0.166684
ALDH1A1	turquoise	0.620791	1.0487e-19	-0.620791	1.0487e-19	-0.664208	3.01496e-23	-0.150114	0.0493533	0.778856	2.83324e-36	0.0339457	0.658435	0.00796556	0.917402	0.157158	0.0395046	-0.387704	1.48341e-07	-0.371156	5.37621e-07	0.0339948	0.657972
ALDH1A3	turquoise	-0.0710538	0.354322	0.0710538	0.354322	-0.0550789	0.472985	0.696416	2.78294e-26	0.479329	2.88886e-11	0.0983086	0.199487	-0.304627	4.84459e-05	-0.439801	1.57644e-09	-0.548279	6.95912e-15	-0.639171	3.89556e-21	0.138759	0.0694725
ALDH1L1	turquoise	-0.0539979	0.481729	0.0539979	0.481729	0.00469824	0.951225	-0.454003	3.97207e-10	-0.26968	0.000346831	-0.115609	0.13099	0.206716	0.00651364	0.230621	0.00233724	0.257798	0.000639623	0.362103	1.0556e-06	-0.101854	0.183676
ALDH3A1	turquoise	-0.071676	0.350113	0.071676	0.350113	0.141887	0.0633586	-0.594999	7.50767e-18	-0.468429	9.1635e-11	-0.193619	0.0109309	0.139693	0.0675994	0.280264	0.0001963	0.341048	4.68972e-06	0.570656	3.01958e-16	-0.110187	0.150169
ALDOB	turquoise	-0.277876	0.000223647	0.277876	0.000223647	0.198567	0.00902132	-0.289777	0.000115383	-0.50658	1.34009e-12	-0.056356	0.462768	0.299536	6.55804e-05	0.172068	0.0240044	0.506282	1.38801e-12	0.431816	3.32945e-09	-0.282349	0.000174999
ALDOC	turquoise	-0.227963	0.00263307	0.227963	0.00263307	0.25185	0.000859817	0.103857	0.17516	-0.228196	0.00260584	-0.0631419	0.410575	-0.26442	0.000456362	-0.0547849	0.475354	-0.0785218	0.305894	0.0833092	0.277252	0.287616	0.000130401
ALS2CR13	turquoise	-0.29342	9.36655e-05	0.29342	9.36655e-05	0.37159	5.20213e-07	-0.31155	3.18026e-05	-0.558333	1.74979e-15	-0.00585536	0.939234	-0.164232	0.0313332	0.146151	0.0557404	-0.0437598	0.568682	0.50291	2.05914e-12	0.126441	0.0983704
AMACR	turquoise	-0.356881	1.54355e-06	0.356881	1.54355e-06	0.363145	9.77785e-07	0.0436769	0.569416	-0.360544	1.18326e-06	-0.226287	0.00283665	-0.369412	6.132e-07	-0.0463602	0.545911	-0.0547879	0.47533	0.154103	0.0435525	-0.188588	0.0132292
ANGPT1	turquoise	0.55865	1.67387e-15	-0.55865	1.67387e-15	-0.62879	2.57047e-20	0.219639	0.00379193	0.908802	1.95271e-66	0.0864936	0.259236	-0.103849	0.175195	0.0257038	0.737852	-0.596637	5.78917e-18	-0.584184	4.02585e-17	0.159494	0.0366272
ANGPTL2	turquoise	0.195906	0.0100079	-0.195906	0.0100079	-0.261687	0.000525144	0.656912	1.30379e-22	0.764864	2.71214e-34	-0.00777415	0.91938	-0.344503	3.69876e-06	-0.323653	1.48521e-05	-0.605339	1.41929e-18	-0.70626	2.72474e-27	0.213628	0.00489539
ANGPTL7	turquoise	0.559234	1.54259e-15	-0.559234	1.54259e-15	-0.629881	2.11525e-20	0.0565486	0.461238	0.858267	3.98915e-51	-0.0381704	0.619097	0.00923703	0.904276	-0.00970727	0.899428	-0.367595	7.02774e-07	-0.560196	1.34782e-15	0.0749146	0.328715
ANKDD1A	turquoise	0.727755	1.20063e-29	-0.727755	1.20063e-29	-0.824555	6.59044e-44	0.134369	0.0788567	0.857297	6.81971e-51	0.41832	1.12807e-08	0.339358	5.26177e-06	0.216679	0.00430383	-0.208109	0.00615353	-0.422355	7.87619e-09	0.0916532	0.231785
ANKRD22	turquoise	-0.678918	1.3842e-24	0.678918	1.3842e-24	0.770511	4.4746e-35	-0.0942118	0.218958	-0.845657	3.17709e-48	-0.261688	0.000525107	-0.283603	0.000163243	-0.188913	0.0130687	0.230721	0.00232674	0.469547	8.15621e-11	-0.0640841	0.403614
ANKS1A	turquoise	0.386972	1.5727e-07	-0.386972	1.5727e-07	-0.457899	2.69101e-10	0.168823	0.0268379	0.814305	5.1576e-42	-0.190895	0.0121272	-0.256782	0.000673115	-0.133395	0.0810699	-0.525883	1.28341e-13	-0.641552	2.50125e-21	-0.0309962	0.686475
ANTXR2	turquoise	0.639359	3.76181e-21	-0.639359	3.76181e-21	-0.755383	5.00003e-33	0.0207984	0.786538	0.874048	3.52898e-55	0.0667891	0.384019	-0.0513172	0.503781	0.230892	0.00230893	-0.451349	5.16415e-10	-0.413124	1.77931e-08	0.167597	0.0279814
ANXA1	turquoise	0.215002	0.00462046	-0.215002	0.00462046	-0.268611	0.000366905	0.531955	5.94783e-14	0.632091	1.42163e-20	0.130125	0.088873	-0.246698	0.00110475	-0.237869	0.00167744	-0.521092	2.32958e-13	-0.559637	1.45785e-15	0.224863	0.00302066
ANXA13	turquoise	-0.29315	9.51344e-05	0.29315	9.51344e-05	0.352578	2.10032e-06	-0.163505	0.0321008	-0.433822	2.76426e-09	-0.250892	0.000901179	-0.142317	0.0625543	-0.0338468	0.659368	0.205966	0.00671506	0.330473	9.53077e-06	-0.204027	0.00726229
ANXA2	turquoise	-0.585606	3.23991e-17	0.585606	3.23991e-17	0.661306	5.42395e-23	0.00147643	0.984664	-0.720815	7.31467e-29	-0.343309	4.01632e-06	-0.372495	4.85708e-07	-0.0520359	0.497817	0.165612	0.0299195	0.475566	4.32325e-11	0.0135881	0.859576
ANXA2P1	turquoise	-0.321338	1.72245e-05	0.321338	1.72245e-05	0.345757	3.39102e-06	-0.12779	0.0948026	-0.476522	3.90451e-11	-0.156016	0.0409785	-0.232305	0.00216577	0.122447	0.109556	-0.0162925	0.832006	0.433857	2.75533e-09	0.149061	0.0509878
AP1S1	turquoise	-0.674225	3.77138e-24	0.674225	3.77138e-24	0.735989	1.3074e-30	0.0162486	0.832452	-0.746817	6.22114e-32	-0.413707	1.69131e-08	-0.282761	0.000171057	-0.237453	0.00171015	0.307097	4.17401e-05	0.32055	1.81107e-05	-0.225565	0.00292866
AP1S2	turquoise	0.629076	2.4425e-20	-0.629076	2.4425e-20	-0.708082	1.75362e-27	0.24778	0.00104857	0.959221	3.29671e-95	0.26211	0.000513903	-0.0100318	0.896084	0.0323839	0.673226	-0.50352	1.91807e-12	-0.606563	1.16058e-18	0.0760577	0.321368
APCDD1L	turquoise	0.634754	8.77058e-21	-0.634754	8.77058e-21	-0.663112	3.76637e-23	0.101157	0.186709	0.599929	3.41847e-18	0.319917	1.88531e-05	0.34749	3.00565e-06	0.283459	0.000164562	-0.00501844	0.947906	-0.178954	0.0188321	0.0469914	0.540452
APEG1	turquoise	0.632747	1.26269e-20	-0.632747	1.26269e-20	-0.715647	2.7122e-28	0.0113922	0.882088	0.920766	2.1107e-71	0.0795222	0.299753	0.0954537	0.212918	0.0200031	0.794516	-0.406677	3.09867e-08	-0.589398	1.80561e-17	0.108228	0.157597
APEX2	turquoise	-0.556262	2.33428e-15	0.556262	2.33428e-15	0.629565	2.23801e-20	0.117982	0.123214	-0.69794	1.95409e-26	-0.0965081	0.207884	0.0223252	0.771286	-0.216114	0.00440825	0.545109	1.06528e-14	0.289889	0.00011465	-0.252741	0.000822891
APOBEC1	turquoise	-0.623448	6.60331e-20	0.623448	6.60331e-20	0.633682	1.06585e-20	0.027185	0.723344	-0.605804	1.31489e-18	-0.388407	1.40224e-07	-0.259876	0.000575852	-0.289894	0.000114618	0.232214	0.00217482	0.211398	0.00537315	-0.188794	0.0131273
APOD	turquoise	0.546403	8.95755e-15	-0.546403	8.95755e-15	-0.572795	2.20949e-16	0.172403	0.0237268	0.695084	3.78421e-26	0.206956	0.00645034	0.0846524	0.269553	0.046666	0.543262	-0.157826	0.0386628	-0.410398	2.25287e-08	-0.103367	0.177216
APRT	turquoise	-0.593271	9.85867e-18	0.593271	9.85867e-18	0.706596	2.51264e-27	0.0689383	0.368869	-0.689979	1.20973e-25	-0.00299076	0.96894	-0.136599	0.0739697	-0.386644	1.61447e-07	0.32091	1.77002e-05	0.213243	0.0049751	-0.0589154	0.442665
ARHGAP10	turquoise	0.660654	6.18373e-23	-0.660654	6.18373e-23	-0.73694	1.00678e-30	0.153806	0.0439638	0.937617	6.48637e-80	0.172158	0.0239294	0.181699	0.0170573	0.0256945	0.737943	-0.321485	1.70636e-05	-0.595725	6.69205e-18	0.0322962	0.67406
ARHGEF10	turquoise	0.0802546	0.29531	-0.0802546	0.29531	-0.0909885	0.235202	0.281953	0.000178873	0.385444	1.77602e-07	-0.0215647	0.778873	-0.0914611	0.232769	-0.304324	4.9333e-05	-0.302123	5.62656e-05	-0.452934	4.41591e-10	-0.0343484	0.654643
ARHGEF19	turquoise	-0.628289	2.81023e-20	0.628289	2.81023e-20	0.71941	1.04743e-28	0.0335906	0.661787	-0.7036	5.15331e-27	-0.118911	0.120269	-0.0744701	0.331602	-0.344046	3.81749e-06	0.0839613	0.273496	0.216487	0.00433901	-0.0308348	0.688022
ARHGEF6	turquoise	0.602062	2.42171e-18	-0.602062	2.42171e-18	-0.668275	1.30909e-23	0.293491	9.32809e-05	0.78404	4.79978e-37	0.61734	1.9e-19	0.121975	0.110942	0.142639	0.0619567	-0.396964	6.99279e-08	-0.429899	3.97232e-09	0.207194	0.006388
ARMCX1	turquoise	0.612489	4.32783e-19	-0.612489	4.32783e-19	-0.688496	1.68785e-25	0.165613	0.0299184	0.969238	1.9772e-105	0.0528273	0.491294	-0.0763237	0.319673	0.0113329	0.882698	-0.531794	6.07191e-14	-0.627139	3.44718e-20	0.0484612	0.527845
ARMCX2	turquoise	0.478506	3.15666e-11	-0.478506	3.15666e-11	-0.578956	8.86825e-17	0.278854	0.000212042	0.91568	3.35365e-69	0.0696876	0.363675	-0.176102	0.0208439	-0.0932828	0.223556	-0.645527	1.18362e-21	-0.670785	7.77017e-24	0.101235	0.186367
ARPC1B	turquoise	-0.446043	8.66818e-10	0.446043	8.66818e-10	0.490996	8.0201e-12	0.266232	0.000415461	-0.483019	1.93637e-11	0.187793	0.0136286	-0.0842268	0.271976	-0.269453	0.000351006	0.322221	1.62802e-05	0.103889	0.175025	-0.0852216	0.266334
[truncated: 1,466 more rows]
