# Supplementary material for: Identification of colon tumor marker NKD1 via integrated bioinformatics analysis and experimental validation
Source: Cancer Med. 2021 Sep 21;10(20):7383–94. doi: 10.1002/cam4.4224 (PMC8525156; doi:10.1002/cam4.4224)
Supplement: Supplementary file 6 — Table S6 [file CAM4-10-7383-s001.xls]

## Sheet: GS_MM
Supplementary Table ST6. All the module genes of TCGA Datasets
probes	moduleColor	GS.Normal	p.GS.Normal	GS.Tumor	p.GS.Tumor	MMred	p.MMred	MMblack	p.MMblack	MMgreenyellow	p.MMgreenyellow	MMpurple	p.MMpurple	MMyellow	p.MMyellow	MMblue	p.MMblue	MMbrown	p.MMbrown	MMpink	p.MMpink	MMgreen	p.MMgreen	MMtan	p.MMtan
EPDR1	black	-0.106839	0.0153821	0.106839	0.0153821	-0.0326159	0.460606	0.554088	1.06442e-42	0.292482	1.34857e-11	-0.431023	1.14499e-24	-0.136303	0.00195387	-0.0399226	0.366385	-0.0252644	0.567674	-0.1914	1.24684e-05	-0.27435	2.50633e-10	-0.315078	2.61253e-13
RASGRF1	black	-0.05243	0.235388	0.05243	0.235388	-0.00574161	0.896681	0.227724	1.79867e-07	0.0668041	0.130392	-0.163037	0.000205495	-0.0908362	0.0395285	0.0126676	0.77449	0.0132448	0.764511	-0.0854841	0.0527592	-0.0804228	0.0684817	-0.00921771	0.834858
ST6GALNAC2	black	0.0814205	0.0651103	-0.0814205	0.0651103	0.0370172	0.402321	-0.447651	1.07023e-26	-0.285854	4.02235e-11	0.357229	6.45939e-17	0.082197	0.0625819	0.119391	0.00673049	0.0969877	0.0278996	0.1654	0.000165406	0.180644	3.79778e-05	0.223535	3.04766e-07
SLC2A12	black	-0.201984	3.91556e-06	0.201984	3.91556e-06	-0.17153	9.29173e-05	0.409144	3.65552e-22	0.0600849	0.173788	-0.349042	3.58415e-16	-0.287216	3.22075e-11	-0.0527956	0.232135	0.112494	0.0107007	-0.0239286	0.588332	-0.247731	1.25763e-08	-0.204905	2.81333e-06
LRRC2	black	-0.0496765	0.26093	0.0496765	0.26093	-0.117659	0.00757849	0.538076	6.46385e-40	0.302824	2.31386e-12	-0.310675	5.78738e-13	-0.114363	0.00945927	-0.0177711	0.687721	-0.0778502	0.0778388	-0.313247	3.64211e-13	-0.340924	1.86705e-15	-0.393324	1.82875e-20
PHACTR3	black	-0.140749	0.00137823	0.140749	0.00137823	-0.0847246	0.0549065	0.451506	3.49003e-27	0.155362	0.00040746	-0.457057	6.77773e-28	-0.199494	5.17093e-06	-0.0278169	0.529193	0.10839	0.0139468	-0.0890013	0.0437069	-0.216796	6.9674e-07	-0.179697	4.1763e-05
PKP2	black	0.191493	1.23456e-05	-0.191493	1.23456e-05	-0.117585	0.00761638	-0.312639	4.0654e-13	-0.0755907	0.08689	0.187469	1.88697e-05	0.238867	4.20884e-08	0.0223041	0.61391	-0.0807972	0.0672001	0.0575403	0.192768	0.170978	9.79462e-05	0.170419	0.000103309
XKR9	black	-0.127581	0.00376437	0.127581	0.00376437	-0.133478	0.0024264	-0.442683	4.44166e-26	-0.382412	2.40935e-19	0.151107	0.000587633	-0.10169	0.0211196	-0.114014	0.00968092	0.0501704	0.256213	0.287219	3.21909e-11	0.146979	0.000830874	0.296592	6.74985e-12
IGF2BP1	black	-0.120191	0.00636827	0.120191	0.00636827	0.036742	0.405832	0.24616	1.56324e-08	0.0899388	0.0415278	-0.164363	0.000182002	-0.131667	0.00278183	-0.0763896	0.0835974	0.00219074	0.960484	-0.0620869	0.159862	-0.0967029	0.0283644	-0.102525	0.0200785
CRIP1	black	0.0962817	0.0290641	-0.0962817	0.0290641	0.28575	4.09104e-11	-0.445156	2.19343e-26	-0.109134	0.0133007	0.482278	2.67751e-31	0.189764	1.48299e-05	0.074458	0.0917357	-0.0124718	0.777884	0.0432531	0.327735	0.198324	5.8862e-06	0.16726	0.000139139
PTPRD	black	0.0770663	0.080888	-0.0770663	0.080888	-0.104667	0.0176108	0.411461	2.02504e-22	0.362956	1.89059e-17	-0.153165	0.000492855	0.119259	0.006792	0.0201804	0.648064	-0.0981815	0.0260215	-0.263109	1.38153e-09	-0.16704	0.000142027	-0.269835	5.02269e-10
CD55	black	-0.175008	6.63893e-05	0.175008	6.63893e-05	-0.0636185	0.149788	-0.502553	3.01299e-34	-0.36221	2.22189e-17	0.339419	2.52222e-15	-0.0436209	0.323634	-0.0818284	0.0637719	0.080367	0.0686743	0.301455	2.93369e-12	0.151079	0.000589059	0.266169	8.7487e-10
ULBP2	black	-0.228164	1.7009e-07	0.228164	1.7009e-07	0.0665839	0.131667	-0.473993	3.77716e-30	-0.479953	5.66888e-31	0.222235	3.58201e-07	-0.208086	1.95193e-06	-0.113258	0.0101773	0.127832	0.00369588	0.347949	4.48895e-16	0.14467	0.00100459	0.28499	4.62852e-11
STRA6	black	-0.294419	9.74532e-12	0.294419	9.74532e-12	0.0674419	0.126753	0.422728	1.07124e-23	0.0940036	0.0331105	-0.269469	5.31025e-10	-0.307941	9.42043e-13	-0.0895846	0.04234	0.113641	0.00992275	-0.0485558	0.271853	-0.12348	0.00505672	-0.131851	0.00274384
PLIN2	black	0.0266371	0.546813	-0.0266371	0.546813	0.0661883	0.133982	0.291679	1.5418e-11	0.23773	4.89765e-08	-0.139035	0.00157868	0.0531896	0.228664	0.0107027	0.808731	-0.01812	0.681921	-0.0322435	0.465744	0.00823265	0.852291	-0.0715306	0.105267
TRPV6	black	-0.0730269	0.0981657	0.0730269	0.0981657	0.010733	0.8082	-0.492969	7.8974e-33	-0.416127	6.07499e-23	0.109009	0.013407	-0.0811375	0.0660526	-0.0302676	0.493534	0.116767	0.00805113	0.302983	2.25079e-12	0.249776	9.45363e-09	0.414621	8.98013e-23
PIWIL2	black	0.00913842	0.836258	-0.00913842	0.836258	0.0183125	0.678729	0.302487	2.45339e-12	0.300256	3.60795e-12	-0.0964366	0.0288052	0.0850582	0.0539544	-0.00218077	0.960663	-0.0982169	0.0259676	-0.189295	1.55834e-05	-0.125881	0.00425855	-0.18317	2.94027e-05
CFTR	black	0.089551	0.0424179	-0.089551	0.0424179	-0.0655281	0.137914	0.432346	7.96834e-25	0.42516	5.59711e-24	-0.246615	1.46795e-08	0.128075	0.00363075	-0.0254748	0.564452	-0.219002	5.33024e-07	-0.386047	1.03162e-19	-0.270715	4.39034e-10	-0.286486	3.6286e-11
TLE2	black	0.0711674	0.107051	-0.0711674	0.107051	0.369701	4.30697e-18	0.47152	8.20674e-30	0.5023	3.28868e-34	-0.0864727	0.0500695	0.117701	0.0075569	0.115359	0.00885098	-0.115547	0.00874022	-0.361416	2.63672e-17	-0.149446	0.000676228	-0.280679	9.25608e-11
SERPINA6	black	0.14237	0.00121053	-0.14237	0.00121053	0.101134	0.021839	0.320938	8.8786e-14	0.327447	2.60357e-14	-0.0133871	0.762057	0.177668	5.11145e-05	0.0513571	0.245122	-0.0974812	0.0271096	-0.191911	1.18068e-05	-0.0872127	0.048132	-0.187175	1.94584e-05
MUC12	black	0.250951	8.01434e-09	-0.250951	8.01434e-09	0.0435704	0.324195	0.366721	8.31583e-18	0.506433	7.79743e-35	0.00274453	0.950506	0.341379	1.70439e-15	0.228042	1.72753e-07	-0.0616725	0.162673	-0.366223	9.27416e-18	-0.162142	0.000222911	-0.280345	9.76167e-11
CEL	black	-0.251599	7.3146e-09	0.251599	7.3146e-09	0.218457	5.69665e-07	0.683605	4.8719e-72	0.432608	7.41584e-25	-0.390855	3.30454e-20	-0.231984	1.0412e-07	-0.190536	1.36676e-05	-0.184397	2.59342e-05	-0.326879	2.9011e-14	-0.374467	1.48289e-18	-0.346805	5.67507e-16
SYN3	black	-0.0541969	0.219959	0.0541969	0.219959	0.102969	0.0195433	0.467304	3.03683e-29	0.378041	6.588e-19	-0.293233	1.18922e-11	-0.00304833	0.945036	-0.0475507	0.281912	-0.132013	0.00271051	-0.2465	1.49142e-08	-0.235685	6.41992e-08	-0.254949	4.54067e-09
QPRT	black	-0.0356604	0.419801	0.0356604	0.419801	0.202913	3.52692e-06	0.735072	1.84523e-88	0.596724	6.77476e-51	-0.39781	6.15911e-21	-0.0290292	0.511391	-0.0764425	0.0833828	-0.239796	3.71664e-08	-0.410165	2.81932e-22	-0.349257	3.42857e-16	-0.359626	3.87415e-17
HPSE	black	0.308435	8.63048e-13	-0.308435	8.63048e-13	-0.080108	0.0695746	-0.473372	4.59167e-30	-0.223523	3.05211e-07	0.319136	1.2404e-13	0.334892	6.17043e-15	0.19476	8.69087e-06	0.126872	0.00396382	0.269515	5.27327e-10	0.407627	5.36962e-22	0.339699	2.38519e-15
GSPT2	black	-0.00994726	0.821998	0.00994726	0.821998	-0.0562898	0.202634	0.483149	2.01895e-31	0.314699	2.79913e-13	-0.269395	5.37098e-10	-0.0284577	0.519743	-0.0509361	0.249018	-0.136555	0.00191617	-0.305991	1.32965e-12	-0.27371	2.76782e-10	-0.298081	5.23854e-12
CLDN18	black	-0.113045	0.0103206	0.113045	0.0103206	-0.0986269	0.0253494	-0.411666	1.92135e-22	-0.395166	1.17201e-20	0.316328	2.07931e-13	-0.100889	0.0221621	-0.0275766	0.532758	0.166686	0.000146801	0.28266	6.74139e-11	0.14469	0.001003	0.161986	0.000226104
GYG2	black	-0.115986	0.00848667	0.115986	0.00848667	0.0826218	0.0612332	0.511525	1.28757e-35	0.353493	1.42063e-16	-0.28321	6.17067e-11	-0.125778	0.00429034	-0.104708	0.0175654	-0.125417	0.00440339	-0.28824	2.72278e-11	-0.314104	3.1186e-13	-0.268464	6.18702e-10
AGT	black	-0.279533	1.11064e-10	0.279533	1.11064e-10	0.224796	2.60309e-07	0.453746	1.80771e-27	0.310123	6.38839e-13	-0.18576	2.25365e-05	-0.167975	0.000130129	-0.164661	0.000177082	-0.0936428	0.0337936	-0.16708	0.0001415	-0.184892	2.46482e-05	-0.177403	5.24698e-05
PLAGL2	black	-0.168264	0.000126652	0.168264	0.000126652	0.0615662	0.1634	0.592689	4.5648e-50	0.377121	8.12504e-19	-0.373875	1.69449e-18	-0.165498	0.000163906	-0.146623	0.000855732	-0.133833	0.0023618	-0.294462	9.67572e-12	-0.327905	2.38547e-14	-0.29605	7.39983e-12
VENTX	black	-0.140559	0.00139927	0.140559	0.00139927	0.108094	0.014211	0.299034	4.45041e-12	0.14364	0.00109247	-0.140679	0.00138598	-0.150119	0.000638955	-0.103786	0.0185918	-0.0600211	0.174246	-0.0804134	0.0685141	-0.1408	0.00137266	-0.207971	1.97819e-06
SEC24D	black	0.00145084	0.973824	-0.00145084	0.973824	-0.166305	0.000152092	-0.359246	4.20185e-17	-0.259246	2.43899e-09	0.250942	8.02454e-09	0.0417622	0.344699	0.0613198	0.165095	0.20494	2.80226e-06	0.328828	1.99915e-14	0.25986	2.22962e-09	0.214618	9.05071e-07
F3	black	-0.0505152	0.252956	0.0505152	0.252956	-0.101969	0.0207666	-0.382126	2.57437e-19	-0.238494	4.42403e-08	0.310921	5.53739e-13	0.0540993	0.220791	-0.03417	0.439507	0.0810245	0.0664319	0.156366	0.000373199	0.109871	0.0126872	0.177398	5.2496e-05
VANGL2	black	0.0614466	0.164221	-0.0614466	0.164221	0.00078295	0.985872	0.437878	1.72078e-25	0.315057	2.62239e-13	-0.0911297	0.0388925	0.0341447	0.439845	0.223767	2.9605e-07	0.131597	0.00279662	-0.254738	4.67994e-09	-0.163062	0.000205019	-0.312738	3.99323e-13
NUCB2	black	0.0725718	0.100284	-0.0725718	0.100284	-0.162374	0.000218276	-0.365438	1.10151e-17	-0.295348	8.33257e-12	0.290422	1.89962e-11	0.0580539	0.18882	0.0360194	0.415133	0.0735776	0.0956503	0.168487	0.000124019	0.0905663	0.040121	0.121978	0.00562214
PLEKHB1	black	-0.174072	7.27219e-05	0.174072	7.27219e-05	0.159996	0.000270511	0.30079	3.29058e-12	0.134545	0.00223684	-0.0175113	0.692052	-0.223936	2.8987e-07	-0.0971385	0.0276561	-0.0651699	0.140085	-0.136782	0.00188267	-0.241358	3.01169e-08	-0.202679	3.62098e-06
KLK11	black	-0.183177	2.93829e-05	0.183177	2.93829e-05	0.185538	2.30596e-05	-0.41312	1.32278e-22	-0.256569	3.597e-09	0.443842	3.19339e-26	-0.0694866	0.115617	-0.105624	0.0165963	-0.0219535	0.619494	0.128103	0.0036234	0.055686	0.207527	0.186833	2.01629e-05
KCNK1	black	0.0393733	0.373023	-0.0393733	0.373023	0.0808617	0.0669814	-0.433377	6.00174e-25	-0.164939	0.000172593	0.270915	4.25784e-10	0.105863	0.0163508	-0.0865077	0.0499764	-0.125934	0.00424236	0.100219	0.0230681	0.0991056	0.0246436	0.212021	1.23214e-06
PLCB4	black	-0.103765	0.0186151	0.103765	0.0186151	-0.208956	1.76445e-06	0.471211	9.03733e-30	0.264927	1.05383e-09	-0.189934	1.45667e-05	-0.0863395	0.0504251	-0.110306	0.0123366	-0.129007	0.0033904	-0.299614	4.02919e-12	-0.336274	4.70366e-15	-0.353531	1.40935e-16
SDR16C5	black	-0.0639928	0.147402	0.0639928	0.147402	0.0402152	0.36288	-0.578404	3.16659e-47	-0.337469	3.71447e-15	0.473721	4.1146e-30	0.0313989	0.477516	-0.0858738	0.0516849	-0.00832755	0.850608	0.244374	1.99823e-08	0.132705	0.0025727	0.242664	2.52322e-08
CYP2W1	black	-0.223427	3.08865e-07	0.223427	3.08865e-07	0.214638	9.02985e-07	0.546339	2.47092e-41	0.321547	7.92477e-14	-0.275402	2.12762e-10	-0.219626	4.93905e-07	-0.179233	4.37473e-05	-0.152532	0.000520366	-0.291019	1.72075e-11	-0.319474	1.16524e-13	-0.306288	1.26173e-12
TCN1	black	-0.222051	3.66456e-07	0.222051	3.66456e-07	0.0474234	0.283204	-0.381477	2.99138e-19	-0.286793	3.45111e-11	0.477014	1.45103e-30	-0.120031	0.00643939	-0.168099	0.000128633	-0.0444654	0.314347	0.0759991	0.085194	-0.0118979	0.787855	0.0937797	0.0335329
MYRIP	black	-0.0135487	0.759272	0.0135487	0.759272	-0.146676	0.000851996	0.438093	1.6203e-25	0.239643	3.79365e-08	-0.128772	0.00344965	-0.0586253	0.184497	-0.0566336	0.199886	-0.140721	0.00138133	-0.24667	1.45691e-08	-0.281086	8.67432e-11	-0.356618	7.35345e-17
IYD	black	0.0429999	0.330577	-0.0429999	0.330577	-0.131067	0.00290983	0.502223	3.37756e-34	0.438299	1.52959e-25	-0.196122	7.49465e-06	0.0762789	0.0840476	0.0220618	0.617766	-0.112158	0.0109391	-0.366747	8.2672e-18	-0.344801	8.54004e-16	-0.477017	1.44953e-30
ASCL2	black	-0.379435	4.78817e-19	0.379435	4.78817e-19	0.380679	3.59678e-19	0.617955	1.86835e-55	0.416318	5.78139e-23	-0.378497	5.93616e-19	-0.326791	2.95009e-14	-0.390473	3.61997e-20	-0.365561	1.07229e-17	-0.307292	1.0569e-12	-0.419124	2.77621e-23	-0.287486	3.08134e-11
PRSS56	black	-0.0886438	0.044563	0.0886438	0.044563	-0.0216393	0.624516	0.223817	2.94228e-07	0.0585293	0.185219	-0.118484	0.00716332	-0.129487	0.00327234	-0.0637056	0.14923	-0.041247	0.350688	-0.0832888	0.0591644	-0.141569	0.00129092	-0.149626	0.0006661
TTI1	black	-0.253726	5.40857e-09	0.253726	5.40857e-09	0.0441815	0.317449	0.389407	4.66521e-20	0.170313	0.000104347	-0.316804	1.90567e-13	-0.249572	9.72735e-09	-0.186365	2.11677e-05	-0.062042	0.160164	-0.133919	0.00234639	-0.252077	6.83612e-09	-0.184907	2.461e-05
POU5F1B	black	-0.306968	1.11916e-12	0.306968	1.11916e-12	-0.0762049	0.0843494	0.585363	1.36155e-48	0.228223	1.68807e-07	-0.475473	2.36615e-30	-0.337276	3.85905e-15	-0.327919	2.37928e-14	-0.203725	3.21704e-06	-0.248392	1.14713e-08	-0.452659	2.48933e-27	-0.334547	6.60197e-15
KRT40	black	-0.0979918	0.0263125	0.0979918	0.0263125	0.0456998	0.301088	0.412145	1.69915e-22	0.234406	7.59439e-08	-0.247917	1.22544e-08	-0.127687	0.00373522	-0.10539	0.0168393	-0.0933216	0.0344117	-0.133406	0.00243965	-0.2022	3.82183e-06	-0.21152	1.30713e-06
ARFGAP3	black	-0.0365995	0.407657	0.0365995	0.407657	-0.126819	0.0039791	-0.396684	8.1058e-21	-0.27512	2.22338e-10	0.243247	2.33079e-08	0.0335992	0.447191	-0.0257917	0.559617	0.0554565	0.20941	0.194428	9.00873e-06	0.114315	0.0094894	0.190192	1.41743e-05
ERP27	black	-0.188934	1.61856e-05	0.188934	1.61856e-05	-0.00206254	0.962794	0.421937	1.32126e-23	0.203595	3.26478e-06	-0.260052	2.16785e-09	-0.164391	0.000181525	-0.222737	3.36579e-07	-0.173259	7.86823e-05	-0.142954	0.0011548	-0.237189	5.26255e-08	-0.224884	2.5745e-07
SHISA9	black	0.141822	0.00126497	-0.141822	0.00126497	-0.0604442	0.171224	0.345856	6.8903e-16	0.247734	1.257e-08	-0.215443	8.19948e-07	0.0921512	0.0367464	0.143918	0.00106808	0.00872495	0.843569	-0.1703	0.000104482	-0.094551	0.0320968	-0.196707	7.03055e-06
ADAMTSL2	black	-0.160787	0.00025195	0.160787	0.00025195	0.177053	5.43178e-05	0.390409	3.67562e-20	0.204834	2.83623e-06	-0.147582	0.000790323	-0.156364	0.00037326	0.055262	0.211014	0.0901991	0.0409392	-0.204647	2.89714e-06	-0.173758	7.4973e-05	-0.223286	3.14372e-07
SLC25A37	black	-0.0045836	0.917435	0.0045836	0.917435	-0.0740422	0.0935684	-0.378023	6.61427e-19	-0.275857	1.98164e-10	0.273398	2.90524e-10	0.0223867	0.612598	0.0251688	0.569141	0.105466	0.0167602	0.224343	2.755e-07	0.186962	1.98934e-05	0.144761	0.000997215
E2F2	black	0.212619	1.148e-06	-0.212619	1.148e-06	0.161116	0.000244603	-0.297202	6.08506e-12	0.0150783	0.733077	0.347654	4.76966e-16	0.267303	7.37545e-10	-0.0242926	0.582669	-0.182212	3.24126e-05	-0.0340349	0.441318	0.175346	6.42307e-05	0.188195	1.74904e-05
TRIM7	black	-0.124773	0.00461131	0.124773	0.00461131	0.0678656	0.12438	-0.720359	2.17259e-83	-0.516692	2.0078e-36	0.398862	4.76053e-21	-0.0653459	0.139015	-0.111778	0.011214	0.0590812	0.181102	0.340001	2.24558e-15	0.248924	1.06507e-08	0.407703	5.26627e-22
SLC22A3	black	-0.320895	8.94973e-14	0.320895	8.94973e-14	0.0108939	0.805381	0.382485	2.36881e-19	0.16203	0.000225204	-0.334405	6.78837e-15	-0.33524	5.76323e-15	-0.241287	3.04072e-08	-0.119014	0.00690761	-0.187544	1.87238e-05	-0.420372	1.99909e-23	-0.265188	1.01349e-09
TG	black	-0.303899	1.91865e-12	0.303899	1.91865e-12	0.0208711	0.63687	0.433369	6.01434e-25	0.207951	1.9827e-06	-0.121728	0.00572135	-0.250478	8.56546e-09	-0.266853	7.8926e-10	-0.155049	0.000418711	-0.194918	8.54276e-06	-0.369834	4.18217e-18	-0.302103	2.62212e-12
SERPINA10	black	-0.131093	0.00290404	0.131093	0.00290404	0.0155859	0.724449	0.494635	4.5095e-33	0.236282	5.93392e-08	-0.262177	1.58583e-09	-0.169392	0.000113872	-0.1011	0.0218829	-0.0523298	0.236286	-0.1463	0.000878802	-0.266969	7.75591e-10	-0.337777	3.49509e-15
CTNNA2	black	0.0847445	0.0548493	-0.0847445	0.0548493	-0.0690586	0.117883	0.225972	2.24531e-07	0.117334	0.00774786	-0.130402	0.00305761	0.0291783	0.509223	0.120071	0.00642178	-0.000692794	0.987499	-0.167984	0.00013003	-0.0903254	0.0406562	-0.14226	0.00122131
PAH	black	-0.195873	7.70043e-06	0.195873	7.70043e-06	-0.130986	0.00292746	0.494339	4.98314e-33	0.203492	3.30323e-06	-0.356423	7.66228e-17	-0.207305	2.13639e-06	-0.20137	4.19502e-06	-0.156553	0.000367119	-0.196934	6.85743e-06	-0.32839	2.17424e-14	-0.281755	7.79501e-11
ALKAL1	black	-0.229087	1.51194e-07	0.229087	1.51194e-07	-0.0293136	0.507261	0.344638	8.82844e-16	0.103553	0.0188591	-0.237991	4.73066e-08	-0.204389	2.98368e-06	-0.0703636	0.111083	0.104048	0.0182954	-0.000922315	0.983358	-0.144403	0.00102674	-0.192886	1.06374e-05
F7	black	-0.133735	0.00237947	0.133735	0.00237947	0.204529	2.93635e-06	0.443924	3.11931e-26	0.309264	7.44645e-13	-0.234099	7.90653e-08	-0.141719	0.00127543	-0.0579308	0.189761	-0.0745075	0.0915198	-0.220075	4.67483e-07	-0.22183	3.7662e-07	-0.233931	8.08177e-08
NXF3	black	-0.0986193	0.0253608	0.0986193	0.0253608	-0.018337	0.678323	-0.446677	1.41711e-26	-0.287775	2.93875e-11	0.303405	2.09114e-12	-0.0306665	0.487852	-0.0856832	0.0522081	-0.0280204	0.526182	0.101343	0.021566	0.0802342	0.0691347	0.155617	0.000398466
BLVRA	black	0.0747233	0.0905818	-0.0747233	0.0905818	0.122346	0.00547843	-0.409624	3.23595e-22	-0.275107	2.22787e-10	0.221703	3.8255e-07	0.0564624	0.201251	0.10255	0.0200489	0.11496	0.00909074	0.211827	1.26069e-06	0.293951	1.05429e-11	0.389286	4.80172e-20
VNN1	black	-0.12258	0.00538893	0.12258	0.00538893	-0.0507014	0.251209	-0.506521	7.5586e-35	-0.3447	8.71789e-16	0.253832	5.32695e-09	-0.0257721	0.559915	-0.0595746	0.177478	0.087761	0.0467372	0.306066	1.31205e-12	0.226119	2.20421e-07	0.317631	1.63712e-13
KCTD1	black	0.0842798	0.0561973	-0.0842798	0.0561973	-0.0170363	0.699995	-0.505193	1.20318e-34	-0.30072	3.33069e-12	0.293407	1.15508e-11	0.146182	0.000887415	0.178328	4.78741e-05	0.206008	2.48002e-06	0.167008	0.000142463	0.248281	1.16491e-08	0.292945	1.24806e-11
MYEF2	black	0.0843831	0.0558954	-0.0843831	0.0558954	-0.220558	4.4056e-07	0.392039	2.48999e-20	0.204586	2.91749e-06	-0.19251	1.10749e-05	0.0170052	0.700517	0.150381	0.000624988	0.0654842	0.138179	-0.23188	1.05541e-07	-0.164242	0.000184036	-0.302682	2.37154e-12
AQP5	black	-0.112181	0.0109229	0.112181	0.0109229	0.034327	0.437406	-0.32775	2.45714e-14	-0.265475	9.70922e-10	0.0787012	0.0746348	-0.0835544	0.0583567	-0.0275681	0.532885	0.0664085	0.13269	0.12984	0.00318804	0.122064	0.00558825	0.270759	4.36073e-10
ENPP3	black	0.245841	1.63337e-08	-0.245841	1.63337e-08	-0.0420192	0.341735	0.415914	6.42182e-23	0.434234	4.7373e-25	-0.107384	0.0148633	0.260597	2.00131e-09	0.173433	7.73677e-05	-0.0900944	0.0411752	-0.31606	2.18369e-13	-0.138637	0.00162886	-0.272854	3.16004e-10
IQGAP2	black	0.320529	9.58033e-14	-0.320529	9.58033e-14	-0.198608	5.7043e-06	-0.420887	1.7447e-23	-0.04378	0.321871	0.354414	1.17088e-16	0.414689	8.82353e-23	0.152283	0.000531606	-0.0712057	0.106862	-0.00542017	0.902435	0.181359	3.53369e-05	0.0981806	0.026023
REEP1	black	0.240585	3.34269e-08	-0.240585	3.34269e-08	-0.115536	0.00874686	0.412057	1.73821e-22	0.282921	6.46501e-11	-0.306693	1.17495e-12	0.14999	0.000645969	0.305352	1.4876e-12	0.0692962	0.116621	-0.184696	2.5148e-05	-0.0839282	0.0572356	-0.253424	5.64641e-09
FAS	black	0.266165	8.75383e-10	-0.266165	8.75383e-10	-0.217096	6.71883e-07	-0.430295	1.39672e-24	-0.236976	5.41288e-08	0.295092	8.70034e-12	0.324061	4.94635e-14	0.2435	2.25155e-08	0.171822	9.03506e-05	0.266004	8.96883e-10	0.415674	6.83386e-23	0.293797	1.0819e-11
COL9A3	black	-0.19388	9.55824e-06	0.19388	9.55824e-06	0.101391	0.021504	0.453247	2.09425e-27	0.20177	4.0111e-06	-0.310861	5.59738e-13	-0.26801	6.62799e-10	-0.128277	0.00357739	-0.0823821	0.0619914	-0.228274	1.67708e-07	-0.297799	5.49727e-12	-0.238673	4.31922e-08
PLA2G4A	black	0.136251	0.00196185	-0.136251	0.00196185	-0.0922878	0.036467	-0.459296	3.46892e-28	-0.26654	8.27463e-10	0.301661	2.83117e-12	0.14314	0.00113765	0.137477	0.00178359	0.0949893	0.0313042	0.162205	0.000221648	0.196573	7.13449e-06	0.200517	4.61489e-06
FGGY	black	-0.12142	0.00584602	0.12142	0.00584602	0.0123396	0.780178	0.442293	4.96163e-26	0.256955	3.40214e-09	-0.242082	2.73064e-08	-0.133989	0.0023339	-0.126725	0.00400628	-0.137158	0.00182854	-0.189069	1.59579e-05	-0.244955	1.84516e-08	-0.211948	1.24281e-06
ONECUT3	black	-0.127061	0.00390971	0.127061	0.00390971	0.0818886	0.0635764	-0.419625	2.43371e-23	-0.302733	2.35053e-12	0.11912	0.00685749	-0.0995083	0.0240632	-0.136432	0.00193454	-0.0237889	0.590512	0.153652	0.000472599	0.0841669	0.0565289	0.250449	8.60148e-09
BBS5	black	-0.0969903	0.0278953	0.0969903	0.0278953	0.121222	0.00592759	0.347967	4.47232e-16	0.199124	5.38742e-06	-0.164896	0.000173282	-0.133079	0.00250106	-0.0435408	0.324525	-0.0706828	0.109468	-0.205013	2.77901e-06	-0.203958	3.1334e-06	-0.230176	1.31479e-07
SLC1A7	black	-0.0622875	0.158514	0.0622875	0.158514	0.180084	4.01755e-05	0.435335	3.49312e-25	0.417416	4.34273e-23	-0.13488	0.00218023	0.00130123	0.976522	-0.00951991	0.829525	-0.0900807	0.0412061	-0.242397	2.6162e-08	-0.234992	7.03319e-08	-0.287366	3.14249e-11
ZIC2	black	-0.214502	9.17706e-07	0.214502	9.17706e-07	0.0326747	0.459798	-0.44051	8.21649e-26	-0.353589	1.39224e-16	0.136252	0.00196168	-0.158196	0.000317577	-0.193772	9.67018e-06	-0.0072163	0.870354	0.207329	2.13051e-06	0.107189	0.0150472	0.322083	7.16957e-14
MSI1	black	0.0295479	0.503871	-0.0295479	0.503871	0.184487	2.5695e-05	0.298316	5.03216e-12	0.258054	2.90112e-09	-0.0306855	0.487583	0.0152235	0.730605	0.0360392	0.414877	-0.0613317	0.165013	-0.177612	5.13975e-05	-0.10219	0.0204906	-0.197104	6.7312e-06
ZNF503	black	-0.121271	0.00590758	0.121271	0.00590758	0.199233	5.32274e-06	0.423756	8.14529e-24	0.252613	6.33584e-09	-0.214727	8.93425e-07	-0.158277	0.000315309	0.00833736	0.850435	0.0451709	0.306722	-0.106398	0.0158133	-0.163296	0.000200695	-0.176676	5.63739e-05
MYRF	black	-0.0208931	0.636515	0.0208931	0.636515	0.163335	0.00019998	-0.48769	4.56941e-32	-0.187795	1.82389e-05	0.353267	1.48936e-16	0.0724025	0.101081	-0.0164487	0.709867	-0.0143914	0.744803	0.0685511	0.120614	0.157142	0.000348606	0.2574	3.18984e-09
SGMS1	black	-0.0163936	0.710796	0.0163936	0.710796	-0.164312	0.000182855	-0.373917	1.67844e-18	-0.358307	5.1348e-17	0.176906	5.51092e-05	-0.00407159	0.926631	0.0137603	0.755632	0.122809	0.00530258	0.278327	1.34435e-10	0.228893	1.54988e-07	0.321818	7.53377e-14
ADGRF4	black	-0.0686895	0.119864	0.0686895	0.119864	-0.00119354	0.978465	0.267439	7.22539e-10	0.214535	9.14111e-07	-0.272701	3.23543e-10	-0.016095	0.715833	-0.0699885	0.113005	-0.0350499	0.42781	-0.0888446	0.0440803	-0.115735	0.00863106	-0.0936678	0.0337459
MPP1	black	0.00852657	0.847081	-0.00852657	0.847081	0.0325856	0.461022	0.483732	1.67036e-31	0.323982	5.02095e-14	-0.403299	1.59008e-21	-0.0353898	0.42334	0.0788426	0.0741132	0.0728483	0.0989927	-0.0620455	0.160141	-0.0616272	0.162983	-0.142228	0.0012244
FITM2	black	-0.130794	0.0029697	0.130794	0.0029697	0.0543576	0.218592	0.553205	1.52948e-42	0.361858	2.39732e-17	-0.306688	1.17579e-12	-0.12626	0.00414365	-0.142108	0.00123631	-0.176861	5.53559e-05	-0.245543	1.7018e-08	-0.311631	4.87445e-13	-0.358978	4.44992e-17
TNNC2	black	-0.083403	0.058816	0.083403	0.058816	0.206565	2.32645e-06	0.681401	2.06617e-71	0.540966	2.0858e-40	-0.379448	4.77334e-19	-0.0623306	0.158226	-0.100984	0.0220354	-0.182498	3.14861e-05	-0.333073	8.80357e-15	-0.351605	2.10739e-16	-0.354476	1.1556e-16
DPEP1	black	-0.408635	4.15986e-22	0.408635	4.15986e-22	0.241899	2.79884e-08	0.586318	8.78734e-49	0.344889	8.38833e-16	-0.281516	8.09884e-11	-0.350822	2.48004e-16	-0.380097	4.11251e-19	-0.272585	3.2938e-10	-0.218502	5.66517e-07	-0.390782	3.3628e-20	-0.307543	1.01099e-12
MAGEB17	black	-0.141468	0.00130132	0.141468	0.00130132	-0.0491478	0.266044	0.497672	1.61071e-33	0.210234	1.52003e-06	-0.361616	2.52546e-17	-0.181592	3.45135e-05	-0.115051	0.0090357	-0.0978581	0.0265193	-0.211757	1.27115e-06	-0.285962	3.95225e-11	-0.255642	4.11101e-09
SHF	black	-0.104003	0.0183454	0.104003	0.0183454	0.0609801	0.167453	-0.387286	7.70802e-20	-0.285343	4.37053e-11	0.483443	1.83517e-31	-0.0707248	0.109257	-0.0253813	0.565883	0.077518	0.0791196	0.153573	0.000475816	0.0586699	0.184163	0.126106	0.00419
TC2N	black	0.0429328	0.331333	-0.0429328	0.331333	-0.347631	4.79145e-16	-0.39652	8.43716e-21	-0.305846	1.36389e-12	0.274245	2.54757e-10	0.101953	0.0207873	-0.0179126	0.685367	0.0214792	0.627083	0.154292	0.000447152	0.107663	0.0146039	0.118541	0.00713558
NKD1	black	-0.335742	5.2225e-15	0.335742	5.2225e-15	0.0132172	0.764987	0.65447	3.623e-64	0.254592	4.77861e-09	-0.408893	3.89596e-22	-0.39225	2.36714e-20	-0.203824	3.18129e-06	-0.11298	0.0103652	-0.301603	2.85956e-12	-0.461388	1.84772e-28	-0.379097	5.17407e-19
FECH	black	0.216921	6.86269e-07	-0.216921	6.86269e-07	-0.0246171	0.577641	-0.404318	1.23317e-21	-0.206469	2.35224e-06	0.279511	1.1145e-10	0.240055	3.58938e-08	0.174528	6.95657e-05	0.0939415	0.0332272	0.225037	2.5255e-07	0.338674	2.92548e-15	0.28703	3.32022e-11
SYNE4	black	-0.158486	0.000309526	0.158486	0.000309526	0.171441	9.37082e-05	0.455428	1.09968e-27	0.315798	2.29069e-13	-0.204523	2.93857e-06	-0.136427	0.0019353	-0.177005	5.4574e-05	-0.193724	9.72028e-06	-0.225315	2.43903e-07	-0.271701	3.77421e-10	-0.245125	1.80266e-08
VSTM5	black	0.0752625	0.0882721	-0.0752625	0.0882721	0.00053247	0.990392	-0.544169	5.87461e-41	-0.298642	4.76005e-12	0.413895	1.08307e-22	0.118259	0.00727422	0.035091	0.427268	0.00812328	0.854231	0.109504	0.0129895	0.157276	0.000344488	0.241006	3.15829e-08
MOCS3	black	-0.138539	0.00164142	0.138539	0.00164142	0.146521	0.000862985	0.454776	1.33402e-27	0.323303	5.70473e-14	-0.258637	2.66529e-09	-0.129059	0.00337751	-0.132992	0.00251752	-0.165178	0.00016883	-0.240317	3.46551e-08	-0.27355	2.83768e-10	-0.283664	5.73524e-11
CTTNBP2	black	-0.109386	0.0130881	0.109386	0.0130881	-0.0960648	0.0294302	0.53484	2.2656e-39	0.336087	4.88018e-15	-0.347852	4.57881e-16	-0.0976764	0.0268024	-0.0936464	0.0337867	-0.148149	0.000753845	-0.333825	7.60362e-15	-0.357962	5.52633e-17	-0.325636	3.67361e-14
RNF125	black	0.318265	1.45679e-13	-0.318265	1.45679e-13	-0.206372	2.37849e-06	-0.562441	3.26819e-44	-0.297932	5.37396e-12	0.398857	4.76657e-21	0.326956	2.85911e-14	0.249209	1.02335e-08	0.137377	0.00179754	0.205723	2.56227e-06	0.329151	1.87936e-14	0.200865	4.43911e-06
DACH1	black	-0.23793	4.76938e-08	0.23793	4.76938e-08	-0.118218	0.00729482	0.441711	5.8519e-26	0.189632	1.50391e-05	-0.133194	0.00247933	-0.250482	8.56132e-09	-0.172076	8.81731e-05	-0.0911884	0.0387665	-0.225954	2.25046e-07	-0.34975	3.0966e-16	-0.358295	5.14843e-17
GAD1	black	-0.250569	8.45767e-09	0.250569	8.45767e-09	0.0228832	0.604735	-0.346381	6.1891e-16	-0.405323	9.58889e-22	0.142425	0.00120511	-0.274088	2.61052e-10	-0.229404	1.45173e-07	-0.00885452	0.841276	0.270299	4.67876e-10	0.0608557	0.168323	0.239776	3.72638e-08
TP53RK	black	-0.208517	1.85695e-06	0.208517	1.85695e-06	0.0397642	0.368291	0.49204	1.07813e-32	0.270286	4.688e-10	-0.376588	9.17328e-19	-0.222612	3.41826e-07	-0.265219	1.00885e-09	-0.253183	5.84264e-09	-0.234791	7.22118e-08	-0.363587	1.64857e-17	-0.272756	3.20808e-10
GTF2IRD1	black	-0.345157	7.94412e-16	0.345157	7.94412e-16	0.283761	5.64665e-11	0.492059	1.07105e-32	0.337075	4.01617e-15	-0.295354	8.32471e-12	-0.306124	1.29877e-12	-0.337936	3.38672e-15	-0.315435	2.44775e-13	-0.374775	1.38323e-18	-0.502191	3.41586e-34	-0.316076	2.1773e-13
ZIC5	black	-0.191591	1.22178e-05	0.191591	1.22178e-05	-0.0790305	0.0734244	-0.50846	3.8211e-35	-0.449628	6.0349e-27	0.0979806	0.0263297	-0.176805	5.56621e-05	-0.217709	6.23833e-07	-0.0204063	0.644393	0.254444	4.88107e-09	0.12878	0.00344762	0.352084	1.90738e-16
RARRES1	black	0.206514	2.34014e-06	-0.206514	2.34014e-06	-0.0777649	0.0781659	-0.493748	6.08081e-33	-0.291775	1.51743e-11	0.328221	2.2459e-14	0.217695	6.24916e-07	0.20236	3.75375e-06	0.210205	1.52534e-06	0.338226	3.19747e-15	0.408738	4.05244e-22	0.367135	7.59279e-18
INPP1	black	0.0253368	0.566565	-0.0253368	0.566565	0.00369272	0.933441	-0.35358	1.39483e-16	-0.153995	0.000458787	0.226292	2.1565e-07	0.0889016	0.0439442	-0.0126986	0.773953	-0.0315218	0.475792	0.096175	0.0292437	0.069303	0.116585	0.159771	0.000276016
TMPRSS5	black	-0.149928	0.00064934	0.149928	0.00064934	-0.0212567	0.630656	0.117476	0.00767319	-0.0664624	0.132375	-0.0394707	0.37184	-0.22633	2.14618e-07	-0.122481	0.00542682	-0.0489008	0.268458	-0.0830136	0.060011	-0.185736	2.25918e-05	-0.136909	0.00186432
PTPN1	black	-0.0354991	0.421908	0.0354991	0.421908	0.0468379	0.289197	0.272053	3.57515e-10	0.172389	8.55616e-05	-0.202325	3.76833e-06	-0.0572727	0.19485	-0.0106083	0.810386	0.015811	0.720635	-0.109454	0.0130308	-0.0960543	0.029448	-0.101869	0.0208931
GNG4	black	-0.175339	6.42736e-05	0.175339	6.42736e-05	0.0871945	0.0481787	0.682106	1.30358e-71	0.378721	5.63889e-19	-0.459617	3.15087e-28	-0.2068	2.26431e-06	-0.121122	0.00596937	-0.10295	0.0195658	-0.249018	1.05108e-08	-0.374319	1.53324e-18	-0.421684	1.41308e-23
NEK3	black	-0.0933595	0.0343384	0.0933595	0.0343384	-0.0613577	0.164833	0.466701	3.65572e-29	0.307355	1.0451e-12	-0.373445	1.86643e-18	-0.130691	0.00299251	-0.159622	0.000279725	-0.171583	9.24416e-05	-0.227928	1.7528e-07	-0.282135	7.33384e-11	-0.265548	9.60329e-10
GDF10	black	0.00247567	0.955349	-0.00247567	0.955349	0.00741361	0.866842	0.290464	1.88652e-11	0.159146	0.000291856	-0.153932	0.000461307	-0.0123216	0.780489	0.0669809	0.129375	0.0175236	0.691847	-0.128819	0.00343772	-0.0672465	0.12786	-0.11369	0.00989058
ZSWIM3	black	-0.054677	0.215893	0.054677	0.215893	0.185223	2.38198e-05	0.534464	2.6183e-39	0.407471	5.58441e-22	-0.327393	2.63037e-14	-0.0537384	0.223891	-0.0558109	0.206509	-0.149836	0.0006544	-0.267473	7.18846e-10	-0.232703	9.48482e-08	-0.213024	1.09428e-06
CBFA2T2	black	-0.0257091	0.560874	0.0257091	0.560874	0.00952509	0.829434	0.385063	1.2992e-19	0.259639	2.303e-09	-0.156399	0.000372123	-0.0563099	0.202473	0.0398528	0.367224	-0.0372453	0.399427	-0.248824	1.08002e-08	-0.16863	0.000122368	-0.238666	4.32341e-08
MUC6	black	-0.126623	0.00403614	0.126623	0.00403614	0.0445664	0.313247	-0.431231	1.08163e-24	-0.35789	5.61259e-17	0.229619	1.41237e-07	-0.0966496	0.0284521	-0.0887075	0.0444093	0.0312442	0.479689	0.169431	0.000113455	0.100074	0.023268	0.220738	4.30887e-07
CTSE	black	0.0930753	0.0348922	-0.0930753	0.0348922	0.10179	0.020992	-0.649969	4.99015e-63	-0.226874	2.00362e-07	0.569219	1.79779e-45	0.265054	1.03395e-09	0.0661261	0.134349	-0.0112115	0.799827	0.132485	0.00261585	0.231192	1.15365e-07	0.271262	4.03752e-10
ZMYND8	black	-0.0449822	0.308749	0.0449822	0.308749	0.0281289	0.524581	0.401828	2.29114e-21	0.355036	1.02727e-16	-0.213521	1.03157e-06	-0.0305094	0.490086	-0.0858	0.051887	-0.169264	0.000115262	-0.333735	7.73848e-15	-0.30702	1.10899e-12	-0.310958	5.50161e-13
NPFFR1	black	-0.276018	1.9324e-10	0.276018	1.9324e-10	-0.00823284	0.852288	0.549418	7.15374e-42	0.266525	8.2928e-10	-0.324613	4.45731e-14	-0.254536	4.81713e-09	-0.177395	5.25113e-05	-0.101246	0.0216922	-0.243426	2.27441e-08	-0.345395	7.56853e-16	-0.304264	1.79998e-12
SALL4	black	-0.291034	1.71637e-11	0.291034	1.71637e-11	-0.0888157	0.0441496	0.401032	2.78992e-21	0.0579057	0.189953	-0.340494	2.03488e-15	-0.334901	6.15991e-15	-0.0519848	0.239394	0.223504	3.05924e-07	0.0132444	0.764519	-0.144479	0.00102041	-0.168274	0.000126535
TNNT1	black	-0.166943	0.000143329	0.166943	0.000143329	0.0695076	0.115507	-0.511193	1.44949e-35	-0.477195	1.36951e-30	0.225722	2.31706e-07	-0.169447	0.000113279	-0.123144	0.00517841	0.0914077	0.0382981	0.289088	2.36849e-11	0.13404	0.00232483	0.282679	6.7206e-11
POFUT1	black	-0.109437	0.013045	0.109437	0.013045	0.0682127	0.122462	0.587738	4.57103e-49	0.398244	5.53853e-21	-0.383436	1.89905e-19	-0.106201	0.0160091	-0.119037	0.00689654	-0.156578	0.000366325	-0.293995	1.04658e-11	-0.307558	1.00829e-12	-0.300494	3.46293e-12
IGFL2	black	-0.164918	0.000172939	0.164918	0.000172939	0.0535354	0.225648	-0.27115	4.1074e-10	-0.261007	1.88434e-09	0.0972922	0.0274098	-0.115939	0.00851325	-0.044679	0.312025	0.145746	0.000919856	0.270643	4.43885e-10	0.108322	0.0140067	0.131465	0.00282441
TMEM263	black	-0.0406918	0.357216	0.0406918	0.357216	-0.360894	2.95087e-17	-0.423149	9.57675e-24	-0.406047	7.99546e-22	0.238059	4.68782e-08	-0.00309583	0.94418	0.0115356	0.794168	0.166112	0.000154842	0.364191	1.44573e-17	0.193702	9.74317e-06	0.177261	5.32139e-05
PTPRO	black	-0.116291	0.00831389	0.116291	0.00831389	-0.022381	0.612687	0.56665	5.44055e-45	0.339619	2.42371e-15	-0.37051	3.59886e-18	-0.144556	0.00101402	-0.128588	0.0034967	-0.120421	0.00626785	-0.194171	9.26252e-06	-0.268108	6.53035e-10	-0.301348	2.98841e-12
SESN1	black	-0.0769551	0.0813284	0.0769551	0.0813284	-0.00652596	0.882662	0.439266	1.16634e-25	0.26113	1.85058e-09	-0.20228	3.78767e-06	-0.104133	0.0181993	-0.0795357	0.0715981	-0.106031	0.0161803	-0.24142	2.98655e-08	-0.246823	1.42638e-08	-0.27135	3.98307e-10
LY6G6D	black	-0.230934	1.19268e-07	0.230934	1.19268e-07	0.106536	0.0156771	0.692102	1.64225e-74	0.394532	1.36642e-20	-0.469627	1.47986e-29	-0.238049	4.69404e-08	-0.206955	2.2244e-06	-0.190416	1.38427e-05	-0.316631	1.96695e-13	-0.43205	8.64352e-25	-0.376344	9.69653e-19
PROSER1	black	-0.229978	1.3487e-07	0.229978	1.3487e-07	-0.0934825	0.0341009	0.417108	4.7061e-23	0.178815	4.56083e-05	-0.334174	7.10269e-15	-0.247272	1.34022e-08	-0.215627	8.02055e-07	-0.119947	0.00647721	-0.213682	1.01195e-06	-0.362581	2.05022e-17	-0.248802	1.08337e-08
FBXL16	black	-0.110247	0.0123839	0.110247	0.0123839	0.164765	0.000175384	-0.39351	1.74842e-20	-0.265183	1.01429e-09	0.179219	4.38097e-05	-0.080562	0.0680029	-0.0536826	0.224373	0.0270389	0.54078	0.147587	0.000789973	0.142974	0.00115298	0.234897	7.12134e-08
EREG	black	-0.239294	3.97511e-08	0.239294	3.97511e-08	-0.156601	0.000365597	0.560173	8.49848e-44	0.16935	0.000114325	-0.562369	3.36939e-44	-0.283305	6.07709e-11	-0.252737	6.22548e-09	-0.11576	0.00861622	-0.110216	0.0124089	-0.36189	2.3808e-17	-0.244882	1.8637e-08
PTK7	black	-0.258863	2.57918e-09	0.258863	2.57918e-09	0.144337	0.0010323	0.369771	4.24047e-18	0.0490601	0.2669	-0.260521	2.02387e-09	-0.309388	7.28382e-13	-0.0506118	0.252048	0.16773	0.000133153	0.0307203	0.48709	-0.124067	0.00484981	-0.127992	0.00365288
AXIN2	black	-0.284898	4.69815e-11	0.284898	4.69815e-11	0.0694986	0.115555	0.591427	8.24433e-50	0.374968	1.32416e-18	-0.251476	7.44185e-09	-0.23218	1.01511e-07	-0.279797	1.06503e-10	-0.27873	1.26136e-10	-0.392314	2.33084e-20	-0.457013	6.86654e-28	-0.381815	2.76648e-19
FGF19	black	-0.133357	0.00244875	0.133357	0.00244875	0.0689316	0.118562	0.185552	2.3025e-05	0.0265582	0.548003	-0.17626	5.87303e-05	-0.17425	7.14751e-05	-0.0782061	0.0764854	-0.031028	0.482736	-0.0842275	0.0563508	-0.151824	0.000552865	-0.0728385	0.0990384
DHX35	black	-0.0621964	0.159125	0.0621964	0.159125	0.0424953	0.336289	0.366666	8.41698e-18	0.247085	1.37551e-08	-0.192892	1.06306e-05	-0.0929507	0.0351374	-0.0848572	0.0545265	-0.133411	0.00243886	-0.238478	4.43307e-08	-0.260772	1.95051e-09	-0.265282	9.99314e-10
TNFSF9	black	-0.259423	2.37672e-09	0.259423	2.37672e-09	0.186554	2.0756e-05	-0.44648	1.49994e-26	-0.381937	2.68926e-19	0.147532	0.000793595	-0.217426	6.45617e-07	-0.236503	5.76326e-08	-0.0186658	0.672886	0.28237	7.06264e-11	0.1187	0.00705816	0.343574	1.09524e-15
SMTNL2	black	-0.118063	0.00737225	0.118063	0.00737225	0.133761	0.0023747	0.398828	4.80068e-21	0.205037	2.77128e-06	-0.227295	1.89939e-07	-0.136592	0.00191067	-0.0525855	0.234	-0.0289006	0.513264	-0.120566	0.00620486	-0.142842	0.00116528	-0.22193	3.71955e-07
SERP2	black	0.0138731	0.753692	-0.0138731	0.753692	0.0730344	0.098131	0.342138	1.46329e-15	0.277966	1.42317e-10	-0.153739	0.000469062	0.0143859	0.744898	0.0585794	0.184843	-0.0146857	0.739772	-0.134281	0.00228254	-0.146611	0.000856549	-0.177916	4.98714e-05
GRAMD1B	black	-0.0352114	0.425683	0.0352114	0.425683	-0.123331	0.00511032	-0.449342	6.55841e-27	-0.360185	3.43655e-17	0.105486	0.0167389	-0.0398077	0.367768	0.0996669	0.0238378	0.282242	7.20904e-11	0.336196	4.77601e-15	0.288371	2.66482e-11	0.31429	3.01485e-13
TSPAN13	black	0.0656844	0.136976	-0.0656844	0.136976	-0.0856966	0.0521711	-0.431646	9.65495e-25	-0.231025	1.17873e-07	0.390381	3.7008e-20	0.121542	0.0057965	-0.0409591	0.354064	-0.0437957	0.321698	0.114593	0.00931585	0.111006	0.0117912	0.120807	0.00610162
DHRS12	black	0.00481021	0.913369	-0.00481021	0.913369	0.139404	0.00153341	0.372352	2.38541e-18	0.366832	8.11453e-18	-0.102411	0.0202177	0.0347386	0.431927	-0.00647758	0.883526	-0.170621	0.000101338	-0.331116	1.28693e-14	-0.280773	9.11843e-11	-0.299874	3.85345e-12
ZC4H2	black	-0.021049	0.634	0.021049	0.634	-0.0595453	0.177693	0.337126	3.97587e-15	0.262847	1.43609e-09	-0.18151	3.48028e-05	0.00501835	0.909636	0.0371469	0.400673	-0.0387973	0.380061	-0.213052	1.09058e-06	-0.192117	1.15504e-05	-0.225531	2.37368e-07
ELF5	black	-0.14889	0.000708562	0.14889	0.000708562	0.0295674	0.50359	0.324193	4.8251e-14	0.118597	0.00710815	-0.174029	7.30232e-05	-0.148634	0.000723934	-0.12299	0.005235	-0.0518758	0.240382	-0.09998	0.0233983	-0.187399	1.90087e-05	-0.177149	5.38041e-05
COL9A1	black	-0.110885	0.011884	0.110885	0.011884	0.0371956	0.400056	0.386047	1.03152e-19	0.269569	5.23064e-10	-0.155974	0.000386227	-0.0750578	0.0891435	-0.0348335	0.430669	-0.0218068	0.621836	-0.262953	1.41384e-09	-0.261806	1.67522e-09	-0.289832	2.09459e-11
GPR143	black	-0.189825	1.47356e-05	0.189825	1.47356e-05	0.168417	0.000124844	0.601525	6.75717e-52	0.3935	1.75262e-20	-0.335216	5.79045e-15	-0.1707	0.000100582	-0.207026	2.2061e-06	-0.214879	8.77284e-07	-0.27857	1.29376e-10	-0.297458	5.82564e-12	-0.242135	2.71097e-08
TNFRSF19	black	-0.0740882	0.0933643	0.0740882	0.0933643	-0.0650313	0.140931	0.169717	0.000110426	-0.0344349	0.435965	-0.118117	0.00734517	-0.130096	0.0031281	0.0887553	0.0442944	0.178727	4.60098e-05	-0.0109542	0.804326	-0.0192093	0.663937	-0.0922194	0.0366067
ABCC2	black	-0.1842	2.64643e-05	0.1842	2.64643e-05	0.00535444	0.903613	0.398761	4.88033e-21	0.180408	3.88915e-05	-0.349995	2.94377e-16	-0.206858	2.24924e-06	-0.152638	0.000515649	-0.0389568	0.378104	-0.0419018	0.343087	-0.173897	7.39687e-05	-0.158261	0.000315773
ARL11	black	0.0322208	0.466058	-0.0322208	0.466058	-0.0456066	0.302075	0.406715	6.75836e-22	0.231586	1.09624e-07	-0.279526	1.11199e-10	-0.0181598	0.681261	0.0738622	0.0943706	0.0764824	0.0832216	-0.00687538	0.876429	-0.00310976	0.94393	-0.125857	0.00426592
CCDC170	black	-0.101492	0.0213738	0.101492	0.0213738	-0.00221046	0.960128	0.42195	1.31675e-23	0.301945	2.69531e-12	-0.279949	1.03974e-10	-0.0561592	0.203685	-0.118252	0.00727775	-0.112265	0.0108624	-0.143403	0.00111361	-0.183069	2.97076e-05	-0.194643	8.80115e-06
ASPHD2	black	-0.0488075	0.269374	0.0488075	0.269374	0.0894961	0.0425452	-0.54241	1.17997e-40	-0.373753	1.74174e-18	0.357248	6.43264e-17	0.0100624	0.819972	0.00484307	0.91278	0.112346	0.0108054	0.270195	4.75397e-10	0.313141	3.7127e-13	0.441306	6.56294e-26
RPS6KA6	black	0.249886	9.30802e-09	-0.249886	9.30802e-09	-0.223009	3.25384e-07	0.433057	6.55442e-25	0.390613	3.50174e-20	-0.204332	3.00287e-06	0.256857	3.4506e-09	0.18752	1.87711e-05	-0.0689847	0.118277	-0.306754	1.16219e-12	-0.186866	2.00947e-05	-0.384904	1.34839e-19
CELF3	black	0.0912176	0.0387037	-0.0912176	0.0387037	0.116127	0.00840649	0.313866	3.25597e-13	0.281372	8.28708e-11	-0.130181	0.00310843	0.0553064	0.210647	0.0480259	0.277126	-0.0928053	0.0354256	-0.199119	5.39059e-06	-0.137485	0.0017825	-0.241824	2.82766e-08
LSM14B	black	-0.139489	0.00152307	0.139489	0.00152307	0.0712181	0.1068	0.390082	3.97394e-20	0.201043	4.35146e-06	-0.288049	2.80979e-11	-0.178712	4.60808e-05	-0.0834301	0.0587336	-0.0620442	0.16015	-0.234926	7.09388e-08	-0.261504	1.75154e-09	-0.249582	9.71357e-09
RNF145	black	0.0186256	0.67355	-0.0186256	0.67355	-0.108577	0.0137817	-0.281374	8.28469e-11	-0.160755	0.00025268	0.24114	3.10145e-08	0.0721713	0.102178	-0.0171644	0.697849	-0.0165475	0.708203	0.0263474	0.551185	0.0928933	0.0352509	0.124684	0.004641
STIM2	black	-0.0233101	0.598012	0.0233101	0.598012	-0.127422	0.00380815	-0.342857	1.26593e-15	-0.278095	1.39437e-10	0.283206	6.17448e-11	0.0128146	0.771944	0.0212599	0.630604	0.11437	0.00945512	0.138167	0.00169002	0.118327	0.00724042	0.0991916	0.0245187
OXCT1	black	0.112987	0.0103605	-0.112987	0.0103605	-0.0939515	0.0332084	-0.472987	5.18215e-30	-0.362451	2.10895e-17	0.34373	1.06118e-15	0.0691584	0.117351	0.115281	0.00889778	0.138152	0.00169202	0.237437	5.09222e-08	0.256104	3.84618e-09	0.261586	1.73033e-09
GDPD5	black	-0.3419	1.53499e-15	0.3419	1.53499e-15	0.196056	7.5483e-06	0.452774	2.40638e-27	0.143511	0.00110396	-0.337247	3.88189e-15	-0.369158	4.85778e-18	-0.14521	0.000961255	0.0382012	0.38743	-0.0929035	0.0352308	-0.210013	1.55996e-06	-0.109034	0.0133858
RNF182	black	-0.117932	0.00743884	0.117932	0.00743884	0.0222663	0.614511	0.287214	3.22184e-11	0.111162	0.011672	-0.19686	6.91394e-06	-0.130847	0.00295803	-0.0365826	0.407873	0.0226448	0.608505	-0.0696756	0.114628	-0.0832413	0.0593097	-0.0955364	0.0303386
TCF7	black	-0.340819	1.90671e-15	0.340819	1.90671e-15	0.135258	0.00211788	0.434406	4.5176e-25	0.233676	8.3551e-08	-0.331021	1.31079e-14	-0.305862	1.36021e-12	-0.27777	1.4677e-10	-0.174983	6.65477e-05	-0.251084	7.86603e-09	-0.36098	2.89636e-17	-0.204219	3.04183e-06
DUSP4	black	-0.283283	6.09876e-11	0.283283	6.09876e-11	0.0210653	0.633737	-0.629251	5.01533e-58	-0.573322	3.00535e-46	0.409916	3.00428e-22	-0.222841	3.32245e-07	-0.134582	0.00223053	0.152829	0.000507267	0.362594	2.04468e-17	0.203042	3.47566e-06	0.355298	9.71892e-17
PYGL	black	0.0532532	0.228107	-0.0532532	0.228107	-0.0377191	0.393453	-0.345249	7.79684e-16	-0.276399	1.82051e-10	0.232706	9.48155e-08	0.0703156	0.111327	0.0740194	0.0936697	0.172908	8.13933e-05	0.262288	1.5601e-09	0.248788	1.08546e-08	0.232259	1.00479e-07
PLCG1	black	-0.187026	1.97623e-05	0.187026	1.97623e-05	0.058696	0.183968	0.432843	6.95193e-25	0.21007	1.54961e-06	-0.253941	5.24513e-09	-0.243375	2.29042e-08	-0.0495569	0.262081	0.027239	0.537787	-0.193175	1.03114e-05	-0.251172	7.76861e-09	-0.241374	3.00523e-08
C11orf95	black	-0.141969	0.00125016	0.141969	0.00125016	0.0413233	0.349798	0.464068	8.18955e-29	0.210527	1.46884e-06	-0.384119	1.61976e-19	-0.200043	4.86519e-06	0.00243232	0.95613	0.0621746	0.159272	-0.126966	0.00393668	-0.164349	0.000182234	-0.22142	3.96146e-07
ATP9A	black	-0.0348705	0.43018	0.0348705	0.43018	-0.0411014	0.352393	0.552745	1.84699e-42	0.430457	1.33626e-24	-0.276057	1.9208e-10	0.0184435	0.676561	0.0601341	0.173436	0.0117148	0.791043	-0.294254	1.00202e-11	-0.236217	5.98491e-08	-0.307051	1.10292e-12
MUC5AC	black	-0.171972	8.90592e-05	0.171972	8.90592e-05	0.0765781	0.0828353	-0.499609	8.30938e-34	-0.356014	8.35562e-17	0.478687	8.50834e-31	-0.0370741	0.401599	-0.0366004	0.407645	0.0948575	0.0315407	0.211367	1.33089e-06	0.152611	0.00051685	0.240751	3.26853e-08
PIPOX	black	-0.0828965	0.060374	0.0828965	0.060374	0.0555875	0.208334	0.4522	2.84786e-27	0.253512	5.5755e-09	-0.395172	1.17028e-20	-0.133299	0.00245961	-0.0275994	0.532419	-0.0401096	0.364143	-0.155094	0.000417071	-0.180315	3.92567e-05	-0.145641	0.000927844
RASL10B	black	-0.162268	0.000220393	0.162268	0.000220393	0.134822	0.00219005	0.422863	1.03336e-23	0.153526	0.000477749	-0.308279	8.8731e-13	-0.211964	1.24051e-06	-0.0862683	0.050616	-0.00155074	0.972022	-0.0782685	0.0762503	-0.172165	8.74264e-05	-0.163612	0.000194965
PPP4R1	black	0.103741	0.0186432	-0.103741	0.0186432	-0.057546	0.192724	-0.375549	1.16116e-18	-0.227861	1.76772e-07	0.27298	3.0991e-10	0.13924	0.00155328	0.16487	0.000173706	0.194881	8.57701e-06	0.209249	1.70543e-06	0.245817	1.63889e-08	0.24357	2.2301e-08
BEX2	black	0.103698	0.018692	-0.103698	0.018692	0.00699205	0.874349	0.384066	1.64008e-19	0.289819	2.09928e-11	-0.137088	0.00183847	0.0701325	0.112264	0.142942	0.00115594	-0.000988171	0.98217	-0.204041	3.10376e-06	-0.129583	0.00324917	-0.23621	5.99026e-08
AFAP1L2	black	0.065284	0.139391	-0.065284	0.139391	0.00869179	0.844156	-0.490681	1.69657e-32	-0.268474	6.17807e-10	0.352545	1.73238e-16	0.1474	0.00080233	0.114897	0.00912909	0.123549	0.00503207	0.138148	0.00169249	0.244136	2.06429e-08	0.298135	5.1908e-12
DNAH2	black	-0.248719	1.09594e-08	0.248719	1.09594e-08	0.0495552	0.262097	-0.422927	1.01595e-23	-0.40443	1.19912e-21	0.268028	6.60912e-10	-0.228254	1.68155e-07	-0.173521	7.67067e-05	0.0274963	0.533953	0.174295	7.11645e-05	0.0239459	0.588061	0.236748	5.5792e-08
SUSD3	black	-0.0488903	0.268561	0.0488903	0.268561	0.271241	4.05065e-10	0.430015	1.50739e-24	0.310498	5.97411e-13	-0.261889	1.65475e-09	-0.0532577	0.228068	-0.0510042	0.248385	-0.118212	0.00729777	-0.146523	0.000862808	-0.067389	0.127053	-0.0540449	0.221257
TMTC4	black	-0.191522	1.2308e-05	0.191522	1.2308e-05	-0.0949061	0.0314533	0.345969	6.73232e-16	0.18852	1.69061e-05	-0.23325	8.83269e-08	-0.153313	0.0004866	-0.108835	0.0135568	-0.0219274	0.619911	-0.117568	0.00762559	-0.204965	2.79429e-06	-0.221256	4.0428e-07
ADGRF1	black	0.0587279	0.183729	-0.0587279	0.183729	-0.0836134	0.0581785	-0.405103	1.01311e-21	-0.138539	0.00164147	0.281534	8.07559e-11	0.207434	2.10489e-06	0.0580376	0.188945	-0.00496148	0.910656	0.0219401	0.619707	0.0694119	0.116011	0.159211	0.000290185
WIF1	black	-0.0900887	0.041188	0.0900887	0.041188	0.0427415	0.333494	0.430791	1.21972e-24	0.228573	1.61444e-07	-0.267503	7.15557e-10	-0.139554	0.0015153	-0.055665	0.207699	-0.0282806	0.522346	-0.130325	0.00307536	-0.251183	7.75595e-09	-0.266654	8.13265e-10
SERPINB7	black	-0.0965925	0.0285464	0.0965925	0.0285464	-0.0511072	0.247429	-0.334678	6.43518e-15	-0.253128	5.88889e-09	0.113833	0.00979744	-0.0252995	0.567137	-0.0737247	0.0949871	0.0589326	0.182203	0.23977	3.72944e-08	0.124249	0.00478758	0.177566	5.16308e-05
APCDD1	black	-0.186466	2.09465e-05	0.186466	2.09465e-05	0.139739	0.00149324	0.559218	1.26787e-43	0.308218	8.96918e-13	-0.264377	1.14395e-09	-0.194456	8.9816e-06	-0.1072	0.0150374	-0.0795172	0.0716644	-0.206149	2.44012e-06	-0.265518	9.64694e-10	-0.255998	3.9056e-09
KCNMB4	black	-0.0437827	0.321842	0.0437827	0.321842	0.0502039	0.255895	0.295205	8.53578e-12	0.0638335	0.148414	-0.255687	4.08443e-09	-0.170156	0.000105923	-0.0157267	0.722064	0.0133653	0.762433	-0.0900904	0.0411842	-0.125578	0.00435262	-0.0875666	0.0472278
PRR9	black	-0.0771778	0.0804486	0.0771778	0.0804486	0.0122828	0.781164	0.157503	0.000337671	0.0869063	0.0489264	-0.0519144	0.240031	-0.0623516	0.158085	-0.0464362	0.293358	-0.0373413	0.398212	-0.0915379	0.0380225	-0.0814981	0.0648539	-0.0894054	0.0427562
SATB2	black	0.246185	1.55771e-08	-0.246185	1.55771e-08	-0.24483	1.87701e-08	0.418641	3.15141e-23	0.355638	9.04682e-17	-0.193181	1.03051e-05	0.220865	4.24203e-07	0.109097	0.013332	-0.10418	0.0181469	-0.303095	2.20731e-12	-0.196887	6.89294e-06	-0.354657	1.11248e-16
SRD5A3	black	-0.106126	0.0160847	0.106126	0.0160847	0.0162725	0.712837	-0.338964	2.76163e-15	-0.232394	9.87375e-08	0.301208	3.06148e-12	-0.0319563	0.469728	-0.0980496	0.0262236	-0.0201871	0.647955	0.117049	0.00789866	0.0613667	0.164772	0.150518	0.000617737
TMEM252	black	0.103824	0.0185487	-0.103824	0.0185487	-0.0095892	0.828304	0.365676	1.04544e-17	0.290764	1.79494e-11	-0.20708	2.19248e-06	0.0801229	0.0695226	0.109122	0.013311	-0.0683475	0.121723	-0.226762	2.03217e-07	-0.158924	0.000297686	-0.233956	8.05536e-08
TSPEAR	black	-0.179769	4.1465e-05	0.179769	4.1465e-05	0.0539392	0.222162	0.335837	5.12555e-15	0.164873	0.000173655	-0.217188	6.64457e-07	-0.186336	2.12299e-05	-0.159441	0.000284269	-0.123428	0.00507535	-0.158447	0.000310578	-0.234481	7.52033e-08	-0.194832	8.62311e-06
ABCA12	black	-0.155225	0.000412327	0.155225	0.000412327	-0.0855316	0.0526273	-0.394538	1.36428e-20	-0.380838	3.46727e-19	0.211782	1.26744e-06	-0.105137	0.0171053	-0.147419	0.00080112	-0.0161013	0.715726	0.175356	6.41676e-05	0.0421309	0.340452	0.18271	3.08131e-05
FARP1	black	-0.119144	0.00684612	0.119144	0.00684612	-0.0993269	0.0243231	0.551478	3.09822e-42	0.250119	9.00866e-09	-0.363032	1.85975e-17	-0.16966	0.000111016	-0.00535984	0.903516	0.0503524	0.254489	-0.201802	3.99659e-06	-0.292608	1.32047e-11	-0.309382	7.29144e-13
SLC13A3	black	-0.208435	1.87454e-06	0.208435	1.87454e-06	0.0653607	0.138926	0.527617	3.54526e-38	0.247788	1.24766e-08	-0.374227	1.56517e-18	-0.227714	1.80113e-07	-0.108939	0.0134675	-0.0229999	0.602894	-0.115918	0.00852544	-0.231282	1.14028e-07	-0.248361	1.15209e-08
NR6A1	black	-0.156526	0.000368006	0.156526	0.000368006	-0.00493208	0.911183	0.399064	4.53102e-21	0.223549	3.04206e-07	-0.321388	8.16354e-14	-0.178146	4.87487e-05	-0.178152	4.87206e-05	-0.174608	6.90275e-05	-0.257927	2.95538e-09	-0.291118	1.69255e-11	-0.23581	6.31491e-08
MYH7B	black	-0.128206	0.00359613	0.128206	0.00359613	0.0641822	0.146205	0.368906	5.13708e-18	0.223112	3.21221e-07	-0.147127	0.000820741	-0.144649	0.00100635	-0.0265193	0.548589	-0.0400969	0.364295	-0.231792	1.06744e-07	-0.25063	8.38439e-09	-0.258548	2.70018e-09
LY6G6F-LY6G6D	black	-0.227947	1.74852e-07	0.227947	1.74852e-07	0.135393	0.002096	0.699013	1.38105e-76	0.403128	1.6593e-21	-0.479281	7.03344e-31	-0.254324	4.96561e-09	-0.186435	2.10139e-05	-0.180209	3.96733e-05	-0.308367	8.73493e-13	-0.439001	1.25643e-25	-0.396685	8.10509e-21
SLC5A6	black	-0.328802	2.00936e-14	0.328802	2.00936e-14	0.304586	1.70135e-12	0.533766	3.42391e-39	0.328934	1.95905e-14	-0.36368	1.61555e-17	-0.310068	6.45197e-13	-0.34005	2.2237e-15	-0.281044	8.73329e-11	-0.303701	1.98602e-12	-0.397016	7.47636e-21	-0.261289	1.8079e-09
MMP24	black	-0.0538463	0.222961	0.0538463	0.222961	-0.0509506	0.248883	0.412635	1.49834e-22	0.196428	7.24846e-06	-0.293738	1.09271e-11	-0.0928037	0.0354288	0.0971001	0.0277179	0.0916607	0.037764	-0.126926	0.00394814	-0.160431	0.000260145	-0.231884	1.05487e-07
BCL11A	black	-0.086786	0.0492413	0.086786	0.0492413	-0.00476341	0.914209	0.494174	5.26838e-33	0.290246	1.95594e-11	-0.316471	2.02559e-13	-0.143392	0.00111462	-0.134598	0.00222792	-0.21711	6.70756e-07	-0.342446	1.37514e-15	-0.329237	1.84829e-14	-0.305217	1.5233e-12
DDX27	black	-0.229773	1.38475e-07	0.229773	1.38475e-07	0.129642	0.003235	0.447588	1.08984e-26	0.277699	1.48416e-10	-0.301018	3.16367e-12	-0.220916	4.21586e-07	-0.205996	2.48338e-06	-0.181454	3.49984e-05	-0.372735	2.18937e-18	-0.422939	1.01275e-23	-0.27209	3.55506e-10
DUSP15	black	-0.178867	4.53736e-05	0.178867	4.53736e-05	0.219835	4.81411e-07	0.402354	2.01111e-21	0.252237	6.68269e-09	-0.320616	9.4267e-14	-0.182935	3.01147e-05	-0.13336	0.00244832	-0.12689	0.00395841	-0.149081	0.000697324	-0.193681	9.76536e-06	-0.107249	0.0149908
GABRP	black	-0.153048	0.00049783	0.153048	0.00049783	0.00447713	0.919347	-0.452267	2.79225e-27	-0.410389	2.66317e-22	0.286142	3.83802e-11	-0.119463	0.00669711	-0.0750502	0.0891758	0.0924219	0.0361947	0.198431	5.81668e-06	0.163591	0.000195346	0.336028	4.93693e-15
HUNK	black	-0.060295	0.172286	0.060295	0.172286	0.114919	0.00911534	0.61075	7.20445e-54	0.48813	3.95216e-32	-0.334915	6.14357e-15	-0.0343158	0.437555	-0.0992476	0.0244377	-0.206162	2.43667e-06	-0.356499	7.54009e-17	-0.298266	5.07566e-12	-0.286877	3.40407e-11
EMX1	black	-0.0453793	0.304494	0.0453793	0.304494	0.0690472	0.117943	-0.384056	1.64366e-19	-0.231173	1.15634e-07	0.103228	0.0192375	-0.0354407	0.422673	-0.048076	0.276625	0.00577528	0.896078	0.0919131	0.0372374	0.150115	0.000639185	0.220591	4.38754e-07
NAALADL2	black	0.0772266	0.0802567	-0.0772266	0.0802567	-0.39556	1.06529e-20	0.43277	7.09226e-25	0.237654	4.94712e-08	-0.297901	5.40238e-12	0.0659173	0.135586	0.0792132	0.0727596	-0.0213146	0.629726	-0.284244	5.22227e-11	-0.227375	1.88031e-07	-0.300251	3.61135e-12
ADGRG6	black	0.0665249	0.13201	-0.0665249	0.13201	-0.202416	3.72996e-06	-0.583182	3.68071e-48	-0.458336	4.62584e-28	0.295991	7.47458e-12	0.0908863	0.0394192	0.0392457	0.374574	0.137279	0.00181136	0.294889	9.00449e-12	0.261122	1.85271e-09	0.306275	1.26471e-12
OXGR1	black	-0.144464	0.00102167	0.144464	0.00102167	-0.029496	0.504621	0.379427	4.79634e-19	0.158266	0.000315608	-0.162239	0.000220964	-0.16769	0.000133658	-0.151431	0.000571661	-0.155221	0.000412485	-0.209237	1.7078e-06	-0.270039	4.86862e-10	-0.230556	1.25212e-07
AOAH	black	0.0191228	0.665358	-0.0191228	0.665358	-0.00699144	0.87436	0.48778	4.43567e-32	0.346758	5.73007e-16	-0.30589	1.3533e-12	0.02674	0.545265	0.0229332	0.603947	0.00785513	0.858992	-0.076366	0.0836932	-0.0455287	0.302902	-0.215954	7.71125e-07
GGT7	black	0.0247503	0.575584	-0.0247503	0.575584	0.200334	4.70975e-06	0.574893	1.50511e-46	0.492338	9.7582e-33	-0.18654	2.07854e-05	0.0414561	0.348249	0.0951616	0.0309973	-0.0719702	0.10314	-0.35208	1.90871e-16	-0.23096	1.18857e-07	-0.339687	2.39084e-15
MAP7D2	black	-0.104905	0.0173527	0.104905	0.0173527	0.0107286	0.808278	0.493849	5.87647e-33	0.274743	2.35776e-10	-0.3681	6.13856e-18	-0.131639	0.00278778	-0.117374	0.00772681	-0.113594	0.00995403	-0.176638	5.65877e-05	-0.274349	2.50686e-10	-0.255177	4.39443e-09
LRRC37A3	black	-0.174949	6.6773e-05	0.174949	6.6773e-05	-0.0687781	0.119386	0.40513	1.0065e-21	0.161993	0.000225941	-0.34782	4.60977e-16	-0.198573	5.72645e-06	-0.129737	0.00321239	-0.0465354	0.292326	-0.168859	0.000119753	-0.293335	1.16913e-11	-0.157142	0.000348597
SLC26A9	black	-0.101717	0.021085	0.101717	0.021085	-0.0666269	0.131417	-0.314487	2.90873e-13	-0.30179	2.76861e-12	0.244306	2.01687e-08	-0.0919112	0.0372413	-0.0162116	0.713865	0.142079	0.00123919	0.18601	2.19602e-05	0.0646945	0.143005	0.0701602	0.112122
TFF2	black	-0.0964494	0.0287839	0.0964494	0.0287839	0.00158581	0.97139	-0.460175	2.66395e-28	-0.328304	2.21047e-14	0.395533	1.07226e-20	-0.00902933	0.838186	-0.0172642	0.69618	0.111248	0.0116072	0.264911	1.05632e-09	0.106449	0.0157629	0.164939	0.000172603
PHYHIPL	black	-0.0594331	0.178512	0.0594331	0.178512	0.00548619	0.901253	0.324638	4.43694e-14	0.145606	0.000930532	-0.127917	0.00367296	-0.0757158	0.0863674	0.0170838	0.6992	-0.0146347	0.740644	-0.137287	0.00181027	-0.125385	0.00441322	-0.184186	2.65018e-05
F10	black	0.0898945	0.0416287	-0.0898945	0.0416287	0.194864	8.59286e-06	0.470949	9.80877e-30	0.403712	1.43435e-21	-0.204674	2.88848e-06	0.0356599	0.419808	0.152906	0.000503931	0.00533702	0.903925	-0.20451	2.94288e-06	-0.134215	0.00229399	-0.261597	1.72764e-09
GSKIP	black	0.277192	1.60761e-10	-0.277192	1.60761e-10	-0.0751701	0.0886648	-0.444085	2.97959e-26	-0.0994144	0.0241975	0.338212	3.20628e-15	0.341645	1.61582e-15	0.0716354	0.104757	-0.0918331	0.0374037	0.117212	0.00781196	0.228637	1.60127e-07	0.186857	2.01126e-05
BRSK2	black	-0.181518	3.47743e-05	0.181518	3.47743e-05	0.0901739	0.0409959	0.453869	1.74363e-27	0.223258	3.15457e-07	-0.356393	7.71207e-17	-0.237913	4.7796e-08	-0.1075	0.0147557	-0.0504473	0.253594	-0.193422	1.00417e-05	-0.280744	9.16104e-11	-0.199979	4.89962e-06
AREG	black	-0.242759	2.49066e-08	0.242759	2.49066e-08	0.0118634	0.788455	0.461637	1.71347e-28	0.222986	3.26322e-07	-0.379338	4.8952e-19	-0.218912	5.38947e-07	-0.289948	2.05469e-11	-0.21669	7.05686e-07	-0.20623	2.41781e-06	-0.380378	3.85441e-19	-0.249751	9.48588e-09
FAM3B	black	-0.0900957	0.0411721	0.0900957	0.0411721	0.141742	0.0012731	0.343492	1.11353e-15	0.287285	3.18424e-11	-0.159355	0.000286459	-0.0261048	0.554858	-0.143015	0.00114913	-0.212084	1.22305e-06	-0.196698	7.03765e-06	-0.214101	9.62743e-07	-0.155411	0.000405698
RUBCNL	black	-0.154851	0.000425979	0.154851	0.000425979	0.0223187	0.613678	0.694894	2.42114e-75	0.486615	6.50934e-32	-0.452265	2.79389e-27	-0.121687	0.0057381	-0.164243	0.000184021	-0.163047	0.0002053	-0.277998	1.41603e-10	-0.316955	1.85357e-13	-0.318219	1.46926e-13
FOXD1	black	-0.158911	0.000298033	0.158911	0.000298033	0.0811878	0.0658843	-0.446871	1.34024e-26	-0.376397	9.57993e-19	0.164194	0.000184845	-0.146104	0.000893135	-0.146087	0.00089443	-0.000855228	0.984568	0.19459	8.85174e-06	0.103828	0.0185435	0.262395	1.53566e-09
MYOM3	black	-0.243809	2.15853e-08	0.243809	2.15853e-08	0.0673549	0.127245	0.470237	1.22426e-29	0.344762	8.60786e-16	-0.318503	1.39433e-13	-0.181054	3.64399e-05	-0.21317	1.07553e-06	-0.161575	0.000234675	-0.266632	8.15999e-10	-0.345641	7.19881e-16	-0.294244	1.0036e-11
NKD2	black	-0.346397	6.16928e-16	0.346397	6.16928e-16	0.356408	7.68738e-17	0.474262	3.46915e-30	0.256292	3.74349e-09	-0.281352	8.313e-11	-0.359417	4.05066e-17	-0.265269	1.0013e-09	-0.139081	0.00157294	-0.220286	4.55535e-07	-0.359812	3.72223e-17	-0.248929	1.06432e-08
ARID3A	black	-0.271854	3.68631e-10	0.271854	3.68631e-10	0.0953704	0.0306287	0.58211	5.98336e-48	0.339597	2.43412e-15	-0.315192	2.55886e-13	-0.248425	1.14179e-08	-0.197315	6.57687e-06	-0.11319	0.0102227	-0.28872	2.51617e-11	-0.351672	2.07828e-16	-0.345798	6.97214e-16
KCNJ3	black	-0.0475977	0.281436	0.0475977	0.281436	-0.0670317	0.129085	-0.302083	2.63162e-12	-0.197731	6.28354e-06	0.156077	0.000382774	-0.0308844	0.484765	-0.0294785	0.504873	0.0429007	0.331695	0.130355	0.00306851	0.0944729	0.0322398	0.119861	0.00651549
FREM1	black	-0.0733697	0.0965937	0.0733697	0.0965937	-0.0525718	0.234122	0.363119	1.82476e-17	0.213645	1.01639e-06	-0.293735	1.09326e-11	-0.134926	0.00217264	0.00494849	0.910889	-0.0172437	0.696523	-0.2075	2.08884e-06	-0.263444	1.3145e-09	-0.298507	4.87086e-12
LYZ	black	-0.0517871	0.241188	0.0517871	0.241188	0.0166919	0.705775	-0.522359	2.5194e-37	-0.373593	1.80562e-18	0.379976	4.22785e-19	-0.0119349	0.787212	0.00694428	0.875201	0.147691	0.000783193	0.348006	4.43661e-16	0.355395	9.52342e-17	0.384108	1.62378e-19
TDGF1	black	-0.282726	6.67088e-11	0.282726	6.67088e-11	0.122804	0.00530454	0.620377	5.35936e-56	0.382775	2.21481e-19	-0.254983	4.51845e-09	-0.254866	4.59516e-09	-0.301121	3.10811e-12	-0.277457	1.54187e-10	-0.334999	6.04266e-15	-0.474259	3.47249e-30	-0.415328	7.47639e-23
CTSV	black	-0.226835	2.01345e-07	0.226835	2.01345e-07	0.113784	0.00982929	0.506214	8.41888e-35	0.309709	6.87849e-13	-0.365496	1.0876e-17	-0.212112	1.21898e-06	-0.255859	3.98439e-09	-0.237584	4.9938e-08	-0.32628	3.25107e-14	-0.427982	2.61778e-24	-0.335011	6.02891e-15
RAB27B	black	0.125628	0.00433695	-0.125628	0.00433695	-0.161155	0.000243737	-0.7183	1.04917e-82	-0.440455	8.34596e-26	0.489193	2.78061e-32	0.204822	2.84011e-06	0.0759794	0.085275	0.107805	0.0144735	0.33797	3.3641e-15	0.375701	1.12187e-18	0.403928	1.35919e-21
SYT7	black	-0.2388	4.24651e-08	0.2388	4.24651e-08	0.164087	0.000186663	0.507113	6.14106e-35	0.341858	1.54799e-15	-0.219664	4.91619e-07	-0.21524	8.40139e-07	-0.230627	1.24069e-07	-0.23038	1.28089e-07	-0.343157	1.19164e-15	-0.425788	4.72812e-24	-0.379591	4.61929e-19
FGF18	black	-0.19738	6.53042e-06	0.19738	6.53042e-06	0.119612	0.00662879	0.279451	1.12516e-10	0.0843845	0.0558914	-0.222218	3.58935e-07	-0.231628	1.09033e-07	-0.0700263	0.11281	0.0232423	0.599077	-0.0499333	0.258469	-0.142333	0.00121414	-0.100525	0.0226505
FAM114A1	black	0.163726	0.000192941	-0.163726	0.000192941	-0.0576236	0.192124	-0.443131	3.91057e-26	-0.233083	9.02782e-08	0.350517	2.64175e-16	0.222875	3.30838e-07	0.268255	6.38634e-10	0.245483	1.71601e-08	0.250993	7.96731e-09	0.331398	1.21862e-14	0.247794	1.2466e-08
PMEPA1	black	-0.246208	1.5528e-08	0.246208	1.5528e-08	0.149668	0.000663749	0.496482	2.41453e-33	0.251208	7.72952e-09	-0.293352	1.16575e-11	-0.219037	5.3074e-07	-0.0220223	0.618397	0.0897706	0.0419119	-0.175856	6.11033e-05	-0.229535	1.42758e-07	-0.192966	1.05461e-05
TM4SF4	black	-0.0545783	0.216725	0.0545783	0.216725	0.0558369	0.206296	-0.325587	3.70793e-14	-0.118607	0.00710325	0.178579	4.66964e-05	0.0302921	0.493183	0.0280249	0.526116	0.036245	0.412216	0.060942	0.167719	0.0214438	0.62765	0.0648714	0.141914
SLC2A9	black	-0.00618804	0.888698	0.00618804	0.888698	-0.0293669	0.506488	0.322149	7.0826e-14	0.208698	1.81813e-06	-0.187491	1.88277e-05	-0.0109171	0.804976	0.0414685	0.348105	0.052117	0.238199	-0.0165198	0.708669	-0.0451899	0.306519	-0.15717	0.000347741
SPIN3	black	-0.109797	0.0127474	0.109797	0.0127474	-0.141105	0.0013397	0.482182	2.76215e-31	0.238785	4.25537e-08	-0.328002	2.34173e-14	-0.142832	0.00116623	-0.0235916	0.593597	0.00507322	0.908652	-0.180987	3.66882e-05	-0.245253	1.77106e-08	-0.265678	9.4177e-10
CAB39L	black	0.106185	0.0160255	-0.106185	0.0160255	0.00260925	0.952943	0.516649	2.03895e-36	0.359348	4.11136e-17	-0.286666	3.52341e-11	0.0404765	0.359768	0.158946	0.000297101	0.000215436	0.996112	-0.218729	5.51076e-07	-0.176085	5.97494e-05	-0.280729	9.18261e-11
KHDRBS3	black	-0.0834041	0.0588125	0.0834041	0.0588125	0.0539368	0.222183	0.479574	6.40294e-31	0.258161	2.85664e-09	-0.267799	6.84254e-10	-0.121801	0.0056923	-0.0532773	0.227897	-0.0736185	0.0954655	-0.203974	3.12771e-06	-0.239689	3.77045e-08	-0.284989	4.62892e-11
SERPINB8	black	0.0275589	0.533021	-0.0275589	0.533021	-0.130662	0.00299904	-0.366557	8.61956e-18	-0.287992	2.83628e-11	0.15031	0.000628734	0.0643209	0.145334	0.0599355	0.174863	0.165415	0.000165179	0.324956	4.17819e-14	0.264762	1.08008e-09	0.308347	8.76594e-13
NOX1	black	-0.0634779	0.150693	0.0634779	0.150693	0.103649	0.0187485	0.360734	3.05382e-17	0.365111	1.18308e-17	-0.0826883	0.0610243	0.00589033	0.89402	-0.179603	4.21586e-05	-0.293405	1.15547e-11	-0.349496	3.26388e-16	-0.35025	2.79229e-16	-0.298672	4.7356e-12
RNF43	black	-0.34028	2.12406e-15	0.34028	2.12406e-15	0.0654051	0.138656	0.603794	2.24148e-52	0.348528	3.98503e-16	-0.357324	6.33035e-17	-0.313018	3.79666e-13	-0.296399	6.97501e-12	-0.248243	1.1711e-08	-0.371932	2.62042e-18	-0.500931	5.27499e-34	-0.379536	4.67754e-19
ABAT	black	0.186655	2.05393e-05	-0.186655	2.05393e-05	-0.0399405	0.36617	0.563433	2.14677e-44	0.490964	1.54405e-32	-0.282013	7.47879e-11	0.181885	3.35063e-05	0.190571	1.36171e-05	-0.0149407	0.735422	-0.324338	4.69466e-14	-0.153625	0.000473691	-0.314014	3.16984e-13
TMEM255B	black	-0.204793	2.84944e-06	0.204793	2.84944e-06	0.164392	0.000181511	0.361022	2.87035e-17	0.179407	4.29941e-05	-0.279251	1.16148e-10	-0.219251	5.17072e-07	-0.0549242	0.213822	0.0345705	0.43416	-0.070637	0.109698	-0.140724	0.00138094	-0.119715	0.00658157
PKLR	black	-0.00218124	0.960655	0.00218124	0.960655	0.145402	0.000946228	0.494449	4.80137e-33	0.470999	9.65459e-30	-0.276285	1.85334e-10	0.0571747	0.195616	-0.0316607	0.473849	-0.15551	0.000402204	-0.249261	1.01598e-08	-0.206117	2.44929e-06	-0.221716	3.81939e-07
PROSER2	black	-0.0674289	0.126827	0.0674289	0.126827	0.137798	0.00173953	0.358591	4.83305e-17	0.285655	4.15472e-11	-0.223089	3.22152e-07	-0.0293601	0.506587	-0.0865539	0.0498536	-0.148998	0.00070216	-0.230837	1.20764e-07	-0.243338	2.30185e-08	-0.261255	1.81696e-09
SEMG1	black	-0.113475	0.0100321	0.113475	0.0100321	-0.0132759	0.763975	-0.493479	6.65557e-33	-0.338156	3.24225e-15	0.1956	7.93348e-06	-0.0435698	0.324203	-0.120065	0.0064241	0.00708844	0.872632	0.195857	7.71399e-06	0.101968	0.0207676	0.296921	6.3826e-12
SLC30A2	black	-0.0943208	0.0325198	0.0943208	0.0325198	0.187668	1.8483e-05	0.465085	6.00318e-29	0.366696	8.35996e-18	-0.303428	2.08265e-12	-0.0612478	0.165593	-0.104276	0.0180406	-0.181095	3.62898e-05	-0.224754	2.61677e-07	-0.257884	2.97364e-09	-0.225383	2.41822e-07
KANK1	black	-0.0329387	0.456177	0.0329387	0.456177	-0.016694	0.70574	0.390165	3.89553e-20	0.212777	1.12673e-06	-0.198198	5.96812e-06	-0.102643	0.019935	0.0581344	0.188207	0.00295573	0.946703	-0.21511	8.53335e-07	-0.197718	6.29229e-06	-0.275565	2.07414e-10
SLC39A2	black	-0.0484408	0.272992	0.0484408	0.272992	0.0739076	0.0941678	0.377896	6.80973e-19	0.247039	1.38432e-08	-0.159479	0.000283329	-0.0325689	0.461253	-0.127932	0.00366892	-0.203777	3.19846e-06	-0.227793	1.78312e-07	-0.217101	6.71516e-07	-0.219543	4.98955e-07
DAPK1	black	0.194692	8.75453e-06	-0.194692	8.75453e-06	-0.126687	0.0040173	-0.575983	9.29435e-47	-0.408471	4.33683e-22	0.390822	3.33096e-20	0.192739	1.08056e-05	0.373268	1.94232e-18	0.40319	1.63379e-21	0.356934	6.87653e-17	0.504216	1.6919e-34	0.383562	1.84445e-19
MAB21L4	black	-0.00822343	0.852455	0.00822343	0.852455	0.191862	1.18685e-05	0.542503	1.13731e-40	0.424124	7.38377e-24	-0.306625	1.18897e-12	0.000159021	0.99713	0.0193826	0.661093	-0.0640587	0.146985	-0.244097	2.07541e-08	-0.196862	6.91197e-06	-0.250288	8.79753e-09
OSER1	black	-0.156934	0.000355025	0.156934	0.000355025	0.136374	0.0019432	0.44193	5.49943e-26	0.316167	2.14131e-13	-0.331705	1.14831e-14	-0.138018	0.00170983	-0.219042	5.30454e-07	-0.224283	2.77566e-07	-0.170172	0.000105759	-0.280294	9.84252e-11	-0.212257	1.1983e-06
PRSS23	black	0.0746369	0.0909562	-0.0746369	0.0909562	-0.032256	0.465572	0.348943	3.65838e-16	0.215341	8.30066e-07	-0.150333	0.00062749	0.0698052	0.113954	0.117816	0.00749761	0.0644289	0.144658	-0.120829	0.00609239	-0.0995711	0.0239738	-0.181796	3.38096e-05
IL34	black	0.106216	0.0159943	-0.106216	0.0159943	0.24559	1.69093e-08	0.395208	1.1603e-20	0.373748	1.74361e-18	-0.167152	0.000140561	0.0951786	0.0309672	0.201863	3.96942e-06	0.0875546	0.0472583	-0.154154	0.000452539	0.0273793	0.535694	-0.0907846	0.0396412
GJB5	black	-0.186911	1.99991e-05	0.186911	1.99991e-05	0.126425	0.00409447	-0.529018	2.09061e-38	-0.348862	3.71968e-16	0.253514	5.57389e-09	-0.100703	0.0224102	-0.162375	0.000218259	0.0118898	0.787996	0.231801	1.06628e-07	0.135473	0.0020832	0.309959	6.57788e-13
TSPAN6	black	0.00320604	0.942197	-0.00320604	0.942197	-0.0165463	0.708224	0.526311	5.78755e-38	0.423517	8.68324e-24	-0.270691	4.40685e-10	0.0151487	0.731878	-0.154993	0.000420764	-0.272645	3.26348e-10	-0.30615	1.29277e-12	-0.307941	9.42131e-13	-0.313268	3.6288e-13
SHROOM2	black	0.0716486	0.104693	-0.0716486	0.104693	0.0406543	0.35766	0.507013	6.36056e-35	0.40066	3.0589e-21	-0.190684	1.34549e-05	0.0749069	0.0897899	0.0767433	0.0821724	-0.0571457	0.195843	-0.292432	1.35991e-11	-0.159353	0.000286535	-0.246757	1.43937e-08
ASXL1	black	-0.14565	0.000927174	0.14565	0.000927174	-0.00484944	0.912665	0.402946	1.7362e-21	0.163081	0.000204659	-0.323945	5.05632e-14	-0.203612	3.2585e-06	-0.0288881	0.513447	0.048446	0.272941	-0.142456	0.00120216	-0.180471	3.86452e-05	-0.205611	2.59533e-06
GRM8	black	-0.186778	2.02787e-05	0.186778	2.02787e-05	0.0215075	0.626628	0.547002	1.89445e-41	0.390046	4.00805e-20	-0.269207	5.52674e-10	-0.096009	0.0295251	-0.152698	0.00051302	-0.177608	5.14185e-05	-0.345327	7.67386e-16	-0.344434	9.2013e-16	-0.340478	2.0414e-15
ST6GAL1	black	0.0282479	0.522828	-0.0282479	0.522828	-0.0266687	0.546338	0.433296	6.13716e-25	0.290284	1.94382e-11	-0.324892	4.22867e-14	0.00599756	0.892102	0.0493733	0.263854	-0.0272479	0.537654	-0.187211	1.93858e-05	-0.0994133	0.0241991	-0.147569	0.000791198
CHN2	black	0.00394916	0.928831	-0.00394916	0.928831	-0.107988	0.0143074	0.478858	8.05551e-31	0.337339	3.81171e-15	-0.231797	1.06672e-07	0.0113136	0.798042	0.011733	0.790726	-0.0795123	0.0716821	-0.250544	8.48714e-09	-0.249989	9.17452e-09	-0.355455	9.40204e-17
SLC22A11	black	-0.196183	7.44503e-06	0.196183	7.44503e-06	0.158101	0.000320274	0.552301	2.21452e-42	0.396099	9.34716e-21	-0.308552	8.45347e-13	-0.134477	0.00224855	-0.184463	2.5759e-05	-0.232988	9.13965e-08	-0.266392	8.46056e-10	-0.287958	2.85215e-11	-0.274676	2.38245e-10
NOTUM	black	-0.269993	4.9027e-10	0.269993	4.9027e-10	0.197387	6.52506e-06	0.472414	6.20245e-30	0.241422	2.9857e-08	-0.259896	2.21795e-09	-0.284586	4.94145e-11	-0.2164	7.30796e-07	-0.179329	4.33312e-05	-0.243812	2.15784e-08	-0.329462	1.77018e-14	-0.268475	6.17668e-10
DRD2	black	-0.150067	0.000641754	0.150067	0.000641754	0.161428	0.000237815	0.568784	2.17002e-45	0.335828	5.13528e-15	-0.308752	8.15798e-13	-0.173778	7.48269e-05	-0.0839593	0.0571431	-0.0795947	0.0713876	-0.232159	1.01791e-07	-0.28779	2.93147e-11	-0.261825	1.67058e-09
DLX3	black	-0.107594	0.0146683	0.107594	0.0146683	0.0521164	0.238205	0.408789	4.00079e-22	0.181034	3.65137e-05	-0.221986	3.69387e-07	-0.144707	0.00100156	-0.0346909	0.43256	-0.0385758	0.382789	-0.17504	6.61821e-05	-0.192492	1.1096e-05	-0.217587	6.33157e-07
KRT23	black	-0.335204	5.80431e-15	0.335204	5.80431e-15	0.108846	0.0135474	0.62431	6.88678e-57	0.287926	2.86677e-11	-0.417511	4.23583e-23	-0.357175	6.53345e-17	-0.263193	1.36433e-09	-0.117367	0.00773057	-0.174895	6.7126e-05	-0.389581	4.4766e-20	-0.327958	2.36156e-14
RGN	black	0.084451	0.0556977	-0.084451	0.0556977	0.00461389	0.916892	0.282808	6.5827e-11	0.15062	0.00061246	-0.208564	1.84675e-06	-0.00694035	0.87527	0.116066	0.00844105	0.0246817	0.576642	-0.139236	0.0015538	-0.0926191	0.0357974	-0.131626	0.00279043
GLRA2	black	0.047686	0.280544	-0.047686	0.280544	-0.0799678	0.070066	0.315876	2.25841e-13	0.223012	3.25238e-07	-0.191951	1.17568e-05	0.0411372	0.351973	0.0307326	0.486915	-0.0523353	0.236237	-0.198991	5.46781e-06	-0.155014	0.000419993	-0.167511	0.000135921
OSR2	black	0.12114	0.00596157	-0.12114	0.00596157	0.0950931	0.031119	-0.434529	4.36676e-25	-0.254554	4.80469e-09	0.307929	9.44064e-13	0.106966	0.0152602	0.139077	0.00157341	0.130099	0.00312735	0.201506	4.13156e-06	0.287979	2.84228e-11	0.271606	3.82959e-10
VAV3	black	0.129353	0.00330509	-0.129353	0.00330509	-0.109341	0.0131262	0.643202	2.36973e-61	0.54144	1.7304e-40	-0.29003	2.02725e-11	0.167043	0.000141997	0.0359005	0.416677	-0.167678	0.00013381	-0.357294	6.36987e-17	-0.254228	5.03427e-09	-0.39201	2.50729e-20
TFCP2L1	black	0.255889	3.96749e-09	-0.255889	3.96749e-09	-0.0828934	0.0603837	0.432609	7.4136e-25	0.450339	4.90642e-27	-0.0563314	0.2023	0.271788	3.72436e-10	0.202947	3.51307e-06	-0.0990021	0.0247947	-0.433883	5.21962e-25	-0.231754	1.07274e-07	-0.377838	6.90102e-19
ACSL6	black	-0.277653	1.49504e-10	0.277653	1.49504e-10	-0.133436	0.00243425	0.560762	6.63602e-44	0.255074	4.46005e-09	-0.43399	5.06837e-25	-0.271222	4.06232e-10	-0.22415	2.82223e-07	-0.117511	0.00765483	-0.137019	0.00184835	-0.336735	4.29466e-15	-0.307551	1.00948e-12
KDELR3	black	-0.173088	7.99906e-05	0.173088	7.99906e-05	-0.00844416	0.848542	-0.407753	5.20059e-22	-0.317521	1.67061e-13	0.331409	1.21607e-14	-0.0780203	0.0771896	-0.104343	0.0179653	0.0564448	0.201392	0.236724	5.59689e-08	0.0958365	0.0298197	0.141287	0.0013203
ANXA10	black	-0.088286	0.0454338	0.088286	0.0454338	-0.0711324	0.107224	-0.454417	1.48304e-27	-0.288562	2.58277e-11	0.21682	6.94684e-07	-0.0171567	0.697978	-0.0603015	0.172239	0.0232694	0.598652	0.131268	0.00286643	0.0461128	0.296735	0.154924	0.000423269
DKK4	black	-0.147453	0.000798806	0.147453	0.000798806	0.0983668	0.0257401	0.0489401	0.268073	0.0319652	0.469605	0.0306903	0.487514	-0.113256	0.010178	-0.105168	0.0170729	-0.0842062	0.0564133	-0.0906151	0.0400134	-0.137096	0.00183731	-0.0452621	0.305746
IGF2	black	-0.100943	0.0220898	0.100943	0.0220898	0.078618	0.0749432	0.26733	7.34534e-10	0.0713509	0.106147	-0.10311	0.0193762	-0.141789	0.00126836	0.091031	0.0391054	0.168632	0.000122343	-0.0408696	0.355118	-0.0365287	0.408565	-0.149448	0.000676127
MCU	black	0.141613	0.00128633	-0.141613	0.00128633	-0.124709	0.00463257	-0.340935	1.86323e-15	-0.132359	0.00264087	0.263059	1.39172e-09	0.180959	3.67906e-05	0.0142965	0.746429	-0.0615556	0.163473	0.0505865	0.252285	0.0619936	0.160491	0.0827131	0.0609467
LAPTM4B	black	-0.178558	4.67921e-05	0.178558	4.67921e-05	0.101024	0.0219836	0.447883	1.00093e-26	0.223251	3.15708e-07	-0.287019	3.326e-11	-0.176689	5.63022e-05	-0.167341	0.000138091	-0.111622	0.0113282	-0.12729	0.00384497	-0.257151	3.30713e-09	-0.270891	4.27379e-10
CHST6	black	0.132608	0.00259176	-0.132608	0.00259176	-0.0219057	0.620256	-0.478618	8.69771e-31	-0.27131	4.00754e-10	0.406913	6.42848e-22	0.188593	1.6776e-05	0.16892	0.00011906	0.213066	1.08881e-06	0.24035	3.4501e-08	0.293659	1.10726e-11	0.257174	3.29595e-09
PLLP	black	-0.0314879	0.476268	0.0314879	0.476268	0.253335	5.71786e-09	-0.48549	9.41093e-32	-0.212187	1.20822e-06	0.311229	5.24018e-13	0.046095	0.296922	-0.01905	0.666556	-0.00533681	0.903929	0.148847	0.000711143	0.171763	9.08607e-05	0.280193	1.00009e-10
MPV17L	black	0.0674504	0.126706	-0.0674504	0.126706	0.0335062	0.44845	0.32835	2.19093e-14	0.249244	1.01849e-08	-0.178169	4.86392e-05	0.0299407	0.498214	0.00457607	0.91757	-0.128762	0.00345214	-0.244686	1.91458e-08	-0.171384	9.42176e-05	-0.20084	4.45135e-06
SLC18B1	black	0.00786896	0.858747	-0.00786896	0.858747	-0.163964	0.00018878	-0.381253	3.15005e-19	-0.341335	1.71947e-15	0.20448	2.95295e-06	-0.00558876	0.899417	-0.0107252	0.808337	0.0638435	0.14835	0.185115	2.40872e-05	0.171937	8.93567e-05	0.250072	9.06881e-09
FAM155B	black	-0.111727	0.0112511	0.111727	0.0112511	0.0967189	0.0283382	0.335964	4.99887e-15	0.176367	5.81153e-05	-0.148381	0.000739424	-0.122875	0.00527806	-0.0709134	0.108312	-0.0360263	0.415044	-0.169039	0.000117732	-0.234142	7.86203e-08	-0.268696	5.97288e-10
STS	black	0.166801	0.000145229	-0.166801	0.000145229	-0.145815	0.000914657	-0.370191	3.86282e-18	-0.175598	6.26667e-05	0.250075	9.06494e-09	0.234593	7.41071e-08	0.15401	0.000458199	0.0837502	0.0577671	0.099525	0.0240394	0.196948	6.84754e-06	0.190284	1.4037e-05
TRNP1	black	-0.12073	0.00613456	0.12073	0.00613456	0.0679783	0.123755	-0.538916	4.65787e-40	-0.447501	1.11771e-26	0.32414	4.87362e-14	-0.112657	0.010587	0.0119102	0.787642	0.175994	6.02846e-05	0.283998	5.43475e-11	0.186752	2.03335e-05	0.303616	2.01572e-12
PRDM8	black	0.0781969	0.0765204	-0.0781969	0.0765204	-0.116349	0.00828174	-0.585082	1.54822e-48	-0.47344	4.49443e-30	0.222855	3.31666e-07	0.0513675	0.245027	0.203589	3.2672e-06	0.295535	8.07341e-12	0.378105	6.49204e-19	0.388565	5.69738e-20	0.406139	7.81227e-22
SRPX2	black	-0.302134	2.60825e-12	0.302134	2.60825e-12	0.0469615	0.287925	0.496088	2.75938e-33	0.181798	3.38032e-05	-0.401421	2.53429e-21	-0.298138	5.18778e-12	-0.139781	0.00148831	0.0730904	0.0978732	0.00896958	0.839242	-0.167222	0.000139639	-0.14614	0.000890476
LMO4	black	0.0956424	0.0301544	-0.0956424	0.0301544	-0.0174636	0.692848	-0.441227	6.7101e-26	-0.320489	9.65086e-14	0.24736	1.32408e-08	0.091664	0.037757	0.156936	0.000354965	0.179174	4.40065e-05	0.256841	3.45826e-09	0.292037	1.45244e-11	0.332304	1.02233e-14
SHROOM4	black	-0.288122	2.77634e-11	0.288122	2.77634e-11	-0.175773	6.16032e-05	0.549793	6.14544e-42	0.191272	1.26395e-05	-0.361745	2.45659e-17	-0.295463	8.17202e-12	-0.0936241	0.0338293	0.0665123	0.132084	-0.189313	1.55529e-05	-0.326884	2.89835e-14	-0.327651	2.50397e-14
UMODL1	black	-0.100963	0.0220635	0.100963	0.0220635	0.138788	0.00160963	0.414441	9.40796e-23	0.268794	5.88493e-10	-0.173564	7.63893e-05	-0.113151	0.0102488	-0.125387	0.00441286	-0.184637	2.53013e-05	-0.24401	2.10014e-08	-0.286391	3.68542e-11	-0.265132	1.02209e-09
STAU1	black	-0.0983808	0.0257189	0.0983808	0.0257189	0.035102	0.427123	0.292808	1.27707e-11	0.182502	3.14728e-05	-0.207365	2.1217e-06	-0.101914	0.0208361	-0.0531806	0.228742	-0.038322	0.38593	-0.165011	0.000171459	-0.185178	2.39319e-05	-0.150978	0.000594147
TFAP2A	black	-0.241115	3.11216e-08	0.241115	3.11216e-08	0.055113	0.212249	-0.538932	4.62991e-40	-0.501185	4.83445e-34	0.275668	2.04121e-10	-0.209931	1.5749e-06	-0.19684	6.92878e-06	0.0355034	0.421853	0.288944	2.42524e-11	0.179446	4.28286e-05	0.371622	2.80855e-18
CKMT2	black	-0.163958	0.000188898	0.163958	0.000188898	0.0414004	0.348898	0.390636	3.48187e-20	0.239429	3.90412e-08	-0.352229	1.85023e-16	-0.152955	0.000501811	-0.167387	0.000137505	-0.122975	0.00524085	-0.111361	0.0115225	-0.214998	8.64921e-07	-0.155631	0.000398005
NPTX2	black	-0.101112	0.0218678	0.101112	0.0218678	0.0859578	0.0514557	0.332042	1.07563e-14	0.177259	5.32224e-05	-0.24106	3.13515e-08	-0.100222	0.023063	0.0196697	0.656392	0.0748796	0.0899075	-0.0329842	0.455555	-0.0997772	0.0236822	-0.114696	0.00925175
SLC6A14	black	-0.219688	4.90159e-07	0.219688	4.90159e-07	-0.0342303	0.4387	-0.318095	1.50307e-13	-0.284127	5.32208e-11	0.16019	0.000265843	-0.101078	0.0219115	-0.171758	9.09103e-05	-0.000525319	0.990521	0.130547	0.00302496	0.0638945	0.148026	0.276656	1.7487e-10
CYP2B6	black	-0.0559741	0.205182	0.0559741	0.205182	0.142732	0.00117568	0.584779	1.77833e-48	0.568861	2.09883e-45	-0.31091	5.54906e-13	0.0327027	0.459413	-0.138711	0.00161934	-0.261333	1.79604e-09	-0.396316	8.86558e-21	-0.328815	2.0044e-14	-0.339971	2.25924e-15
FREM2	black	-0.0669473	0.129568	0.0669473	0.129568	-0.168984	0.000118352	0.53483	2.27386e-39	0.25021	8.8946e-09	-0.260355	2.07357e-09	-0.116772	0.00804844	0.022603	0.609167	-0.0113973	0.796581	-0.278627	1.28217e-10	-0.318977	1.27741e-13	-0.424966	5.89479e-24
SLC6A4	black	0.002424	0.95628	-0.002424	0.95628	-0.0198332	0.653721	0.509347	2.79196e-35	0.368568	5.53536e-18	-0.378537	5.88146e-19	-0.00140974	0.974565	-0.00834938	0.850221	-0.0563229	0.202369	-0.190001	1.44637e-05	-0.221443	3.95026e-07	-0.282621	6.78431e-11
SLC19A3	black	0.140293	0.00142909	-0.140293	0.00142909	0.00600755	0.891924	0.600522	1.09722e-51	0.490035	2.10326e-32	-0.335959	5.00386e-15	0.122896	0.00526998	0.0509132	0.249231	-0.148985	0.000702912	-0.326565	3.07997e-14	-0.202939	3.5165e-06	-0.321259	8.36269e-14
TMEM150C	black	0.0616354	0.162927	-0.0616354	0.162927	-0.0902267	0.0408772	0.444468	2.67046e-26	0.209509	1.65454e-06	-0.282366	7.06797e-11	-0.0208077	0.637894	0.167103	0.000141196	0.0936502	0.0337795	-0.182742	3.07128e-05	-0.116063	0.00844301	-0.195751	7.80334e-06
SLC35D3	black	-0.223116	3.21086e-07	0.223116	3.21086e-07	0.117499	0.00766151	0.336491	4.50653e-15	0.198775	5.59959e-06	-0.231033	1.17742e-07	-0.192347	1.12693e-05	-0.160895	0.000249518	-0.0676642	0.125504	-0.106282	0.0159283	-0.241773	2.84729e-08	-0.231283	1.14003e-07
MUC17	black	-0.0152077	0.730874	0.0152077	0.730874	0.00172135	0.968946	-0.351831	2.01066e-16	-0.082933	0.0602606	0.0917722	0.0375307	0.0897474	0.041965	0.0261317	0.554449	0.0447317	0.311454	0.0982543	0.0259107	0.126296	0.00413285	0.188418	1.70878e-05
VSIG1	black	-0.0883998	0.0451552	0.0883998	0.0451552	-0.0119984	0.786107	-0.237947	4.7586e-08	-0.130021	0.00314556	0.208066	1.95645e-06	0.0637675	0.148835	-0.0317455	0.472666	0.0110472	0.802699	0.0552996	0.210703	0.0352409	0.425295	0.0896835	0.0421119
EDC4	blue	0.0272575	0.537512	-0.0272575	0.537512	0.28307	6.3109e-11	0.163373	0.000199279	0.2581	2.88176e-09	-0.0342393	0.438578	0.068847	0.119015	0.0366508	0.406998	-0.0935778	0.033918	-0.214382	9.30948e-07	-0.0682074	0.122491	-0.00763552	0.862895
CERS4	blue	0.123495	0.00505139	-0.123495	0.00505139	0.081819	0.0638023	0.282955	6.4293e-11	0.171458	9.35561e-05	-0.14345	0.00110943	0.050392	0.254116	0.298439	4.92811e-12	0.220121	4.64842e-07	-0.0417271	0.345105	0.0716488	0.104692	-0.131014	0.00292128
NUDT15	blue	-0.0547516	0.215267	0.0547516	0.215267	-0.0910873	0.0389839	0.107414	0.0148358	0.0353797	0.423473	-0.135529	0.00207423	-0.0823177	0.0621962	-0.199697	5.05592e-06	-0.146612	0.000856511	-0.0617054	0.162448	-0.216791	6.97146e-07	-0.160135	0.000267163
SF3B6	blue	-0.0314262	0.477133	0.0314262	0.477133	0.0485511	0.2719	0.113352	0.010114	0.0507045	0.251179	-0.121028	0.0060083	-0.0687573	0.119498	-0.133229	0.00247272	-0.124738	0.004623	-0.034265	0.438234	-0.0995196	0.024047	-0.069198	0.117141
BPGM	blue	0.0376124	0.394793	-0.0376124	0.394793	-0.157348	0.000342333	-0.0603848	0.171646	-0.160598	0.000256272	-0.0882364	0.0455556	-0.0180686	0.682774	0.027558	0.533035	0.137169	0.00182696	0.200736	4.50334e-06	0.0719705	0.103138	0.0350529	0.42777
GYG1	blue	0.027712	0.530748	-0.027712	0.530748	0.0255004	0.56406	0.109565	0.0129385	0.0352391	0.425319	-0.0677161	0.125214	-0.0227851	0.606286	0.0261779	0.553749	-0.0104707	0.8128	0.0278828	0.528216	-0.0306899	0.48752	-0.0429519	0.331118
HDAC5	blue	0.0839776	0.0570889	-0.0839776	0.0570889	0.275045	2.24928e-10	0.265689	9.40258e-10	0.32526	3.94495e-14	-0.0684771	0.121016	0.0917007	0.03768	0.157711	0.000331523	0.00716252	0.871312	-0.216235	7.45489e-07	-0.0363369	0.411031	-0.105129	0.0171144
TFB1M	blue	-0.13278	0.00255822	0.13278	0.00255822	-0.077463	0.079333	0.140517	0.00140386	-0.0356129	0.420421	-0.154092	0.000454944	-0.185485	2.31854e-05	-0.249008	1.05256e-08	-0.198454	5.80174e-06	-0.0773688	0.0797	-0.225125	2.49785e-07	-0.114246	0.00953323
EXOSC1	blue	-0.0531853	0.228702	0.0531853	0.228702	0.115473	0.00878376	0.11413	0.00960661	0.0969521	0.0279574	-0.0500772	0.257098	-0.0716221	0.104822	-0.125852	0.00426752	-0.147621	0.000787755	-0.0955236	0.0303609	-0.158266	0.000315631	-0.081404	0.0651648
GCSH	blue	-0.123708	0.00497533	0.123708	0.00497533	0.079789	0.070697	0.100035	0.0233213	-0.0127488	0.773084	-0.0742547	0.0926282	-0.185641	2.2815e-05	-0.160877	0.000249918	-0.0943156	0.0325294	-0.0941006	0.032929	-0.179007	4.47438e-05	-0.0793437	0.0722879
HEXIM1	blue	0.196932	6.85962e-06	-0.196932	6.85962e-06	-0.00999954	0.821078	-0.23973	3.74947e-08	-0.0939656	0.033182	0.137663	0.00175801	0.176611	5.67344e-05	0.152594	0.000517632	0.0850567	0.0539587	0.016085	0.716001	0.111037	0.0117671	0.131617	0.00279244
CCDC106	blue	0.10997	0.0126064	-0.10997	0.0126064	0.245017	1.82963e-08	0.203414	3.33255e-06	0.21281	1.12242e-06	-0.00669159	0.879707	0.0866434	0.0496167	0.210017	1.55917e-06	0.0950755	0.0311503	-0.100925	0.0221142	0.0388591	0.379301	-0.0317224	0.472988
FOSB	blue	0.169251	0.0001154	-0.169251	0.0001154	-0.0477907	0.279488	-0.0807701	0.0672923	0.0379288	0.390826	0.123963	0.00488608	0.219862	4.79851e-07	0.306057	1.3142e-12	0.236592	5.69541e-08	0.0398834	0.366856	0.19937	5.2425e-06	0.0689268	0.118587
TUBB2B	blue	0.229555	1.42394e-07	-0.229555	1.42394e-07	0.0432781	0.327456	-0.00396762	0.928499	-0.0230634	0.601893	0.11761	0.00760361	0.111453	0.0114538	0.407491	5.55626e-22	0.237139	5.29742e-08	-0.0307574	0.486564	0.116651	0.00811455	-0.0454813	0.303407
UNG	blue	-0.0781578	0.0766683	0.0781578	0.0766683	0.0898134	0.0418139	-0.0535799	0.225262	-0.0449696	0.308885	0.0312855	0.479108	-0.0619311	0.160914	-0.199025	5.4471e-06	-0.181352	3.53621e-05	-0.0343412	0.437216	-0.0712953	0.10642	0.0786964	0.0746525
NPR2	blue	0.17214	8.7632e-05	-0.17214	8.7632e-05	0.0355592	0.421122	-0.0865781	0.0497896	-0.0518437	0.240673	0.0735165	0.0959269	0.0965638	0.0285939	0.3571	6.63805e-17	0.317192	1.77467e-13	0.107922	0.0143671	0.255338	4.29423e-09	0.133932	0.00234402
KPNB1	blue	-0.198162	5.99222e-06	0.198162	5.99222e-06	-0.0547031	0.215674	-0.0773742	0.079679	-0.218133	5.92543e-07	-0.0950719	0.0311567	-0.210438	1.48415e-06	-0.201842	3.97855e-06	-0.0499756	0.258066	0.0438829	0.320734	-0.0723249	0.101448	0.0623419	0.15815
ZFAND1	blue	-0.166075	0.000155384	0.166075	0.000155384	-0.269825	5.03041e-10	0.135782	0.00203413	-0.105276	0.0169586	-0.242525	2.57132e-08	-0.236001	6.15775e-08	-0.254703	4.70387e-09	-0.116611	0.0081364	0.0146074	0.741109	-0.233522	8.52486e-08	-0.212654	1.14328e-06
PFKFB4	blue	-0.14293	0.00115705	0.14293	0.00115705	0.155524	0.000401725	-0.294276	9.98307e-12	-0.190824	1.32559e-05	0.314569	2.86567e-13	-0.0661607	0.134145	-0.126219	0.00415582	-0.00339396	0.938815	0.207138	2.17792e-06	0.127352	0.00382774	0.182511	3.14448e-05
CYB5R2	blue	-0.127981	0.00365594	0.127981	0.00365594	0.11917	0.00683397	-0.18261	3.11274e-05	-0.178796	4.56979e-05	0.190898	1.31519e-05	-0.12423	0.00479388	-0.131052	0.00291306	-0.0581041	0.188438	0.00851414	0.847302	-0.0392146	0.374953	0.0935583	0.0339552
CCNI	blue	0.0487985	0.269461	-0.0487985	0.269461	-0.102912	0.0196113	-0.081589	0.0645545	-0.0662613	0.133553	0.0524725	0.235008	0.0555922	0.208296	0.071571	0.10507	0.020985	0.635032	0.0428656	0.332091	0.0290533	0.51104	0.0125609	0.776338
IRGQ	blue	-0.0867913	0.0492275	0.0867913	0.0492275	-0.0860871	0.0511046	0.0704141	0.110826	-0.0594228	0.178588	-0.0645041	0.144189	-0.136038	0.00199432	-0.0512897	0.245743	0.038452	0.384319	0.0115034	0.794729	-0.0785905	0.0750455	-0.0403526	0.361241
KANSL2	blue	-0.103815	0.0185587	0.103815	0.0185587	0.021294	0.630057	0.05567	0.207658	-0.0105052	0.812195	-0.117667	0.00757445	-0.109571	0.0129334	-0.221222	4.05976e-07	-0.177192	5.35767e-05	0.0255313	0.563589	-0.0792331	0.0726876	-0.019907	0.652517
FGF13	blue	0.244717	1.9064e-08	-0.244717	1.9064e-08	-0.28969	2.1443e-11	0.140411	0.00141576	0.0374612	0.396698	-0.0329676	0.455782	0.139737	0.00149346	0.389535	4.52566e-20	0.239402	3.91826e-08	-0.0841057	0.0567094	-0.00929231	0.833541	-0.161613	0.000233861
HIF3A	blue	0.404187	1.27411e-21	-0.404187	1.27411e-21	-0.0692938	0.116634	0.15296	0.000501589	0.194975	8.49048e-06	-0.0395847	0.370459	0.308576	8.41619e-13	0.546908	1.96687e-41	0.24583	1.63584e-08	-0.11122	0.0116284	0.127857	0.00368919	-0.108247	0.014074
AKT2	blue	-0.079044	0.0733751	0.079044	0.0733751	0.335652	5.31553e-15	0.136931	0.00186109	0.198642	5.68275e-06	-0.00526247	0.90526	-0.0521956	0.237491	-0.0614746	0.164029	-0.107395	0.014853	-0.166482	0.000149612	-0.132107	0.00269149	-0.0811653	0.0659595
KLC1	blue	-0.0541813	0.220091	0.0541813	0.220091	-0.0591733	0.180421	-0.129444	0.00328279	-0.172393	8.55286e-05	0.0951527	0.031013	-0.0898059	0.041831	0.0581729	0.187914	0.143962	0.00106426	0.108803	0.0135847	0.0342871	0.437939	0.00801427	0.856166
ETNK2	blue	-0.0224121	0.612194	0.0224121	0.612194	0.0966987	0.0283714	0.42962	1.67822e-24	0.146058	0.000896515	-0.287584	3.03218e-11	-0.145355	0.00094983	0.185459	2.32476e-05	0.192582	1.09894e-05	-0.0742147	0.0928044	-0.0765627	0.0828976	-0.195371	8.13278e-06
MAGEA3	blue	-0.102294	0.0203627	0.102294	0.0203627	0.0103347	0.815186	0.0300916	0.496051	-0.0471392	0.286103	0.0417639	0.344679	-0.0823962	0.0619464	-0.0967363	0.0283096	-0.028324	0.521709	0.0318341	0.47143	-0.00670948	0.879387	-0.016632	0.706782
GNAI1	blue	0.346845	5.62986e-16	-0.346845	5.62986e-16	-0.206695	2.29178e-06	-0.213422	1.04379e-06	-0.0957899	0.0298998	0.257555	3.11922e-09	0.363601	1.64373e-17	0.428518	2.26355e-24	0.314215	3.05634e-13	0.170307	0.000104408	0.30178	2.77342e-12	0.0739419	0.0940146
TBXAS1	blue	-0.116694	0.00809108	0.116694	0.00809108	0.10415	0.01818	-0.0840434	0.0568938	0.00418936	0.924515	0.202859	3.54829e-06	-0.0375566	0.395495	-0.0540451	0.221255	-0.0182019	0.680564	0.0140261	0.751065	0.0115709	0.793552	0.0179978	0.683951
KLHL22	blue	0.0406588	0.357607	-0.0406588	0.357607	0.213412	1.04495e-06	-0.0772924	0.0799988	0.0211602	0.632208	0.163377	0.00019921	0.0617483	0.162156	0.153722	0.000469731	0.115017	0.00905624	0.0109035	0.805213	0.11334	0.0101218	0.0799107	0.0702671
MAN1B1	blue	-0.0385949	0.382552	0.0385949	0.382552	0.379821	4.3819e-19	0.0799725	0.0700495	0.2075	2.08892e-06	0.0998763	0.0235431	0.035755	0.418569	-0.0847374	0.0548697	-0.160019	0.000269961	-0.164027	0.000187703	-0.0471748	0.285738	-0.0046961	0.915416
BVES	blue	0.426312	4.10697e-24	-0.426312	4.10697e-24	-0.258407	2.75603e-09	-0.0787105	0.0746006	-0.0889669	0.0437886	0.0196966	0.655951	0.27346	2.8773e-10	0.709851	5.79983e-80	0.549253	7.64655e-42	0.17341	7.75387e-05	0.340686	1.95831e-15	0.0786226	0.0749261
INCENP	blue	-0.141025	0.00134828	0.141025	0.00134828	0.198219	5.9546e-06	-0.0726418	0.0999556	-0.0512027	0.246546	0.0678507	0.124463	-0.137775	0.00174259	-0.197568	6.3969e-06	-0.101452	0.0214247	-0.0148833	0.736399	-0.074845	0.0900565	0.0442094	0.317143
HOXB7	blue	0.0476919	0.280484	-0.0476919	0.280484	0.146119	0.000892033	-0.16144	0.000237546	0.00537965	0.903161	0.102637	0.0199424	0.0684971	0.120907	-0.114638	0.00928746	-0.218743	5.50119e-07	-0.088338	0.0453062	-0.0486305	0.271116	0.0301294	0.49551
NIPSNAP1	blue	-0.0265326	0.548388	0.0265326	0.548388	0.199843	4.97449e-06	0.0825278	0.0615296	0.145625	0.000929036	0.0396929	0.369151	0.0195741	0.657956	-0.0988815	0.0249719	-0.168607	0.000122624	-0.141728	0.0012746	-0.114838	0.00916493	-0.0561378	0.203858
TMEM8B	blue	0.0490476	0.267022	-0.0490476	0.267022	0.286148	3.83429e-11	0.236634	5.66411e-08	0.350384	2.71584e-16	0.0754202	0.0876057	0.0896794	0.0421213	0.0684747	0.121029	-0.126445	0.00408851	-0.329667	1.70195e-14	-0.147863	0.000772025	-0.22876	1.57629e-07
KLF2	blue	0.23041	1.27587e-07	-0.23041	1.27587e-07	0.284261	5.20832e-11	-0.221629	3.86069e-07	0.0197809	0.654575	0.254686	4.71536e-09	0.275915	1.9637e-10	0.352954	1.59022e-16	0.221789	3.78527e-07	0.153094	0.000495845	0.343784	1.04967e-15	0.205763	2.55058e-06
PET100	blue	0.0278918	0.528083	-0.0278918	0.528083	0.134476	0.00224882	0.109237	0.0132134	0.172575	8.40424e-05	-0.0169211	0.701926	0.0227385	0.607022	-0.0646128	0.143512	-0.158394	0.000312045	-0.218513	5.65767e-07	-0.19923	5.32499e-06	-0.140551	0.00140009
PTGIS	blue	0.334452	6.72636e-15	-0.334452	6.72636e-15	-0.218146	5.91572e-07	-0.0276995	0.530932	-0.101494	0.0213703	-0.00269976	0.951312	0.227214	1.91897e-07	0.728788	2.96864e-86	0.688483	1.89973e-73	0.277072	1.63798e-10	0.46647	3.9253e-29	0.130063	0.00313573
BAMBI	blue	-0.156686	0.000362859	0.156686	0.000362859	0.203473	3.31036e-06	0.00653432	0.882513	-0.053222	0.22838	0.0611493	0.166275	-0.121192	0.00594026	-0.116289	0.00831526	-0.0443533	0.315569	0.0254006	0.565587	-0.0346225	0.433469	0.0177673	0.687784
COMMD10	blue	-0.0853364	0.0531712	0.0853364	0.0531712	-0.156442	0.000370721	0.0160929	0.715867	-0.108369	0.0139657	-0.120808	0.00610141	-0.113774	0.00983586	-0.200868	4.4375e-06	-0.146973	0.000831271	0.0562455	0.202991	-0.124092	0.00484136	-0.0536478	0.224674
MTSS1	blue	0.132959	0.00252381	-0.132959	0.00252381	-0.149697	0.000662128	0.0937257	0.0336356	0.0861037	0.0510596	0.166843	0.000144662	0.149089	0.000696827	0.162459	0.000216586	0.0480171	0.277214	-0.110812	0.0119398	-0.00437767	0.921132	-0.192478	1.11125e-05
DCLRE1B	blue	-0.161845	0.000229007	0.161845	0.000229007	0.0618683	0.16134	-0.114869	0.00914561	-0.206835	2.25537e-06	-0.030006	0.497277	-0.208051	1.95986e-06	-0.19815	5.99974e-06	-0.0520006	0.239251	0.112646	0.0105947	0.00922864	0.834665	0.0854251	0.0529233
MGAT4A	blue	0.30183	2.74953e-12	-0.30183	2.74953e-12	-0.327227	2.71494e-14	-0.0523923	0.235725	0.0265523	0.548091	-0.0297675	0.500705	0.28192	7.5914e-11	0.190222	1.4129e-05	0.077114	0.0806998	0.0522444	0.237053	0.166238	0.000153039	0.0399649	0.365877
DDX31	blue	-0.308366	8.73643e-13	0.308366	8.73643e-13	0.0394799	0.371728	0.0430434	0.330087	-0.0798324	0.0705431	-0.0691638	0.117323	-0.273951	2.66658e-10	-0.317343	1.72614e-13	-0.157224	0.000346092	-0.0692112	0.117071	-0.208854	1.78557e-06	-0.0284777	0.51945
MEF2D	blue	0.229121	1.50532e-07	-0.229121	1.50532e-07	0.00214297	0.961345	0.0502138	0.255801	0.15639	0.000372409	0.0410726	0.352731	0.246042	1.58879e-08	0.410377	2.67082e-22	0.280498	9.52686e-11	-0.0383151	0.386015	0.15148	0.000569313	-0.0347509	0.431764
PDIA4	blue	-0.161239	0.00024191	0.161239	0.00024191	0.220352	4.51859e-07	-0.0921507	0.0367474	-0.0844077	0.0558235	0.14787	0.000771631	-0.134651	0.0022188	-0.212908	1.10947e-06	-0.114184	0.00957255	0.0382462	0.386871	-0.0582051	0.187669	0.0831992	0.0594388
TMEM230	blue	0.0457057	0.301025	-0.0457057	0.301025	-0.0873008	0.0479054	0.126001	0.00422173	0.0903526	0.0405955	-0.120213	0.00635872	0.0239073	0.588663	0.0305639	0.489311	-0.0461727	0.296108	-0.0917583	0.0375596	-0.11984	0.00652497	-0.124833	0.00459184
C9orf78	blue	0.0961199	0.0293369	-0.0961199	0.0293369	0.0422241	0.339385	0.0485463	0.271947	0.0707044	0.109359	-0.0238112	0.590164	0.0464974	0.292721	0.027831	0.528984	-0.0669233	0.129706	-0.0864788	0.0500533	-0.0465069	0.292622	-0.0877797	0.0466903
ZFYVE1	blue	0.19006	1.43735e-05	-0.19006	1.43735e-05	0.0474281	0.283156	-0.100722	0.0223846	0.0339089	0.443012	0.135932	0.00201076	0.217841	6.13939e-07	0.315085	2.6092e-13	0.214356	9.33823e-07	0.0563617	0.202058	0.25676	3.49937e-09	0.118944	0.00694075
ASTE1	blue	0.151075	0.00058925	-0.151075	0.00058925	-0.146152	0.000889628	0.12019	0.00636872	0.138099	0.00169905	-0.10404	0.0183034	0.142431	0.00120456	0.12269	0.00534727	-0.00450422	0.91886	-0.11972	0.00657959	-0.0418269	0.343952	-0.120218	0.00635664
CCT5	blue	-0.199052	5.43086e-06	0.199052	5.43086e-06	0.217814	6.15968e-07	0.0232985	0.598194	0.00164636	0.970298	-0.0222807	0.614281	-0.186399	2.10921e-05	-0.298471	4.90124e-12	-0.201557	4.10818e-06	-0.0294061	0.50592	-0.145871	0.000910449	-0.0279723	0.526894
SYNCRIP	blue	-0.170884	9.88329e-05	0.170884	9.88329e-05	-0.336793	4.24572e-15	0.0119187	0.787493	-0.226389	2.13014e-07	-0.18736	1.90864e-05	-0.237166	5.27868e-08	-0.195441	8.07108e-06	-0.00229971	0.95852	0.0671812	0.128231	-0.149345	0.000682021	-0.0564916	0.201018
SLC15A4	blue	-0.120561	0.00620693	0.120561	0.00620693	-0.0990295	0.0247547	-0.0529192	0.231041	-0.18795	1.79454e-05	-0.0813568	0.0653213	-0.163898	0.000189925	-0.0977861	0.0266312	0.076014	0.0851326	0.17193	8.94196e-05	0.0612628	0.165489	0.0641448	0.146441
SNPH	blue	0.129753	0.00320852	-0.129753	0.00320852	0.0741294	0.0931815	-0.326429	3.16025e-14	-0.195844	7.72494e-06	0.266839	7.91029e-10	0.130545	0.00302523	0.309995	6.53596e-13	0.268931	5.76323e-10	0.179363	4.31847e-05	0.293086	1.21889e-11	0.26348	1.30746e-09
PARN	blue	-0.0742513	0.0926431	0.0742513	0.0926431	0.00369704	0.933363	0.0179721	0.684377	-0.00285374	0.948539	-0.0138112	0.754756	-0.0598765	0.175289	-0.069357	0.1163	-0.0448271	0.310423	-0.0543758	0.218438	-0.0577966	0.190791	0.00962893	0.827603
TMEM165	blue	-0.14638	0.000873047	0.14638	0.000873047	-0.133046	0.00250722	-0.120286	0.00632685	-0.218209	5.87103e-07	-0.0237139	0.591684	-0.157292	0.000344008	-0.178379	4.76345e-05	-0.018318	0.678639	0.217292	6.56163e-07	0.0329616	0.455865	0.0638476	0.148324
GLDC	blue	0.0811267	0.0660888	-0.0811267	0.0660888	0.014252	0.747191	0.216893	6.8862e-07	0.142616	0.00118674	-0.102292	0.0203642	0.055071	0.212599	0.0858984	0.0516176	0.0307177	0.487126	-0.0835894	0.0582511	-0.0126678	0.774486	-0.145182	0.000963422
DTNA	blue	0.239035	4.11536e-08	-0.239035	4.11536e-08	-0.280349	9.75626e-11	0.0880493	0.0460177	-0.0685118	0.120827	0.0085091	0.847391	0.0996661	0.0238389	0.489951	2.16271e-32	0.417916	3.81055e-23	0.0807775	0.0672672	0.127387	0.003818	-0.119735	0.0065728
CXCL16	blue	-0.137051	0.00184385	0.137051	0.00184385	0.243132	2.36741e-08	-0.312852	3.91166e-13	-0.135343	0.00210405	0.176671	5.64003e-05	-0.0246271	0.577486	-0.0595198	0.177879	0.0228926	0.604587	0.173248	7.87606e-05	0.173847	7.4328e-05	0.293423	1.15212e-11
MPP7	blue	0.199065	5.42299e-06	-0.199065	5.42299e-06	-0.219693	4.89882e-07	0.141294	0.0013196	0.176377	5.80563e-05	-0.0752217	0.0884453	0.232959	9.17455e-08	0.0386096	0.382371	-0.11126	0.0115979	-0.0891277	0.0434077	0.00521972	0.906027	-0.0733741	0.0965735
OLA1	blue	-0.223746	2.9683e-07	0.223746	2.9683e-07	-0.133364	0.00244755	0.0443623	0.315471	-0.136461	0.00193022	-0.141956	0.00125147	-0.244971	1.84114e-08	-0.30212	2.61475e-12	-0.191911	1.18074e-05	-0.00407206	0.926622	-0.219092	5.27192e-07	-0.0590205	0.181551
AK1	blue	0.15407	0.000455828	-0.15407	0.000455828	0.215156	8.48633e-07	-0.191973	1.17295e-05	0.0207005	0.639627	0.211243	1.35042e-06	0.172573	8.40584e-05	0.11355	0.00998307	-0.045001	0.308547	-0.0297922	0.500349	0.0647393	0.142729	0.0741315	0.0931721
C17orf78	blue	-0.0375604	0.395447	0.0375604	0.395447	0.00748669	0.865542	-0.120646	0.00617033	0.0260395	0.555848	0.0879005	0.0463878	0.0272141	0.538159	-0.0275776	0.532743	-0.0291095	0.510223	0.0106864	0.809018	-0.00796941	0.856963	0.0153292	0.728808
NMT2	blue	0.204169	3.05904e-06	-0.204169	3.05904e-06	-0.160079	0.000268502	0.0424282	0.337053	0.086845	0.0490868	-0.0562412	0.203025	0.187228	1.93507e-05	0.131796	0.00275519	0.00548882	0.901206	-0.075763	0.0861709	0.0556462	0.207853	-0.0772338	0.0802286
YARS2	blue	-0.148155	0.000753478	0.148155	0.000753478	0.10607	0.0161413	0.00689241	0.876125	-0.0427489	0.33341	-0.07883	0.0741595	-0.154126	0.000453603	-0.263887	1.23072e-09	-0.201779	4.00704e-06	-0.0125957	0.775735	-0.105119	0.0171243	0.0700123	0.112882
ZNF7	blue	-0.183518	2.83783e-05	0.183518	2.83783e-05	-0.138241	0.00168024	0.0920155	0.0370256	-0.0908801	0.0394328	-0.177371	5.26371e-05	-0.206463	2.35398e-06	-0.146362	0.000874344	-0.0205058	0.64278	-0.00886785	0.841041	-0.117924	0.00744298	-0.0331442	0.45337
ACOT2	blue	0.237224	5.23843e-08	-0.237224	5.23843e-08	0.219669	4.91275e-07	-0.0117019	0.791269	0.17681	5.56346e-05	0.138414	0.00165765	0.255787	4.02618e-09	0.160956	0.000248157	-0.0578429	0.190435	-0.0857304	0.0520782	0.073755	0.0948511	0.00611307	0.890037
SOX1	blue	-0.149472	0.000674744	0.149472	0.000674744	0.0610488	0.166974	0.117077	0.00788397	0.0494402	0.263208	-0.0351517	0.426468	-0.132944	0.00252676	-0.167674	0.000133854	-0.130541	0.00302621	-0.117461	0.00768092	-0.188529	1.689e-05	-0.138209	0.00168441
SKP1	blue	0.102135	0.0205591	-0.102135	0.0205591	-0.099035	0.0247467	-0.0587142	0.183832	-0.00237532	0.957157	0.00460462	0.917058	0.08252	0.0615542	0.0317897	0.472049	-0.0519717	0.239513	-0.0279605	0.527068	-0.0199779	0.651361	0.00540796	0.902654
RANBP1	blue	-0.215572	8.07376e-07	0.215572	8.07376e-07	0.230341	1.28734e-07	0.0545453	0.217004	0.0200437	0.650289	-0.0599639	0.174658	-0.207331	2.1301e-06	-0.381556	2.93735e-19	-0.316033	2.19447e-13	-0.103181	0.0192924	-0.226038	2.22677e-07	-0.0387824	0.380244
TMEM35B	blue	0.205636	2.5881e-06	-0.205636	2.5881e-06	0.084849	0.0545498	0.0653878	0.138761	0.141818	0.00126543	-0.0435907	0.323971	0.154849	0.000426067	0.155344	0.000408073	-0.002963	0.946572	-0.142033	0.00124372	0.0114893	0.794976	-0.0451073	0.307404
DFFA	blue	-0.122284	0.00550233	0.122284	0.00550233	0.0814716	0.0649413	0.111754	0.0112317	0.0125242	0.776976	-0.121857	0.00566988	-0.16067	0.000254622	-0.180594	3.81698e-05	-0.14683	0.000841202	-0.0903361	0.0406325	-0.167881	0.000131289	-0.0802936	0.0689285
WDR62	blue	-0.307296	1.05608e-12	0.307296	1.05608e-12	0.301529	2.89646e-12	-0.0718364	0.103784	-0.0783842	0.0758156	0.0960442	0.0294651	-0.262556	1.49934e-09	-0.374232	1.56357e-18	-0.254096	5.13022e-09	-0.0605421	0.170531	-0.167713	0.000133367	0.00862259	0.845381
PASK	blue	-0.246254	1.54295e-08	0.246254	1.54295e-08	-0.00886006	0.841178	0.0794617	0.0718634	-0.0740388	0.0935834	-0.172522	8.44745e-05	-0.242722	2.50316e-08	-0.2345	7.50217e-08	-0.0714061	0.105876	-0.0601241	0.173507	-0.110433	0.012236	0.0534685	0.22623
ABITRAM	blue	-0.0663839	0.132834	0.0663839	0.132834	-0.0857392	0.0520537	-0.00704419	0.87342	-0.0900712	0.0412275	-0.0893891	0.0427941	-0.12353	0.00503883	-0.122311	0.005492	-0.0655765	0.137623	-0.0183837	0.677551	-0.0975532	0.0269959	-0.0435738	0.324158
CALB2	blue	0.407524	5.51111e-22	-0.407524	5.51111e-22	-0.0578772	0.190172	-0.25872	2.63319e-09	-0.155014	0.000419993	0.0838469	0.057478	0.28913	2.35191e-11	0.507889	4.67363e-35	0.452647	2.49795e-27	0.263565	1.291e-09	0.413546	1.1852e-22	0.219384	5.08763e-07
SINHCAF	blue	-0.231949	1.04605e-07	0.231949	1.04605e-07	-0.354397	1.17508e-16	0.0465394	0.292285	-0.192266	1.13678e-05	-0.25306	5.9461e-09	-0.265077	1.03045e-09	-0.284017	5.41744e-11	-0.0593569	0.179071	0.1488	0.000713949	-0.131801	0.00275412	-0.0698321	0.113814
PXYLP1	blue	-0.123348	0.00510429	0.123348	0.00510429	-0.148704	0.000719665	-0.0106241	0.810109	-0.0959964	0.0295464	-0.0573764	0.194041	-0.126404	0.00410052	-0.165777	0.000159733	-0.0428126	0.33269	-0.0076763	0.86217	-0.0930481	0.0349457	-0.0484174	0.273224
PDP1	blue	-0.248103	1.1942e-08	0.248103	1.1942e-08	-0.195822	7.74359e-06	0.141663	0.00128119	-0.10679	0.01543	-0.247797	1.24615e-08	-0.231668	1.0847e-07	-0.196245	7.39428e-06	-0.0203592	0.645159	0.0403522	0.361247	-0.161575	0.000234657	-0.0613268	0.165046
DBF4B	blue	-0.248676	1.10259e-08	0.248676	1.10259e-08	0.166116	0.000154785	0.10896	0.0134493	-0.0192248	0.663682	-0.117578	0.00762039	-0.275898	1.96888e-10	-0.262737	1.45972e-09	-0.168911	0.000119168	-0.128256	0.00358293	-0.210801	1.42241e-06	-0.0409753	0.353873
ZDHHC11B	blue	-0.0597925	0.175896	0.0597925	0.175896	-0.0256884	0.561191	0.0526109	0.233774	-0.00468585	0.9156	-0.0817847	0.0639141	-0.0826801	0.0610502	-0.0381545	0.38801	-0.0160476	0.716634	-0.0271687	0.538839	-0.0382889	0.38634	-0.113576	0.00996571
NAP1L4	blue	-0.122951	0.00524969	0.122951	0.00524969	0.0839004	0.0573184	0.0485755	0.271659	-0.003838	0.930829	-0.0873088	0.047885	-0.129411	0.00329077	-0.147232	0.000813616	-0.108521	0.0138313	-0.066612	0.131504	-0.106978	0.0152485	-0.0522236	0.237239
PF4	blue	-0.142901	0.00115977	0.142901	0.00115977	0.190973	1.30485e-05	0.0122541	0.781662	0.0447112	0.311677	0.00681789	0.877454	-0.0729366	0.0985833	-0.188828	1.63666e-05	-0.178667	4.62885e-05	-0.0692384	0.116927	-0.123826	0.00493386	0.0359015	0.416663
GAMT	blue	0.124307	0.00476775	-0.124307	0.00476775	0.195711	7.83758e-06	-0.00861618	0.845494	0.0201065	0.649266	0.125976	0.00422936	0.0969761	0.0279185	0.25543	4.23786e-09	0.218409	5.72964e-07	0.0970383	0.0278177	0.193389	1.00769e-05	-0.00478427	0.913834
CAPN12	blue	-0.212421	1.17527e-06	0.212421	1.17527e-06	0.123906	0.00490598	0.0412295	0.350894	0.0576296	0.192078	0.133487	0.00242484	-0.1581	0.000320294	-0.190575	1.36114e-05	-0.16313	0.000203746	-0.178949	4.50053e-05	-0.198071	6.05248e-06	-0.113132	0.0102621
SNX9	blue	0.154872	0.000425216	-0.154872	0.000425216	-0.102939	0.0195791	-0.0766101	0.0827064	0.0163498	0.711533	0.0149862	0.734645	0.173065	8.01698e-05	0.143117	0.00113974	0.0795692	0.0714786	0.00462106	0.916763	0.0732914	0.0969509	0.0212777	0.630319
CYTH1	blue	0.235993	6.16484e-08	-0.235993	6.16484e-08	-0.00576862	0.896197	-0.145848	0.000912178	0.0263731	0.550796	0.166662	0.000147129	0.258189	2.8448e-09	0.264346	1.14926e-09	0.157449	0.00033929	0.035292	0.424623	0.273303	2.94818e-10	0.163633	0.000194604
RNF152	blue	0.523261	1.80404e-37	-0.523261	1.80404e-37	-0.376569	9.21354e-19	-0.358379	5.05648e-17	-0.152571	0.000518655	0.222982	3.26488e-07	0.494661	4.47039e-33	0.566817	5.06232e-45	0.406103	7.88286e-22	0.205631	2.58951e-06	0.430669	1.26102e-24	0.178916	4.51518e-05
TIMM9	blue	-0.194277	9.15738e-06	0.194277	9.15738e-06	-0.00868509	0.844274	-0.0637801	0.148754	-0.175516	6.3171e-05	0.0201853	0.647983	-0.223206	3.17489e-07	-0.256535	3.61463e-09	-0.133701	0.00238568	0.0603951	0.171573	-0.136303	0.00195401	-0.0228673	0.604987
CYP4V2	blue	0.243128	2.36858e-08	-0.243128	2.36858e-08	-0.270929	4.24917e-10	-0.0793651	0.0722107	-0.00796603	0.857023	0.102902	0.0196234	0.244018	2.09785e-08	0.218265	5.83083e-07	0.0754229	0.0875945	-0.0203279	0.645667	0.165395	0.000165475	0.050861	0.249718
CACNA1C	blue	0.128503	0.00351845	-0.128503	0.00351845	-0.0983274	0.0257997	-0.0919013	0.0372618	-0.0517895	0.241166	0.155394	0.000406323	0.105509	0.0167152	0.450381	4.84644e-27	0.373812	1.71881e-18	-0.0174246	0.693499	0.0802057	0.0692338	0.00832983	0.850568
FAM104A	blue	0.0277374	0.530371	-0.0277374	0.530371	-0.059094	0.181007	0.0688985	0.118739	0.0560914	0.204233	-0.0701517	0.112165	0.0276507	0.531657	-0.055947	0.205402	-0.0649772	0.141263	-0.0221549	0.616283	-0.0459822	0.298107	-0.032188	0.466513
MYLIP	blue	0.0782576	0.0762914	-0.0782576	0.0762914	0.00325826	0.941257	0.135226	0.00212318	0.169143	0.000116582	-0.00235517	0.95752	0.0805863	0.0679195	0.0914855	0.0381332	-0.0184873	0.675836	-0.152266	0.000532379	-0.0385554	0.383041	-0.138631	0.00162966
TMEM231	blue	-0.183448	2.85819e-05	0.183448	2.85819e-05	0.132658	0.0025819	-0.0606955	0.169448	-0.0933378	0.0343803	0.00555119	0.900089	-0.212127	1.21689e-06	-0.186009	2.19635e-05	-0.132417	0.00262926	0.0204923	0.642999	-0.0995309	0.0240309	-0.0388442	0.379484
PIGF	blue	-0.0299188	0.498528	0.0299188	0.498528	-0.12282	0.00529841	0.0175652	0.691152	-0.00940704	0.831516	-0.0176204	0.690232	0.0201734	0.648177	-0.126013	0.00421805	-0.10481	0.0174559	0.0311594	0.480883	-0.0543005	0.219077	-0.0264718	0.549305
TRMT61B	blue	-0.141401	0.00130836	0.141401	0.00130836	-0.0925675	0.0359009	0.164762	0.00017543	-0.0346273	0.433404	-0.199076	5.41645e-06	-0.184865	2.47158e-05	-0.120079	0.00641828	-0.00662855	0.880831	0.0306062	0.488709	-0.0961759	0.0292422	-0.0768452	0.0817653
TTLL7	blue	0.310746	5.71422e-13	-0.310746	5.71422e-13	-0.412878	1.40768e-22	-0.123969	0.00488372	-0.214486	9.19502e-07	0.0945717	0.0320589	0.17596	6.04845e-05	0.50472	1.41912e-34	0.456793	7.33093e-28	0.185851	2.23248e-05	0.281231	8.47583e-11	0.00414281	0.925351
ANAPC5	blue	-0.190361	1.39232e-05	0.190361	1.39232e-05	0.058371	0.186413	0.018232	0.680063	-0.0508514	0.249807	-0.0103611	0.814724	-0.157038	0.000351815	-0.219864	4.79713e-07	-0.130423	0.00305287	0.0663731	0.132897	-0.0436366	0.32346	0.0278527	0.528662
ZNF324	blue	0.0574959	0.193113	-0.0574959	0.193113	0.100609	0.0225372	0.0199192	0.652317	0.0917637	0.0375484	0.0114857	0.795039	0.0730255	0.0981722	0.0944876	0.0322127	0.013838	0.754296	-0.113669	0.00990479	0.0231532	0.600479	0.0229063	0.604372
MINPP1	blue	0.0681039	0.123061	-0.0681039	0.123061	-0.0477452	0.279947	-0.0648381	0.142118	-0.0152548	0.730073	0.0946131	0.0319833	0.0868757	0.0490063	-0.011099	0.801793	-0.0084902	0.847726	0.0544837	0.217524	0.0460058	0.297859	0.0285491	0.518404
ZC3H12A	blue	-0.0755434	0.0870879	0.0755434	0.0870879	0.230929	1.19334e-07	-0.119257	0.00679284	0.0412015	0.351221	0.149091	0.000696731	0.0275507	0.533143	-0.144014	0.00105976	-0.143537	0.00110158	0.0686093	0.120298	0.0581688	0.187945	0.159694	0.000277927
NELL2	blue	0.209777	1.60344e-06	-0.209777	1.60344e-06	-0.127787	0.0037082	-0.0365746	0.407976	0.00842688	0.848848	0.0486667	0.270759	0.223161	3.19297e-07	0.343405	1.13322e-15	0.24958	9.71629e-09	0.0762689	0.0840883	0.323686	5.30819e-14	0.115629	0.00869265
AKNA	blue	0.136145	0.00197789	-0.136145	0.00197789	0.106539	0.0156742	-0.0521263	0.238116	0.106168	0.0160423	0.217357	6.51011e-07	0.185878	2.22615e-05	0.185937	2.21276e-05	0.0613654	0.164781	-0.098323	0.0258063	0.159488	0.000283099	0.0268933	0.542962
WIPF2	blue	0.194938	8.52467e-06	-0.194938	8.52467e-06	-0.121925	0.00564316	-0.0750533	0.0891628	0.0530417	0.229963	0.0579623	0.18952	0.229671	1.40285e-07	0.178151	4.87226e-05	0.0546723	0.215933	-0.0925754	0.035885	0.0919168	0.0372296	0.0618171	0.161688
SGCE	blue	0.400324	3.32296e-21	-0.400324	3.32296e-21	-0.160478	0.000259054	-0.103809	0.0185658	-0.0980481	0.0262259	0.10412	0.0182138	0.279251	1.16158e-10	0.629712	3.91973e-58	0.551021	3.73201e-42	0.240357	3.4465e-08	0.398097	5.74167e-21	0.0841882	0.0564663
C5orf38	blue	-0.159357	0.000286422	0.159357	0.000286422	0.138285	0.00167442	-0.147616	0.00078808	-0.14704	0.000826652	-0.00730672	0.868744	-0.160682	0.00025436	-0.147332	0.000806935	-0.0614519	0.164184	0.0546036	0.216512	-0.00533332	0.903991	0.165538	0.000163312
THUMPD2	blue	-0.226164	2.19157e-07	0.226164	2.19157e-07	-0.211639	1.28894e-06	0.0575325	0.192829	-0.177083	5.4156e-05	-0.197542	6.41494e-06	-0.287148	3.25652e-11	-0.217774	6.1895e-07	-0.0265295	0.548434	0.069519	0.115448	-0.155015	0.00041995	-0.0713724	0.106041
GABARAPL1	blue	0.25492	4.55986e-09	-0.25492	4.55986e-09	-0.140815	0.00137106	-0.16174	0.000231199	-0.123629	0.00500347	0.145113	0.000968897	0.218143	5.91783e-07	0.445091	2.23501e-26	0.383759	1.76142e-19	0.209069	1.74151e-06	0.350891	2.44458e-16	0.17215	8.75535e-05
TGFB1I1	blue	0.242179	2.69481e-08	-0.242179	2.69481e-08	0.236221	5.9817e-08	-0.056264	0.202842	0.0592054	0.180185	0.101728	0.0210718	0.185257	2.37371e-05	0.517983	1.25549e-36	0.450941	4.11617e-27	0.134922	0.00217317	0.303094	2.20776e-12	0.147101	0.000822512
NAE1	blue	-0.181796	3.38103e-05	0.181796	3.38103e-05	-0.0788974	0.0739119	0.0847595	0.0548063	-0.0614173	0.164423	-0.191211	1.27222e-05	-0.228453	1.63945e-07	-0.326706	2.99827e-14	-0.192356	1.12591e-05	-0.00409583	0.926195	-0.237414	5.10787e-08	-0.0661681	0.134101
ZFYVE21	blue	0.171117	9.66589e-05	-0.171117	9.66589e-05	0.251723	7.18715e-09	-0.15337	0.000484234	0.0735974	0.0955605	0.257804	3.00834e-09	0.223696	2.98695e-07	0.134407	0.00226069	-0.0768348	0.0818067	-0.092941	0.0351566	0.0609634	0.16757	0.0299614	0.497918
USP39	blue	-0.182881	3.02825e-05	0.182881	3.02825e-05	0.140122	0.00144869	0.137302	0.00180808	0.0650519	0.140805	-0.0860136	0.0513038	-0.174302	7.1114e-05	-0.224	2.87587e-07	-0.140982	0.00135287	0.00645849	0.883867	-0.118758	0.00703007	-0.0663179	0.13322
LYL1	blue	0.255702	4.07567e-09	-0.255702	4.07567e-09	0.191291	1.26139e-05	-0.0729519	0.0985124	0.0173012	0.695562	0.134516	0.00224192	0.205373	2.66687e-06	0.42332	9.15029e-24	0.347733	4.69216e-16	0.2077	2.04122e-06	0.445698	1.87786e-26	0.234492	7.50954e-08
TBCCD1	blue	-0.0678382	0.124532	0.0678382	0.124532	-0.110996	0.0117985	-0.0450584	0.30793	-0.10289	0.0196376	0.0409052	0.354699	-0.0675968	0.125882	-0.0998026	0.0236465	-0.0267692	0.544826	0.091718	0.0376439	-0.00423202	0.923748	0.00333722	0.939836
CLEC16A	blue	0.140025	0.00145989	-0.140025	0.00145989	0.110347	0.0123039	0.018855	0.669765	0.172526	8.44408e-05	0.0739003	0.0942002	0.173303	7.83473e-05	0.137884	0.00172785	0.00146573	0.973555	-0.107113	0.0151197	0.0293387	0.506897	-0.0164421	0.709977
SS18L2	blue	-0.152653	0.000514982	0.152653	0.000514982	0.0971913	0.0275713	0.1364	0.00193931	0.0489106	0.268362	-0.0574629	0.193369	-0.146878	0.000837878	-0.240147	3.54563e-08	-0.209533	1.64984e-06	-0.0908598	0.0394771	-0.199146	5.37476e-06	-0.06503	0.14094
PHF1	blue	0.0872335	0.0480783	-0.0872335	0.0480783	0.128382	0.00355003	-0.0462653	0.29514	0.0104535	0.813101	0.026555	0.548051	0.0375153	0.396016	0.178399	4.75399e-05	0.114654	0.00927773	-0.0366797	0.406629	0.054182	0.220086	0.0763524	0.0837482
LTB4R	blue	-0.201837	3.98091e-06	0.201837	3.98091e-06	0.0911578	0.038832	0.0790036	0.0735225	-0.0155281	0.72543	-0.0973302	0.0273493	-0.201279	4.23801e-06	-0.128547	0.00350731	0.0124074	0.779001	0.0223193	0.613669	-0.064789	0.142421	-0.0725054	0.100596
GOLGA8A	blue	-0.0997956	0.0236563	0.0997956	0.0236563	-0.187941	1.79617e-05	0.0548193	0.2147	-0.0754836	0.087339	-0.0921061	0.036839	-0.138791	0.0016092	-0.119247	0.00679748	-0.0390852	0.376533	-0.0459942	0.297981	-0.10989	0.0126715	-0.1296	0.0032452
OSBPL1A	blue	0.359267	4.1829e-17	-0.359267	4.1829e-17	-0.104456	0.0178408	-0.316952	1.85462e-13	-0.124149	0.00482171	0.222336	3.53736e-07	0.33826	3.17601e-15	0.35017	2.83861e-16	0.158011	0.000322836	0.0370714	0.401632	0.272727	3.22233e-10	0.187576	1.86603e-05
RENBP	blue	0.173421	7.74553e-05	-0.173421	7.74553e-05	0.257885	2.97337e-09	0.0639688	0.147554	0.112524	0.0106798	-0.0280239	0.526131	0.146178	0.000887756	0.291894	1.48753e-11	0.218209	5.87069e-07	0.107231	0.0150076	0.36903	4.99773e-18	0.248625	1.11047e-08
PBX4	blue	-0.2447	1.91091e-08	0.2447	1.91091e-08	0.275112	2.22603e-10	0.0184009	0.677267	0.0419785	0.342204	-0.0104145	0.813787	-0.185966	2.20601e-05	-0.243637	2.20984e-08	-0.173321	7.82095e-05	-0.0886963	0.0444364	-0.12326	0.00513614	0.0308684	0.484991
SPTLC3	blue	0.243815	2.15687e-08	-0.243815	2.15687e-08	-0.26473	1.08536e-09	-0.218187	5.88691e-07	-0.121335	0.00588085	0.178579	4.66945e-05	0.274955	2.28129e-10	0.263939	1.2212e-09	0.142093	0.00123773	0.0500597	0.257265	0.222374	3.52052e-07	0.09122	0.0386987
SOCS6	blue	0.26534	9.90698e-10	-0.26534	9.90698e-10	-0.320161	1.02572e-13	-0.319467	1.16662e-13	-0.161656	0.00023296	0.156436	0.000370916	0.279759	1.07159e-10	0.190396	1.38721e-05	0.0914004	0.0383136	0.116029	0.00846211	0.21728	6.57088e-07	0.15063	0.000611915
SCAF4	blue	0.0459482	0.298465	-0.0459482	0.298465	-0.00509295	0.908299	0.0269128	0.54267	0.0566517	0.199743	-0.00928092	0.833742	0.037527	0.395868	0.0738078	0.0946142	0.0411798	0.351475	-0.0812475	0.0656849	0.0172941	0.695679	-0.00239755	0.956757
TAGLN	blue	0.312973	3.8271e-13	-0.312973	3.8271e-13	0.0244787	0.579783	-0.0457754	0.300288	-0.0627884	0.155186	0.0504181	0.25387	0.192374	1.1237e-05	0.660078	1.29548e-65	0.629943	3.46317e-58	0.257255	3.25761e-09	0.391848	2.60625e-20	0.116071	0.00843799
CFAP298	blue	-0.173402	7.75952e-05	0.173402	7.75952e-05	0.0517023	0.24196	0.0622038	0.159075	0.0103109	0.815606	-0.139821	0.00148357	-0.169892	0.000108611	-0.272573	3.30024e-10	-0.236456	5.79885e-08	-0.166297	0.000152213	-0.240632	3.32134e-08	-0.0588853	0.182555
ZBTB5	blue	-0.133182	0.0024815	0.133182	0.0024815	-0.152659	0.000514722	0.0147137	0.739293	-0.116704	0.00808549	-0.0566976	0.199378	-0.142802	0.0011691	-0.064186	0.146181	0.021469	0.627246	0.0216336	0.624608	-0.0361007	0.414081	0.000284822	0.99486
RGL1	blue	0.384833	1.37085e-19	-0.384833	1.37085e-19	-0.251069	7.88249e-09	0.0599795	0.174546	0.00997921	0.821435	-0.0696367	0.114831	0.260195	2.12286e-09	0.522076	2.79669e-37	0.433802	5.33774e-25	0.174731	6.82055e-05	0.370295	3.77469e-18	0.0946515	0.0319134
CDCP1	blue	0.0884437	0.0450482	-0.0884437	0.0450482	-0.00855522	0.846574	-0.25469	4.71261e-09	-0.093171	0.0347048	0.162189	0.000221969	0.144684	0.00100346	-0.0169853	0.70085	-0.048858	0.268878	0.0429753	0.330854	0.115908	0.00853101	0.185556	2.30157e-05
ACACA	blue	-0.190669	1.34755e-05	0.190669	1.34755e-05	-0.125935	0.00424192	0.102957	0.0195574	-0.0810516	0.0663407	-0.171744	9.10282e-05	-0.21553	8.11414e-07	-0.157325	0.000343016	0.0165074	0.708878	-0.00356521	0.935734	-0.0982089	0.0259798	0.00180114	0.967507
POMGNT1	blue	-0.153863	0.000464054	0.153863	0.000464054	0.199869	4.95995e-06	0.0282278	0.523124	0.0459443	0.298506	0.0601415	0.173383	-0.108133	0.014176	-0.152561	0.000519064	-0.14237	0.00121055	-0.0957536	0.0299622	-0.123133	0.00518261	-0.0510074	0.248355
IRX2	blue	-0.152408	0.000525905	0.152408	0.000525905	0.0808786	0.0669243	-0.221766	3.79592e-07	-0.238531	4.40193e-08	0.0353671	0.423637	-0.162863	0.000208771	-0.127198	0.0038709	-0.00208192	0.962445	0.11271	0.0105505	0.0740603	0.0934877	0.184572	2.54708e-05
MARCHF5	blue	-0.0593191	0.179348	0.0593191	0.179348	-0.21688	6.89709e-07	-0.0844792	0.0556156	-0.115563	0.00873115	-0.0174148	0.693663	-0.0124276	0.77865	-0.128613	0.00349022	-0.0437691	0.321992	0.104912	0.0173453	0.00112597	0.979684	0.0660096	0.135038
HBA2	blue	0.370916	3.2874e-18	-0.370916	3.2874e-18	0.13769	0.00175424	-0.246093	1.57775e-08	0.0220595	0.617803	0.220798	4.27719e-07	0.320861	9.00583e-14	0.347796	4.63214e-16	0.113861	0.00977946	0.0658576	0.135941	0.252433	6.49987e-09	0.158986	0.00029605
YBX3	blue	-0.100103	0.023228	0.100103	0.023228	0.0621259	0.159599	-0.154852	0.000425928	-0.169891	0.00010862	0.0512131	0.24645	-0.128036	0.00364122	-0.0476419	0.280989	0.0252269	0.56825	0.121025	0.00600955	0.0169618	0.701243	0.122524	0.0054101
STK36	blue	-0.226076	2.2162e-07	0.226076	2.2162e-07	0.0143713	0.745149	0.193323	1.01495e-05	0.0715561	0.105143	-0.162823	0.000209534	-0.226114	2.20545e-07	-0.200412	4.66901e-06	-0.118046	0.00738079	-0.186818	2.01935e-05	-0.26098	1.89175e-09	-0.177321	5.29014e-05
DENND10	blue	0.202517	3.68786e-06	-0.202517	3.68786e-06	-0.147734	0.000780405	-0.129736	0.00321276	0.0267908	0.544502	0.0945596	0.032081	0.226777	2.02823e-07	0.0985358	0.0254857	-0.00191681	0.965422	0.00532614	0.90412	0.0972281	0.0275123	0.0525819	0.234032
RAP1A	blue	0.335265	5.73558e-15	-0.335265	5.73558e-15	-0.302821	2.31486e-12	-0.154971	0.000421573	-0.100879	0.0221754	0.094548	0.0321022	0.277713	1.481e-10	0.311189	5.27813e-13	0.164356	0.000182114	0.0882258	0.0455815	0.192201	1.14468e-05	0.0622912	0.158489
IFT22	blue	-0.124338	0.00475704	0.124338	0.00475704	0.157125	0.000349112	-0.000738764	0.986669	-0.0587778	0.183357	-0.0379259	0.390863	-0.159092	0.00029327	-0.0738372	0.0944823	-0.0287253	0.515823	0.0161665	0.714625	-0.0416307	0.346221	0.0311322	0.481266
CTC1	blue	0.168561	0.000123163	-0.168561	0.000123163	0.0476456	0.280952	-0.141168	0.00133295	-0.0197372	0.655288	0.180514	3.84775e-05	0.138068	0.0017032	0.20384	3.17552e-06	0.0943246	0.0325127	-0.0636224	0.149763	0.112393	0.010772	0.0427967	0.33287
TRIAP1	blue	-0.176519	5.72494e-05	0.176519	5.72494e-05	0.0881118	0.0458629	-0.0442082	0.317156	-0.115942	0.00851163	0.0454325	0.303927	-0.151937	0.000547554	-0.238787	4.25421e-08	-0.17508	6.59263e-05	-0.0295141	0.504359	-0.157628	0.000333958	-0.00379619	0.931581
MAP1B	blue	0.303436	2.07982e-12	-0.303436	2.07982e-12	-0.448215	9.09165e-27	-0.099991	0.023383	-0.229045	1.52007e-07	-0.0610119	0.167232	0.16146	0.000237117	0.599321	1.95603e-51	0.649158	7.96875e-63	0.308535	8.4781e-13	0.36482	1.26062e-17	0.0907329	0.0397544
OS9	blue	0.107489	0.0147659	-0.107489	0.0147659	0.152896	0.000504376	-0.0501851	0.256074	0.101324	0.0215901	0.203647	3.24583e-06	0.168912	0.000119149	0.124669	0.00464598	0.0330151	0.455133	-0.0751876	0.0885903	0.0662084	0.133863	0.0217065	0.623441
GCN1	blue	-0.139784	0.00148796	0.139784	0.00148796	0.150585	0.00061425	-0.0423599	0.337832	-0.0428065	0.332758	0.0411022	0.352383	-0.115288	0.00889363	-0.141002	0.00135074	-0.0451574	0.306867	0.0083403	0.850382	0.00406384	0.92677	0.0775397	0.0790352
TNFRSF10C	blue	-0.164688	0.00017664	0.164688	0.00017664	0.0732876	0.0969686	-0.0255391	0.56347	-0.0786553	0.0748049	0.0878122	0.0466088	-0.133413	0.00243844	-0.0459416	0.298535	0.0843872	0.0558834	0.160868	0.000250133	0.0152187	0.730687	-0.00292919	0.947181
QTRT2	blue	-0.184091	2.6762e-05	0.184091	2.6762e-05	-0.254058	5.1577e-09	0.113896	0.00975694	-0.0916671	0.0377505	-0.153468	0.000480147	-0.20398	3.12567e-06	-0.154979	0.000421278	-0.00289934	0.947718	-0.034087	0.44062	-0.17106	9.71791e-05	-0.0810567	0.0663237
ARHGEF19	blue	-0.204729	2.87035e-06	0.204729	2.87035e-06	0.310822	5.63689e-13	0.234414	7.58642e-08	0.127648	0.00374591	-0.0937366	0.0336149	-0.22912	1.50554e-07	-0.192335	1.1284e-05	-0.134228	0.00229184	-0.157017	0.000352448	-0.195723	7.82734e-06	-0.109618	0.0128948
CENPW	blue	-0.28057	9.41828e-11	0.28057	9.41828e-11	0.234325	7.67539e-08	0.048351	0.273883	0.00711021	0.872244	-0.0656952	0.136911	-0.26571	9.37239e-10	-0.45464	1.38851e-27	-0.335758	5.20614e-15	-0.0843766	0.0559143	-0.265882	9.13444e-10	-0.0106866	0.809013
HEATR3	blue	-0.118542	0.00713484	0.118542	0.00713484	-0.0297993	0.500247	0.0804865	0.0682623	0.0227126	0.607432	-0.138167	0.00169001	-0.0988523	0.025015	-0.241334	3.02114e-08	-0.173187	7.92297e-05	-0.038036	0.389487	-0.113203	0.0102141	-0.0366252	0.407327
NPC1L1	blue	-0.15521	0.000412869	0.15521	0.000412869	0.0842419	0.0563084	0.00254957	0.954018	-0.00990603	0.822723	0.0788077	0.0742417	-0.120686	0.00615317	-0.110741	0.0119954	0.00313889	0.943405	0.0398424	0.36735	-0.0454056	0.304214	-0.054311	0.218987
EPB41L4A	blue	0.356287	7.88661e-17	-0.356287	7.88661e-17	-0.330959	1.32665e-14	-0.267473	7.18875e-10	-0.118877	0.00697276	0.267882	6.75729e-10	0.383974	1.67563e-19	0.457138	6.61647e-28	0.361054	2.85105e-17	0.161304	0.000240493	0.36032	3.3384e-17	0.0994117	0.0242014
UTP4	blue	-0.294092	1.02966e-11	0.294092	1.02966e-11	0.192837	1.06936e-05	0.181603	3.44763e-05	0.032148	0.467067	-0.201813	3.99192e-06	-0.329291	1.82937e-14	-0.374389	1.50918e-18	-0.290162	1.98335e-11	-0.118317	0.00724561	-0.300061	3.73142e-12	-0.171842	9.01752e-05
CCT4	blue	-0.198852	5.55268e-06	0.198852	5.55268e-06	0.0867787	0.0492606	0.080039	0.0698162	0.0438699	0.320877	-0.0455797	0.302361	-0.172614	8.37257e-05	-0.278295	1.35112e-10	-0.217493	6.40371e-07	-0.0545638	0.216847	-0.208929	1.77013e-06	-0.0979343	0.0264013
HDAC8	blue	-0.155317	0.000409034	0.155317	0.000409034	-0.0447121	0.311666	0.202171	3.83437e-06	0.0197956	0.654334	-0.225997	2.23832e-07	-0.206592	2.3193e-06	-0.157323	0.000343067	-0.0643066	0.145423	-0.065423	0.138548	-0.181117	3.62122e-05	-0.104619	0.0176627
WDR12	blue	-0.222166	3.61274e-07	0.222166	3.61274e-07	-0.0452661	0.305703	0.123459	0.00506408	-0.0449073	0.309557	-0.241739	2.86019e-08	-0.265953	9.03698e-10	-0.320733	9.22366e-14	-0.205846	2.52658e-06	-0.029222	0.508589	-0.248122	1.19103e-08	-0.0886381	0.0445767
ZGRF1	blue	-0.197576	6.39115e-06	0.197576	6.39115e-06	-0.402868	1.76998e-21	0.00066938	0.987921	-0.2327	9.48908e-08	-0.142318	0.00121556	-0.248128	1.19003e-08	-0.268167	6.47194e-10	-0.0772484	0.0801713	0.0532615	0.228034	-0.147097	0.000822768	-0.0745852	0.0911809
LPCAT1	blue	-0.243639	2.20933e-08	0.243639	2.20933e-08	0.0823826	0.0619898	-0.249292	1.01159e-08	-0.321196	8.46166e-14	0.0874218	0.0475959	-0.22894	1.5405e-07	-0.174021	7.3079e-05	0.0560278	0.204747	0.209237	1.70778e-06	0.117417	0.00770405	0.243889	2.13508e-08
ZSCAN18	blue	0.273142	3.02221e-10	-0.273142	3.02221e-10	-0.0843655	0.0559467	0.268597	6.0638e-10	0.213144	1.07883e-06	-0.134721	0.002207	0.179843	4.11594e-05	0.440428	8.40967e-26	0.290725	1.80659e-11	-0.0938943	0.0333162	0.0837001	0.0579176	-0.154586	0.000435911
TINF2	blue	0.0804185	0.0684964	-0.0804185	0.0684964	0.0928154	0.0354055	-0.154304	0.00044668	-0.0470066	0.287462	0.126409	0.00409914	0.0967406	0.0283025	0.114142	0.00959915	0.080131	0.0694942	0.11315	0.0102494	0.137735	0.00174804	0.0991329	0.0246039
ARL6IP1	blue	-0.0715345	0.105248	0.0715345	0.105248	-0.205412	2.65521e-06	-0.058256	0.187283	-0.126813	0.00398067	-0.114981	0.00907803	-0.101504	0.0213578	-0.21099	1.39122e-06	-0.11689	0.00798427	0.0540457	0.22125	-0.113789	0.00982607	-0.00552079	0.900634
ZNF362	blue	0.0929761	0.0350875	-0.0929761	0.0350875	0.0988277	0.0250512	0.0486329	0.271092	0.0521676	0.237743	0.0915579	0.0379803	0.0857377	0.052058	0.298886	4.56486e-12	0.252327	6.59807e-09	-0.0428711	0.332029	0.104233	0.0180881	-0.0295475	0.503876
POLA2	blue	-0.203783	3.19605e-06	0.203783	3.19605e-06	0.264306	1.15614e-09	0.0163443	0.711626	-0.0158785	0.719493	-0.068783	0.11936	-0.203754	3.20659e-06	-0.317391	1.71096e-13	-0.226577	2.08014e-07	-0.0227596	0.606688	-0.103755	0.0186269	0.0835483	0.0583753
PROCR	blue	-0.211174	1.36145e-06	0.211174	1.36145e-06	0.233142	8.95857e-08	0.158776	0.000301651	0.107462	0.0147912	-0.212297	1.19266e-06	-0.187527	1.87559e-05	-0.260143	2.13902e-09	-0.164549	0.000178913	0.00948392	0.83016	-0.131122	0.00289782	-0.00750967	0.865133
RPN2	blue	-0.189727	1.48893e-05	0.189727	1.48893e-05	0.21975	4.86431e-07	0.322237	6.96601e-14	0.189287	1.55959e-05	-0.196919	6.86873e-06	-0.188631	1.67094e-05	-0.247414	1.31409e-08	-0.190762	1.33439e-05	-0.131785	0.00275748	-0.276661	1.74718e-10	-0.166484	0.000149586
YRDC	blue	-0.201934	3.93772e-06	0.201934	3.93772e-06	0.148372	0.000739971	-0.00477312	0.914034	-0.0376484	0.394341	-0.00873627	0.843369	-0.149651	0.000664694	-0.249839	9.37023e-09	-0.15896	0.000296736	0.0235336	0.594505	-0.10103	0.0219757	-0.0214032	0.628303
SKA3	blue	-0.396629	8.21519e-21	0.396629	8.21519e-21	-0.0253767	0.565953	0.171085	9.69496e-05	-0.0627649	0.155341	-0.259101	2.4912e-09	-0.403099	1.67106e-21	-0.475958	2.02925e-30	-0.239038	4.1139e-08	-0.000332817	0.993994	-0.294757	9.20593e-12	-0.106901	0.0153228
SUPT16H	blue	-0.0631554	0.152782	0.0631554	0.152782	-0.088347	0.0452842	-0.129526	0.00326291	-0.210142	1.53661e-06	0.0230921	0.601442	-0.116022	0.00846634	-0.0902889	0.040738	0.0134693	0.76064	0.0347726	0.431476	-0.0263186	0.551619	0.0493789	0.2638
SEMA4D	blue	-0.159293	0.000288066	0.159293	0.000288066	0.0849312	0.0543152	-0.0924969	0.0360431	-0.105393	0.0168362	0.073919	0.0941166	-0.108859	0.0135367	-0.116837	0.00801324	-0.00217495	0.960768	0.0300927	0.496035	0.0507269	0.25097	0.124135	0.00482649
TAF12	blue	-0.0812916	0.0655381	0.0812916	0.0655381	0.0295171	0.504315	-0.0344169	0.436206	-0.0720538	0.102739	-0.0453027	0.305312	-0.0867711	0.0492803	-0.120046	0.00643295	-0.104105	0.0182306	-0.0276891	0.531087	-0.08856	0.0447655	0.0599161	0.175002
PLVAP	blue	0.15978	0.000275785	-0.15978	0.000275785	0.326415	3.16857e-14	-0.0120201	0.78573	0.152806	0.00050828	0.142638	0.00118465	0.209047	1.74584e-06	0.32516	4.02021e-14	0.255135	4.4212e-09	0.0144013	0.744635	0.244944	1.84794e-08	0.0953198	0.0307177
MSL3	blue	-0.0570577	0.196533	0.0570577	0.196533	-0.0870064	0.0486656	0.0847695	0.0547776	-0.0136301	0.757871	-0.0887223	0.0443739	-0.0661555	0.134175	-0.130492	0.00303736	-0.0716059	0.1049	0.0170476	0.699806	-0.039205	0.375071	-0.0190717	0.666197
HOXD11	blue	0.0619728	0.160632	-0.0619728	0.160632	-0.00595364	0.892888	0.336384	4.60211e-15	0.185085	2.41613e-05	-0.152438	0.000524563	0.000619614	0.988819	0.170308	0.000104398	0.0962123	0.0291808	-0.141716	0.00127581	-0.102546	0.0200536	-0.220061	4.68282e-07
FAXC	blue	0.224999	2.53765e-07	-0.224999	2.53765e-07	-0.190608	1.35628e-05	0.0402172	0.362857	-0.111675	0.0112893	-0.0806723	0.0676257	0.0688502	0.118998	0.423523	8.6689e-24	0.302991	2.24753e-12	0.0149661	0.734989	0.0832633	0.0592422	-0.0427671	0.333205
FAM174A	blue	0.106839	0.0153826	-0.106839	0.0153826	0.187534	1.87434e-05	0.0371257	0.400944	0.160703	0.000253879	0.109605	0.0129059	0.159842	0.000274266	0.0863726	0.0503365	-0.0440461	0.318936	-0.0671601	0.128352	0.0340469	0.441157	-0.0297388	0.501117
HBP1	blue	0.144544	0.00101498	-0.144544	0.00101498	-0.231549	1.10159e-07	0.0675576	0.126102	-0.00722199	0.870253	-0.074505	0.0915305	0.0864261	0.0501937	0.234756	7.25423e-08	0.190158	1.42253e-05	0.0895227	0.0424833	0.106494	0.0157186	-0.0628383	0.154858
OPA3	blue	0.0294491	0.505298	-0.0294491	0.505298	0.125531	0.00436742	-0.0430404	0.330122	0.0849254	0.0543319	0.0697087	0.114456	0.104311	0.0180014	0.0864648	0.0500905	0.0315476	0.475432	-0.0726479	0.0999271	0.0717277	0.104309	0.0430573	0.329932
GOLGA8B	blue	-0.128685	0.00347169	0.128685	0.00347169	-0.185072	2.41949e-05	0.106476	0.0157363	-0.0902271	0.0408765	-0.152201	0.000535311	-0.180265	3.9452e-05	-0.0848728	0.0544819	0.0129946	0.768831	-0.00800133	0.856396	-0.0776587	0.0785748	-0.0740263	0.0936388
PHACTR4	blue	0.165485	0.000164103	-0.165485	0.000164103	-0.0899738	0.0414484	-0.0753478	0.0879114	0.0401885	0.3632	0.127635	0.00374936	0.185491	2.31714e-05	0.112304	0.0108353	-0.00494429	0.910964	-0.0838868	0.057359	0.0375268	0.39587	2.182e-05	0.999606
PLIN1	blue	0.315286	2.515e-13	-0.315286	2.515e-13	-0.0620366	0.160201	0.00279954	0.949515	0.065709	0.136828	0.0156007	0.724198	0.235076	6.95537e-08	0.476544	1.68472e-30	0.328672	2.05998e-14	0.0717334	0.104281	0.296432	6.93578e-12	0.047954	0.277846
SLC35C2	blue	-0.222817	3.3324e-07	0.222817	3.3324e-07	0.204864	2.82648e-06	0.254268	5.00592e-09	0.169505	0.000112665	-0.129187	0.00334586	-0.176905	5.51177e-05	-0.200264	4.74653e-06	-0.174994	6.64767e-05	-0.194821	8.63299e-06	-0.26174	1.69153e-09	-0.100658	0.0224708
ACTG2	blue	0.447935	9.85972e-27	-0.447935	9.85972e-27	0.0356365	0.420113	0.020951	0.635581	0.101483	0.0213853	0.0754005	0.0876887	0.330831	1.35998e-14	0.702473	1.1996e-77	0.444886	2.37017e-26	0.0568837	0.197904	0.273427	2.89198e-10	-0.00356588	0.935722
KIF20B	blue	-0.199861	4.9644e-06	0.199861	4.9644e-06	-0.376222	9.96753e-19	-0.119335	0.00675667	-0.319691	1.11925e-13	-0.170877	9.88968e-05	-0.241547	2.93543e-08	-0.279951	1.03934e-10	-0.00306243	0.944782	0.150806	0.000602866	-0.0727417	0.0994888	0.0900146	0.0413556
MAP1LC3B	blue	0.0724456	0.100878	-0.0724456	0.100878	-0.0786726	0.0747408	-0.0739496	0.0939804	-0.0547171	0.215556	-0.0936719	0.0337381	0.0642011	0.146086	0.124428	0.00472668	0.0890006	0.0437087	0.0697099	0.114449	0.0684401	0.121217	0.106056	0.0161548
TSFM	blue	-0.0879749	0.0462024	0.0879749	0.0462024	0.136452	0.00193149	-0.0316849	0.473512	-0.0405996	0.358307	-0.0275205	0.533592	-0.11039	0.0122702	-0.200377	4.68764e-06	-0.144952	0.000981747	0.0550898	0.212442	-0.0218281	0.621497	0.0928035	0.0354291
PHYKPL	blue	0.207391	2.11532e-06	-0.207391	2.11532e-06	-0.00370388	0.93324	-0.0112554	0.79906	0.175506	6.32324e-05	0.0839269	0.0572395	0.237766	4.8746e-08	0.174711	6.83369e-05	-0.0118465	0.788751	-0.103399	0.0190376	0.085428	0.0529154	0.00249988	0.954913
HMCN2	blue	0.423395	8.96885e-24	-0.423395	8.96885e-24	0.0721699	0.102185	0.0336089	0.447059	0.255095	4.44676e-09	0.0814292	0.0650816	0.428779	2.10932e-24	0.512752	8.30716e-36	0.191789	1.19622e-05	-0.100528	0.0226462	0.23198	1.0418e-07	0.0449298	0.309314
ZNF692	blue	-0.33147	1.2018e-14	0.33147	1.2018e-14	0.230721	1.22585e-07	0.166517	0.000149124	0.100236	0.0230436	-0.105441	0.0167863	-0.295366	8.30668e-12	-0.364602	1.32205e-17	-0.264638	1.10038e-09	-0.15641	0.000371779	-0.300423	3.50559e-12	-0.138041	0.00170676
IQCB1	blue	-0.159468	0.000283595	0.159468	0.000283595	-0.214139	9.58335e-07	0.172268	8.65597e-05	0.00603284	0.891472	-0.248034	1.20562e-08	-0.175903	6.0822e-05	-0.255571	4.15319e-09	-0.161689	0.000232252	-0.118069	0.00736962	-0.231569	1.09876e-07	-0.0976664	0.026818
PABPC1	blue	-0.209782	1.60258e-06	0.209782	1.60258e-06	0.122129	0.00556295	0.183963	2.71141e-05	0.0696719	0.114648	-0.16656	0.000148536	-0.211635	1.28961e-06	-0.254295	4.9863e-09	-0.190051	1.43879e-05	-0.136344	0.00194769	-0.279035	1.20199e-10	-0.163201	0.000202434
PLA2G2F	blue	-0.0864428	0.0501491	0.0864428	0.0501491	0.0879895	0.046166	-0.180706	3.77408e-05	-0.043436	0.325692	0.0133641	0.762453	-0.0112922	0.798417	-0.0708145	0.108807	-0.0204584	0.643549	0.111473	0.0114388	0.0791843	0.0728644	0.165263	0.000167517
GTF2E1	blue	-0.0834498	0.0586738	0.0834498	0.0586738	-0.167655	0.0001341	0.0340096	0.441658	-0.121194	0.00593927	-0.127111	0.00389545	-0.131919	0.00272974	-0.116862	0.00799942	-0.0133495	0.762705	0.0894061	0.0427545	-0.0228567	0.605154	0.00589909	0.893863
PLEKHO1	blue	0.267981	6.65691e-10	-0.267981	6.65691e-10	0.0856412	0.0523238	-0.181991	3.31472e-05	-0.125554	0.00435993	0.129127	0.00336051	0.192775	1.07644e-05	0.538886	4.71328e-40	0.500703	5.70576e-34	0.312194	4.40526e-13	0.523315	1.76805e-37	0.330861	1.35214e-14
NDUFA4L2	blue	-0.20312	3.44533e-06	0.20312	3.44533e-06	0.316934	1.86064e-13	-0.247732	1.25739e-08	-0.209992	1.56381e-06	0.158476	0.000309797	-0.171345	9.45745e-05	-0.0844684	0.0556469	0.104613	0.017669	0.261674	1.70817e-09	0.153918	0.000461855	0.204588	2.91677e-06
B4GALT1	blue	0.116297	0.00831083	-0.116297	0.00831083	-0.050357	0.254447	-0.150317	0.000628341	-0.0331538	0.45324	0.202667	3.62619e-06	0.187237	1.9333e-05	0.121451	0.00583361	0.0950767	0.0311481	0.0693253	0.116467	0.128611	0.00349075	0.0557919	0.206663
SERPINB2	blue	-0.111644	0.0113125	0.111644	0.0113125	-0.0341231	0.440134	-0.360814	3.00216e-17	-0.412018	1.75581e-22	0.0943084	0.0325427	-0.126235	0.00415108	0.0205108	0.642698	0.285176	4.49055e-11	0.494133	5.34192e-33	0.259078	2.49956e-09	0.252614	6.33481e-09
ELOVL7	blue	-0.0148928	0.736237	0.0148928	0.736237	-0.226439	2.11686e-07	-0.25697	3.39468e-09	-0.251019	7.93759e-09	0.127429	0.00380624	-0.0345775	0.434067	-0.110261	0.0123724	-0.0436217	0.323626	0.0989859	0.0248186	-0.00109856	0.980178	0.101997	0.0207317
R3HDM1	blue	-0.113183	0.0102275	0.113183	0.0102275	-0.116418	0.00824332	-0.02312	0.601002	-0.140754	0.0013777	-0.000796409	0.985629	-0.122804	0.00530435	-0.108331	0.0139988	0.00349092	0.937071	0.0653785	0.138817	-0.0449669	0.308914	-0.0107801	0.807376
ASTN2	blue	0.0720583	0.102717	-0.0720583	0.102717	0.0322241	0.466013	-0.155338	0.000408316	-0.0861371	0.0509695	0.262119	1.59942e-09	0.0686377	0.120144	0.118463	0.00717383	0.0631796	0.152624	0.0298664	0.499282	0.0425846	0.335273	-0.0343922	0.436536
EED	blue	-0.07322	0.0972777	0.07322	0.0972777	-0.0290301	0.511377	-0.0484415	0.272985	-0.0996064	0.0239236	0.000217841	0.996069	-0.0744358	0.0918331	-0.135106	0.00214284	-0.0648625	0.141968	0.0823193	0.0621911	-0.00916922	0.835714	0.0156866	0.722743
NUP93	blue	-0.17286	8.17708e-05	0.17286	8.17708e-05	0.211098	1.37364e-06	0.0494315	0.263292	-0.0438847	0.320714	-0.0706273	0.109747	-0.187528	1.87543e-05	-0.178898	4.52336e-05	-0.0664516	0.132438	0.00481661	0.913254	-0.0692285	0.11698	0.0472378	0.285094
STRAP	blue	-0.121713	0.00572758	0.121713	0.00572758	-0.0186788	0.672672	0.164491	0.000179865	0.0521048	0.23831	-0.10628	0.0159307	-0.116228	0.00834939	-0.198732	5.62635e-06	-0.136374	0.00194322	-0.0430585	0.329918	-0.162051	0.000224757	-0.0721634	0.102216
NCOA7	blue	-0.147508	0.000795214	0.147508	0.000795214	-0.19082	1.32611e-05	-0.00668529	0.879819	-0.179035	4.4623e-05	-0.114429	0.00941774	-0.166436	0.000150248	-0.150343	0.000626991	0.0180154	0.683659	0.140153	0.00144514	0.00912584	0.83648	0.152423	0.000525253
SPARCL1	blue	0.411611	1.94869e-22	-0.411611	1.94869e-22	-0.22805	1.72572e-07	-0.0601744	0.173147	-0.0643101	0.145402	-0.000974867	0.98241	0.310311	6.17681e-13	0.689556	9.23067e-74	0.603699	2.34848e-52	0.213862	9.90511e-07	0.422101	1.2651e-23	0.0991758	0.0245417
HERPUD1	blue	0.255803	4.01696e-09	-0.255803	4.01696e-09	-0.0914426	0.0382241	-0.187972	1.79043e-05	-0.0124897	0.777574	0.194933	8.52928e-06	0.282494	6.924e-11	0.226693	2.04999e-07	0.135062	0.00215006	0.139741	0.00149305	0.274752	2.35441e-10	0.062578	0.156578
PPP1R3G	blue	0.0500403	0.25745	-0.0500403	0.25745	0.0958339	0.0298242	0.186466	2.09456e-05	0.207865	2.00252e-06	-0.00327248	0.941001	0.0844955	0.0555684	0.154433	0.000441727	0.084789	0.0547217	-0.050714	0.251091	-0.0180864	0.68248	-0.140035	0.0014587
TXNIP	blue	0.33549	5.48771e-15	-0.33549	5.48771e-15	-0.174326	7.09507e-05	-0.297713	5.57761e-12	-0.0840978	0.0567327	0.271094	4.14284e-10	0.345112	8.01762e-16	0.412042	1.74479e-22	0.266146	8.77908e-10	0.0845178	0.0555036	0.298594	4.79924e-12	0.150155	0.000637
UCHL1	blue	0.414159	1.01192e-22	-0.414159	1.01192e-22	-0.00812776	0.854152	-0.0730428	0.0980924	-0.0416184	0.346364	0.0431638	0.328736	0.282856	6.53257e-11	0.626083	2.70514e-57	0.481911	3.01518e-31	0.168171	0.000127759	0.390529	3.5722e-20	0.119972	0.00646575
STK33	blue	0.122646	0.00536384	-0.122646	0.00536384	-0.220037	4.69669e-07	0.0192367	0.663487	-0.119942	0.00647914	-0.101022	0.0219858	0.00527868	0.90497	0.208756	1.80611e-06	0.153109	0.000495226	0.0139088	0.753079	-0.0136997	0.756673	-0.0457199	0.300874
PIGW	blue	-0.1164	0.00825313	0.1164	0.00825313	-0.181976	3.31981e-05	0.0709049	0.108355	-0.107946	0.0143453	-0.17452	6.96199e-05	-0.164146	0.000185661	-0.152227	0.000534161	-0.0200935	0.649478	0.0140388	0.750848	-0.13614	0.00197872	-0.0782797	0.0762082
TPP1	blue	0.149822	0.000655195	-0.149822	0.000655195	0.0231296	0.60085	-0.106673	0.0155439	-0.058764	0.18346	0.0097295	0.825831	0.117211	0.00781274	0.26442	1.13673e-09	0.232189	1.01399e-07	0.0886358	0.0445822	0.240724	3.28051e-08	0.142273	0.00121995
ELAVL1	blue	-0.203344	3.35901e-06	0.203344	3.35901e-06	0.190904	1.31434e-05	-0.0314381	0.476966	-0.0674157	0.126901	0.00711326	0.872189	-0.198582	5.72081e-06	-0.242732	2.49977e-08	-0.120804	0.00610278	0.0214831	0.627019	-0.0871112	0.0483939	0.0351648	0.426296
NUDT5	blue	-0.189129	1.5858e-05	0.189129	1.5858e-05	0.0961752	0.0292433	0.06806	0.123303	0.033196	0.452665	-0.154139	0.000453108	-0.171194	9.59476e-05	-0.33376	7.70053e-15	-0.261722	1.69603e-09	-0.079269	0.0725574	-0.187267	1.92727e-05	-0.0434805	0.325196
PSMC1	blue	0.117351	0.00773856	-0.117351	0.00773856	-0.0862375	0.0506987	-0.105197	0.0170419	-0.0915537	0.037989	-0.0126335	0.775081	0.0635013	0.150542	0.0414172	0.348703	0.0179664	0.684473	0.0441095	0.318239	0.0757386	0.0862724	0.0991185	0.0246248
SPINDOC	blue	-0.273575	2.82631e-10	0.273575	2.82631e-10	0.351528	2.1415e-16	0.260506	2.02814e-09	0.0879575	0.0462457	-0.173668	7.56277e-05	-0.30786	9.5576e-13	-0.204017	3.11225e-06	-0.0873079	0.0478872	-0.113916	0.00974401	-0.191274	1.26368e-05	-0.0570659	0.196469
MFHAS1	blue	-0.0510026	0.2484	0.0510026	0.2484	-0.0402272	0.362738	-0.113812	0.00981154	-0.117666	0.00757486	0.13587	0.00202041	-0.0525078	0.234693	-0.00968545	0.826607	0.0129225	0.770079	-0.00156368	0.971789	0.0186111	0.673791	0.047474	0.28269
RTKN2	blue	-0.161089	0.000245187	0.161089	0.000245187	-0.385657	1.13035e-19	-0.200008	4.88413e-06	-0.378774	5.57082e-19	-0.0143706	0.745159	-0.220432	4.47443e-07	-0.206034	2.47254e-06	0.035068	0.427571	0.20185	3.97537e-06	-0.0106217	0.81015	0.068526	0.12075
PRNP	blue	0.143812	0.00107734	-0.143812	0.00107734	-0.203618	3.25659e-06	-0.0253584	0.566233	-0.16379	0.000191824	-0.162799	0.000209995	0.0139716	0.752001	0.309749	6.82982e-13	0.343342	1.14782e-15	0.160766	0.000252432	0.17058	0.000101731	0.0255402	0.563452
ASNS	blue	-0.267359	7.31358e-10	0.267359	7.31358e-10	0.145204	0.000961705	0.178843	4.54853e-05	0.0232989	0.598188	-0.0838942	0.0573368	-0.269968	4.92136e-10	-0.343628	1.08332e-15	-0.252282	6.6404e-09	-0.0939536	0.0332045	-0.291792	1.51306e-11	-0.15055	0.000616101
LARGE2	blue	-0.431986	8.7946e-25	0.431986	8.7946e-25	0.349437	3.30377e-16	0.402258	2.05981e-21	0.126348	0.00411719	-0.241481	2.96172e-08	-0.444712	2.49094e-26	-0.390812	3.33926e-20	-0.21874	5.50316e-07	-0.160398	0.000260928	-0.331964	1.0921e-14	-0.151574	0.000564769
PSPH	blue	-0.238934	4.17109e-08	0.238934	4.17109e-08	0.11685	0.00800607	0.324227	4.7945e-14	0.103285	0.0191709	-0.291623	1.55633e-11	-0.30446	1.73928e-12	-0.359621	3.87813e-17	-0.243209	2.34288e-08	-0.101589	0.0212481	-0.318672	1.35152e-13	-0.199522	5.15527e-06
CRYZL1	blue	0.173304	7.83381e-05	-0.173304	7.83381e-05	-0.160434	0.000260086	-0.0905256	0.040211	-0.0444368	0.314658	0.0363625	0.410702	0.133603	0.00240351	0.161397	0.000238471	0.0333933	0.449981	0.0042861	0.922777	0.0351316	0.426733	-0.00814338	0.853875
SLC25A32	blue	-0.192364	1.12491e-05	0.192364	1.12491e-05	-0.269198	5.53409e-10	0.132604	0.00259243	-0.134721	0.00220696	-0.289549	2.19488e-11	-0.253822	5.33502e-09	-0.228745	1.57933e-07	-0.0296593	0.502263	0.114372	0.00945373	-0.16629	0.000152306	-0.145898	0.000908415
SPRR1A	blue	-0.0959704	0.0295908	0.0959704	0.0295908	0.0763739	0.0836612	-0.197496	6.44794e-06	-0.122014	0.00560807	0.158992	0.000295886	-0.0233357	0.597611	-0.073481	0.0960876	-0.00889665	0.840531	0.0711871	0.106953	0.0273776	0.53572	0.0811253	0.0660935
TMEM211	blue	-0.222397	3.51048e-07	0.222397	3.51048e-07	0.240142	3.54778e-08	0.224799	2.60196e-07	0.186293	2.13265e-05	0.012778	0.772579	-0.163291	0.000200773	-0.204607	2.91058e-06	-0.204575	2.9212e-06	-0.196921	6.86719e-06	-0.255737	4.055e-09	-0.172154	8.75207e-05
SNRPA1	blue	-0.166979	0.000142838	0.166979	0.000142838	0.119828	0.00653077	0.0714124	0.105845	0.0166422	0.70661	-0.0847696	0.0547773	-0.185617	2.28721e-05	-0.290683	1.81938e-11	-0.246171	1.56088e-08	-0.103724	0.0186621	-0.250281	8.80677e-09	-0.0885586	0.044769
MRS2	blue	-0.0683489	0.121715	0.0683489	0.121715	-0.177336	5.28217e-05	-0.0254392	0.564996	-0.122613	0.00537636	-0.107595	0.014667	-0.120189	0.00636947	-0.241175	3.08707e-08	-0.175759	6.16885e-05	0.0726031	0.100137	-0.124882	0.00457554	-0.0602024	0.172947
ART3	blue	-0.023518	0.59475	0.023518	0.59475	-0.0644545	0.144498	-0.0616053	0.163133	-0.108852	0.0135427	0.0197219	0.655538	-0.0679084	0.124142	-0.0826145	0.0612565	-0.0660133	0.135016	0.0241684	0.584597	0.0148287	0.737331	0.140562	0.00139888
LYAR	blue	-0.224821	2.59482e-07	0.224821	2.59482e-07	0.0483901	0.273495	0.0806274	0.0677789	-0.0678061	0.124711	-0.15975	0.000276531	-0.289834	2.09385e-11	-0.353178	1.51751e-16	-0.224412	2.7315e-07	-0.0676872	0.125375	-0.257363	3.20704e-09	-0.0312419	0.479721
KIF18A	blue	-0.269444	5.33091e-10	0.269444	5.33091e-10	-0.225182	2.48008e-07	-0.131615	0.00279271	-0.346498	6.04352e-16	-0.156408	0.000371839	-0.318351	1.4339e-13	-0.367583	6.87908e-18	-0.0818784	0.0636094	0.214511	9.16746e-07	-0.0753817	0.0877679	0.0571328	0.195944
RBBP4	blue	-0.0565016	0.200938	0.0565016	0.200938	-0.153887	0.000463086	-0.175192	6.52061e-05	-0.233552	8.49144e-08	0.0292824	0.507712	-0.0871789	0.048219	-0.131203	0.00288026	-0.0509946	0.248474	0.0862249	0.0507327	0.00264296	0.952335	0.0467242	0.29037
SEC61G	blue	-0.130882	0.00295026	0.130882	0.00295026	0.0664929	0.132197	0.0078201	0.859614	-0.0214446	0.627638	-0.0577854	0.190877	-0.141482	0.00129986	-0.225041	2.52442e-07	-0.161048	0.000246104	-0.0212101	0.631405	-0.170338	0.000104108	-0.0540825	0.220935
SUGP2	blue	-0.15394	0.000460991	0.15394	0.000460991	-0.0461976	0.295848	0.0491014	0.266497	-0.0533678	0.227107	-0.0818469	0.0637117	-0.176144	5.94022e-05	-0.117867	0.00747166	0.00666424	0.880195	-0.0205172	0.642595	-0.0601208	0.173531	0.0133108	0.763373
LRRN2	blue	0.65358	6.10855e-64	-0.65358	6.10855e-64	-0.028605	0.517585	-0.0833585	0.0589515	0.184836	2.47891e-05	0.162105	0.000223664	0.618996	1.09401e-55	0.720751	1.60733e-83	0.362966	1.8862e-17	-0.0150669	0.733271	0.458567	4.3172e-28	0.127068	0.00390757
CENPL	blue	-0.117659	0.00757818	0.117659	0.00757818	-0.154847	0.000426123	-0.0322387	0.465811	-0.172964	8.09554e-05	-0.112516	0.0106858	-0.154398	0.000443049	-0.223375	3.10891e-07	-0.081024	0.0664334	0.145254	0.000957731	-0.0384932	0.383809	-0.014989	0.734598
SCO1	blue	0.166785	0.000145452	-0.166785	0.000145452	-0.120267	0.00633514	-0.192391	1.12168e-05	-0.0830409	0.0599266	0.141828	0.00126433	0.166081	0.000155298	0.041036	0.353161	-0.050797	0.250314	0.0507644	0.250619	0.10733	0.0149141	0.0828063	0.0606552
ZFP36	blue	0.111666	0.0112962	-0.111666	0.0112962	0.120961	0.0060365	-0.142882	0.00116155	0.034383	0.436658	0.177248	5.32814e-05	0.174967	6.66579e-05	0.191076	1.29058e-05	0.107084	0.0151472	0.0440251	0.319167	0.138636	0.00162896	0.0894134	0.0427375
DDIAS	blue	-0.329125	1.88874e-14	0.329125	1.88874e-14	-0.195454	8.05993e-06	0.0236882	0.592085	-0.264704	1.08952e-09	-0.221473	3.93596e-07	-0.367438	7.10284e-18	-0.436321	2.65671e-25	-0.137274	0.00181211	0.14136	0.00131261	-0.159532	0.000281977	0.0121906	0.782764
PCBP3	blue	0.0499665	0.258153	-0.0499665	0.258153	-0.0616021	0.163154	0.13049	0.00303769	0.0258441	0.558819	-0.147234	0.000813521	-0.0100191	0.820734	0.320947	8.8639e-14	0.33984	2.31906e-15	0.0736936	0.0951271	0.0818077	0.0638392	-0.0796976	0.071021
AMBRA1	blue	0.13755	0.00177356	-0.13755	0.00177356	0.0238177	0.590062	0.0642187	0.145976	0.138257	0.00167807	-0.0189157	0.668765	0.164421	0.000181028	0.118453	0.00717852	0.0171052	0.698841	-0.0975768	0.0269588	0.0464756	0.292948	0.0131638	0.765909
ZNF589	blue	-0.115902	0.00853487	0.115902	0.00853487	-0.114557	0.00933777	-0.0296183	0.502854	-0.13202	0.00270908	-0.0365928	0.407743	-0.158863	0.000299303	-0.0517286	0.241721	0.0157941	0.720921	-0.0329894	0.455484	-0.0740895	0.0933584	-0.017963	0.684529
HSD17B6	blue	0.349269	3.42052e-16	-0.349269	3.42052e-16	-0.0881155	0.0458537	-0.010027	0.820594	-0.0226381	0.608611	0.0504217	0.253836	0.234601	7.40286e-08	0.609521	1.33072e-53	0.523978	1.38251e-37	0.14771	0.000781967	0.313967	3.19728e-13	0.0287551	0.515388
SPRED2	blue	0.160677	0.000254456	-0.160677	0.000254456	-0.13435	0.00227049	-0.0591835	0.180346	0.0533217	0.227509	0.0807473	0.0673697	0.178463	4.72352e-05	0.0845447	0.0554256	-0.0164739	0.709442	-0.122687	0.00534848	-0.0139095	0.753067	-0.0327867	0.45826
CAMK1D	blue	0.207628	2.05823e-06	-0.207628	2.05823e-06	-0.0885952	0.0446803	0.253612	5.49669e-09	0.277456	1.54223e-10	-0.0579724	0.189443	0.22041	4.48602e-07	0.225366	2.42342e-07	0.0569706	0.197218	-0.196769	6.98315e-06	0.00155791	0.971893	-0.137537	0.00177534
PSMD14	blue	-0.278418	1.32504e-10	0.278418	1.32504e-10	0.00745295	0.866142	0.0772727	0.0800759	-0.0742395	0.0926953	-0.191418	1.24452e-05	-0.291052	1.71132e-11	-0.352631	1.70132e-16	-0.196455	7.22712e-06	0.0321931	0.466442	-0.195423	8.08737e-06	-0.0129674	0.769302
ANKRD11	blue	0.0596209	0.177142	-0.0596209	0.177142	0.0500298	0.25755	0.0223443	0.61327	0.0771848	0.080421	0.00699015	0.874383	0.0586635	0.184212	0.110698	0.012028	0.0601277	0.173481	-0.140964	0.00135481	0.000759804	0.98629	-0.0107449	0.807992
ZNF266	blue	-0.0479746	0.27764	0.0479746	0.27764	-0.0872041	0.0481542	-0.0939432	0.0332241	-0.136268	0.00195923	0.00827425	0.851553	-0.0902393	0.0408491	-0.0720418	0.102797	-0.0150763	0.73311	0.0591692	0.180451	0.0107816	0.807348	0.0230542	0.602038
TEX30	blue	-0.236913	5.45877e-08	0.236913	5.45877e-08	-0.0484489	0.272912	0.207065	2.19635e-06	-0.01287	0.770986	-0.334387	6.81282e-15	-0.292879	1.26195e-11	-0.312411	4.23609e-13	-0.167909	0.000130938	0.0124022	0.779091	-0.23539	6.67467e-08	-0.0629384	0.1542
BAZ2A	blue	0.102897	0.0196301	-0.102897	0.0196301	0.00263884	0.95241	-0.162398	0.000217795	-0.0228467	0.605312	0.0893165	0.0429638	0.115626	0.00869449	0.090281	0.0407555	0.0519416	0.239785	-0.00595035	0.892947	0.116996	0.00792725	0.0778319	0.0779089
AP2B1	blue	-0.0837627	0.0577299	0.0837627	0.0577299	0.108939	0.0134672	-0.100215	0.0230733	-0.0488008	0.269439	0.124273	0.00477936	-0.0542458	0.219542	-0.113771	0.0098379	-0.099927	0.0234722	-0.0217719	0.622394	-0.0481082	0.276302	0.0747004	0.0906808
ACTR3B	blue	-0.236118	6.06406e-08	0.236118	6.06406e-08	0.197526	6.42637e-06	0.257439	3.17205e-09	0.123149	0.00517651	-0.196719	7.0209e-06	-0.220988	4.17856e-07	-0.21566	7.98883e-07	-0.149691	0.000662451	-0.111336	0.0115408	-0.23555	6.53518e-08	-0.170381	0.00010368
GALNT1	blue	0.164631	0.000177569	-0.164631	0.000177569	-0.22337	3.11065e-07	-0.297429	5.85484e-12	-0.212026	1.23145e-06	0.186718	2.04045e-05	0.156216	0.00037813	0.123573	0.00502335	0.118594	0.0071096	0.147297	0.000809263	0.149815	0.000655552	0.080432	0.06845
BFAR	blue	-0.063883	0.148099	0.063883	0.148099	0.013688	0.756874	0.0495954	0.26171	0.0432123	0.328192	0.0146846	0.739791	-0.036534	0.408497	-0.0802636	0.0690328	-0.0670041	0.129243	-0.0322294	0.46594	-0.0901665	0.0410126	-0.0891685	0.0433113
EIF3E	blue	-0.229569	1.42134e-07	0.229569	1.42134e-07	-0.181799	3.37983e-05	0.110227	0.0124	-0.105717	0.0165005	-0.178819	4.55933e-05	-0.276844	1.69781e-10	-0.294719	9.26518e-12	-0.157962	0.00032423	-0.0462195	0.295618	-0.26734	7.33381e-10	-0.126874	0.00396304
RAB3D	blue	-0.196374	7.29075e-06	0.196374	7.29075e-06	0.128897	0.00341796	-0.00127579	0.976981	-0.0363351	0.411055	0.123866	0.00491986	-0.16889	0.000119407	-0.142694	0.0011793	-0.0553322	0.210434	-0.0247097	0.57621	-0.1376	0.00176663	-0.111604	0.011342
LMTK3	blue	-0.323895	5.10415e-14	0.323895	5.10415e-14	0.265377	9.85152e-10	0.204966	2.79384e-06	0.12768	0.00373704	-0.136417	0.00193682	-0.254067	5.15127e-09	-0.25663	3.56529e-09	-0.151156	0.000585228	-0.179617	4.20987e-05	-0.269836	5.02182e-10	-0.088015	0.0461026
NFE2L1	blue	0.266403	8.44622e-10	-0.266403	8.44622e-10	0.108354	0.0139784	0.023476	0.595409	0.182661	3.09667e-05	0.127307	0.00384026	0.273154	3.01682e-10	0.295628	7.94692e-12	0.107337	0.0149074	-0.141073	0.00134314	0.0807138	0.067484	0.0113615	0.797207
KANK3	blue	0.145283	0.000955519	-0.145283	0.000955519	0.343713	1.06478e-15	-0.116791	0.00803838	0.0177645	0.687831	0.150639	0.000611439	0.136806	0.00187926	0.330804	1.36703e-14	0.281272	8.42009e-11	0.173797	7.46845e-05	0.369272	4.7372e-18	0.222291	3.55706e-07
MAGI2	blue	0.35035	2.73478e-16	-0.35035	2.73478e-16	-0.312402	4.24298e-13	-0.00808567	0.854899	0.00765571	0.862536	0.0636221	0.149765	0.288463	2.625e-11	0.501949	3.71347e-34	0.364177	1.45008e-17	0.00323941	0.941596	0.160251	0.000264394	-0.0776482	0.0786154
AFAP1	blue	0.0842241	0.0563608	-0.0842241	0.0563608	-0.0204173	0.644215	0.0583118	0.18686	0.0559106	0.205698	0.0985784	0.0254218	0.084025	0.0569482	0.285937	3.96797e-11	0.253499	5.58581e-09	-0.0276322	0.531933	0.0771603	0.0805172	-0.0833847	0.0588717
CSTF1	blue	-0.172143	8.76116e-05	0.172143	8.76116e-05	0.0514245	0.244503	0.247123	1.36829e-08	0.061728	0.162294	-0.232792	9.37527e-08	-0.211563	1.30047e-06	-0.177024	5.44746e-05	-0.120801	0.00610415	-0.065147	0.140224	-0.184282	2.62412e-05	-0.132746	0.00256486
KIAA1958	blue	-0.186213	2.15035e-05	0.186213	2.15035e-05	-0.217001	6.79667e-07	0.165583	0.000162631	-0.0497996	0.259749	-0.199084	5.41179e-06	-0.224859	2.58254e-07	-0.156972	0.000353856	-0.0566025	0.200134	-0.0862771	0.0505925	-0.248174	1.18243e-08	-0.19382	9.62067e-06
KIF2C	blue	-0.306024	1.32186e-12	0.306024	1.32186e-12	0.15895	0.000297002	0.0305731	0.48918	-0.0680967	0.1231	-0.0707735	0.109012	-0.314618	2.84048e-13	-0.453799	1.77994e-27	-0.270936	4.24409e-10	-0.0431725	0.328638	-0.22445	2.71839e-07	0.00480654	0.913435
PPP1R1A	blue	0.455392	1.1116e-27	-0.455392	1.1116e-27	-0.0777875	0.0780793	-0.0025317	0.95434	0.0796519	0.0711834	-0.00635831	0.885656	0.306719	1.16949e-12	0.555313	6.4255e-43	0.25959	2.31937e-09	0.02269	0.60779	0.218108	5.94371e-07	0.0312218	0.480005
AP4S1	blue	0.121079	0.00598717	-0.121079	0.00598717	-0.211139	1.36705e-06	-0.138078	0.00170184	-0.19007	1.43582e-05	0.0601615	0.173239	0.0639625	0.147594	0.195273	8.22048e-06	0.177725	5.08244e-05	0.117677	0.00756915	0.133058	0.00250502	-0.0133148	0.763303
TROAP	blue	-0.338809	2.84802e-15	0.338809	2.84802e-15	0.235395	6.67032e-08	-0.0234257	0.596197	-0.12986	0.00318322	-0.100528	0.0226454	-0.357084	6.66059e-17	-0.458049	5.04053e-28	-0.266959	7.76826e-10	-0.0393168	0.37371	-0.165067	0.000170579	0.0798046	0.0706417
SLC25A15	blue	-0.201473	4.14671e-06	0.201473	4.14671e-06	-0.00259158	0.953261	0.215229	8.41303e-07	0.0723836	0.10117	-0.250554	8.47438e-09	-0.201413	4.17497e-06	-0.215291	8.35038e-07	-0.106001	0.0162105	-0.0340788	0.44073	-0.179912	4.08765e-05	-0.115627	0.00869371
THTPA	blue	0.198038	6.07477e-06	-0.198038	6.07477e-06	0.217487	6.40835e-07	-0.0750538	0.0891607	0.0676676	0.125485	0.163174	0.000202936	0.178777	4.57835e-05	0.180071	4.02277e-05	0.0479609	0.277777	-0.0153779	0.72798	0.15477	0.000428988	0.146422	0.000870063
TCTN2	blue	-0.150238	0.000632547	0.150238	0.000632547	0.153064	0.000497148	-0.0709272	0.108243	-0.140846	0.00136767	-0.000230553	0.99584	-0.186817	2.01975e-05	-0.0713005	0.106394	0.0151759	0.731414	0.0241116	0.585482	-0.0443575	0.315524	0.0534441	0.226441
PHETA2	blue	0.102355	0.0202867	-0.102355	0.0202867	0.253306	5.74195e-09	-0.119678	0.0065985	0.0744292	0.0918617	0.260151	2.13669e-09	0.166725	0.000146264	0.140918	0.00135975	0.0437318	0.322405	0.00973167	0.825793	0.150394	0.000624289	0.111854	0.0111587
WWC1	blue	-0.153894	0.000462796	0.153894	0.000462796	0.13136	0.00284672	-0.0632747	0.152007	-0.0345426	0.434531	0.00042624	0.992309	-0.0951796	0.0309654	-0.180002	4.05061e-05	-0.101153	0.021814	-0.0254133	0.565393	-0.0757679	0.0861507	0.0957207	0.0300191
HSPA5	blue	-0.0120287	0.785579	0.0120287	0.785579	0.166516	0.000149134	-0.169362	0.0001142	-0.0699592	0.113156	0.134873	0.00218151	-0.0088277	0.841751	-0.113146	0.0102526	-0.0796217	0.071291	0.0325577	0.461406	0.0491684	0.265844	0.163641	0.00019446
RNFT2	blue	-0.263538	1.29616e-09	0.263538	1.29616e-09	0.131504	0.00281624	0.0715869	0.104993	-0.0740058	0.0937301	-0.12536	0.00442139	-0.277125	1.62461e-10	-0.290513	1.87129e-11	-0.176151	5.93607e-05	-0.0421628	0.340087	-0.184751	2.50067e-05	-0.0164673	0.709553
BMX	blue	0.495231	3.68756e-33	-0.495231	3.68756e-33	-0.210817	1.4198e-06	-0.0770869	0.0808065	0.0822441	0.0624313	0.198393	5.84149e-06	0.452061	2.96641e-27	0.507682	5.02629e-35	0.234364	7.6365e-08	-0.0350683	0.427567	0.243817	2.15632e-08	-0.0430209	0.330341
FOXP2	blue	0.389802	4.24725e-20	-0.389802	4.24725e-20	-0.330417	1.47292e-14	0.00760759	0.863391	0.0074586	0.866041	0.0282241	0.523178	0.297117	6.17439e-12	0.556209	4.43654e-43	0.353129	1.53311e-16	0.01032	0.815446	0.176257	5.87453e-05	-0.103468	0.0189567
JPT2	blue	-0.180168	3.9837e-05	0.180168	3.9837e-05	0.0600227	0.174235	0.0916931	0.0376961	0.038905	0.378739	-0.0840157	0.0569759	-0.177228	5.33861e-05	-0.277972	1.42169e-10	-0.213496	1.03457e-06	-0.132052	0.00270268	-0.243846	2.1479e-08	-0.103099	0.0193895
PALB2	blue	-0.200997	4.37406e-06	0.200997	4.37406e-06	-0.137447	0.00178776	0.0993414	0.0243023	-0.0563157	0.202426	-0.230341	1.28728e-07	-0.227681	1.80867e-07	-0.208195	1.92757e-06	-0.0904904	0.0402889	-0.0329564	0.455936	-0.159706	0.000277625	-0.0390906	0.376466
REEP2	blue	0.393924	1.58242e-20	-0.393924	1.58242e-20	0.0255151	0.563836	-0.100723	0.0223836	-0.0328509	0.457379	0.0812823	0.0655692	0.273185	3.00245e-10	0.647062	2.65106e-62	0.427464	3.01122e-24	0.0668849	0.129927	0.298935	4.52699e-12	0.110443	0.0122282
CENPN	blue	-0.236252	5.95729e-08	0.236252	5.95729e-08	0.0873143	0.0478709	-0.0464486	0.293228	-0.141455	0.00130277	-0.0841785	0.0564949	-0.229649	1.40694e-07	-0.380055	4.15162e-19	-0.206053	2.46717e-06	0.0630541	0.153443	-0.0962991	0.0290349	0.110071	0.0125253
TMEM241	blue	-0.206851	2.25107e-06	0.206851	2.25107e-06	0.00982395	0.824168	-0.0423362	0.338103	-0.157964	0.000324182	-0.00918531	0.83543	-0.209828	1.59395e-06	-0.224346	2.75392e-07	-0.0785168	0.0753199	0.100921	0.0221194	-0.04008	0.364497	0.0458987	0.298986
GRAMD1C	blue	0.317178	1.77934e-13	-0.317178	1.77934e-13	-0.294336	9.88349e-12	-0.0295896	0.503268	0.0944024	0.0323694	-0.000880302	0.984116	0.341306	1.72955e-15	0.195527	7.99621e-06	-0.00299639	0.945971	-0.041313	0.349917	0.0949898	0.0313033	-0.0382961	0.386251
ANKS3	blue	-0.176744	5.59981e-05	0.176744	5.59981e-05	0.276499	1.79216e-10	0.143066	0.00114446	0.109363	0.0131077	-0.0679837	0.123725	-0.170576	0.000101767	-0.108218	0.0140999	-0.0303463	0.492409	-0.0993686	0.0242632	-0.0967339	0.0283136	-0.0114316	0.795983
MSH5	blue	-0.247793	1.24682e-08	0.247793	1.24682e-08	-0.197827	6.2175e-06	0.204363	2.99259e-06	0.00740462	0.867002	-0.236884	5.47954e-08	-0.264394	1.14119e-09	-0.249557	9.7475e-09	-0.122063	0.00558843	-0.12858	0.00349867	-0.287889	2.88461e-11	-0.233209	8.88067e-08
AMOTL1	blue	0.322528	6.59691e-14	-0.322528	6.59691e-14	-0.311831	4.70229e-13	-0.059127	0.180763	-0.154638	0.00043392	-0.00406118	0.926818	0.182214	3.24079e-05	0.690869	3.79569e-74	0.710503	3.59034e-80	0.292903	1.25683e-11	0.394912	1.24652e-20	0.103213	0.0192553
CMTR1	blue	-0.104261	0.0180565	0.104261	0.0180565	0.0378992	0.391196	0.0322546	0.465591	-0.024094	0.585755	-0.0816432	0.0643767	-0.12362	0.00500667	-0.0470903	0.286603	0.0342019	0.439079	0.0173629	0.694529	-0.00620813	0.888339	0.102042	0.0206747
MRPS23	blue	-0.253317	5.73243e-09	0.253317	5.73243e-09	0.131487	0.00281965	0.0796693	0.0711217	-0.0399494	0.366063	-0.0955427	0.0303276	-0.234954	7.06826e-08	-0.337598	3.62101e-15	-0.209834	1.59295e-06	0.00907542	0.837371	-0.185498	2.31536e-05	-0.0471731	0.285755
NUDT12	blue	0.263522	1.29923e-09	-0.263522	1.29923e-09	-0.241785	2.84238e-08	0.0396949	0.369127	0.141005	0.00135042	0.0572777	0.194811	0.309791	6.77917e-13	0.16437	0.000181879	-0.0225128	0.610596	-0.0972281	0.0275124	0.059277	0.179657	-0.0532245	0.228358
RETREG2	blue	0.179857	4.11013e-05	-0.179857	4.11013e-05	0.178163	4.86646e-05	0.0344709	0.435486	0.199139	5.37893e-06	0.098972	0.0248389	0.215033	8.61261e-07	0.147374	0.000804094	-0.0403429	0.361357	-0.180729	3.76528e-05	-0.00460314	0.917085	-0.0752909	0.0881521
PARPBP	blue	-0.218245	5.8455e-07	0.218245	5.8455e-07	-0.261993	1.62959e-09	0.0219711	0.619213	-0.190703	1.3427e-05	-0.163276	0.000201048	-0.255559	4.16018e-09	-0.383971	1.67674e-19	-0.197428	6.49615e-06	0.0925131	0.0360105	-0.166472	0.000149756	-0.00593888	0.893152
DUSP3	blue	0.158304	0.00031455	-0.158304	0.00031455	-0.0485314	0.272095	-0.0144418	0.743942	0.00202304	0.963506	-0.00830347	0.851035	0.128003	0.00365007	0.260753	1.95611e-09	0.168736	0.000121145	0.0260057	0.556363	0.122961	0.00524605	0.0365193	0.408686
LUC7L	blue	-0.176931	5.49742e-05	0.176931	5.49742e-05	-0.0196322	0.657006	0.12909	0.00336986	-0.0277408	0.530321	-0.0892011	0.0432346	-0.219551	4.98454e-07	-0.124253	0.00478592	-0.0249308	0.5728	-0.0510601	0.247866	-0.152448	0.000524143	-0.0967123	0.0283491
MICAL3	blue	0.193948	9.48851e-06	-0.193948	9.48851e-06	-0.264361	1.14673e-09	0.0875968	0.0471514	0.0956015	0.0302254	-0.0105057	0.812185	0.16851	0.000123752	0.279944	1.0405e-10	0.210312	1.5063e-06	-0.0812315	0.0657382	0.0441683	0.317594	-0.106677	0.0155398
LRCH2	blue	0.365419	1.10596e-17	-0.365419	1.10596e-17	-0.415883	6.47406e-23	-0.0810761	0.0662584	-0.197702	6.3036e-06	-0.0690864	0.117735	0.174212	7.1741e-05	0.641279	6.9727e-61	0.574724	1.62158e-46	0.241967	2.77336e-08	0.319461	1.16803e-13	0.0902916	0.0407318
IPPK	blue	-0.0862247	0.0507333	0.0862247	0.0507333	0.104122	0.0182118	-0.0766088	0.082712	-0.108645	0.0137224	0.0354587	0.422437	-0.122987	0.00523644	-0.116252	0.00833611	-0.0399214	0.3664	0.0422398	0.339205	0.00684616	0.87695	0.0799956	0.0699684
FOXO4	blue	0.214553	9.12191e-07	-0.214553	9.12191e-07	0.0738038	0.0946321	0.0747905	0.0902913	0.230551	1.25292e-07	0.0419117	0.342973	0.221892	3.73705e-07	0.222205	3.5952e-07	0.00401983	0.927561	-0.228513	1.6269e-07	-0.0225566	0.609902	-0.0413741	0.349205
ADAM33	blue	0.415578	7.00703e-23	-0.415578	7.00703e-23	0.00402454	0.927476	0.112304	0.0108352	0.177906	4.9924e-05	0.0437713	0.321967	0.346728	5.76576e-16	0.705086	1.84901e-78	0.470217	1.23192e-29	0.0190024	0.667339	0.328292	2.21552e-14	-0.0197907	0.654415
CBX8	blue	-0.31597	2.22007e-13	0.31597	2.22007e-13	0.254615	4.76295e-09	0.142727	0.00117618	-0.00611708	0.889966	-0.212449	1.17141e-06	-0.346201	6.42173e-16	-0.317412	1.70432e-13	-0.183751	2.77078e-05	-0.0666732	0.131149	-0.215829	7.82774e-07	0.0206282	0.640798
MRPS30	blue	-0.0622639	0.158672	0.0622639	0.158672	-0.208272	1.91045e-06	-0.00372471	0.932866	-0.0855134	0.0526777	-0.110962	0.0118249	-0.0919376	0.0371866	-0.151679	0.000559724	-0.096936	0.0279835	0.0121581	0.78333	-0.120539	0.00621668	-0.0759676	0.0853239
OLFM1	blue	0.394528	1.3678e-20	-0.394528	1.3678e-20	0.0319735	0.469489	-0.0735141	0.0959375	0.0560874	0.204265	0.152331	0.000529409	0.354436	1.16541e-16	0.584765	1.78936e-48	0.430155	1.45101e-24	0.153551	0.00047673	0.410126	2.84783e-22	0.0904368	0.040408
UPF3B	blue	-0.161222	0.000242271	0.161222	0.000242271	-0.234579	7.42409e-08	0.112012	0.0110441	-0.098506	0.0255304	-0.257226	3.27113e-09	-0.218283	5.81862e-07	-0.15813	0.000319443	-0.0197197	0.655574	-0.0611146	0.166517	-0.193863	9.57599e-06	-0.0786512	0.0748201
RRP36	blue	-0.0787365	0.0745042	0.0787365	0.0745042	0.112152	0.010943	-0.126324	0.00412425	-0.102094	0.0206106	0.0356505	0.419931	-0.103164	0.019313	-0.116664	0.00810749	-0.0529173	0.231059	0.0320484	0.468449	-0.034164	0.439587	0.138374	0.00166286
DCHS2	blue	0.155762	0.000393473	-0.155762	0.000393473	-0.197793	6.24027e-06	-0.0330784	0.454268	-0.184296	2.62032e-05	-0.099634	0.0238845	0.0139755	0.751933	0.340777	1.92285e-15	0.321439	8.08609e-14	0.0781511	0.0766934	0.132534	0.00260621	0.00288445	0.947986
SIPA1L2	blue	0.287417	3.11666e-11	-0.287417	3.11666e-11	-0.162716	0.000211591	-0.223441	3.08336e-07	-0.0307676	0.486419	0.376927	8.4933e-19	0.325523	3.75316e-14	0.32362	5.37441e-14	0.190395	1.38736e-05	0.0614317	0.164324	0.22598	2.243e-07	0.0559852	0.205092
PNPLA7	blue	0.219116	5.25675e-07	-0.219116	5.25675e-07	0.153584	0.000475383	-0.0307686	0.486404	0.229808	1.37854e-07	0.186294	2.13228e-05	0.301341	2.99198e-12	0.25206	6.85229e-09	0.00646847	0.883689	-0.1719	8.96754e-05	0.0993982	0.0242207	-0.0204934	0.642981
ATP1A3	blue	0.125878	0.00425941	-0.125878	0.00425941	0.0562745	0.202758	-0.178502	4.70543e-05	-0.142951	0.00115514	0.0176563	0.689633	0.0866635	0.0495638	0.241985	2.76644e-08	0.197981	6.11287e-06	0.119937	0.00648156	0.242702	2.51005e-08	0.155887	0.000389182
ZC3H7B	blue	0.0815136	0.0648027	-0.0815136	0.0648027	0.177111	5.40098e-05	-0.0366211	0.407379	0.0945427	0.0321119	0.145219	0.000960529	0.130797	0.00296906	0.125782	0.00428915	0.0373493	0.398111	-0.0828625	0.0604801	0.0799279	0.0702063	0.0792536	0.0726132
SLC1A4	blue	-0.137429	0.00179038	0.137429	0.00179038	0.191959	1.17467e-05	0.203501	3.29999e-06	0.137135	0.00183181	-0.135107	0.00214257	-0.145293	0.000954686	-0.150782	0.000604091	-0.104566	0.0177208	-0.113404	0.0100795	-0.096868	0.0280941	-0.0505203	0.252907
FASTKD5	blue	-0.0799994	0.069955	0.0799994	0.069955	-0.0598193	0.175702	-0.0461781	0.296051	-0.0522226	0.237248	0.0321253	0.467382	-0.0369554	0.403109	-0.108348	0.0139839	-0.0669027	0.129825	0.0254002	0.565593	-0.0226377	0.608618	0.0350524	0.427776
PEX19	blue	0.202858	3.54854e-06	-0.202858	3.54854e-06	-0.0925231	0.0359904	0.0186163	0.673703	0.0739865	0.0938161	0.0611585	0.166211	0.182742	3.07142e-05	0.106531	0.0156825	-0.0448411	0.310271	-0.0707102	0.10933	-3.98756e-05	0.99928	-0.0982867	0.0258614
NKAPD1	blue	-0.048274	0.274648	0.048274	0.274648	-0.137642	0.00176089	0.0180556	0.68299	-0.0668812	0.129948	-0.127481	0.0037919	-0.099622	0.0239014	-0.117455	0.00768419	-0.0455382	0.302801	0.00549018	0.901182	-0.0604013	0.171529	0.022613	0.609009
WDR89	blue	-0.0888994	0.0439495	0.0888994	0.0439495	-0.219404	5.07506e-07	-0.0565646	0.200436	-0.190931	1.31064e-05	-0.0640648	0.146946	-0.138157	0.00169139	-0.155202	0.000413156	-0.0514303	0.244449	0.04982	0.259553	-0.0795824	0.0714313	-0.0589963	0.18173
MYCT1	blue	0.293804	1.0807e-11	-0.293804	1.0807e-11	-0.297697	5.5934e-12	-0.0917162	0.0376476	-0.15967	0.000278531	0.00601908	0.891718	0.194527	8.91315e-06	0.528542	2.50172e-38	0.551595	2.95427e-42	0.291724	1.5303e-11	0.372205	2.46503e-18	0.0956176	0.0301975
TNS1	blue	0.370784	3.38568e-18	-0.370784	3.38568e-18	-0.167245	0.000139338	-0.0949889	0.0313049	-0.123225	0.00514894	0.0227657	0.606591	0.241868	2.81068e-08	0.734045	4.2743e-88	0.710883	2.71462e-80	0.27054	4.50973e-10	0.447071	1.26503e-26	0.157856	0.000327281
RASGRP2	blue	0.333067	8.81451e-15	-0.333067	8.81451e-15	0.0550713	0.212596	-0.0707436	0.109162	0.036746	0.40578	0.115484	0.00877734	0.308253	8.91376e-13	0.620313	5.54049e-56	0.472144	6.75071e-30	0.153716	0.000469996	0.514512	4.41498e-36	0.174185	7.19257e-05
PRR3	blue	-0.118765	0.00702663	0.118765	0.00702663	-0.0882932	0.045416	-0.0269697	0.541816	-0.149922	0.000649654	-0.0305956	0.48886	-0.174128	7.23264e-05	-0.0744888	0.0916011	0.0451894	0.306524	0.0188186	0.670366	-0.0501005	0.256877	-0.0442681	0.316501
SEMA3G	blue	0.417687	4.045e-23	-0.417687	4.045e-23	-0.0390205	0.377324	-0.0585101	0.185364	0.0526763	0.233193	0.115375	0.00884199	0.335106	5.91718e-15	0.617238	2.6991e-55	0.478722	8.41127e-31	0.0747715	0.0903733	0.399963	3.6322e-21	0.112252	0.0108721
BRSK1	blue	0.0603553	0.171856	-0.0603553	0.171856	0.0557234	0.207222	0.144616	0.00100909	0.201653	4.06385e-06	-0.13916	0.00156318	0.0888627	0.0440372	0.227414	1.87109e-07	0.150142	0.000637707	-0.104844	0.0174187	-0.0179083	0.685438	-0.0577423	0.191209
KIF16B	blue	0.12588	0.00425873	-0.12588	0.00425873	-0.127509	0.00378409	0.123562	0.00502716	0.210143	1.53646e-06	-0.00561931	0.89887	0.191373	1.25047e-05	0.115978	0.00849098	0.0133246	0.763135	-0.126407	0.00409975	-0.0218588	0.621005	-0.138126	0.00169539
KCP	blue	-0.181574	3.45786e-05	0.181574	3.45786e-05	0.213099	1.08458e-06	-0.0205291	0.642402	0.049644	0.261242	0.0370684	0.401671	-0.0944315	0.0323158	-0.0875306	0.0473192	-0.0392549	0.374463	-0.0632295	0.1523	-0.0613345	0.164994	0.0251376	0.56962
GARS1	blue	-0.282045	7.44107e-11	0.282045	7.44107e-11	0.083467	0.0586216	0.101978	0.0207549	-0.0504519	0.253551	-0.140853	0.0013669	-0.309417	7.24631e-13	-0.350822	2.47984e-16	-0.186738	2.03636e-05	-0.0568858	0.197888	-0.278277	1.35488e-10	-0.063331	0.151642
SFRP1	blue	0.715661	7.72971e-82	-0.715661	7.72971e-82	-0.161602	0.000234091	-0.132001	0.0027129	0.114661	0.00927341	0.156182	0.000379278	0.611614	4.67239e-54	0.787761	8.10043e-110	0.43703	2.18041e-25	0.0954955	0.0304098	0.484779	1.18732e-31	0.092598	0.0358398
SEMA3D	blue	0.406022	8.0461e-22	-0.406022	8.0461e-22	-0.320112	1.03511e-13	-0.182849	3.03802e-05	-0.153625	0.000473671	0.0861132	0.0510339	0.295631	7.94299e-12	0.572965	3.51588e-46	0.5088	3.3884e-35	0.258674	2.65094e-09	0.403362	1.5654e-21	0.124295	0.00477188
SNX21	blue	0.123051	0.00521278	-0.123051	0.00521278	0.180378	3.90065e-05	0.27514	2.21653e-10	0.28524	4.44407e-11	-0.143588	0.00109708	0.11509	0.00901167	0.166557	0.000148575	0.0227458	0.606906	-0.194123	9.31102e-06	-0.0694244	0.115945	-0.0929434	0.0351518
GOLGA7B	blue	-0.263621	1.28032e-09	0.263621	1.28032e-09	0.271113	4.13052e-10	0.258096	2.88374e-09	0.138868	0.00159956	-0.151954	0.000546731	-0.253145	5.87506e-09	-0.158111	0.000319991	-0.0545479	0.216981	-0.127746	0.00371916	-0.231606	1.09353e-07	-0.10259	0.0199998
MFAP5	blue	0.490353	1.89243e-32	-0.490353	1.89243e-32	-0.184656	2.52529e-05	-0.111799	0.0111986	-0.0418896	0.343228	0.0928516	0.0353335	0.366542	8.64776e-18	0.701152	3.06202e-77	0.609583	1.28994e-53	0.292498	1.34502e-11	0.488625	3.35561e-32	0.136467	0.00192924
TIGAR	blue	-0.141904	0.0012567	0.141904	0.0012567	-0.0669582	0.129506	-0.0368364	0.404625	-0.100097	0.0232353	-0.0212562	0.630664	-0.0976619	0.0268251	-0.183957	2.71293e-05	-0.0724011	0.101088	0.0506437	0.251748	-0.0183291	0.678454	0.104608	0.017675
TBCC	blue	0.217456	6.43247e-07	-0.217456	6.43247e-07	0.189482	1.52787e-05	0.0495893	0.261769	0.182283	3.21801e-05	0.0361071	0.413999	0.20166	4.0607e-06	0.106829	0.015392	-0.100401	0.0228186	-0.108441	0.0139018	0.0405927	0.35839	-0.0429116	0.331572
IFRD1	blue	-0.129966	0.00315833	0.129966	0.00315833	-0.169858	0.000108962	0.13737	0.00179864	-0.0276691	0.531384	-0.243469	2.26106e-08	-0.171259	9.53532e-05	-0.209238	1.70764e-06	-0.129897	0.00317457	-0.0256505	0.561768	-0.211771	1.26895e-06	-0.142648	0.00118369
DDX18	blue	-0.0927203	0.0355948	0.0927203	0.0355948	-0.243164	2.35715e-08	0.045511	0.303091	-0.117344	0.00774264	-0.0965678	0.0285873	-0.142927	0.00115737	-0.131652	0.00278506	0.00723035	0.870104	0.0431282	0.329135	-0.0694483	0.115819	-0.113346	0.0101179
CFL2	blue	0.363921	1.53329e-17	-0.363921	1.53329e-17	-0.317046	1.82281e-13	-0.107131	0.0151022	-0.200332	4.71075e-06	-0.0377514	0.393047	0.199019	5.45061e-06	0.536986	9.87699e-40	0.43362	5.61206e-25	0.222448	3.48863e-07	0.305422	1.46936e-12	0.0562844	0.202678
INO80C	blue	0.147005	0.000829103	-0.147005	0.000829103	0.0664968	0.132174	-0.277544	1.52085e-10	-0.0847626	0.0547972	0.136188	0.00197147	0.133312	0.00245712	0.087524	0.0473359	0.0175209	0.691892	0.0867928	0.0492235	0.142612	0.00118718	0.132432	0.00262626
AMIGO1	blue	0.0484213	0.273186	-0.0484213	0.273186	0.108494	0.0138549	0.1203	0.0063204	0.123723	0.00497018	-0.0699639	0.113132	0.0482465	0.274922	0.12198	0.00562139	-0.00783885	0.859281	-0.181509	3.48064e-05	-0.0649406	0.141488	-0.0809342	0.0667361
POLR2K	blue	-0.0850928	0.0538564	0.0850928	0.0538564	-0.185154	2.39919e-05	0.164678	0.000176803	-0.0519682	0.239544	-0.247737	1.25648e-08	-0.147047	0.000826216	-0.18607	2.18242e-05	-0.113062	0.0103095	-0.00231818	0.958187	-0.132018	0.00270958	-0.0695971	0.115039
CDCA4	blue	-0.314087	3.12788e-13	0.314087	3.12788e-13	0.257797	3.0115e-09	-0.0524357	0.235338	-0.140316	0.00142647	0.00620808	0.88834	-0.297663	5.62534e-12	-0.354589	1.12854e-16	-0.164107	0.000186332	0.107102	0.0151297	-0.0733454	0.0967047	0.078041	0.077111
NCAPG	blue	-0.233142	8.95827e-08	0.233142	8.95827e-08	-0.0921162	0.0368182	-0.070467	0.110557	-0.215247	8.39481e-07	-0.083428	0.0587399	-0.264185	1.17725e-09	-0.396629	8.21683e-21	-0.191357	1.2525e-05	0.102342	0.0203028	-0.143239	0.00112856	0.0382067	0.387361
CLPB	blue	-0.224697	2.63567e-07	0.224697	2.63567e-07	0.175083	6.59074e-05	0.18951	1.52333e-05	0.0363864	0.410394	-0.223306	3.13566e-07	-0.273247	2.97387e-10	-0.223839	2.93416e-07	-0.101747	0.0210473	-0.000378057	0.993178	-0.136298	0.00195465	-0.0478116	0.279278
OSBPL10	blue	-0.163495	0.000197064	0.163495	0.000197064	-0.0862893	0.0505596	-0.0970867	0.0277396	-0.210681	1.44249e-06	-0.0627016	0.155759	-0.172345	8.59267e-05	-0.0954097	0.0305599	0.0802986	0.0689114	0.0821092	0.0628637	-0.0413683	0.349272	0.120912	0.00605737
C6orf141	blue	-0.126223	0.00415454	0.126223	0.00415454	0.0161369	0.715125	-0.0783767	0.0758438	-0.0445414	0.313519	-0.141562	0.00129165	-0.0757325	0.0862977	-0.165781	0.000159676	-0.110333	0.0123155	-0.0434156	0.32592	-0.0996709	0.0238321	0.0810294	0.0664155
SEMA6C	blue	0.123627	0.00500414	-0.123627	0.00500414	0.101268	0.0216629	0.124787	0.00460686	0.118538	0.00713689	0.0102132	0.817321	0.0988539	0.0250126	0.30794	9.42336e-13	0.238209	4.59498e-08	-0.0517522	0.241506	0.0679844	0.123721	-0.12582	0.00427719
CHL1	blue	0.482309	2.65095e-31	-0.482309	2.65095e-31	-0.402035	2.17668e-21	-0.112086	0.0109908	-0.0798964	0.0703172	0.0893484	0.0428892	0.39804	5.82196e-21	0.68964	8.71669e-74	0.550774	4.12684e-42	0.225714	2.31935e-07	0.46286	1.18272e-28	0.0731366	0.0976605
ANXA3	blue	-0.294783	9.16655e-12	0.294783	9.16655e-12	0.0312817	0.479161	0.0485917	0.271498	-0.0704121	0.110836	-0.0414755	0.348024	-0.237827	4.83472e-08	-0.312843	3.91803e-13	-0.176319	5.8388e-05	-0.0300702	0.496358	-0.234896	7.12213e-08	-0.0876422	0.0470364
TTYH2	blue	0.290685	1.81866e-11	-0.290685	1.81866e-11	-0.06104	0.167036	-0.0536179	0.224933	-0.0557337	0.207138	0.0794329	0.0719668	0.19855	5.74061e-06	0.456345	8.37678e-28	0.397059	7.39925e-21	0.184821	2.48287e-05	0.365872	1.00163e-17	0.104739	0.0175321
INAFM2	blue	0.308468	8.58062e-13	-0.308468	8.58062e-13	-0.199136	5.38061e-06	-0.0393748	0.373004	-0.0078119	0.85976	0.0391132	0.37619	0.231241	1.14628e-07	0.383367	1.92985e-19	0.221007	4.16876e-07	-0.03984	0.367379	0.106548	0.0156652	-0.0246847	0.576596
CCZ1	blue	-0.1217	0.00573294	0.1217	0.00573294	-0.141861	0.00126101	0.0549051	0.213982	-0.0610048	0.167281	-0.177356	5.27158e-05	-0.121564	0.00578748	-0.158173	0.000318235	-0.0636488	0.149594	0.00622574	0.888024	-0.148015	0.000762322	-0.0556067	0.208177
CNOT9	blue	-0.172502	8.46403e-05	0.172502	8.46403e-05	-0.0030281	0.9454	-0.00366685	0.933906	-0.095807	0.0298703	-0.0435505	0.324417	-0.176764	5.58888e-05	-0.257527	3.13146e-09	-0.154339	0.000445326	0.0263645	0.550926	-0.110729	0.0120039	-0.0212979	0.629993
GATA2	blue	0.16051	0.000258319	-0.16051	0.000258319	0.124793	0.004605	-0.0803013	0.0689017	0.0917395	0.0375988	0.173676	7.55638e-05	0.205568	2.60824e-06	0.230229	1.30601e-07	0.081828	0.0637732	-0.0554679	0.209315	0.157632	0.000333856	0.0379908	0.390052
COPS8	blue	-0.139582	0.00151191	0.139582	0.00151191	-0.159417	0.000284882	0.0802904	0.0689397	-0.102511	0.0200962	-0.232939	9.1986e-08	-0.145385	0.000947557	-0.1163	0.00830892	0.0127985	0.772223	0.121634	0.00575921	-0.0279001	0.527961	0.00860982	0.845607
NCKAP5	blue	0.232874	9.27629e-08	-0.232874	9.27629e-08	-0.227644	1.8172e-07	0.239625	3.80267e-08	0.209457	1.66462e-06	-0.0660779	0.134633	0.206968	2.22099e-06	0.195079	8.39495e-06	0.0600726	0.173876	-0.164428	0.000180913	-0.0299865	0.497557	-0.188528	1.68917e-05
GPRASP2	blue	0.205953	2.49576e-06	-0.205953	2.49576e-06	-0.242571	2.55529e-08	0.115984	0.00848771	-0.00377996	0.931872	-0.0524855	0.234892	0.0911976	0.0387466	0.423237	9.35521e-24	0.344143	9.76032e-16	-0.0447491	0.311266	0.0587663	0.183442	-0.127139	0.00388743
CYRIB	blue	-0.102432	0.0201929	0.102432	0.0201929	-0.205883	2.51594e-06	0.0207316	0.639124	-0.179251	4.36682e-05	-0.252939	6.0496e-09	-0.174357	7.07319e-05	-0.155703	0.000395499	0.0359615	0.415884	0.191414	1.24505e-05	0.0054026	0.90275	0.0459693	0.298243
PEX11B	blue	0.140586	0.0013962	-0.140586	0.0013962	0.0369298	0.403434	-0.0800975	0.0696114	0.0496308	0.261369	0.0931981	0.0346521	0.137769	0.00174345	0.0670564	0.128943	-0.0713149	0.106323	-0.0887012	0.0444245	-0.0101979	0.817591	-0.0181573	0.681303
TUBB2A	blue	0.220501	4.43649e-07	-0.220501	4.43649e-07	0.211261	1.34757e-06	-0.298394	4.96552e-12	-0.00930781	0.833267	0.282182	7.27942e-11	0.244398	1.99152e-08	0.245875	1.62575e-08	0.0487406	0.270031	0.0109587	0.804248	0.136045	0.00199327	0.130779	0.00297294
HMMR	blue	-0.235688	6.41778e-08	0.235688	6.41778e-08	-0.229204	1.48931e-07	-0.0892468	0.0431273	-0.23568	6.42465e-08	-0.135321	0.00210776	-0.238474	4.43537e-08	-0.396915	7.66328e-21	-0.206237	2.41573e-06	0.0767982	0.0819529	-0.17529	6.45822e-05	0.0190521	0.666521
COCH	blue	-0.14512	0.000968317	0.14512	0.000968317	-0.0984399	0.0256298	0.202969	3.50442e-06	0.0101437	0.818543	-0.0914332	0.038244	-0.142095	0.00123759	-0.0955212	0.030365	-0.00188581	0.96598	-0.00573653	0.896772	-0.118426	0.00719163	-0.158049	0.000321759
ZNF184	blue	-0.112334	0.0108141	0.112334	0.0108141	-0.266695	8.08269e-10	-0.0305196	0.489941	-0.188686	1.6614e-05	-0.0492171	0.265371	-0.153546	0.000476916	-0.133942	0.00234229	0.0341604	0.439634	0.119688	0.00659398	-0.0418215	0.344014	-0.0344534	0.43572
UTP18	blue	-0.245755	1.65286e-08	0.245755	1.65286e-08	0.0152552	0.730066	0.0625375	0.156846	-0.0665041	0.132132	-0.0929446	0.0351496	-0.236578	5.70604e-08	-0.360144	3.4666e-17	-0.234551	7.45217e-08	-0.0113718	0.797027	-0.177102	5.40553e-05	0.00819847	0.852897
FOXA2	blue	-0.248884	1.07104e-08	0.248884	1.07104e-08	0.224251	2.78683e-07	0.136816	0.00187783	0.0804141	0.0685119	0.185867	2.22877e-05	-0.21312	1.08191e-06	-0.229084	1.51238e-07	-0.173059	8.02156e-05	-0.206833	2.2559e-06	-0.306167	1.28911e-12	-0.212051	1.22785e-06
FANCA	blue	-0.268995	5.70777e-10	0.268995	5.70777e-10	0.0922311	0.0365828	0.00661455	0.881081	-0.0832579	0.0592588	-0.0613554	0.164849	-0.277549	1.51979e-10	-0.376936	8.47579e-19	-0.22088	4.23421e-07	-0.0397107	0.368937	-0.167598	0.00013482	0.0544785	0.217568
GJB4	blue	-0.258641	2.6639e-09	0.258641	2.6639e-09	0.183597	2.81483e-05	-0.205914	2.50697e-06	-0.141351	0.00131364	0.0284996	0.519129	-0.156164	0.00037986	-0.115721	0.00863888	0.0644392	0.144593	0.15687	0.00035705	0.0329679	0.455778	0.231792	1.06745e-07
KCND3	blue	0.259949	2.20086e-09	-0.259949	2.20086e-09	-0.301737	2.79381e-12	-0.299513	4.0995e-12	-0.240991	3.16457e-08	0.183316	2.89671e-05	0.261958	1.63807e-09	0.53072	1.09645e-38	0.497619	1.64019e-33	0.274737	2.35984e-10	0.470289	1.20455e-29	0.226663	2.05773e-07
LIPM	blue	-0.179711	4.17059e-05	0.179711	4.17059e-05	0.00547698	0.901418	0.063065	0.153372	0.0158556	0.71988	-0.0674983	0.126435	-0.142196	0.00122752	-0.199309	5.27821e-06	-0.118446	0.00718199	-0.076564	0.0828921	-0.178096	4.89899e-05	-0.0353315	0.424104
CARMIL3	blue	-0.209642	1.62897e-06	0.209642	1.62897e-06	-0.024618	0.577626	0.173135	7.9628e-05	0.0167047	0.705559	-0.0044412	0.919992	-0.209015	1.75249e-06	-0.106863	0.0153596	-0.007706	0.861642	-0.0848255	0.0546171	-0.173661	7.56754e-05	-0.198887	5.53069e-06
TTC8	blue	-0.11774	0.0075368	0.11774	0.0075368	-0.00277509	0.949956	-0.0450473	0.308049	-0.136896	0.0018662	0.0556866	0.207523	-0.144409	0.00102622	-0.0805963	0.0678854	-0.0338855	0.443326	0.0693433	0.116372	-0.0394747	0.371791	-0.00579277	0.895765
TOR1B	blue	0.0871014	0.0484193	-0.0871014	0.0484193	0.10124	0.0217002	-0.0761911	0.0844059	0.0985357	0.0254858	0.155938	0.000387469	0.158315	0.000314244	0.0895036	0.0425277	-0.0284879	0.5193	-0.0737057	0.0950726	-0.00652613	0.882659	-0.0390107	0.377444
KLHL13	blue	0.130773	0.00297433	-0.130773	0.00297433	-0.0348105	0.430974	0.0489657	0.267823	0.0544986	0.217398	0.0897717	0.0419094	0.109345	0.0131228	0.19644	7.23877e-06	0.0933309	0.0343937	-0.0616433	0.162873	0.0319297	0.470099	-0.0413079	0.349977
LMO3	blue	0.509518	2.6287e-35	-0.509518	2.6287e-35	-0.350392	2.71152e-16	-0.0456012	0.302133	-0.0438169	0.321463	-0.0135396	0.759429	0.335415	5.56947e-15	0.732105	2.0694e-87	0.466231	4.22454e-29	0.0632118	0.152415	0.268823	5.8587e-10	-0.0227336	0.6071
ARHGEF4	blue	0.108186	0.014128	-0.108186	0.014128	0.0123381	0.780203	-0.278863	1.23515e-10	-0.251859	7.05038e-09	0.146886	0.000837296	0.00126857	0.977112	0.237797	4.85445e-08	0.242227	2.6773e-08	0.170256	0.000104922	0.142981	0.00115229	0.167403	0.000137303
CLSTN2	blue	0.176347	5.82297e-05	-0.176347	5.82297e-05	-0.182572	3.1249e-05	0.223437	3.08505e-07	0.0865048	0.0499841	-0.120065	0.0064245	0.0961216	0.0293339	0.39543	1.09948e-20	0.380305	3.92026e-19	0.00971847	0.826026	0.137851	0.00173234	-0.08752	0.0473461
NFIC	blue	0.187902	1.8035e-05	-0.187902	1.8035e-05	0.123139	0.00518031	-0.303821	1.94492e-12	-0.165464	0.000164434	0.276094	1.9096e-10	0.150636	0.000611624	0.358946	4.48024e-17	0.311436	5.04921e-13	0.14817	0.00075255	0.289419	2.24244e-11	0.217292	6.56196e-07
ME1	blue	-0.145501	0.000938573	0.145501	0.000938573	-0.023486	0.595252	-0.258102	2.88107e-09	-0.19771	6.29792e-06	0.126089	0.00419511	-0.104899	0.0173593	-0.197332	6.56498e-06	-0.109159	0.0132792	0.0794907	0.0717593	-0.0783886	0.0757993	0.0570668	0.196462
MOCOS	blue	-0.162761	0.000210727	0.162761	0.000210727	0.0983154	0.025818	-0.302845	2.30518e-12	-0.212357	1.18413e-06	0.133263	0.00246626	-0.11476	0.00921274	-0.24885	1.07609e-08	-0.131635	0.00278864	0.157757	0.000330186	0.0660917	0.134552	0.284816	4.76066e-11
MRGBP	blue	-0.307167	1.08058e-12	0.307167	1.08058e-12	0.221974	3.69964e-07	0.311741	4.77906e-13	0.122701	0.00534304	-0.275705	2.02937e-10	-0.328248	2.2343e-14	-0.317931	1.54919e-13	-0.197315	6.57697e-06	-0.140661	0.00138792	-0.324216	4.8044e-14	-0.162616	0.000213532
ATXN1L	blue	0.161186	0.000243054	-0.161186	0.000243054	-0.245111	1.80596e-08	-0.018155	0.681341	-0.013213	0.765059	-0.0522509	0.236994	0.149716	0.000661062	0.271844	3.69188e-10	0.241508	2.95111e-08	0.00746165	0.865987	0.113429	0.0100625	0.000488291	0.991189
HOXD10	blue	0.119721	0.00657903	-0.119721	0.00657903	-0.197444	6.48431e-06	0.281566	8.03456e-11	0.126694	0.0040152	-0.158448	0.000310563	0.0643596	0.145091	0.2536	5.50645e-09	0.187655	1.85083e-05	-0.111549	0.0113821	-0.0560057	0.204926	-0.239035	4.11545e-08
MTMR14	blue	0.140033	0.00145896	-0.140033	0.00145896	0.18676	2.03161e-05	-0.0723419	0.101368	0.0828263	0.0605926	0.116119	0.00841075	0.137737	0.00174782	0.0925639	0.0359081	-0.031958	0.469705	-0.0537356	0.223915	0.0788399	0.0741232	0.0698852	0.113539
ZWINT	blue	-0.140322	0.00142583	0.140322	0.00142583	0.206656	2.3021e-06	-0.117579	0.00761991	-0.0361084	0.413982	0.0699663	0.11312	-0.10546	0.0167662	-0.364512	1.34805e-17	-0.306433	1.23004e-12	-0.0433121	0.327075	-0.125842	0.00427056	0.0662282	0.133747
INSM1	blue	0.132573	0.00259864	-0.132573	0.00259864	0.047458	0.282853	-0.294545	9.54164e-12	-0.153643	0.000472941	0.262813	1.44335e-09	0.109605	0.0129055	0.123007	0.00522899	0.0681404	0.122859	0.0834733	0.0586024	0.174	7.32307e-05	0.117858	0.00747634
FAAP24	blue	-0.139376	0.00153678	0.139376	0.00153678	0.161401	0.000238382	0.111271	0.0115896	0.0689175	0.118637	-0.0475702	0.281715	-0.118301	0.00725348	-0.129659	0.00323108	-0.080847	0.0670311	-0.0585133	0.185339	-0.0648482	0.142056	0.0288426	0.51411
KRT6B	blue	-0.232664	9.53257e-08	0.232664	9.53257e-08	0.138182	0.00168808	-0.0679086	0.124141	-0.173006	8.06244e-05	-0.0545336	0.217102	-0.23584	6.29035e-08	-0.140376	0.00141974	0.0490014	0.267473	0.102135	0.0205597	-0.0277933	0.529542	0.143534	0.00110191
JPH2	blue	0.522585	2.31727e-37	-0.522585	2.31727e-37	-0.0921934	0.0366598	-0.0612709	0.165433	0.0448591	0.310077	0.103512	0.0189064	0.381605	2.90403e-19	0.789326	1.52186e-110	0.533596	3.65549e-39	0.0707321	0.10922	0.305832	1.36724e-12	0.0215508	0.625934
CKAP5	blue	-0.196729	7.01366e-06	0.196729	7.01366e-06	-0.0801968	0.0692648	-0.0193605	0.661456	-0.171156	9.62926e-05	-0.106188	0.0160228	-0.231743	1.07427e-07	-0.189472	1.52948e-05	0.00851917	0.847212	0.0199625	0.651612	-0.100276	0.022989	0.0290191	0.511537
GLDN	blue	0.365064	1.19513e-17	-0.365064	1.19513e-17	-0.136497	0.00192485	-0.0420177	0.341753	0.0475299	0.282123	0.103486	0.0189365	0.29513	8.64535e-12	0.390362	3.71745e-20	0.224924	2.56163e-07	0.0343641	0.43691	0.230576	1.24891e-07	-0.0226706	0.608096
ALDH3B2	blue	-0.193205	1.02784e-05	0.193205	1.02784e-05	0.160957	0.000248134	-0.0806899	0.0675653	-0.0760555	0.0849616	0.120219	0.00635597	-0.136114	0.00198267	-0.196687	7.04592e-06	-0.0899338	0.0415391	0.047917	0.278218	-0.0267665	0.544867	0.059009	0.181636
TCF7L2	blue	0.214776	8.88194e-07	-0.214776	8.88194e-07	-0.17103	9.74597e-05	-0.278003	1.41475e-10	-0.0740181	0.0936752	0.119568	0.00664894	0.252198	6.71941e-09	0.137219	0.00181989	0.0230915	0.601451	-0.00129545	0.976627	0.129516	0.00326535	0.0895272	0.0424729
EFHD1	blue	0.274443	2.47022e-10	-0.274443	2.47022e-10	-0.0538279	0.22312	0.101214	0.0217331	0.0990055	0.0247897	-0.0550001	0.213189	0.234059	7.94811e-08	0.508436	3.85308e-35	0.401087	2.75246e-21	0.0302931	0.493169	0.250445	8.60563e-09	-0.00989712	0.82288
SMOX	blue	-0.35699	6.79508e-17	0.35699	6.79508e-17	0.315014	2.64289e-13	0.256168	3.81108e-09	0.100431	0.0227778	-0.0957751	0.0299253	-0.319694	1.11851e-13	-0.202333	3.76507e-06	-0.0329035	0.456659	-0.0639977	0.14737	-0.210034	1.55602e-06	-0.0988552	0.0250106
VRK1	blue	-0.124716	0.00463023	0.124716	0.00463023	-0.174536	6.95126e-05	-0.0888324	0.0441096	-0.202224	3.81168e-06	-0.0080653	0.85526	-0.150535	0.000616852	-0.246606	1.46968e-08	-0.139729	0.00149446	0.0615052	0.163819	-0.0998466	0.0235848	-0.0289184	0.513005
HERC5	blue	0.175154	6.54522e-05	-0.175154	6.54522e-05	-0.231316	1.13521e-07	0.0962744	0.0290765	-0.0271498	0.539121	-0.171617	9.21396e-05	0.101703	0.0211034	0.294107	1.0271e-11	0.29738	5.90376e-12	0.138344	0.00166671	0.269479	5.30269e-10	0.208374	1.88785e-06
POMP	blue	-0.155671	0.000396607	0.155671	0.000396607	0.150083	0.000640916	0.177069	5.42317e-05	0.130859	0.00295531	-0.181177	3.59918e-05	-0.131205	0.00287984	-0.224257	2.78489e-07	-0.177134	5.38851e-05	-0.0201274	0.648926	-0.165871	0.000158349	-0.0439507	0.319986
XRCC4	blue	-0.0523142	0.236426	0.0523142	0.236426	-0.189917	1.45922e-05	0.02175	0.622744	-0.0667791	0.130537	-0.172405	8.54278e-05	-0.072516	0.100546	-0.157495	0.000337911	-0.0958412	0.0298116	0.00534828	0.903723	-0.0640531	0.14702	0.0472216	0.28526
IFNGR2	blue	0.103424	0.0190086	-0.103424	0.0190086	0.123392	0.0050884	0.0199321	0.652107	0.163213	0.000202211	0.0561929	0.203414	0.158788	0.00030133	0.0808595	0.066989	-0.0543177	0.218931	-0.096308	0.02902	-0.00545294	0.901848	-0.0330298	0.454932
SCMH1	blue	0.122646	0.00536407	-0.122646	0.00536407	0.0311209	0.481425	0.161878	0.000228313	0.146585	0.000858389	-0.0691538	0.117376	0.0540257	0.221421	0.170233	0.000105143	-0.00246487	0.955544	-0.265109	1.0256e-09	-0.134989	0.0021621	-0.171071	9.70811e-05
ARRDC4	blue	0.383574	1.8392e-19	-0.383574	1.8392e-19	-0.285233	4.44941e-11	-0.19634	7.31843e-06	-0.0580453	0.188886	0.157151	0.000348315	0.365239	1.15029e-17	0.429222	1.87006e-24	0.278932	1.22162e-10	0.147171	0.000817733	0.305501	1.44925e-12	0.0816298	0.0644209
RTKN	blue	-0.227256	1.90875e-07	0.227256	1.90875e-07	0.299718	3.95793e-12	0.244698	1.91147e-08	0.166717	0.000146377	-0.177764	5.06282e-05	-0.226052	2.22291e-07	-0.274779	2.34455e-10	-0.236894	5.47213e-08	-0.200761	4.49096e-06	-0.262628	1.48356e-09	-0.104093	0.0182444
NDST1	blue	0.243628	2.21251e-08	-0.243628	2.21251e-08	-0.0396094	0.370161	-0.0920868	0.0368787	0.0265067	0.548779	0.106714	0.0155035	0.245822	1.63783e-08	0.383784	1.75149e-19	0.337319	3.82664e-15	0.103093	0.019396	0.264117	1.18921e-09	0.0909275	0.0393298
PBX1	blue	0.247888	1.23033e-08	-0.247888	1.23033e-08	-0.330234	1.52573e-14	0.160482	0.000258959	0.102688	0.0198813	-0.00257724	0.953519	0.200527	4.60985e-06	0.456525	7.94151e-28	0.312889	3.88561e-13	-0.105273	0.0169624	0.0310309	0.482695	-0.210769	1.42776e-06
PHC1	blue	0.0654515	0.138376	-0.0654515	0.138376	-0.156097	0.000382105	0.0341316	0.440021	-0.12617	0.00417051	-0.0594483	0.178401	-0.065073	0.140676	0.253708	5.42192e-09	0.267648	7.001e-10	0.0393369	0.373464	0.0630419	0.153523	-0.0604578	0.171128
MTRF1	blue	-0.113798	0.00982051	0.113798	0.00982051	-0.0885702	0.0447409	0.165353	0.000166125	0.0690306	0.118032	-0.193699	9.74692e-06	-0.134086	0.00231671	-0.164925	0.000172814	-0.118586	0.00711332	-0.0258688	0.558443	-0.159082	0.000293535	-0.185821	2.23941e-05
YAE1	blue	-0.231865	1.05742e-07	0.231865	1.05742e-07	0.048558	0.271832	0.381261	3.14449e-19	0.189684	1.49563e-05	-0.271987	3.61161e-10	-0.241545	2.93636e-08	-0.29464	9.38975e-12	-0.222516	3.45926e-07	-0.122473	0.00542965	-0.340107	2.19883e-15	-0.258672	2.65189e-09
VBP1	blue	-0.0844321	0.0557525	0.0844321	0.0557525	-0.185174	2.39417e-05	0.0936601	0.0337605	-0.0765253	0.0830484	-0.240516	3.3738e-08	-0.164777	0.000175192	-0.154148	0.000452756	-0.0552283	0.211293	0.0121279	0.783854	-0.167158	0.000140472	-0.0657174	0.136778
KHNYN	blue	0.0831249	0.0596675	-0.0831249	0.0596675	-0.0375668	0.395366	-0.0580773	0.188642	0.0145902	0.741404	0.0778103	0.0779917	0.113768	0.00983998	0.202999	3.49266e-06	0.173744	7.50741e-05	-0.00351675	0.936606	0.139036	0.00157851	0.016118	0.715444
RAF1	blue	0.0704822	0.110481	-0.0704822	0.110481	0.0329545	0.455961	-0.0323184	0.464709	0.0100032	0.821014	0.119584	0.0066417	0.0644798	0.14434	0.078344	0.0759663	0.0129153	0.770203	-0.0355525	0.421211	0.0215145	0.626516	-0.0383171	0.38599
RUSC2	blue	0.0468402	0.289173	-0.0468402	0.289173	0.072339	0.101382	0.187654	1.85103e-05	0.0882997	0.0454	-0.0747988	0.0902557	-0.0241865	0.584316	0.334396	6.79977e-15	0.34198	1.51053e-15	-0.00887376	0.840936	0.0525653	0.23418	-0.0699297	0.113309
MICU1	blue	0.114121	0.00961224	-0.114121	0.00961224	0.0618657	0.161358	-0.190118	1.42861e-05	-0.0127217	0.773553	0.206181	2.43145e-06	0.139287	0.00154753	0.0631053	0.153109	-0.011852	0.788655	-0.0378883	0.391332	0.0765247	0.0830506	0.0619808	0.160578
ROGDI	blue	0.191852	1.18818e-05	-0.191852	1.18818e-05	0.294678	9.33033e-12	0.0348142	0.430925	0.247389	1.31879e-08	0.185854	2.23171e-05	0.215304	8.3379e-07	0.234098	7.90692e-08	-7.92648e-05	0.99857	-0.170747	0.000100128	0.0823017	0.0622474	-0.0390468	0.377002
RABL2B	blue	-0.0877999	0.0466395	0.0877999	0.0466395	0.0289059	0.513187	-0.0722806	0.101658	-0.0976173	0.0268952	0.0183494	0.678119	-0.0930305	0.0349803	-0.112913	0.0104109	-0.0596636	0.176831	-0.0206746	0.640047	-0.0447192	0.311589	0.0311252	0.481365
AR	blue	0.348169	4.2905e-16	-0.348169	4.2905e-16	-0.252838	6.13668e-09	-0.113244	0.0101863	-0.0887702	0.0442587	0.123299	0.00512185	0.280917	8.91182e-11	0.579193	2.22449e-47	0.473262	4.75406e-30	0.124342	0.00475585	0.30936	7.32033e-13	0.0206506	0.640435
PCMT1	blue	-0.0636583	0.149533	0.0636583	0.149533	0.0855103	0.0526864	0.065737	0.136661	-0.0168515	0.703094	-0.112358	0.0107967	-0.106627	0.0155881	-0.135854	0.00202285	-0.11561	0.00870373	0.004144	0.925329	-0.0989458	0.0248774	-0.0485242	0.272166
PHLDB3	blue	0.0610282	0.167118	-0.0610282	0.167118	0.171072	9.70687e-05	0.0692939	0.116633	0.104087	0.0182513	0.147735	0.000780312	0.0532833	0.227844	0.153717	0.000469937	0.0981564	0.02606	-0.0765085	0.083116	-0.024031	0.586736	-0.146201	0.000886022
MICAL2	blue	0.167591	0.000134907	-0.167591	0.000134907	-0.0417797	0.344496	0.0287764	0.515077	0.117233	0.00780076	0.0314622	0.476628	0.203539	3.28573e-06	0.272781	3.19587e-10	0.214811	8.84467e-07	-0.0481147	0.276238	0.0869136	0.0489075	-0.00294029	0.946981
POLR3B	blue	-0.0665926	0.131617	0.0665926	0.131617	0.00345601	0.937699	-0.0525951	0.233915	-0.10081	0.0222675	0.0346816	0.432684	-0.0710586	0.107589	-0.102843	0.0196939	-0.0458607	0.299387	0.0501113	0.256774	-0.0163795	0.711033	0.00324653	0.941468
DUSP2	blue	-0.22611	2.20644e-07	0.22611	2.20644e-07	0.258438	2.74375e-09	0.0257257	0.560621	-0.00845519	0.848346	-0.0473356	0.284098	-0.183998	2.7018e-05	-0.288521	2.59994e-11	-0.1725	8.46575e-05	0.0579918	0.189294	-0.0237888	0.590513	0.0260393	0.555852
TMEM182	blue	-0.189452	1.53267e-05	0.189452	1.53267e-05	-0.219358	5.10373e-07	0.181611	3.44483e-05	-0.0467851	0.289742	-0.194559	8.88154e-06	-0.208546	1.85054e-06	-0.186443	2.09976e-05	-0.0700872	0.112497	-0.0158749	0.719553	-0.188598	1.67668e-05	-0.150607	0.000613121
CALM2	blue	0.131804	0.0027534	-0.131804	0.0027534	-0.0869508	0.0488103	-0.10224	0.0204287	0.0216295	0.624674	0.0650075	0.141078	0.143107	0.00114062	-0.00392699	0.929229	-0.0868314	0.0491224	0.0136914	0.756817	-0.030431	0.491203	-0.0232573	0.598842
RAB15	blue	-0.217841	6.13939e-07	0.217841	6.13939e-07	0.157999	0.000323171	0.0463819	0.293923	0.0135463	0.759313	0.161484	0.000236602	-0.189001	1.60731e-05	-0.241894	2.80077e-08	-0.129858	0.00318382	-0.0454635	0.303597	-0.102404	0.0202264	-0.0323231	0.464643
MPHOSPH6	blue	-0.0538273	0.223125	0.0538273	0.223125	-0.161667	0.000232712	-0.00383304	0.930918	-0.0942762	0.0326023	-0.116827	0.00801844	-0.101794	0.0209874	-0.189145	1.58313e-05	-0.1202	0.00636432	-0.0143404	0.745677	-0.157989	0.000323464	-0.0706034	0.109868
FAT4	blue	0.242981	2.41653e-08	-0.242981	2.41653e-08	-0.418356	3.39576e-23	0.092215	0.0366158	-0.0434279	0.325782	-0.073619	0.0954633	0.176868	5.5317e-05	0.554666	8.39132e-43	0.580838	1.06248e-47	0.168288	0.000126363	0.270194	4.75497e-10	-0.0489246	0.268225
LZTS3	blue	-0.263933	1.22232e-09	0.263933	1.22232e-09	0.22498	2.5437e-07	0.443339	3.68557e-26	0.271671	3.79174e-10	-0.201768	4.01194e-06	-0.23034	1.28749e-07	-0.171775	9.07607e-05	-0.117232	0.00780135	-0.226332	2.1456e-07	-0.281808	7.72855e-11	-0.212149	1.21368e-06
COPS7B	blue	-0.168472	0.000124196	0.168472	0.000124196	0.18747	1.88691e-05	0.131437	0.0028304	0.0364247	0.409901	-0.116354	0.00827869	-0.196983	6.82136e-06	-0.179681	4.18329e-05	-0.128944	0.00340628	-0.132579	0.00259746	-0.174845	6.74501e-05	-0.0209598	0.635438
ALG5	blue	-0.154759	0.000429387	0.154759	0.000429387	0.0308624	0.485076	0.165314	0.000166718	0.0911527	0.0388431	-0.15861	0.000306138	-0.129436	0.0032849	-0.227698	1.80468e-07	-0.185256	2.37398e-05	-0.0523731	0.235898	-0.209218	1.71156e-06	-0.119916	0.00649086
MFNG	blue	0.278701	1.26714e-10	-0.278701	1.26714e-10	0.069066	0.117843	-0.158125	0.000319584	0.0011195	0.9798	0.209662	1.62523e-06	0.280727	9.18537e-11	0.445759	1.84522e-26	0.357238	6.44688e-17	0.196685	7.04716e-06	0.505627	1.0339e-34	0.2005	4.62345e-06
ACER2	blue	0.0867321	0.0493831	-0.0867321	0.0493831	-0.178505	4.70413e-05	-0.144195	0.00104428	-0.0605833	0.17024	0.181326	3.54558e-05	0.156214	0.000378204	0.17	0.000107495	0.12944	0.00328393	0.0168871	0.702498	0.100728	0.022377	-0.0123677	0.77969
GPATCH3	blue	0.154044	0.000456834	-0.154044	0.000456834	0.244983	1.83816e-08	-0.0332991	0.451262	0.105437	0.0167898	0.020882	0.636693	0.125401	0.00440843	0.0992935	0.0243714	-0.069529	0.115395	-0.0667778	0.130544	0.113837	0.00979508	0.160682	0.000254353
MARF1	blue	0.215816	7.83993e-07	-0.215816	7.83993e-07	-0.282588	6.82018e-11	-0.0717843	0.104035	-0.0490541	0.266959	0.065201	0.139895	0.174925	6.69283e-05	0.309229	7.49355e-13	0.214951	8.69742e-07	0.00283435	0.948888	0.12688	0.00396156	-0.013222	0.764904
RNF227	blue	-0.142264	0.00122084	0.142264	0.00122084	-0.03447	0.435498	-0.145721	0.000921785	-0.189223	1.5701e-05	0.0923737	0.0362925	-0.15259	0.000517783	-0.066788	0.130485	0.0483663	0.273731	0.0756321	0.0867167	-0.00105537	0.980957	0.0443546	0.315555
SPON1	blue	0.303246	2.14998e-12	-0.303246	2.14998e-12	-0.104722	0.0175507	-0.443678	3.34596e-26	-0.214537	9.13876e-07	0.260912	1.91085e-09	0.31857	1.37718e-13	0.434398	4.52713e-25	0.415571	7.02e-23	0.29407	1.03345e-11	0.418938	2.9149e-23	0.22606	2.22045e-07
EFCC1	blue	0.0352674	0.424947	-0.0352674	0.424947	0.181524	3.47524e-05	0.0425293	0.335902	0.117315	0.00775749	0.0889213	0.0438974	0.0927631	0.0355096	0.130858	0.0029556	0.0616162	0.163058	-0.0614625	0.164112	0.06833	0.121819	0.00243447	0.956091
EPOP	blue	-0.443258	3.7715e-26	0.443258	3.7715e-26	0.268584	6.07508e-10	0.184526	2.55933e-05	-0.0106925	0.80891	-0.260888	1.91766e-09	-0.429343	1.80971e-24	-0.456826	7.26023e-28	-0.228186	1.69607e-07	-0.0851967	0.0535633	-0.300829	3.26892e-12	-0.0432994	0.327217
ITPR1	blue	0.355744	8.84604e-17	-0.355744	8.84604e-17	-0.465467	5.34059e-29	-0.076864	0.0816904	-0.167994	0.0001299	-0.00549427	0.901108	0.233878	8.13822e-08	0.606942	4.7815e-53	0.569133	1.86605e-45	0.232034	1.03453e-07	0.403923	1.36089e-21	0.10768	0.0145886
SMAD1	blue	0.174017	7.31104e-05	-0.174017	7.31104e-05	-0.16574	0.000160282	-0.168378	0.000125299	-0.113713	0.00987584	0.132539	0.00260515	0.160452	0.000259673	0.226469	2.10875e-07	0.197753	6.26779e-06	0.0930847	0.0348738	0.203735	3.21375e-06	0.170331	0.000104169
EEPD1	blue	-0.139506	0.0015211	0.139506	0.0015211	0.213777	1.00057e-06	0.265844	9.18637e-10	0.209419	1.67194e-06	-0.201372	4.19413e-06	-0.153596	0.000474867	-0.118656	0.00707924	-0.107447	0.0148044	-0.155939	0.000387422	-0.170555	0.000101979	-0.0838387	0.0575024
ZNF549	blue	0.335822	5.14073e-15	-0.335822	5.14073e-15	-0.229006	1.52762e-07	0.105202	0.0170365	0.0902114	0.0409117	-0.0664878	0.132226	0.256368	3.70279e-09	0.430271	1.4057e-24	0.309381	7.29367e-13	0.0436323	0.323508	0.192107	1.15621e-05	-0.0767463	0.0821604
BRCA1	blue	-0.300861	3.25095e-12	0.300861	3.25095e-12	-0.155811	0.000391792	0.0448662	0.31	-0.181907	3.34307e-05	-0.198417	5.82573e-06	-0.341667	1.60871e-15	-0.346278	6.32097e-16	-0.10164	0.0211838	0.0265865	0.547576	-0.203512	3.29598e-06	-0.0391905	0.375247
DTD1	blue	-0.216017	7.65273e-07	0.216017	7.65273e-07	0.217095	6.72024e-07	0.0569572	0.197324	-0.0242233	0.583744	-0.0444221	0.314819	-0.216072	7.60265e-07	-0.24	3.61595e-08	-0.140585	0.0013963	-0.0347681	0.431537	-0.187489	1.88313e-05	-0.0222315	0.615064
XRCC3	blue	-0.203007	3.48962e-06	0.203007	3.48962e-06	0.317941	1.5465e-13	-0.0848815	0.0544571	-0.0607096	0.169349	0.0571556	0.195766	-0.208044	1.9614e-06	-0.299989	3.77754e-12	-0.221928	3.72051e-07	-0.0598721	0.17532	-0.114211	0.00955531	0.0251899	0.568817
CITED1	blue	-0.175263	6.47566e-05	0.175263	6.47566e-05	0.161316	0.000240231	-0.30142	2.9513e-12	-0.199378	5.23822e-06	0.125259	0.00445345	-0.161541	0.000235385	-0.215609	8.03801e-07	-0.105719	0.0164978	0.138522	0.00164361	0.00347845	0.937295	0.108866	0.0135304
L2HGDH	blue	-0.0738932	0.0942321	0.0738932	0.0942321	-0.163656	0.000194185	-0.136694	0.00189567	-0.233676	8.35526e-08	-0.0233412	0.597523	-0.124064	0.00485092	-0.173646	7.57838e-05	-0.0658698	0.135868	0.0872385	0.0480654	-0.0467287	0.290324	0.00300143	0.94588
PDGFA	blue	0.113041	0.0103231	-0.113041	0.0103231	0.0364601	0.409446	0.0662368	0.133696	0.162594	0.000213949	0.0155986	0.724234	0.159775	0.000275914	0.217835	6.14398e-07	0.144264	0.00103844	-0.0451573	0.306868	0.0347398	0.431912	-0.0476062	0.28135
ALB	blue	-0.0569865	0.197094	0.0569865	0.197094	0.147657	0.000785431	0.0138036	0.754887	0.0823693	0.0620321	0.0461948	0.295876	0.00569332	0.897545	-0.0396585	0.369567	-0.0925833	0.0358693	-0.078652	0.0748171	-0.0657509	0.136577	-0.0580018	0.189218
PPME1	blue	-0.167088	0.000141393	0.167088	0.000141393	0.170135	0.000106133	-0.00474394	0.914558	0.00129204	0.976688	-0.0413204	0.349831	-0.105659	0.0165604	-0.13794	0.00172024	-0.102294	0.020362	-0.0672703	0.127725	-0.0924747	0.036088	-0.0196561	0.656615
SUB1	blue	-0.0938161	0.0334641	0.0938161	0.0334641	-0.19776	6.26356e-06	0.00237993	0.957074	-0.113021	0.0103373	-0.103401	0.0190345	-0.131292	0.00286119	-0.217873	6.11525e-07	-0.131284	0.00286304	0.0131356	0.766396	-0.14422	0.00104218	-0.0587348	0.183678
RBP5	blue	0.328813	2.00493e-14	-0.328813	2.00493e-14	-0.214393	9.29808e-07	-0.0211998	0.631571	0.0213016	0.629934	0.0342221	0.438809	0.27693	1.67505e-10	0.482958	2.14801e-31	0.360097	3.50149e-17	0.0951594	0.0310013	0.367792	6.56984e-18	0.0714105	0.105854
SNRNP40	blue	-0.118982	0.00692281	0.118982	0.00692281	0.135511	0.00207714	0.0593441	0.179164	-0.0252133	0.568458	-0.0684137	0.121361	-0.15043	0.000622392	-0.194436	9.00116e-06	-0.153048	0.000497833	0.016966	0.701174	-0.106051	0.0161607	0.00370036	0.933304
GTF2H3	blue	-0.0836812	0.0579745	0.0836812	0.0579745	-0.257615	3.09218e-09	-0.0278937	0.528055	-0.177632	5.12966e-05	-0.137395	0.00179513	-0.141537	0.00129419	-0.185932	2.21385e-05	-0.03948	0.371728	0.125277	0.00444791	-0.0654157	0.138593	-0.0156505	0.723355
TNFSF12	blue	0.255259	4.3432e-09	-0.255259	4.3432e-09	0.102046	0.0206701	-0.131127	0.00289679	-0.00629511	0.886785	0.176615	5.67143e-05	0.246619	1.46716e-08	0.473105	4.99414e-30	0.394616	1.33885e-20	0.173641	7.58238e-05	0.415369	7.39839e-23	0.206168	2.43493e-06
PPP2CB	blue	0.25147	7.44831e-09	-0.25147	7.44831e-09	-0.0696922	0.114542	-0.26461	1.10486e-09	-0.0512873	0.245765	0.201233	4.25984e-06	0.262736	1.46003e-09	0.188248	1.73935e-05	0.0371984	0.400021	0.0604009	0.171532	0.181915	3.34024e-05	0.130641	0.00300379
CXorf38	blue	-0.0878824	0.046433	0.0878824	0.046433	-0.0815682	0.0646231	0.139433	0.0015298	0.0336745	0.446173	-0.150357	0.000626212	-0.0889237	0.0438917	-0.117541	0.0076394	-0.0904621	0.0403517	-0.0293022	0.507426	-0.0866132	0.0496967	0.02466	0.576978
FBXO22	blue	-0.124794	0.0046044	0.124794	0.0046044	-0.0400704	0.364612	-0.0506867	0.251346	-0.128826	0.00343604	-0.0367332	0.405944	-0.140136	0.0014471	-0.134337	0.0022727	-0.0621353	0.159536	0.0973149	0.0273736	-0.0805711	0.0679716	0.000345996	0.993756
ZBTB7A	blue	0.143373	0.00111639	-0.143373	0.00111639	0.114906	0.00912305	0.0577675	0.191015	0.20188	3.96187e-06	0.0750914	0.089	0.188254	1.73844e-05	0.198222	5.95262e-06	0.013297	0.763611	-0.185615	2.28752e-05	0.0146528	0.740334	-0.00309716	0.944156
ZNF334	blue	0.122821	0.0052982	-0.122821	0.0052982	-0.148987	0.000702833	0.153762	0.000468106	0.0592937	0.179534	-0.146506	0.000864053	0.0568378	0.198267	0.167715	0.00013335	0.14279	0.00117018	-0.0221262	0.61674	0.0139258	0.752787	-0.112299	0.0108388
ZBTB16	blue	0.469697	1.44839e-29	-0.469697	1.44839e-29	-0.231464	1.11375e-07	-0.1327	0.00257376	-0.0374006	0.397462	0.111964	0.0110787	0.355424	9.46571e-17	0.64514	7.92147e-62	0.418267	3.47621e-23	0.0798782	0.0703815	0.312362	4.27396e-13	0.0139743	0.751954
WRNIP1	blue	-0.203176	3.42353e-06	0.203176	3.42353e-06	0.169572	0.000111949	0.0522682	0.236838	-0.0241961	0.584167	-0.0855902	0.0524647	-0.213971	9.77803e-07	-0.225347	2.42914e-07	-0.104921	0.0173362	-0.0288309	0.514282	-0.132613	0.00259074	0.00769899	0.861767
SHB	blue	-0.23262	9.58834e-08	0.23262	9.58834e-08	0.357606	5.96102e-17	-0.0339264	0.442776	0.0080153	0.856148	0.0524961	0.234798	-0.198223	5.9516e-06	-0.173925	7.3765e-05	-0.112667	0.0105806	-0.0985528	0.0254602	-0.163026	0.000205704	0.0318909	0.470638
LAPTM4A	blue	0.123217	0.00515171	-0.123217	0.00515171	0.0137336	0.756091	-0.0349685	0.428884	0.0641278	0.146548	0.0128512	0.771312	0.14114	0.00133589	0.128227	0.00359044	0.0434265	0.325798	0.0218943	0.620439	0.0893815	0.0428119	0.122934	0.00525604
PLAC9	blue	0.621457	3.05889e-56	-0.621457	3.05889e-56	-0.0784409	0.0756034	-0.10113	0.0218436	0.126049	0.0042071	0.12595	0.0042373	0.50607	8.85598e-35	0.661442	5.699e-66	0.337952	3.37577e-15	0.0384863	0.383895	0.377885	6.82694e-19	0.0452699	0.305662
FAM131A	blue	0.092392	0.0362554	-0.092392	0.0362554	0.0555558	0.208593	0.0307759	0.486301	0.112735	0.0105331	-0.00597012	0.892593	0.127293	0.00384428	0.171513	9.30647e-05	0.103683	0.0187092	-0.0404417	0.360182	0.0241677	0.584609	-0.0237317	0.591405
AHNAK	blue	0.327064	2.80081e-14	-0.327064	2.80081e-14	-0.323228	5.78536e-14	-0.347896	4.53781e-16	-0.197491	6.4515e-06	0.249401	9.96369e-09	0.319683	1.12082e-13	0.473653	4.20306e-30	0.420527	1.91889e-23	0.187459	1.88907e-05	0.389743	4.30729e-20	0.211467	1.31529e-06
KCNJ12	blue	0.187137	1.95341e-05	-0.187137	1.95341e-05	0.0757837	0.0860851	0.085777	0.05195	0.1292	0.00334267	0.0625813	0.156556	0.15107	0.000589512	0.22675	2.03519e-07	0.0932154	0.0346183	-0.0424359	0.336966	0.0572676	0.19489	-0.0746038	0.0911002
THBS3	blue	0.0859605	0.0514483	-0.0859605	0.0514483	0.0842718	0.056221	-0.0191643	0.664675	0.023701	0.591885	0.114581	0.00932311	0.0744155	0.0919219	0.328083	2.30567e-14	0.290119	1.99748e-11	-0.0209986	0.634812	0.116873	0.00799388	-0.00923124	0.834619
TMEM132C	blue	0.137245	0.00181617	-0.137245	0.00181617	0.0113069	0.79816	0.163465	0.000197604	0.177665	5.11299e-05	-0.0738613	0.0943747	0.109458	0.0130275	0.173991	7.32975e-05	0.0633367	0.151605	-0.0815521	0.0646759	0.0409938	0.353656	-0.0707611	0.109074
ZBTB4	blue	0.174316	7.1017e-05	-0.174316	7.1017e-05	-0.117527	0.00764654	-0.0729744	0.0984084	-0.0301124	0.495753	0.133917	0.00234675	0.161116	0.000244609	0.374068	1.62256e-18	0.305962	1.33644e-12	0.0104061	0.813933	0.165611	0.000162205	0.0220254	0.618346
FBXO5	blue	-0.193871	9.56727e-06	0.193871	9.56727e-06	-0.271728	3.75888e-10	0.0156561	0.723259	-0.223882	2.9185e-07	-0.186765	2.03053e-05	-0.269803	5.04688e-10	-0.325123	4.04786e-14	-0.105965	0.0162473	0.112554	0.0106594	-0.148836	0.000711789	-0.0451676	0.306758
ZNF423	blue	0.165322	0.000166597	-0.165322	0.000166597	0.101161	0.0218028	0.259978	2.19163e-09	0.282737	6.6584e-11	-0.132989	0.00251802	0.170057	0.000106921	0.357341	6.30643e-17	0.270244	4.71875e-10	-0.0728423	0.0990207	0.103128	0.0193545	-0.117099	0.00787227
RECK	blue	0.409023	3.77021e-22	-0.409023	3.77021e-22	-0.265155	1.01855e-09	0.0369458	0.40323	-0.00452397	0.918506	0.0228339	0.605514	0.278604	1.28683e-10	0.583852	2.71402e-48	0.498539	1.19844e-33	0.138551	0.00163985	0.306686	1.17625e-12	-0.0257756	0.559862
SEC24B	blue	0.134523	0.00224064	-0.134523	0.00224064	-0.199309	5.27815e-06	-0.0837679	0.0577143	-0.0496881	0.260818	0.0297727	0.500629	0.103567	0.0188425	0.0822737	0.0623365	0.0397233	0.368785	0.0325496	0.461519	0.0611555	0.166232	0.000232294	0.995808
CASTOR3	blue	0.0666759	0.131133	-0.0666759	0.131133	-0.103378	0.0190613	0.0257572	0.560141	-0.0201946	0.647832	-0.0531296	0.22919	0.031105	0.481649	0.234859	7.15675e-08	0.210957	1.39651e-06	0.0748571	0.090004	0.117986	0.00741128	0.0424312	0.337019
EN2	blue	-0.16311	0.000204131	0.16311	0.000204131	0.0363675	0.410637	0.067789	0.124806	-0.00574881	0.896552	-0.115886	0.00854369	-0.158413	0.000311542	-0.0985876	0.0254081	-0.00223052	0.959767	-0.023757	0.591011	-0.0734409	0.0962699	-0.041879	0.34335
GOLGA2	blue	0.0646135	0.143508	-0.0646135	0.143508	0.030557	0.489408	-0.101729	0.0210696	-0.0126741	0.774378	0.105132	0.0171105	0.0613199	0.165095	0.131616	0.00279255	0.11517	0.00896358	-0.0734717	0.0961299	0.0222393	0.614941	0.0410555	0.352931
SLC35D1	blue	0.285541	4.23213e-11	-0.285541	4.23213e-11	-0.286379	3.69221e-11	0.0385255	0.38341	0.158997	0.000295759	0.0941512	0.0328345	0.33178	1.13176e-14	0.204123	3.07503e-06	0.0126874	0.774147	-0.133422	0.00243669	0.0123979	0.779167	-0.133045	0.00250745
TRMT5	blue	-0.0964576	0.0287702	0.0964576	0.0287702	-0.197075	6.75294e-06	-0.0786201	0.0749354	-0.196762	6.98814e-06	-0.0457389	0.300674	-0.131283	0.00286317	-0.163483	0.000197287	-0.0538247	0.223147	0.0835835	0.0582688	-0.0692892	0.116658	-0.0209134	0.636187
DDX56	blue	-0.240305	3.47089e-08	0.240305	3.47089e-08	0.274172	2.57669e-10	0.0877989	0.046642	0.0497396	0.260324	-0.0862573	0.0506456	-0.209448	1.66636e-06	-0.245837	1.63435e-08	-0.176977	5.47281e-05	-0.0765774	0.0828382	-0.184467	2.57475e-05	0.000347147	0.993736
BCAS3	blue	0.0290024	0.511781	-0.0290024	0.511781	-0.000694187	0.987474	0.100694	0.0224227	0.0516951	0.242026	0.0702481	0.111672	0.026259	0.552522	0.169662	0.000111005	0.122751	0.00532441	-0.0736709	0.0952293	0.0045347	0.918313	-0.0991867	0.0245258
DOC2B	blue	0.155061	0.000418252	-0.155061	0.000418252	0.0174876	0.692448	-0.281345	8.32326e-11	-0.14766	0.000785224	0.31269	4.02789e-13	0.158389	0.000312182	0.288958	2.41976e-11	0.245767	1.65018e-08	0.176617	5.67012e-05	0.307873	9.53504e-13	0.218723	5.51448e-07
HAT1	blue	-0.100361	0.0228729	0.100361	0.0228729	-0.0808668	0.0669643	-0.0213351	0.629395	-0.0965254	0.0286576	-0.0475175	0.282249	-0.108709	0.0136659	-0.200626	4.55921e-06	-0.145481	0.000940115	0.00298417	0.946191	-0.136678	0.00189804	0.0270725	0.540278
RAB11FIP1	blue	0.199471	5.18448e-06	-0.199471	5.18448e-06	-0.19409	9.34438e-06	0.0482004	0.275382	0.12458	0.00467551	0.0262062	0.553322	0.209141	1.72694e-06	0.147933	0.00076757	0.057991	0.1893	-0.0883472	0.0452837	0.0161741	0.714496	-0.107508	0.0147479
SHISA3	blue	0.474612	3.1064e-30	-0.474612	3.1064e-30	-0.122052	0.00559305	-0.0858084	0.0518638	0.0586254	0.184497	0.207163	2.1717e-06	0.399719	3.85678e-21	0.600731	9.91711e-52	0.343501	1.11161e-15	0.00577567	0.896071	0.282385	7.04558e-11	0.00129757	0.976588
SLC9A9	blue	0.520949	4.23851e-37	-0.520949	4.23851e-37	-0.258686	2.64646e-09	-0.155655	0.000397153	-0.0502786	0.255188	0.104478	0.0178168	0.443328	3.6971e-26	0.670883	1.71922e-68	0.492058	1.07174e-32	0.275989	1.94127e-10	0.581936	6.47281e-48	0.1614	0.000238402
DGLUCY	blue	0.144714	0.00100099	-0.144714	0.00100099	0.131685	0.0027781	-0.230204	1.31011e-07	-0.0449795	0.308779	0.331533	1.18726e-14	0.188664	1.66519e-05	0.171246	9.54727e-05	0.0300814	0.496197	-0.0265848	0.547601	0.170069	0.000106794	0.0996769	0.0238237
TMEM51	blue	0.147344	0.000806122	-0.147344	0.000806122	0.18894	1.61765e-05	-0.191558	1.22599e-05	0.022797	0.606098	0.145617	0.000929693	0.149197	0.000690533	0.0917301	0.0376185	-0.0332974	0.451284	-0.00801946	0.856074	0.104234	0.0180866	0.164479	0.000180071
TOP2A	blue	-0.276992	1.65881e-10	0.276992	1.65881e-10	-0.275236	2.18361e-10	0.0699158	0.113381	-0.190078	1.43464e-05	-0.218715	5.52018e-07	-0.326366	3.19852e-14	-0.367436	7.10629e-18	-0.120314	0.0063142	-0.00216782	0.960897	-0.268467	6.18421e-10	-0.120474	0.00624444
SUGCT	blue	0.43556	3.28151e-25	-0.43556	3.28151e-25	-0.0944254	0.032327	0.0318683	0.470953	0.139037	0.0015784	-0.00782569	0.859515	0.396994	7.51747e-21	0.491381	1.34365e-32	0.350018	2.92959e-16	0.123675	0.00498721	0.296966	6.33433e-12	-0.0082231	0.852461
STAT5B	blue	0.0730559	0.0980321	-0.0730559	0.0980321	0.0161448	0.714991	0.233447	8.60949e-08	0.159036	0.00029473	-0.164622	0.000177705	0.0202374	0.647136	0.186703	2.04368e-05	0.1328	0.00255442	-0.0698045	0.113958	0.0116836	0.791587	-0.114817	0.00917787
ACTL6A	blue	-0.133626	0.00239934	0.133626	0.00239934	0.032522	0.461899	0.128399	0.0035454	0.0451251	0.307213	-0.126486	0.00407636	-0.126531	0.00406291	-0.205908	2.50851e-06	-0.170662	0.000100941	-0.0606641	0.16967	-0.157942	0.000324818	-0.0965035	0.0286939
GPX3	blue	0.493512	6.58267e-33	-0.493512	6.58267e-33	0.0809139	0.0668048	-0.156127	0.000381087	0.0318786	0.47081	0.142302	0.00121715	0.401056	2.77397e-21	0.605727	8.69699e-53	0.417264	4.51807e-23	0.23742	5.10329e-08	0.4938	5.97369e-33	0.19363	9.81872e-06
SNRPN	blue	0.260657	1.98396e-09	-0.260657	1.98396e-09	-0.0591803	0.18037	0.130365	0.00306613	0.129391	0.00329583	0.0135142	0.759866	0.20791	1.99213e-06	0.359383	4.08087e-17	0.24058	3.34496e-08	-0.00950421	0.829802	0.155719	0.000394933	-0.0717442	0.104229
OTUD7B	blue	0.188897	1.62487e-05	-0.188897	1.62487e-05	-0.266096	8.84565e-10	-0.139651	0.00150366	-0.0702835	0.111491	0.0774118	0.0795325	0.187382	1.90424e-05	0.258571	2.69112e-09	0.1993	5.28358e-06	0.0042461	0.923495	0.102378	0.0202591	0.00375418	0.932336
ANAPC16	blue	0.159915	0.000272473	-0.159915	0.000272473	-0.108341	0.0139898	-0.0314675	0.476554	0.0195988	0.657552	-0.0413806	0.349129	0.104558	0.0177291	0.0477547	0.279851	-0.0723135	0.101502	-0.0629114	0.154377	-0.0600999	0.173681	-0.0369772	0.402831
LDB1	blue	0.0222324	0.61505	-0.0222324	0.61505	0.154577	0.000436238	0.0906905	0.0398474	0.0935145	0.0340393	-0.0063797	0.885274	-0.00901197	0.838492	0.135579	0.00206619	0.0860544	0.0511932	-0.107394	0.0148539	0.0319953	0.469187	0.00855888	0.846509
EFS	blue	0.253121	5.89512e-09	-0.253121	5.89512e-09	-0.0153788	0.727966	-0.0426356	0.334694	-0.0436413	0.323409	0.0950006	0.031284	0.154005	0.000458397	0.559144	1.30765e-43	0.59884	2.46402e-51	0.231387	1.12494e-07	0.367579	6.8854e-18	0.119623	0.00662381
EIF4ENIF1	blue	0.0518279	0.240817	-0.0518279	0.240817	0.0519701	0.239527	0.0506366	0.251815	0.117019	0.00791496	0.0433419	0.326742	0.0879267	0.0463224	0.0670519	0.128969	-0.00166374	0.969984	-0.114904	0.00912439	-0.00171078	0.969136	-0.0383526	0.38555
GART	blue	-0.287432	3.10858e-11	0.287432	3.10858e-11	-0.0326956	0.45951	0.074675	0.090791	-0.100901	0.0221461	-0.0987317	0.0251934	-0.270342	4.64808e-10	-0.338554	2.99563e-15	-0.168693	0.000121641	0.00390334	0.929654	-0.161351	0.000239476	-0.000591065	0.989334
GRSF1	blue	-0.0936542	0.0337719	0.0936542	0.0337719	-0.157581	0.000335346	-0.0765006	0.0831481	-0.112193	0.0109139	0.019158	0.66478	-0.065533	0.137885	-0.175328	6.43469e-05	-0.0922327	0.0365795	0.0508934	0.249415	-0.0435417	0.324515	-0.00679832	0.877803
METTL3	blue	-0.114522	0.00935955	0.114522	0.00935955	-0.0214579	0.627424	-0.032437	0.463071	-0.160412	0.000260608	-0.0576388	0.192007	-0.184335	2.60995e-05	-0.172062	8.82948e-05	-0.0880092	0.0461171	0.0345535	0.434386	-0.0807289	0.0674325	-0.03257	0.461238
ARHGEF26	blue	0.337704	3.5457e-15	-0.337704	3.5457e-15	-0.2337	8.33001e-08	-0.17976	4.15019e-05	-0.100837	0.0222313	0.0965775	0.0285712	0.215613	8.03426e-07	0.415873	6.49013e-23	0.210015	1.55953e-06	0.0378791	0.391447	0.146091	0.000894096	0.0181818	0.680896
CHAF1B	blue	-0.321681	7.72913e-14	0.321681	7.72913e-14	0.162866	0.000208712	-0.0153711	0.728096	-0.103022	0.0194807	-0.0417289	0.345084	-0.304692	1.67018e-12	-0.418007	3.72055e-23	-0.223748	2.96777e-07	0.0199454	0.651891	-0.18531	2.36086e-05	0.0538326	0.223079
HDAC4	blue	0.150089	0.00064056	-0.150089	0.00064056	-0.161049	0.000246082	0.0193966	0.660864	-0.0221728	0.615999	-0.023127	0.600892	0.0661461	0.134231	0.222189	3.60241e-07	0.139961	0.00146727	-0.0566763	0.199547	0.0136173	0.758091	-0.0573521	0.19423
TPM2	blue	0.279198	1.17126e-10	-0.279198	1.17126e-10	0.0716076	0.104892	0.0772648	0.0801067	0.0704454	0.110667	-0.0156647	0.723114	0.150814	0.000602477	0.545288	3.76187e-41	0.433065	6.53933e-25	0.0293974	0.506047	0.149489	0.000673816	-0.0245828	0.578171
SLC22A17	blue	0.448448	8.49868e-27	-0.448448	8.49868e-27	0.0550914	0.212429	-0.0588884	0.182532	0.0650523	0.140803	0.137118	0.0018342	0.367378	7.19671e-18	0.710114	4.78025e-80	0.545397	3.60203e-41	0.151307	0.000577726	0.400792	2.96055e-21	0.0662009	0.133908
MON1B	blue	0.0643031	0.145445	-0.0643031	0.145445	0.0669298	0.129669	0.0908475	0.0395039	0.139776	0.00148897	-0.0368185	0.404854	0.0840182	0.0569683	0.112651	0.0105915	0.0418865	0.343263	-0.0600811	0.173815	0.0210378	0.634181	-0.0480816	0.276568
BTG3	blue	-0.179844	4.11541e-05	0.179844	4.11541e-05	-0.175564	6.28767e-05	-0.0972828	0.0274248	-0.22598	2.24318e-07	-0.058503	0.185417	-0.188499	1.69425e-05	-0.246764	1.43808e-08	-0.073866	0.0943534	0.142803	0.00116898	-0.102288	0.020369	0.0528139	0.231972
MRI1	blue	-0.114302	0.00949781	0.114302	0.00949781	0.183674	2.7927e-05	0.0849053	0.0543891	0.0564511	0.201342	-0.0613675	0.164766	-0.128188	0.00360076	-0.174076	7.26938e-05	-0.124331	0.00475942	-0.0691623	0.117331	-0.107978	0.0143159	-0.0780134	0.0772157
DCP1A	blue	-0.0119599	0.786776	0.0119599	0.786776	-0.179922	4.08352e-05	0.0101682	0.818111	-0.086901	0.0489402	-0.084733	0.0548824	-0.0772925	0.0799983	-0.0881102	0.0458667	-0.0275174	0.533638	0.0326567	0.460045	-0.0232299	0.599273	-0.0234852	0.595264
CHST4	blue	-0.1648	0.00017483	0.1648	0.00017483	0.0312325	0.479854	-0.218806	5.45942e-07	-0.126909	0.00395315	0.149036	0.000699957	-0.0639642	0.147583	-0.222618	3.41553e-07	-0.159741	0.000276764	0.0204233	0.644119	-0.0319782	0.469425	0.0917602	0.0375556
MARS2	blue	-0.193525	9.93113e-06	0.193525	9.93113e-06	0.102827	0.0197136	0.0924885	0.0360601	-0.0319141	0.470316	-0.0307654	0.486449	-0.192531	1.10492e-05	-0.268226	6.41458e-10	-0.163946	0.000189102	0.00982284	0.824187	-0.0973073	0.0273857	-0.0733243	0.0968007
TMEM97	blue	-0.275696	2.03234e-10	0.275696	2.03234e-10	0.0968762	0.0280809	0.153138	0.000493988	0.0228931	0.604579	-0.129197	0.0033434	-0.255984	3.91349e-09	-0.388199	6.21265e-20	-0.268914	5.77848e-10	-0.0779542	0.0774415	-0.267518	7.13915e-10	-0.148294	0.000744808
MYC	blue	-0.360802	3.00939e-17	0.360802	3.00939e-17	0.248576	1.118e-08	0.318945	1.28485e-13	0.136776	0.00188363	-0.230375	1.28172e-07	-0.330129	1.5571e-14	-0.401268	2.63221e-21	-0.247777	1.24952e-08	-0.0949593	0.0313579	-0.249475	9.8603e-09	-0.117019	0.00791477
NOL6	blue	-0.215242	8.3995e-07	0.215242	8.3995e-07	0.288029	2.81892e-11	0.156575	0.000366425	0.0873075	0.0478884	-0.0151158	0.732438	-0.213824	9.95003e-07	-0.197771	6.25555e-06	-0.13543	0.00209007	-0.14182	0.00126517	-0.193267	1.0211e-05	-0.1247	0.0046356
MCM3	blue	-0.24091	3.19921e-08	0.24091	3.19921e-08	0.22925	1.48063e-07	0.00971897	0.826017	-0.015251	0.730138	0.00830153	0.85107	-0.228431	1.64402e-07	-0.343178	1.18639e-15	-0.245204	1.78319e-08	-0.0859107	0.0515841	-0.206346	2.38567e-06	-0.0263654	0.550913
SKA2	blue	-0.146388	0.000872458	0.146388	0.000872458	-0.274272	2.53688e-10	-0.107726	0.0145466	-0.301047	3.14797e-12	-0.112181	0.0109225	-0.201928	3.94029e-06	-0.187018	1.97786e-05	-0.0138987	0.753253	0.128147	0.00361171	-0.0169586	0.701297	0.135997	0.0020007
C1orf112	blue	-0.235737	6.37608e-08	0.235737	6.37608e-08	-0.196675	7.05493e-06	0.172047	8.84199e-05	-0.0454309	0.303944	-0.211017	1.38674e-06	-0.2579	2.96663e-09	-0.278328	1.344e-10	-0.0914474	0.0382139	0.0426565	0.334458	-0.174367	7.06656e-05	-0.120175	0.0063756
ZNRD1	blue	-0.177829	5.03031e-05	0.177829	5.03031e-05	0.25295	6.03976e-09	0.0989738	0.0248362	0.114765	0.00920929	-0.0475269	0.282154	-0.179735	4.1608e-05	-0.301152	3.09165e-12	-0.279488	1.11861e-10	-0.127612	0.00375576	-0.210727	1.43478e-06	-0.0849436	0.05428
TM9SF1	blue	0.0829136	0.0603209	-0.0829136	0.0603209	0.0845307	0.0554662	-0.0993163	0.0243384	0.00320813	0.942159	0.157353	0.000342163	0.0913105	0.0385052	0.0782248	0.076415	0.0362571	0.412061	0.0185382	0.674995	0.0790843	0.073228	0.0315195	0.475825
DLGAP5	blue	-0.203192	3.41717e-06	0.203192	3.41717e-06	-0.176668	5.64201e-05	-0.179857	4.10995e-05	-0.342135	1.46415e-15	-0.011926	0.787366	-0.248763	1.08929e-08	-0.32025	1.00898e-13	-0.11321	0.0102092	0.131324	0.0028544	-0.0497721	0.260012	0.102315	0.0203368
CCL20	blue	-0.178108	4.89334e-05	0.178108	4.89334e-05	0.0462002	0.29582	0.145806	0.000915366	0.131949	0.00272353	-0.114109	0.00961979	-0.0805377	0.0680864	-0.321721	7.67132e-14	-0.293898	1.06374e-11	-0.0640998	0.146725	-0.177678	5.10653e-05	-0.0413902	0.349017
DHX57	blue	-0.0719428	0.103271	0.0719428	0.103271	-0.143692	0.00108783	0.0579682	0.189475	-0.0884754	0.044971	-0.0942703	0.0326133	-0.139342	0.00154088	-0.0795621	0.071504	-0.00761828	0.863201	0.0138145	0.7547	-0.0649923	0.14117	-0.0302325	0.494034
HEBP1	blue	0.122916	0.00526282	-0.122916	0.00526282	0.236205	5.99434e-08	-0.0504392	0.253671	0.110028	0.0125593	0.123914	0.00490295	0.157185	0.00034726	0.100331	0.0229142	-0.0297403	0.501096	-0.0465686	0.291981	0.0657245	0.136736	0.0458381	0.299625
BUB1	blue	-0.321942	7.36108e-14	0.321942	7.36108e-14	-0.120427	0.00626514	-0.0322315	0.465911	-0.234378	7.6223e-08	-0.155972	0.000386295	-0.333426	8.21946e-15	-0.435801	3.06976e-25	-0.167971	0.000130182	0.123226	0.00514829	-0.167582	0.000135022	0.0201551	0.648474
HAGHL	blue	-0.339511	2.47654e-15	0.339511	2.47654e-15	0.45879	4.03744e-28	-0.147291	0.000809664	-0.0890605	0.0435665	0.0655972	0.137499	-0.259342	2.40503e-09	-0.326053	3.39421e-14	-0.192433	1.11668e-05	0.0440141	0.319288	-0.0419729	0.342268	0.124875	0.00457776
GRB2	blue	0.0607942	0.168754	-0.0607942	0.168754	0.13212	0.00268879	-0.00724957	0.869762	0.0437444	0.322265	0.0619061	0.161084	0.0636659	0.149484	0.105505	0.0167192	0.0687432	0.119574	-0.0507342	0.250901	0.0306842	0.487601	0.00534201	0.903835
SOX14	blue	-0.178215	4.84158e-05	0.178215	4.84158e-05	-0.0567733	0.198777	0.229878	1.3662e-07	0.035211	0.425688	-0.0769837	0.0812147	-0.208605	1.83804e-06	-0.111051	0.011757	-0.00998987	0.821248	-0.0331169	0.453742	-0.161965	0.000226525	-0.202553	3.67278e-06
CDH16	blue	-0.0620283	0.160257	0.0620283	0.160257	0.0915048	0.0380924	-0.099217	0.0244818	0.0321867	0.466531	-0.014663	0.740159	-0.0046393	0.916436	-0.0919021	0.0372602	-0.0670951	0.128722	0.00375383	0.932342	-0.0171593	0.697935	0.0244815	0.579739
LSM8	blue	-0.210292	1.50989e-06	0.210292	1.50989e-06	-0.189364	1.54702e-05	0.253935	5.24938e-09	0.0330698	0.454385	-0.302741	2.34728e-12	-0.254623	4.75796e-09	-0.22092	4.21343e-07	-0.102113	0.0205867	-0.0985056	0.0255309	-0.250766	8.2254e-09	-0.150252	0.00063183
ITSN1	blue	0.230469	1.26623e-07	-0.230469	1.26623e-07	-0.214871	8.78081e-07	-0.0916778	0.0377282	-0.0376666	0.394111	0.0272836	0.537121	0.203652	3.24405e-06	0.28838	2.66111e-11	0.219075	5.28307e-07	0.0411132	0.352255	0.147697	0.000782777	-0.000326589	0.994107
BID	blue	-0.191502	1.23335e-05	0.191502	1.23335e-05	0.31691	1.86888e-13	0.108598	0.013763	0.105764	0.0164516	-0.0156842	0.722783	-0.14615	0.000889759	-0.260121	2.14595e-09	-0.238736	4.28298e-08	-0.0377476	0.393094	-0.148496	0.000732319	-0.074508	0.0915174
DSG3	blue	-0.196664	7.06344e-06	0.196664	7.06344e-06	0.0136472	0.757576	-0.140334	0.00142453	-0.128316	0.00356714	-0.0545438	0.217016	-0.1731	7.98951e-05	-0.140327	0.00142527	0.0409152	0.354581	0.0955784	0.0302655	-0.0764367	0.0834063	0.106644	0.0155714
DCUN1D5	blue	-0.300871	3.24536e-12	0.300871	3.24536e-12	0.0338334	0.444028	0.096867	0.0280957	-0.105884	0.0163297	-0.208939	1.76798e-06	-0.325565	3.72338e-14	-0.381983	2.66105e-19	-0.195671	7.87219e-06	0.0548108	0.21477	-0.215618	8.02869e-07	-0.00770176	0.861717
GLMN	blue	-0.125981	0.00422793	0.125981	0.00422793	-0.213356	1.05196e-06	-0.119605	0.00663203	-0.236177	6.01676e-08	-0.00349202	0.937051	-0.154155	0.000452503	-0.203773	3.19969e-06	-0.110976	0.0118138	0.0477278	0.280122	-0.088593	0.0446856	0.000515185	0.990704
BCL11B	blue	-0.148611	0.000725319	0.148611	0.000725319	-0.204669	2.89007e-06	0.0702709	0.111555	-0.0632072	0.152445	-0.129278	0.00332332	-0.139796	0.00148661	-0.0989737	0.0248364	0.0198584	0.653309	0.0230803	0.601628	-0.0149366	0.735491	-0.0381485	0.388086
PKIG	blue	0.294969	8.8836e-12	-0.294969	8.8836e-12	0.158785	0.000301412	0.103	0.0195074	0.239043	4.11125e-08	0.015363	0.728234	0.279532	1.11085e-10	0.356026	8.33434e-17	0.131519	0.00281298	-0.0326229	0.46051	0.189672	1.49761e-05	0.00990743	0.822698
SNAP23	blue	0.178344	4.77971e-05	-0.178344	4.77971e-05	-0.161313	0.000240296	-0.18187	3.35575e-05	-0.0611762	0.166089	0.122927	0.00525872	0.167832	0.000131894	0.13407	0.00231956	0.0474121	0.283319	0.0544838	0.217523	0.0805243	0.0681324	0.0354005	0.4232
SLC38A7	blue	-0.126268	0.00414115	0.126268	0.00414115	0.16424	0.000184058	0.0457482	0.300575	0.0423329	0.33814	-0.0375599	0.395454	-0.0667598	0.130648	-0.0330114	0.455183	0.00589477	0.893941	-0.0688745	0.118868	-0.0356177	0.420359	0.0109734	0.80399
MTX2	blue	-0.0710593	0.107586	0.0710593	0.107586	-0.0155282	0.725429	0.0708771	0.108493	0.0196455	0.656787	-0.105357	0.0168734	-0.0680106	0.123576	-0.178562	4.67725e-05	-0.158107	0.000320104	-0.0559743	0.205181	-0.0926506	0.0357342	-0.00307201	0.944609
NPAS2	blue	-0.135757	0.00203809	0.135757	0.00203809	0.133124	0.00249249	0.198082	6.04525e-06	0.135167	0.00213273	-0.167872	0.000131403	-0.122737	0.00532969	-0.12172	0.00572492	-0.0783016	0.0761257	-0.149624	0.0006662	-0.176585	5.68841e-05	-0.0567032	0.199333
CAD	blue	-0.331023	1.31029e-14	0.331023	1.31029e-14	0.255599	4.13648e-09	0.279565	1.10504e-10	0.112883	0.0104312	-0.182828	3.04452e-05	-0.323968	5.03383e-14	-0.24785	1.23693e-08	-0.108157	0.0141545	-0.163507	0.000196846	-0.232816	9.34632e-08	-0.104949	0.0173058
FGF2	blue	0.32579	3.56816e-14	-0.32579	3.56816e-14	-0.401821	2.29531e-21	-0.166438	0.000150229	-0.244281	2.02372e-08	0.0250721	0.570627	0.200294	4.73102e-06	0.560298	8.0633e-44	0.553925	1.13846e-42	0.310645	5.81815e-13	0.364319	1.40598e-17	0.131467	0.00282391
SAP30L	blue	0.198625	5.69328e-06	-0.198625	5.69328e-06	-0.0553252	0.210491	0.064831	0.142162	0.135986	0.00200237	-0.010383	0.814339	0.183419	2.86659e-05	0.171696	9.14513e-05	-0.00724208	0.869895	-0.131082	0.00290661	0.0396969	0.369104	-0.0182622	0.679564
MYADML2	blue	-0.206808	2.26219e-06	0.206808	2.26219e-06	0.215481	8.16214e-07	0.347981	4.45945e-16	0.276527	1.7843e-10	-0.215789	7.86557e-07	-0.166762	0.000145767	-0.16778	0.00013253	-0.115569	0.00872732	-0.1396	0.00150979	-0.202062	3.88165e-06	-0.130915	0.00294308
PIP4P2	blue	0.0122621	0.781523	-0.0122621	0.781523	-0.129457	0.00327972	0.305878	1.35623e-12	0.0708079	0.10884	-0.2965	6.8556e-12	-0.114107	0.00962107	0.057865	0.190266	0.073515	0.0959333	-0.0225679	0.609724	-0.128238	0.00358761	-0.18935	1.54922e-05
HERC3	blue	0.341624	1.62264e-15	-0.341624	1.62264e-15	-0.320786	9.13312e-14	-0.0415344	0.347339	0.062032	0.160232	-0.0181985	0.680619	0.314379	2.96641e-13	0.317068	1.81543e-13	0.162851	0.000208993	-0.0123932	0.779247	0.119561	0.00665193	-0.0382466	0.386866
SEC61A1	blue	-0.109979	0.0125996	0.109979	0.0125996	0.197955	6.1305e-06	-0.0871711	0.0482392	-0.0333965	0.449938	0.138965	0.00158735	-0.0874215	0.0475968	-0.092382	0.0362755	-0.0413998	0.348906	0.0279733	0.526879	-0.0262566	0.552557	0.0142145	0.747834
MSH2	blue	-0.120358	0.00629528	0.120358	0.00629528	-0.0879812	0.0461866	0.105106	0.0171384	-0.0146544	0.740306	-0.142563	0.00119183	-0.143413	0.00111277	-0.258034	2.90984e-09	-0.193959	9.47684e-06	-0.0875199	0.0473463	-0.179766	4.14762e-05	-0.100953	0.0220766
ABHD12B	blue	0.0419095	0.342998	-0.0419095	0.342998	-0.0248491	0.57406	0.037971	0.390299	0.023705	0.591823	-0.11625	0.0083369	0.0213735	0.628778	-0.0490834	0.266672	-0.033861	0.443658	0.0240545	0.586369	-0.000758316	0.986317	0.0320087	0.469
TFAP4	blue	-0.293692	1.10124e-11	0.293692	1.10124e-11	0.303792	1.95458e-12	0.226388	2.1304e-07	0.113353	0.0101135	-0.0982545	0.0259103	-0.270005	4.89381e-10	-0.280936	8.88483e-11	-0.22405	2.85769e-07	-0.205801	2.53959e-06	-0.270393	4.61244e-10	-0.123193	0.0051604
NEGR1	blue	0.583546	3.11883e-48	-0.583546	3.11883e-48	-0.356191	8.04816e-17	-0.0289014	0.513252	0.0515883	0.243001	0.0673428	0.127313	0.492394	9.57701e-33	0.783294	8.8891e-108	0.532953	4.67704e-39	0.107587	0.0146741	0.410406	2.65151e-22	0.0334325	0.449449
DGKG	blue	0.0397105	0.36894	-0.0397105	0.36894	-0.133414	0.00243821	0.0229866	0.603105	-0.148585	0.000726908	-0.166316	0.000151938	-0.0793974	0.0720946	0.172071	8.82173e-05	0.176751	5.59606e-05	0.0568577	0.198109	0.0646509	0.143276	0.138268	0.00167662
CLNS1A	blue	-0.142475	0.00120028	0.142475	0.00120028	0.0619155	0.16102	0.163353	0.000199646	0.0703326	0.111241	-0.113232	0.0101941	-0.168326	0.000125918	-0.184886	2.46621e-05	-0.162108	0.000223617	-0.113154	0.0102466	-0.22855	1.6192e-07	-0.200229	4.76526e-06
DET1	blue	0.144496	0.00101899	-0.144496	0.00101899	-0.01987	0.65312	0.118544	0.00713388	0.155531	0.000401496	0.00488969	0.911943	0.143483	0.00110642	0.152227	0.000534146	0.0116452	0.792256	-0.119193	0.00682313	-0.0226835	0.607892	-0.144005	0.00106051
ZNF511	blue	-0.236378	5.85895e-08	0.236378	5.85895e-08	0.356021	8.34309e-17	-0.0804566	0.0683651	-0.00297758	0.946309	0.196182	7.44571e-06	-0.167437	0.000136867	-0.333538	8.04192e-15	-0.288707	2.52167e-11	-0.0557277	0.207187	-0.169127	0.00011676	0.0380475	0.389343
MYOCD	blue	0.514935	3.7898e-36	-0.514935	3.7898e-36	-0.33418	7.09325e-15	-0.00880076	0.842228	0.0424492	0.336814	0.0559394	0.205463	0.409259	3.55081e-22	0.731509	3.34934e-87	0.467674	2.70903e-29	0.00885872	0.841202	0.262854	1.4347e-09	-0.062312	0.15835
MXRA7	blue	0.178728	4.60061e-05	-0.178728	4.60061e-05	-0.139399	0.00153401	-0.137501	0.0017803	-0.21457	9.10324e-07	0.0875979	0.0471485	0.0727158	0.0996099	0.450231	5.06347e-27	0.480872	4.21705e-31	0.220637	4.36308e-07	0.258228	2.82876e-09	0.102985	0.019525
IL2RG	blue	0.113126	0.0102662	-0.113126	0.0102662	0.138744	0.00161521	0.131996	0.00271393	0.248054	1.20235e-08	-0.0521759	0.237669	0.17253	8.4407e-05	0.0838552	0.057453	-0.0585687	0.184923	-0.111578	0.0113612	0.0603057	0.172209	0.0536113	0.22499
GFOD1	blue	0.164611	0.000177898	-0.164611	0.000177898	-0.206886	2.24219e-06	-0.021022	0.634436	0.0093239	0.832983	0.0101738	0.818014	0.157588	0.000335154	0.247894	1.22947e-08	0.200987	4.37896e-06	0.0489775	0.267707	0.107201	0.0150366	-0.0492259	0.265285
TMEM33	blue	-0.120377	0.00628699	0.120377	0.00628699	-0.382596	2.30838e-19	-0.0142492	0.74724	-0.205702	2.56853e-06	-0.123478	0.0050575	-0.147609	0.000788555	-0.17319	7.92011e-05	-0.0234166	0.596341	0.116854	0.0080041	-0.117628	0.0075942	-0.0232616	0.598774
ZG16B	blue	-0.0967429	0.0282987	0.0967429	0.0282987	0.261685	1.70535e-09	-0.125175	0.00448038	0.00547317	0.901486	0.263403	1.32252e-09	-0.0302872	0.493253	-0.163864	0.000190522	-0.175245	6.48726e-05	-0.0464883	0.292816	-0.0460743	0.29714	0.0714645	0.10559
ZNF627	blue	-0.09651	0.0286831	0.09651	0.0286831	-0.154025	0.000457592	0.0972009	0.027556	-0.0458054	0.299971	-0.0980169	0.0262738	-0.136217	0.00196705	-0.1356	0.00206293	-0.0831677	0.0595355	0.0301335	0.49545	-0.13561	0.00206128	-0.135153	0.00213512
PLA2G4C	blue	0.133481	0.00242595	-0.133481	0.00242595	-0.107759	0.0145157	0.161897	0.000227918	0.0620538	0.160085	-0.128905	0.00341604	0.0575383	0.192784	0.341776	1.57368e-15	0.338211	3.20723e-15	0.0872257	0.0480985	0.167472	0.000136409	0.0263632	0.550946
SZT2	blue	0.0845482	0.0554154	-0.0845482	0.0554154	-0.0901732	0.0409974	0.010621	0.810163	0.0555398	0.208725	0.0244267	0.580589	0.0735015	0.0959946	0.183358	2.88439e-05	0.135157	0.00213446	-0.109605	0.0129059	0.0447514	0.311241	-0.0230766	0.601685
MGME1	blue	-0.19609	7.52076e-06	0.19609	7.52076e-06	-0.0106232	0.810125	0.119331	0.00675831	-0.0194289	0.660334	-0.140881	0.00136383	-0.202005	3.90635e-06	-0.211016	1.387e-06	-0.0621792	0.159241	-0.0366877	0.406526	-0.120402	0.00627596	-0.030104	0.495873
MBD1	blue	0.149049	0.000699158	-0.149049	0.000699158	0.0731401	0.0976445	-0.154089	0.000455089	0.0084151	0.849056	0.188424	1.7076e-05	0.137815	0.00173724	0.170188	0.000105594	0.085174	0.0536272	0.0354701	0.422288	0.162491	0.000215956	0.0694697	0.115707
TMPRSS3	blue	-0.25024	8.85741e-09	0.25024	8.85741e-09	0.179415	4.29615e-05	-0.277445	1.5449e-10	-0.283706	5.69639e-11	0.142615	0.00118683	-0.227547	1.83966e-07	-0.158515	0.000308722	0.0411421	0.351916	0.198353	5.86725e-06	0.11253	0.0106758	0.35991	3.64498e-17
C1GALT1C1	blue	-0.117079	0.0078827	0.117079	0.0078827	-0.0879424	0.0462834	0.246108	1.57441e-08	0.132536	0.0026059	-0.197832	6.21369e-06	-0.0904689	0.0403368	-0.177258	5.32284e-05	-0.156378	0.000372824	-0.0868593	0.0490492	-0.192302	1.13238e-05	-0.13042	0.00305354
EFNB2	blue	0.152605	0.000517134	-0.152605	0.000517134	-0.104126	0.0182077	-0.0504944	0.253151	0.0725292	0.100484	0.03471	0.432306	0.20768	2.04589e-06	0.123707	0.00497572	0.0546192	0.21638	-0.026152	0.554142	-0.00450846	0.918784	-0.0678758	0.124323
TSHZ1	blue	0.348531	3.98243e-16	-0.348531	3.98243e-16	0.0364622	0.409418	0.0514394	0.244366	0.179043	4.45856e-05	0.101785	0.0209986	0.29848	4.89318e-12	0.401873	2.26605e-21	0.158255	0.000315933	-0.147061	0.000825236	0.112151	0.0109438	-0.0584325	0.185948
NUP62CL	blue	-0.245365	1.74409e-08	0.245365	1.74409e-08	-0.138359	0.00166472	0.037784	0.392638	-0.116527	0.00818299	-0.131191	0.00288282	-0.257009	3.37566e-09	-0.324766	4.33067e-14	-0.186732	2.03753e-05	-0.0408729	0.355079	-0.270772	4.35249e-10	-0.0937394	0.0336095
CELSR3	blue	-0.343556	1.09923e-15	0.343556	1.09923e-15	0.0940362	0.0330494	0.285519	4.24752e-11	0.0843799	0.0559047	-0.170026	0.000107239	-0.332834	9.22333e-15	-0.273015	3.0823e-10	-0.147726	0.00078088	-0.227114	1.9435e-07	-0.328522	2.12015e-14	-0.15401	0.000458184
AKR1C1	blue	0.215365	8.27623e-07	-0.215365	8.27623e-07	-0.184467	2.57473e-05	-0.0410615	0.352861	0.00382319	0.931095	-0.0886149	0.0446326	0.145393	0.000946901	0.281367	8.29423e-11	0.164541	0.000179034	0.0149936	0.73452	0.0548881	0.214124	-0.0295138	0.504363
FGD1	blue	0.0572682	0.194885	-0.0572682	0.194885	0.0362451	0.412215	0.208649	1.82857e-06	0.139079	0.00157318	-0.139505	0.00152122	0.0201987	0.647766	0.189321	1.55398e-05	0.179225	4.37834e-05	0.00531445	0.904329	0.0677887	0.124808	-0.00550407	0.900933
MAN1C1	blue	0.301971	2.68309e-12	-0.301971	2.68309e-12	-0.184969	2.44535e-05	-0.0238463	0.589615	-0.00180177	0.967495	0.0346676	0.432869	0.262909	1.423e-09	0.575467	1.16796e-46	0.51633	2.28879e-36	0.166636	0.000147485	0.441696	5.87701e-26	0.13202	0.00270905
SATB1	blue	0.189853	1.46922e-05	-0.189853	1.46922e-05	-0.328326	2.20118e-14	0.156289	0.000375716	0.0199732	0.651437	-0.0783854	0.0758112	0.116034	0.00845936	0.34397	1.0109e-15	0.304416	1.75271e-12	-0.0242877	0.582744	0.0251083	0.57007	-0.186786	2.02622e-05
C1QTNF7	blue	0.4918	1.16827e-32	-0.4918	1.16827e-32	-0.444574	2.59088e-26	-0.110791	0.0119566	-0.120485	0.00623981	0.0655344	0.137876	0.345891	6.84115e-16	0.711323	1.96161e-80	0.558124	2.00272e-43	0.172741	8.27136e-05	0.371011	3.21872e-18	0.00455015	0.918036
KRT15	blue	-0.224594	2.66989e-07	0.224594	2.66989e-07	0.188746	1.6509e-05	0.241977	2.76966e-08	0.104657	0.0176212	-0.221121	4.11023e-07	-0.21699	6.8054e-07	-0.167347	0.000138023	-0.0499709	0.258111	-0.0532133	0.228456	-0.201408	4.17699e-06	-0.061048	0.16698
CCNYL1	blue	0.35667	7.27184e-17	-0.35667	7.27184e-17	-0.308512	8.51348e-13	-0.0798857	0.0703552	0.00238916	0.956908	-0.00462384	0.916713	0.333343	8.35205e-15	0.305368	1.48346e-12	0.173506	7.68216e-05	0.0926019	0.0358318	0.226386	2.13101e-07	0.0634769	0.150699
CEP76	blue	-0.137379	0.00179735	0.137379	0.00179735	-0.111171	0.0116651	-0.349945	2.97423e-16	-0.338517	3.01767e-15	0.0887246	0.0443683	-0.131116	0.00289919	-0.191864	1.18669e-05	-0.0360377	0.414897	0.208817	1.79334e-06	0.0683676	0.121613	0.147865	0.000771901
IKBKB	blue	-0.145803	0.000915523	0.145803	0.000915523	-0.0770068	0.0811232	0.0324245	0.463243	-0.105218	0.0170199	-0.0803692	0.0686669	-0.191463	1.23851e-05	-0.0764701	0.0832711	0.0498475	0.25929	0.0484682	0.272721	-0.0649956	0.14115	-0.0657948	0.136315
DHX40	blue	-0.0496196	0.261477	0.0496196	0.261477	-0.129833	0.00318974	0.0328161	0.457857	-0.0959855	0.029565	-0.0729408	0.0985638	-0.0877223	0.0468346	-0.0876307	0.0470655	-0.0394007	0.372689	0.0754364	0.0875376	-0.0558437	0.206242	-0.0540616	0.221114
BOC	blue	0.345989	6.70572e-16	-0.345989	6.70572e-16	-0.0604837	0.170944	-0.0264028	0.550347	-0.00686101	0.876685	0.0437585	0.322109	0.262328	1.55095e-09	0.729864	1.25714e-86	0.647114	2.57417e-62	0.187242	1.93226e-05	0.437947	1.68795e-25	0.11001	0.0125742
POLE	blue	-0.151568	0.000565031	0.151568	0.000565031	0.159754	0.000276425	0.0722055	0.102015	0.0672765	0.12769	-0.0494682	0.262937	-0.110298	0.0123429	-0.209476	1.6609e-06	-0.160202	0.000265561	-0.123377	0.00509381	-0.119612	0.00662871	-0.0254506	0.564822
MTPAP	blue	-0.154654	0.000433324	0.154654	0.000433324	-0.217524	6.38004e-07	-0.00854023	0.84684	-0.151473	0.000569642	-0.140972	0.00135391	-0.174285	7.12333e-05	-0.21303	1.09353e-06	-0.0763007	0.0839585	0.0181095	0.682095	-0.116266	0.00832801	-0.0489247	0.268224
PSPC1	blue	-0.19886	5.54737e-06	0.19886	5.54737e-06	-0.0592371	0.179951	-0.0157275	0.722049	-0.10746	0.0147923	-0.0829264	0.0602811	-0.202017	3.90131e-06	-0.253728	5.40646e-09	-0.112761	0.0105156	-0.0225992	0.609227	-0.139363	0.00153838	-0.0230012	0.602874
ZNF512B	blue	0.213497	1.03452e-06	-0.213497	1.03452e-06	0.0342632	0.438259	0.0653193	0.139176	0.0697025	0.114488	-0.0213613	0.628975	0.176438	5.77113e-05	0.497991	1.445e-33	0.447199	1.21935e-26	0.0700557	0.112659	0.287846	2.90488e-11	0.0126128	0.77544
CCDC77	blue	-0.14127	0.0013221	0.14127	0.0013221	-0.0547818	0.215014	-0.0562296	0.203119	-0.142804	0.00116894	-0.0527892	0.232191	-0.174878	6.72328e-05	-0.187105	1.96011e-05	-0.0848511	0.0545439	0.0304258	0.491276	-0.0566652	0.199635	0.0754905	0.0873099
CCDC78	blue	-0.281124	8.62174e-11	0.281124	8.62174e-11	0.243025	2.40232e-08	-0.0223093	0.613827	-0.0795832	0.0714286	-0.0603823	0.171664	-0.290325	1.93043e-11	-0.278818	1.24385e-10	-0.144791	0.000994746	-0.0423747	0.337664	-0.130341	0.00307166	-0.00852461	0.847116
RTL8A	blue	0.0987986	0.0250943	-0.0987986	0.0250943	0.259753	2.2647e-09	0.254271	5.00328e-09	0.320084	1.04047e-13	-0.0198814	0.652935	0.122318	0.00548948	0.157181	0.000347386	0.0115598	0.793747	-0.179955	4.06999e-05	-0.0299482	0.498107	-0.101322	0.0215935
SMAD4	blue	0.171168	9.61867e-05	-0.171168	9.61867e-05	-0.24887	1.07308e-08	-0.258754	2.62033e-09	-0.20526	2.7016e-06	0.162703	0.000211843	0.161971	0.000226407	0.223552	3.04103e-07	0.180433	3.87914e-05	0.161142	0.000244022	0.224851	2.5853e-07	0.118283	0.00726272
PDK3	blue	-0.0385877	0.382641	0.0385877	0.382641	-0.145198	0.000962165	0.0322212	0.466053	-0.0853847	0.0530363	-0.195068	8.4049e-06	-0.0881992	0.0456471	-0.113646	0.00991936	-0.0479918	0.277467	0.0856156	0.0523946	-0.0106274	0.810051	0.0652529	0.139579
PFAS	blue	-0.126066	0.0042021	0.126066	0.0042021	0.171352	9.45084e-05	0.0189312	0.668511	0.00298172	0.946235	0.063042	0.153522	-0.124906	0.00456787	-0.103566	0.0188435	-0.0538613	0.222832	-0.0911469	0.0388556	-0.0538993	0.222505	-0.0308587	0.485129
PRIMA1	blue	0.751931	1.04988e-94	-0.751931	1.04988e-94	-0.0677406	0.125076	-0.124378	0.00474369	0.141602	0.00128749	0.188913	1.62216e-05	0.607589	3.47297e-53	0.816982	1.68457e-124	0.339031	2.72497e-15	-0.0503997	0.254043	0.37602	1.0436e-18	0.0473287	0.284168
PAXIP1	blue	-0.070827	0.108744	0.070827	0.108744	-0.0434785	0.325218	0.0153985	0.727631	-0.0101187	0.818982	-0.0677927	0.124786	-0.0702737	0.111541	-0.100727	0.0223775	-0.0709285	0.108237	-0.0853069	0.0532539	-0.143077	0.00114341	-0.0489422	0.268052
DDN	blue	-0.292571	1.32852e-11	0.292571	1.32852e-11	0.186504	2.08644e-05	0.191278	1.26316e-05	0.0505578	0.252555	-0.286138	3.84027e-11	-0.315421	2.45389e-13	-0.377591	7.30027e-19	-0.249845	9.36261e-09	-0.0693842	0.116157	-0.25958	2.32301e-09	-0.124768	0.00461321
THNSL1	blue	-0.17624	5.88469e-05	0.17624	5.88469e-05	-0.101631	0.0211955	0.00891501	0.840207	-0.0674263	0.126842	-0.0131381	0.766353	-0.139782	0.00148817	-0.274244	2.54806e-10	-0.21288	1.11305e-06	-0.106641	0.0155742	-0.198448	5.80619e-06	-0.111536	0.011392
IGSF9B	blue	0.0187714	0.671145	-0.0187714	0.671145	-0.118541	0.00713521	-0.103911	0.0184496	-0.229364	1.45917e-07	-0.0884588	0.0450114	-0.113091	0.0102897	0.216552	7.17574e-07	0.258242	2.82301e-09	0.0948554	0.0315446	0.0567976	0.198585	0.0340185	0.441539
CLDN2	blue	-0.417293	4.48345e-23	0.417293	4.48345e-23	0.166919	0.000143644	0.0204234	0.644116	-0.0630038	0.153772	0.0139574	0.752245	-0.340066	2.217e-15	-0.389515	4.54729e-20	-0.218402	5.73437e-07	-0.107914	0.014374	-0.290064	2.01565e-11	-0.0185809	0.674289
ZNF71	blue	0.0430216	0.330333	-0.0430216	0.330333	0.254799	4.6391e-09	0.287874	2.89173e-11	0.281102	8.65192e-11	-0.058778	0.183355	0.0242347	0.583568	0.119819	0.00653468	-0.00399572	0.927994	-0.175935	6.06308e-05	-0.109463	0.0130233	-0.232488	9.75311e-08
CBX6	blue	0.255057	4.4709e-09	-0.255057	4.4709e-09	-0.077494	0.0792124	-0.0815751	0.0646002	-0.148342	0.000741811	-0.0274454	0.53471	0.138567	0.00163777	0.510549	1.82266e-35	0.492791	8.38383e-33	0.19416	9.27365e-06	0.321996	7.28829e-14	0.0901122	0.0411349
NEK6	blue	-0.1399	0.00147439	0.1399	0.00147439	0.130813	0.00296555	0.095399	0.0305786	0.0678737	0.124335	-0.00834487	0.850301	-0.130958	0.00293352	-0.154689	0.000432024	-0.126186	0.00416577	-0.0938628	0.0333757	-0.188396	1.71259e-05	-0.115317	0.00887619
DUSP6	blue	0.000254497	0.995408	-0.000254497	0.995408	-0.0428828	0.331898	-0.232084	1.02779e-07	-0.134407	0.00226072	0.12372	0.00497134	0.0425815	0.335309	-0.0381869	0.387607	-0.00412327	0.925702	0.0719981	0.103006	0.0531405	0.229094	0.104013	0.0183347
KRCC1	blue	0.260909	1.9116e-09	-0.260909	1.9116e-09	-0.167499	0.000136067	0.0145419	0.74223	0.163041	0.000205406	0.060869	0.16823	0.2705	4.5374e-10	0.09192	0.037223	-0.129264	0.00332689	-0.192854	1.06731e-05	-0.0680131	0.123562	-0.119085	0.00687408
ITGA6	blue	-0.209561	1.64446e-06	0.209561	1.64446e-06	-0.161962	0.000226591	0.0366385	0.407156	-0.0632328	0.152279	-0.0351037	0.427101	-0.159006	0.000295515	-0.250604	8.41506e-09	-0.141983	0.00124877	-0.050994	0.24848	-0.171306	9.49243e-05	-0.0243873	0.581198
RNF39	blue	-0.167864	0.0001315	0.167864	0.0001315	0.00838701	0.849554	-0.011716	0.791023	-0.0187867	0.670891	0.00661125	0.88114	-0.0975261	0.0270387	-0.10968	0.0128441	-0.0503002	0.254983	-0.061882	0.161247	-0.124876	0.00457753	-0.0723524	0.101318
SPAG16	blue	0.16972	0.000110395	-0.16972	0.000110395	-0.103651	0.0187463	0.150801	0.000603117	0.128796	0.0034436	-0.00753913	0.864609	0.143049	0.00114605	0.180464	3.86721e-05	0.0378698	0.391564	-0.151011	0.000592473	-0.0708047	0.108856	-0.134242	0.0022893
XRCC5	blue	-0.0710784	0.107492	0.0710784	0.107492	-0.0609973	0.167333	0.0539206	0.222322	-0.0259445	0.557291	-0.0975343	0.0270257	-0.0792826	0.0725084	-0.137847	0.00173285	-0.0938329	0.0334322	0.00032845	0.994073	-0.0851053	0.0538212	-0.0539675	0.22192
ZNF175	blue	0.182687	3.08864e-05	-0.182687	3.08864e-05	-0.173901	7.3937e-05	0.136896	0.00186615	0.0901186	0.0411206	-0.0958867	0.0297337	0.149211	0.000689721	0.246236	1.54688e-08	0.152639	0.000515616	-0.00795754	0.857173	0.11211	0.0109731	-0.0624557	0.15739
ZNF662	blue	0.263775	1.25126e-09	-0.263775	1.25126e-09	-0.245301	1.7596e-08	0.214375	9.31767e-07	0.135028	0.00215561	-0.072758	0.0994128	0.178455	4.72725e-05	0.363844	1.5589e-17	0.216745	7.00988e-07	-0.109712	0.0128172	0.0313842	0.477721	-0.148174	0.00075229
EFR3B	blue	0.015277	0.729696	-0.015277	0.729696	-0.0814877	0.0648883	0.157248	0.000345352	0.0779891	0.0773082	-0.0903587	0.040582	0.0298069	0.500137	0.135848	0.00202387	0.101369	0.0215318	-0.0562507	0.202949	-0.0322336	0.465881	-0.165512	0.000163698
VEGFA	blue	-0.30966	6.93944e-13	0.30966	6.93944e-13	0.0184403	0.676614	0.164331	0.000182524	0.0267747	0.544743	-0.217857	6.12719e-07	-0.288969	2.41524e-11	-0.318043	1.51751e-13	-0.136462	0.00193009	-0.0352124	0.42567	-0.25302	5.97977e-09	-0.124933	0.00455876
EFCAB11	blue	-0.088821	0.0441368	0.088821	0.0441368	-0.0166752	0.706055	0.0242634	0.583122	-0.0264635	0.549431	0.0277598	0.530038	-0.0962823	0.0290631	-0.144454	0.00102249	-0.080385	0.0686122	-0.0285049	0.519051	-0.13671	0.00189334	-0.113016	0.0103407
TENT5B	blue	0.417195	4.59971e-23	-0.417195	4.59971e-23	0.0380587	0.389204	-0.196496	7.19428e-06	-0.0793575	0.072238	0.150852	0.000600514	0.267629	7.02055e-10	0.626898	1.75655e-57	0.388702	5.51472e-20	0.0840696	0.0568162	0.274397	2.48817e-10	0.160117	0.000267583
SEC23B	blue	-0.0650358	0.140904	0.0650358	0.140904	0.0545137	0.21727	-0.0500188	0.257655	-0.0461224	0.296635	0.0781392	0.0767385	-0.0590759	0.181141	-0.118346	0.00723115	-0.0537208	0.224043	0.0234976	0.595069	-0.0259792	0.556765	-0.020071	0.649844
MAP2K5	blue	0.112785	0.0104984	-0.112785	0.0104984	0.00765679	0.862517	-0.0217601	0.622584	0.0891955	0.0432478	0.0687906	0.119319	0.150933	0.000596406	0.0838798	0.0573797	-0.0500797	0.257075	-0.081924	0.0634614	0.0357701	0.418372	0.026928	0.542443
KPNA2	blue	-0.299012	4.46756e-12	0.299012	4.46756e-12	0.139015	0.00158115	-0.00838103	0.84966	-0.112597	0.0106293	-0.0546938	0.215752	-0.276619	1.75884e-10	-0.414394	9.52257e-23	-0.234787	7.22443e-08	0.0331104	0.453832	-0.152486	0.000522416	0.092777	0.0354818
ZNF432	blue	-0.109434	0.013048	0.109434	0.013048	-0.198334	5.87958e-06	-0.0923281	0.036385	-0.182116	3.27294e-05	-0.00756806	0.864094	-0.128809	0.00344033	-0.0834676	0.0586196	-0.0121605	0.783288	0.0618124	0.16172	-0.00575626	0.896419	-0.0483774	0.27362
SMCR8	blue	0.168804	0.00012037	-0.168804	0.00012037	-0.14574	0.000920334	-0.12005	0.00643091	-0.0534518	0.226375	0.165337	0.00016637	0.157961	0.000324269	0.244502	1.96343e-08	0.203609	3.25981e-06	0.0711283	0.107244	0.173636	7.58577e-05	0.0717189	0.104351
CLDN11	blue	0.395705	1.02841e-20	-0.395705	1.02841e-20	-0.153838	0.000465071	-0.0152371	0.730374	-0.0285093	0.518986	0.00272134	0.950924	0.241491	2.95781e-08	0.644605	1.07282e-61	0.51167	1.22276e-35	0.116367	0.00827138	0.329047	1.91691e-14	0.0201543	0.648489
PRPH	blue	0.699832	7.76832e-77	-0.699832	7.76832e-77	-0.0189068	0.668912	-0.123132	0.00518278	0.145553	0.00093453	0.17139	9.41684e-05	0.57194	5.50576e-46	0.751857	1.12129e-94	0.281898	7.61754e-11	-0.0848911	0.0544295	0.321358	8.21021e-14	0.0782143	0.0764545
SOX12	blue	-0.238575	4.37621e-08	0.238575	4.37621e-08	0.251117	7.8293e-09	0.156705	0.000362254	0.0220678	0.61767	-0.133382	0.00244411	-0.26249	1.51425e-09	-0.149635	0.000665579	-0.0660248	0.134948	-0.0997531	0.0237162	-0.138042	0.00170664	-0.016146	0.714971
DPP6	blue	0.596891	6.25637e-51	-0.596891	6.25637e-51	-0.139808	0.00148514	-0.0854969	0.0527237	0.0517549	0.241481	0.0959474	0.0296299	0.426066	4.38869e-24	0.746264	1.4977e-92	0.355858	8.63579e-17	-0.00585713	0.894614	0.250025	9.12879e-09	0.0220721	0.617602
CDCA5	blue	-0.276228	1.86982e-10	0.276228	1.86982e-10	0.249483	9.84869e-09	-0.00326515	0.941133	-0.0733107	0.0968629	-0.116671	0.0081038	-0.28356	5.83282e-11	-0.372889	2.11484e-18	-0.225677	2.3304e-07	-0.050399	0.25405	-0.132443	0.00262409	0.0972748	0.0274376
RHPN1	blue	-0.40626	7.57914e-22	0.40626	7.57914e-22	0.452404	2.6823e-27	0.217357	6.50988e-07	0.142475	0.00120029	-0.0962208	0.0291665	-0.364117	1.46905e-17	-0.43679	2.33109e-25	-0.341333	1.72024e-15	-0.205993	2.4843e-06	-0.355544	9.22826e-17	-0.142211	0.00122611
CHTF8	blue	-0.053918	0.222345	0.053918	0.222345	0.151253	0.00058041	-0.0142753	0.746793	0.0607901	0.168783	0.0408086	0.355837	0.0194468	0.66004	-0.113957	0.00971783	-0.07529	0.0881558	-0.00913827	0.836261	-0.0150003	0.734405	0.101259	0.0216752
SLC35E2B	blue	0.0613124	0.165146	-0.0613124	0.165146	-0.0189905	0.667534	0.158955	0.000296886	0.186954	1.99109e-05	-0.000870643	0.98429	0.0987495	0.025167	0.12527	0.00444994	0.0380923	0.388785	-0.12788	0.00368291	-0.00172521	0.968876	-0.0861553	0.0509202
ITFG1	blue	0.163393	0.000198924	-0.163393	0.000198924	-0.195735	7.81723e-06	-0.0592928	0.179541	-0.0224384	0.611776	0.0617266	0.162304	0.167557	0.000135329	0.168272	0.00012655	0.10064	0.0224952	0.0123835	0.779416	0.0819956	0.0632297	0.034205	0.439038
COA1	blue	-0.174537	6.95058e-05	0.174537	6.95058e-05	-0.117587	0.00761559	0.0735098	0.0959571	-0.086585	0.0497712	-0.160087	0.000268309	-0.208332	1.89702e-06	-0.274219	2.55802e-10	-0.139541	0.00151684	0.0431677	0.328692	-0.166209	0.000153463	-0.102103	0.0205988
GLYATL1	blue	-0.219406	5.07384e-07	0.219406	5.07384e-07	0.0759323	0.0854696	0.301933	2.70087e-12	0.200751	4.49604e-06	-0.171453	9.35988e-05	-0.161706	0.000231899	-0.24093	3.19064e-08	-0.196565	7.14078e-06	-0.147192	0.000816336	-0.214143	9.57914e-07	-0.139462	0.00152638
HAVCR1	blue	0.00161078	0.97094	-0.00161078	0.97094	-0.0122421	0.781871	0.139766	0.00149009	0.148921	0.0007067	0.0547353	0.215403	0.0807268	0.0674396	-0.0144763	0.743351	-0.0599071	0.175067	-0.100481	0.02271	-0.0313265	0.478533	-0.117291	0.00777032
MT1A	blue	0.167045	0.000141965	-0.167045	0.000141965	0.0782287	0.0764002	-0.0782349	0.0763769	0.0482995	0.274395	0.110745	0.0119922	0.19248	1.11101e-05	0.0846958	0.0549893	-0.0473734	0.283712	-0.0240022	0.587184	0.0718115	0.103904	0.00752863	0.864796
SPATS2L	blue	0.223662	2.99957e-07	-0.223662	2.99957e-07	-0.0783276	0.0760279	-0.0521803	0.237629	0.0281319	0.524537	0.0115326	0.794221	0.201266	4.24429e-06	0.191037	1.29589e-05	0.121892	0.00565618	0.0199371	0.652025	0.087719	0.0468429	0.0680357	0.123437
RUFY1	blue	0.0592312	0.179994	-0.0592312	0.179994	0.0632938	0.151883	-0.0930516	0.0349388	0.014034	0.750929	0.0782463	0.0763339	0.066989	0.129329	0.0534287	0.226575	-0.00764095	0.862798	-0.0249703	0.572193	0.0260308	0.555981	0.082562	0.0614216
NIT2	blue	-0.261361	1.78881e-09	0.261361	1.78881e-09	0.00442296	0.920319	0.258778	2.61137e-09	0.0667983	0.130426	-0.235655	6.44577e-08	-0.258753	2.6206e-09	-0.354982	1.03898e-16	-0.268773	5.90325e-10	-0.100117	0.0232088	-0.295962	7.51079e-12	-0.135387	0.00209696
ATP1A2	blue	0.660306	1.1295e-65	-0.660306	1.1295e-65	-0.132101	0.00269267	-0.0541052	0.220741	0.114775	0.00920355	0.104838	0.017425	0.516305	2.30995e-36	0.839698	7.27548e-138	0.419501	2.51411e-23	-0.0551911	0.211601	0.330817	1.36366e-14	0.00767889	0.862124
FAM53B	blue	0.180216	3.96468e-05	-0.180216	3.96468e-05	0.229289	1.47335e-07	-0.160386	0.000261217	0.0772838	0.0800323	0.198239	5.94107e-06	0.181416	3.51332e-05	0.151488	0.00056893	-0.00180038	0.967521	-0.0581512	0.188079	0.156839	0.000358028	0.143009	0.00114972
TMEM35A	blue	0.589184	2.34239e-49	-0.589184	2.34239e-49	-0.114504	0.00937107	0.0441584	0.317703	0.146809	0.000842625	0.0286822	0.516454	0.417277	4.50229e-23	0.711606	1.59214e-80	0.315695	2.33423e-13	-0.0987217	0.0252083	0.185796	2.24527e-05	-0.0556935	0.207466
PROM1	blue	0.150913	0.000597442	-0.150913	0.000597442	-0.0601692	0.173184	-0.00914279	0.836181	0.0863985	0.0502672	0.175439	6.36503e-05	0.178657	4.63319e-05	0.12979	0.00319997	-0.00278158	0.949839	-0.119109	0.00686235	0.0180035	0.683855	-0.0298876	0.498978
FABP3	blue	0.0593768	0.178925	-0.0593768	0.178925	0.097855	0.026524	0.1609	0.000249414	0.113368	0.0101033	-0.183584	2.81861e-05	0.0440969	0.318378	0.137345	0.00180202	0.0930065	0.0350276	0.0247264	0.575952	0.0979768	0.0263356	0.000836892	0.984899
RFC5	blue	-0.112239	0.0108813	0.112239	0.0108813	0.0183323	0.678402	-0.0905538	0.0401487	-0.122958	0.00524705	0.0114054	0.796441	-0.130405	0.00305713	-0.256315	3.73101e-09	-0.177065	5.42525e-05	0.0380191	0.389698	-0.0683729	0.121584	0.0857592	0.0519989
KIF26A	blue	0.104921	0.0173358	-0.104921	0.0173358	0.121638	0.00575761	0.0418694	0.343461	0.105761	0.016455	-0.0155821	0.724514	0.120776	0.0061149	0.132523	0.0026083	0.0726846	0.0997556	-0.028647	0.516969	0.094643	0.031929	0.0551689	0.211785
FBH1	blue	0.107428	0.0148221	-0.107428	0.0148221	0.0192153	0.663838	0.00713878	0.871735	0.0636145	0.149814	0.0184789	0.675976	0.101629	0.0211972	0.0872656	0.0479958	-0.0174514	0.693051	-0.0985736	0.025429	0.0283015	0.522039	-0.00814721	0.853807
TCP11L1	blue	0.272839	3.16748e-10	-0.272839	3.16748e-10	-0.297836	5.46233e-12	-0.186303	2.13048e-05	-0.100167	0.023139	0.0598849	0.175228	0.264488	1.1252e-09	0.34638	6.191e-16	0.265697	9.39091e-10	0.18958	1.51208e-05	0.328201	2.25443e-14	0.176615	5.67145e-05
ARG2	blue	-0.176114	5.95756e-05	0.176114	5.95756e-05	0.0379621	0.390409	0.0213675	0.628875	-0.044925	0.309366	-0.013071	0.767512	-0.17303	8.04404e-05	-0.210901	1.40582e-06	-0.141162	0.00133358	-0.0253093	0.566986	-0.179778	4.14283e-05	-0.107202	0.0150356
TSEN2	blue	-0.23659	5.69733e-08	0.23659	5.69733e-08	-0.123126	0.00518522	0.245673	1.67163e-08	0.0604892	0.170905	-0.258576	2.68936e-09	-0.251752	7.15734e-09	-0.301434	2.94429e-12	-0.197272	6.60792e-06	-0.159099	0.000293094	-0.286578	3.57468e-11	-0.156368	0.000373152
TRIM32	blue	-0.119566	0.00664998	0.119566	0.00664998	0.0606772	0.169577	-0.00461233	0.91692	-0.0798749	0.0703931	-0.0134672	0.760676	-0.152078	0.000540967	-0.108636	0.0137298	-0.0221892	0.615737	0.0712464	0.106661	-0.0265215	0.548556	0.00648597	0.883376
CCL11	blue	0.264088	1.19432e-09	-0.264088	1.19432e-09	-0.0837672	0.0577162	0.0461596	0.296245	0.064248	0.145791	0.030972	0.483526	0.283467	5.92038e-11	0.405616	8.90879e-22	0.335644	5.32425e-15	0.198412	5.82904e-06	0.395862	9.90013e-21	0.12518	0.00447897
CES1	blue	0.2235	3.06082e-07	-0.2235	3.06082e-07	-0.00761561	0.863249	0.422437	1.15725e-23	0.315768	2.30331e-13	-0.219085	5.27668e-07	0.132189	0.00267482	0.330664	1.40433e-14	0.155903	0.000388635	-0.189802	1.47711e-05	-0.0373739	0.3978	-0.207474	2.09523e-06
MITD1	blue	-0.166974	0.000142907	0.166974	0.000142907	-0.150481	0.000619678	0.0423199	0.338288	-0.0915195	0.0380613	-0.187811	1.82081e-05	-0.191381	1.2494e-05	-0.2097	1.61794e-06	-0.0780502	0.077076	0.0823242	0.0621758	-0.092225	0.0365952	0.0134752	0.760538
MSTO1	blue	-0.196509	7.18394e-06	0.196509	7.18394e-06	0.246984	1.3948e-08	0.0687307	0.119642	0.0442147	0.317085	-0.0448809	0.309841	-0.195062	8.41072e-06	-0.180759	3.75425e-05	-0.13473	0.00220554	-0.0920075	0.0370421	-0.161757	0.000230826	-0.0546794	0.215873
INTS8	blue	-0.182528	3.13896e-05	0.182528	3.13896e-05	-0.150812	0.000602568	0.12175	0.00571289	-0.0642805	0.145587	-0.155058	0.000418366	-0.196643	7.07992e-06	-0.237755	4.88125e-08	-0.109721	0.0128099	-0.0089493	0.8396	-0.177618	5.13684e-05	-0.104258	0.0180596
FBXO17	blue	0.129939	0.0031646	-0.129939	0.0031646	-0.00427514	0.922974	0.177419	5.23902e-05	0.032452	0.462864	-0.146846	0.000840057	0.0304053	0.491568	0.373693	1.76526e-18	0.385611	1.14276e-19	0.099075	0.0246883	0.16225	0.000220746	-0.0279549	0.527151
SLC44A1	blue	0.205378	2.66535e-06	-0.205378	2.66535e-06	-0.191009	1.29977e-05	-0.0757846	0.0860814	0.0391674	0.375529	0.0781615	0.0766542	0.224321	2.76269e-07	0.0869952	0.0486947	-0.0547696	0.215116	-0.048095	0.276435	0.00535659	0.903574	-0.0998808	0.0235369
ATAD2	blue	-0.275742	2.01762e-10	0.275742	2.01762e-10	-0.242578	2.55286e-08	0.0559758	0.205169	-0.206172	2.43392e-06	-0.245361	1.7451e-08	-0.322366	6.80032e-14	-0.344999	8.20391e-16	-0.0832216	0.0593701	0.0539385	0.222169	-0.194444	8.99337e-06	-0.0683626	0.121641
BAZ1B	blue	-0.119245	0.00679861	0.119245	0.00679861	-0.137139	0.00183123	-0.0264197	0.550092	-0.103134	0.0193482	-0.0540955	0.220824	-0.131614	0.00279294	-0.0984015	0.0256876	-0.00988866	0.823029	-0.0314955	0.47616	-0.111489	0.0114267	-0.0228454	0.605332
SOX2	blue	-0.0312368	0.479792	0.0312368	0.479792	0.00808249	0.854955	-0.0913694	0.0383797	-0.139885	0.00147608	0.0718123	0.1039	-0.0787637	0.0744038	0.0203499	0.645308	0.0507015	0.251207	0.0560504	0.204565	0.0264379	0.549817	-0.0117898	0.789737
MAVS	blue	0.171565	9.26013e-05	-0.171565	9.26013e-05	-0.00425977	0.92325	0.0803868	0.0686061	0.194578	8.86387e-06	0.0114559	0.795558	0.21014	1.53701e-06	0.214998	8.64849e-07	0.0554088	0.209802	-0.143216	0.00113067	0.0456759	0.301341	-0.0798494	0.0704834
DACT3	blue	0.434202	4.77907e-25	-0.434202	4.77907e-25	-0.0837111	0.0578847	-0.0636083	0.149854	-0.000511979	0.990761	0.0539791	0.22182	0.31485	2.72315e-13	0.725216	5.00687e-85	0.550422	4.76203e-42	0.130309	0.003079	0.313754	3.32317e-13	0.0180998	0.682257
ANXA7	blue	0.116747	0.00806212	-0.116747	0.00806212	-0.0181794	0.680936	-0.0533305	0.227431	-0.00751693	0.865004	0.10129	0.0216341	0.115498	0.00876947	0.0831475	0.0595978	0.00141015	0.974558	0.0222488	0.614789	0.101178	0.021781	0.0743831	0.092064
SLC16A14	blue	0.165335	0.000166395	-0.165335	0.000166395	-0.114866	0.00914789	-0.181434	3.50686e-05	-0.107811	0.0144678	0.192169	1.1486e-05	0.147715	0.000781644	0.109684	0.0128407	0.0118026	0.789515	0.030802	0.485932	0.0835373	0.0584083	0.1341	0.00231432
UBXN11	blue	-0.26573	9.3452e-10	0.26573	9.3452e-10	0.337661	3.57597e-15	0.00297808	0.9463	0.00308451	0.944384	0.0554554	0.209418	-0.21504	8.60591e-07	-0.294485	9.63728e-12	-0.231729	1.07625e-07	-0.0870664	0.04851	-0.14296	0.00115424	0.0235571	0.594137
HMGXB3	blue	-0.122564	0.00539497	0.122564	0.00539497	0.126517	0.00406719	0.0565731	0.200368	0.0453792	0.304495	0.0206385	0.64063	-0.118155	0.00732616	-0.116295	0.00831202	-0.0952992	0.030754	-0.116933	0.00796117	-0.142245	0.00122277	-0.0442621	0.316566
TACC3	blue	-0.183743	2.77326e-05	0.183743	2.77326e-05	0.281152	8.58421e-11	-0.102862	0.0196716	-0.0423176	0.338315	0.0863441	0.0504126	-0.162403	0.000217705	-0.325851	3.52689e-14	-0.227515	1.84711e-07	-0.042761	0.333274	-0.103653	0.0187442	0.120291	0.00632429
PNO1	blue	-0.227032	1.9638e-07	0.227032	1.9638e-07	-0.0205208	0.642537	0.206189	2.42906e-06	0.0011144	0.979892	-0.218974	5.34868e-07	-0.264131	1.1868e-09	-0.302809	2.31962e-12	-0.186066	2.18339e-05	-0.0335394	0.448001	-0.240565	3.35152e-08	-0.0868386	0.0491035
PHF2	blue	0.0539605	0.22198	-0.0539605	0.22198	0.00936529	0.832253	0.104985	0.017267	0.0630653	0.15337	-0.0326449	0.460207	0.0014444	0.97394	0.131297	0.0028602	0.0944496	0.0322825	-0.142485	0.00119939	-0.0339942	0.441865	-0.0769582	0.0813158
PDE1A	blue	0.334203	7.06208e-15	-0.334203	7.06208e-15	-0.283584	5.8094e-11	-0.080937	0.0667267	-0.137397	0.00179486	-0.0258509	0.558716	0.213565	1.02621e-06	0.590283	1.40537e-49	0.579854	1.65371e-47	0.325186	4.00025e-14	0.43527	3.5571e-25	0.112068	0.0110033
ZNF799	blue	-0.10591	0.0163026	0.10591	0.0163026	-0.269932	4.94849e-10	0.0572548	0.19499	-0.0875592	0.0472465	-0.137558	0.00177244	-0.129543	0.00325899	-0.14499	0.000978657	-0.0644556	0.144491	0.0291983	0.508932	-0.13102	0.00292005	-0.0813813	0.0652402
MGAM	blue	0.345785	6.98977e-16	-0.345785	6.98977e-16	-0.292798	1.27905e-11	-0.172143	8.76086e-05	-0.0415228	0.347474	0.0906852	0.039859	0.32415	4.86403e-14	0.374031	1.6359e-18	0.272055	3.57421e-10	0.231127	1.16332e-07	0.283636	5.76134e-11	0.0490148	0.267342
KCTD9	blue	0.327747	2.45867e-14	-0.327747	2.45867e-14	-0.369851	4.16629e-18	-0.379213	5.03797e-19	-0.238262	4.5626e-08	0.182296	3.21375e-05	0.311164	5.3016e-13	0.213157	1.07717e-06	0.132092	0.00269439	0.198035	6.07628e-06	0.27224	3.47367e-10	0.227941	1.74985e-07
DDX19A	blue	-0.165555	0.000163044	0.165555	0.000163044	-0.0193058	0.662352	0.10722	0.0150182	-0.0248812	0.573564	-0.192215	1.14295e-05	-0.213856	9.91265e-07	-0.155067	0.000418051	-0.0144047	0.744576	-0.0398082	0.367762	-0.100178	0.0231237	0.0264182	0.550115
BACE2	blue	-0.228975	1.53373e-07	0.228975	1.53373e-07	0.1548	0.000427882	-0.296233	7.17384e-12	-0.204011	3.11466e-06	0.275731	2.02097e-10	-0.145873	0.000910282	-0.232528	9.70316e-08	-0.108572	0.0137858	0.140826	0.00136982	0.00407609	0.92655	0.159647	0.000279098
KCNC4	blue	-0.107009	0.0152192	0.107009	0.0152192	-0.0678391	0.124527	-0.0694965	0.115565	-0.0874627	0.0474916	0.0351759	0.42615	-0.084517	0.0555059	-0.0295508	0.503829	0.0232755	0.598556	0.0112518	0.799123	-0.0331784	0.452905	-0.0180613	0.682895
FAM221A	blue	-0.097796	0.0266158	0.097796	0.0266158	-0.104924	0.0173328	-0.0834443	0.0586903	-0.108639	0.0137278	0.0202186	0.647442	-0.118453	0.00717846	-0.100027	0.0233328	-0.0411628	0.351673	0.0406472	0.357744	-0.0578795	0.190154	-0.02382	0.590026
ARRB1	blue	0.222017	3.67979e-07	-0.222017	3.67979e-07	0.217659	6.27654e-07	-0.101975	0.0207589	0.151068	0.000589621	0.139071	0.00157422	0.268025	6.61294e-10	0.231559	1.10008e-07	0.0326295	0.460419	-0.0204	0.644496	0.193694	9.752e-06	0.0828486	0.0605232
SGK1	blue	0.422527	1.1299e-23	-0.422527	1.1299e-23	-0.192884	1.06388e-05	-0.229712	1.3955e-07	-0.0653602	0.138929	0.163952	0.000188991	0.426633	3.76683e-24	0.413434	1.22002e-22	0.297117	6.17375e-12	0.273783	2.73696e-10	0.464833	6.48377e-29	0.210245	1.51815e-06
PRIM2	blue	-0.175815	6.13503e-05	0.175815	6.13503e-05	-0.102059	0.0206536	0.0565477	0.20057	-0.117257	0.00778853	-0.181779	3.38689e-05	-0.199528	5.15171e-06	-0.224238	2.7914e-07	-0.0561896	0.203441	0.0898173	0.0418048	-0.0817211	0.0641218	0.0586821	0.184072
NUDCD1	blue	-0.257679	3.06356e-09	0.257679	3.06356e-09	-0.162693	0.000212029	0.0985295	0.025495	-0.189387	1.54325e-05	-0.240447	3.4054e-08	-0.313229	3.65406e-13	-0.285595	4.19523e-11	-0.0418309	0.343905	0.152344	0.000528802	-0.136552	0.00191656	-0.0684244	0.121303
THOC3	blue	-0.226661	2.05822e-07	0.226661	2.05822e-07	0.235828	6.30058e-08	0.0460444	0.297453	0.0454362	0.303888	-0.00619708	0.888536	-0.186914	1.99948e-05	-0.331551	1.18304e-14	-0.298663	4.74296e-12	-0.170628	0.00010127	-0.246331	1.5267e-08	-0.0449457	0.309142
MAB21L2	blue	0.464	8.36205e-29	-0.464	8.36205e-29	-0.189419	1.53802e-05	-0.0712444	0.10667	-0.0508445	0.249871	0.0423384	0.338077	0.315877	2.25818e-13	0.768048	3.64448e-101	0.595673	1.11627e-50	0.205219	2.71426e-06	0.385329	1.2209e-19	0.0893832	0.0428079
GPHN	blue	-0.0931931	0.0346616	0.0931931	0.0346616	-0.000540214	0.990252	-0.0627907	0.155171	-0.0918941	0.0372768	0.0433767	0.326353	-0.0917772	0.0375201	-0.156902	0.000356038	-0.125409	0.00440585	-0.014016	0.751238	-0.107767	0.0145084	-0.0542841	0.219216
CLIC3	blue	-0.148777	0.000715333	0.148777	0.000715333	0.389954	4.09657e-20	-0.164949	0.000172431	-0.0142629	0.747005	0.213951	9.80124e-07	-0.0343273	0.437402	-0.0640279	0.14718	-0.0277886	0.529611	0.0896825	0.0421142	0.0841663	0.0565307	0.125133	0.00449404
MMP10	blue	-0.219813	4.82727e-07	0.219813	4.82727e-07	0.0949967	0.031291	0.00941161	0.831435	-0.0178338	0.686678	0.0491065	0.266447	-0.125036	0.00452537	-0.173983	7.33488e-05	-0.00198623	0.96417	0.196172	7.45381e-06	-0.00536276	0.903464	-0.0143201	0.746026
RP9	blue	-0.188098	1.76702e-05	0.188098	1.76702e-05	0.16477	0.000175315	0.197573	6.39346e-06	0.0692313	0.116964	-0.155793	0.000392388	-0.244229	2.03821e-08	-0.247309	1.3334e-08	-0.211207	1.35619e-06	-0.147869	0.000771692	-0.314996	2.65154e-13	-0.186378	2.11391e-05
FAM177A1	blue	0.156731	0.000361421	-0.156731	0.000361421	-0.0923723	0.0362952	-0.0996369	0.0238804	0.033298	0.451277	0.1431	0.00114131	0.21943	5.05899e-07	0.130305	0.00307985	0.00818685	0.853104	-0.0190423	0.666682	0.0538362	0.223048	-0.0489132	0.268336
ATXN10	blue	0.0408525	0.35532	-0.0408525	0.35532	0.0245967	0.577956	-0.0201974	0.647787	-0.0417706	0.344602	0.00138316	0.975045	-0.00603712	0.891395	-0.00448155	0.919267	-0.0461928	0.295897	0.0166152	0.707065	0.0066259	0.880879	0.0366905	0.40649
CBX4	blue	-0.235686	6.4193e-08	0.235686	6.4193e-08	0.190366	1.39151e-05	0.107012	0.0152158	0.00183931	0.966819	-0.103287	0.0191685	-0.253442	5.63161e-09	-0.150445	0.000621599	-0.0300031	0.497318	-0.0378999	0.391188	-0.132053	0.00270245	0.00447287	0.919423
RAD21	blue	-0.0378361	0.391985	0.0378361	0.391985	-0.215469	8.17416e-07	-0.0765207	0.0830667	-0.200037	4.8682e-06	-0.0991541	0.0245732	-0.11231	0.0108309	-0.123949	0.00489073	-0.0328849	0.456914	0.0752295	0.0884121	-0.0591473	0.180613	-0.0252017	0.568636
ADGRD1	blue	0.291721	1.53109e-11	-0.291721	1.53109e-11	-0.127766	0.00371366	0.0717946	0.103986	-0.0129491	0.769618	-0.0307537	0.486615	0.174811	6.7674e-05	0.622117	2.1695e-56	0.557057	3.12084e-43	0.156637	0.000364424	0.336877	4.17576e-15	0.0226369	0.60863
CCNF	blue	-0.291776	1.51708e-11	0.291776	1.51708e-11	0.281329	8.34445e-11	0.0558384	0.206284	0.00768486	0.862018	-0.0618474	0.161482	-0.248372	1.15019e-08	-0.352975	1.58344e-16	-0.222126	3.63057e-07	-0.0505825	0.252323	-0.161148	0.000243894	0.0273497	0.536136
FAM98A	blue	-0.173634	7.58774e-05	0.173634	7.58774e-05	-0.0585923	0.184745	0.0531792	0.228755	-0.0258729	0.55838	-0.082442	0.0618013	-0.128343	0.00356004	-0.198982	5.4733e-06	-0.0919398	0.037182	-0.00407104	0.92664	-0.109307	0.0131547	-0.0356452	0.42
C2orf68	blue	0.0806936	0.0675529	-0.0806936	0.0675529	0.0219206	0.620019	0.00895751	0.839455	0.0598201	0.175696	0.0807282	0.067435	0.108876	0.0135217	0.0975147	0.0270567	0.0459584	0.298358	-0.00669939	0.879567	0.0345827	0.433997	-0.0320726	0.468113
LHX6	blue	0.116473	0.00821285	-0.116473	0.00821285	0.0435267	0.324682	0.0565295	0.200716	-0.0452244	0.306149	-0.0571266	0.195993	0.0308808	0.484816	0.331976	1.08962e-14	0.351279	2.25524e-16	0.162866	0.000208708	0.273842	2.71197e-10	0.10107	0.0219225
RSPO3	blue	0.2414	2.99467e-08	-0.2414	2.99467e-08	-0.217173	6.65648e-07	-0.18731	1.91857e-05	-0.190751	1.3359e-05	0.0503606	0.254412	0.192045	1.16398e-05	0.51989	6.25188e-37	0.520635	4.75725e-37	0.262887	1.42771e-09	0.372804	2.15557e-18	0.183787	2.76064e-05
PTN	blue	0.629972	3.40853e-58	-0.629972	3.40853e-58	-0.133897	0.00235035	-0.0297919	0.500353	0.12929	0.00332049	0.0849402	0.0542897	0.503036	2.54928e-34	0.682439	1.04761e-71	0.368217	5.9821e-18	-0.00530502	0.904498	0.324	5.00342e-14	0.0445828	0.31307
RBSN	blue	0.082589	0.0613366	-0.082589	0.0613366	-0.136271	0.0019588	0.0256499	0.561777	-0.041521	0.347495	-0.0306989	0.487393	0.0307502	0.486665	0.186583	2.06929e-05	0.177323	5.2889e-05	0.0349652	0.428928	0.0889368	0.0438604	-0.01352	0.759767
METTL6	blue	-0.129266	0.00332622	0.129266	0.00332622	-0.139183	0.00156027	0.0754929	0.0872998	-0.0524534	0.235179	-0.0899433	0.0415175	-0.133728	0.00238071	-0.161328	0.000239967	-0.0686627	0.120009	0.0174708	0.692728	-0.141599	0.0012878	-0.108932	0.0134733
ZNF200	blue	-0.176073	5.98192e-05	0.176073	5.98192e-05	-0.127671	0.00373973	0.0446816	0.311997	-0.0886606	0.0445224	-0.099944	0.0234485	-0.17631	5.84428e-05	-0.192602	1.09664e-05	-0.0828496	0.0605201	0.0219534	0.619495	-0.14567	0.000925601	-0.0390465	0.377005
PEX3	blue	-0.104446	0.0178516	0.104446	0.0178516	-0.0844853	0.0555979	0.054661	0.216028	-0.126574	0.0040503	-0.183303	2.90075e-05	-0.174242	7.15325e-05	-0.183021	2.98528e-05	-0.0863505	0.0503956	0.0757657	0.0861596	-0.0604015	0.171528	0.012559	0.776371
LSG1	blue	-0.0785028	0.0753722	0.0785028	0.0753722	0.0325481	0.461539	0.101274	0.021655	0.0677613	0.124961	-0.0949737	0.0313322	-0.0874016	0.0476475	-0.140246	0.00143445	-0.122707	0.00534106	-0.12361	0.00501011	-0.169234	0.000115587	-0.0950854	0.0311328
PTPRB	blue	0.183128	2.95281e-05	-0.183128	2.95281e-05	-0.335281	5.71713e-15	0.0705948	0.109911	0.0247921	0.574938	-0.0163192	0.712048	0.139578	0.00151242	0.275678	2.03799e-10	0.224672	2.64381e-07	-0.0358893	0.416822	-0.00607336	0.890747	-0.188724	1.65466e-05
COLGALT2	blue	0.049826	0.259496	-0.049826	0.259496	-0.113059	0.0103113	-0.318155	1.48673e-13	-0.377675	7.1611e-19	0.169305	0.00011481	-0.0511884	0.246679	0.172755	8.26018e-05	0.224053	2.85685e-07	0.172685	8.31598e-05	0.127943	0.00366607	0.173659	7.56916e-05
CCDC84	blue	-0.189361	1.54753e-05	0.189361	1.54753e-05	-0.148638	0.00072368	0.148283	0.00074545	-0.0608321	0.168489	-0.241074	3.12931e-08	-0.219318	5.12876e-07	-0.1642	0.000184735	-0.0517557	0.241474	-0.0281726	0.523937	-0.157026	0.000352186	-0.120401	0.00627636
SEPTIN5	blue	0.120023	0.00644319	-0.120023	0.00644319	0.172133	8.76972e-05	0.0880237	0.0460811	0.0558993	0.205789	0.0323476	0.464304	0.0501657	0.256258	0.37163	2.80355e-18	0.360184	3.43691e-17	0.0751039	0.0889464	0.160217	0.000265195	-0.0208686	0.636911
SMIM26	blue	-0.115992	0.00848308	0.115992	0.00848308	0.0292274	0.50851	0.12489	0.00457303	0.0576401	0.191997	-0.146572	0.000859358	-0.132392	0.0026343	-0.205778	2.54636e-06	-0.160482	0.000258964	-0.0817241	0.0641118	-0.171058	9.72033e-05	-0.0427663	0.333213
PDE3B	blue	0.182796	3.05459e-05	-0.182796	3.05459e-05	-0.391516	2.82184e-20	0.113867	0.00977557	0.00499155	0.910117	-0.0223921	0.612512	0.129556	0.00325581	0.261652	1.71373e-09	0.205058	2.76478e-06	-0.0185292	0.675143	0.0335811	0.447436	-0.147731	0.000780563
RAMP2	blue	0.0912134	0.0387128	-0.0912134	0.0387128	0.232229	1.00875e-07	0.0799961	0.0699667	0.0631798	0.152623	0.0144482	0.743833	0.072401	0.101088	0.339549	2.45782e-15	0.315431	2.44953e-13	0.124502	0.00470175	0.215534	8.11007e-07	0.0518415	0.240693
FBXO4	blue	-0.0885734	0.0447333	0.0885734	0.0447333	-0.0476082	0.28133	-0.0557289	0.207177	-0.0938423	0.0334144	0.0173557	0.694649	-0.0995062	0.0240662	-0.201575	4.09985e-06	-0.156135	0.000380849	0.0309316	0.484098	-0.048908	0.268387	0.028377	0.52093
CNN1	blue	0.487205	5.36136e-32	-0.487205	5.36136e-32	-0.0170278	0.700137	-0.0326323	0.460381	0.0490077	0.267412	0.0725439	0.100415	0.338632	2.94957e-15	0.769237	1.15903e-101	0.547076	1.83864e-41	0.118879	0.00697181	0.339658	2.40474e-15	0.0327193	0.459185
RPA2	blue	-0.0818576	0.063677	0.0818576	0.063677	0.0847767	0.0547569	-0.0610307	0.1671	-0.089382	0.0428106	0.000263429	0.995246	-0.0955404	0.0303316	-0.142429	0.00120475	-0.10127	0.0216604	0.0398224	0.367591	-0.0299258	0.498429	0.0521803	0.237629
UBR7	blue	0.106621	0.0155944	-0.106621	0.0155944	-0.0659001	0.135688	-0.151167	0.000584648	-0.107557	0.0147019	0.153783	0.000467268	0.107302	0.0149412	0.0913995	0.0383156	0.0946649	0.0318892	0.0677205	0.125189	0.128832	0.00343436	0.0639769	0.147503
FBXL5	blue	0.183044	2.9783e-05	-0.183044	2.9783e-05	-0.16157	0.000234776	-0.184171	2.65424e-05	-0.131217	0.00287722	0.0829395	0.0602404	0.141383	0.00131028	0.217925	6.07691e-07	0.15836	0.000313	0.184771	2.49551e-05	0.219111	5.25965e-07	0.144186	0.00104509
DCAF1	blue	-0.130187	0.00310689	0.130187	0.00310689	-0.00656786	0.881914	0.0353875	0.423371	-0.0506928	0.251289	-0.0803891	0.0685981	-0.154348	0.000444983	-0.11224	0.0108806	-0.0249609	0.572337	-0.0432079	0.328241	-0.0730241	0.0981786	-0.0119916	0.786224
DYNC2LI1	blue	-0.0748008	0.0902467	0.0748008	0.0902467	-0.235443	6.62795e-08	0.0119327	0.78725	-0.0696861	0.114573	-0.0823003	0.0622518	-0.0902504	0.0408241	-0.11724	0.00779739	-0.072865	0.098915	-0.0568256	0.198363	-0.134319	0.00227586	-0.0376292	0.394582
ZNF528	blue	0.293599	1.11846e-11	-0.293599	1.11846e-11	-0.238576	4.37583e-08	0.075391	0.0877289	0.0290377	0.511268	-0.0460969	0.296903	0.199332	5.26499e-06	0.445268	2.12456e-26	0.401428	2.53027e-21	0.133459	0.00242996	0.217801	6.16883e-07	-0.0670195	0.129154
FXYD6	blue	0.443413	3.60868e-26	-0.443413	3.60868e-26	-0.029921	0.498497	0.0105066	0.81217	0.0637876	0.148706	0.0444991	0.313979	0.311774	4.75095e-13	0.759639	9.89457e-98	0.570492	1.03483e-45	0.106109	0.016102	0.383154	2.02802e-19	0.0631218	0.153001
AGFG1	blue	-0.0959157	0.0296841	0.0959157	0.0296841	-0.238441	4.45537e-08	0.0526514	0.233414	-0.0734126	0.0963985	-0.174706	6.83743e-05	-0.112913	0.0104105	-0.0940494	0.0330247	0.0172007	0.697242	0.0996154	0.0239108	-0.0531255	0.229226	-0.0216148	0.624908
ARHGAP11A	blue	-0.173173	7.93378e-05	0.173173	7.93378e-05	-0.261447	1.76611e-09	-0.196961	6.83785e-06	-0.363709	1.6056e-17	-0.031945	0.469886	-0.22881	1.56628e-07	-0.269696	5.13014e-10	-0.055324	0.210502	0.108889	0.0135107	-0.0784486	0.0755745	0.0781864	0.07656
ZC3H15	blue	-0.129377	0.00329921	0.129377	0.00329921	-0.163641	0.000194463	0.0405522	0.35887	-0.08534	0.0531612	-0.140319	0.00142616	-0.15143	0.000571746	-0.178574	4.67185e-05	-0.0774496	0.0793852	0.0322254	0.465994	-0.166432	0.000150305	-0.0824034	0.0619236
CIP2A	blue	-0.249549	9.7587e-09	0.249549	9.7587e-09	-0.308264	8.89619e-13	-0.041734	0.345025	-0.296404	6.96854e-12	-0.144375	0.00102908	-0.306908	1.13102e-12	-0.357984	5.50095e-17	-0.0977279	0.0267218	0.108685	0.0136876	-0.156945	0.000354702	0.003366	0.939318
TMEM14A	blue	-0.0622959	0.158458	0.0622959	0.158458	0.0160777	0.716125	-0.0444705	0.314291	-0.0614758	0.164021	0.0219617	0.619363	-0.0718654	0.103644	-0.136034	0.00199502	-0.0866388	0.049629	0.0164822	0.709302	-0.0828342	0.060568	-0.0150907	0.732866
TARS1	blue	-0.0594953	0.178057	0.0594953	0.178057	-0.0709316	0.108222	-0.0183543	0.678037	-0.0973085	0.0273838	-0.0351583	0.426382	-0.086846	0.0490841	-0.181844	3.36434e-05	-0.109534	0.0129649	0.034819	0.430861	-0.0543266	0.218854	0.0449874	0.308693
MANF	blue	-0.192167	1.14891e-05	0.192167	1.14891e-05	0.242948	2.42747e-08	-0.0947496	0.0317355	-0.091373	0.0383719	0.116045	0.00845279	-0.143862	0.00107295	-0.275431	2.11795e-10	-0.210061	1.55119e-06	0.0160934	0.71586	-0.0669488	0.12956	0.126487	0.00407601
TAF1A	blue	-0.221553	3.89716e-07	0.221553	3.89716e-07	-0.286213	3.79352e-11	-0.0390667	0.376759	-0.27564	2.0499e-10	-0.0853916	0.0530168	-0.265149	1.01938e-09	-0.215477	8.16603e-07	0.00567868	0.897807	0.0893159	0.0429653	-0.138967	0.00158715	-0.0285665	0.518148
CAPZB	blue	0.166781	0.000145506	-0.166781	0.000145506	0.221444	3.94998e-07	-0.164138	0.000185804	0.0573731	0.194067	0.211017	1.38675e-06	0.209386	1.67833e-06	0.14725	0.000812418	0.00118809	0.978563	0.00151406	0.972684	0.15728	0.000344376	0.173741	7.5091e-05
POLM	blue	-0.171728	9.1168e-05	0.171728	9.1168e-05	0.222133	3.62731e-07	0.134433	0.00225618	0.116329	0.00829284	-0.0133416	0.762841	-0.149334	0.000682628	-0.105273	0.0169624	-0.0479708	0.277678	-0.033154	0.453236	-0.08166	0.0643217	-0.060136	0.173422
RXYLT1	blue	-0.151634	0.000561874	0.151634	0.000561874	-0.0831581	0.059565	0.153641	0.000473047	-0.0152701	0.729814	-0.10194	0.0208035	-0.159527	0.000282102	-0.189072	1.59529e-05	-0.0873821	0.0476974	-0.0271687	0.538838	-0.195526	7.99744e-06	-0.173826	7.44749e-05
SPACA9	blue	0.0306429	0.488187	-0.0306429	0.488187	0.155499	0.000402606	-0.0983408	0.0257794	-0.0665412	0.131915	0.0380031	0.389898	-0.0177041	0.688836	0.116464	0.00821773	0.0431146	0.329288	-0.0234945	0.595119	0.0371794	0.400262	0.144567	0.00101311
WDHD1	blue	-0.227128	1.94006e-07	0.227128	1.94006e-07	-0.317866	1.56788e-13	-0.181789	3.38341e-05	-0.400208	3.41916e-21	-0.0625773	0.156582	-0.274803	2.3358e-10	-0.292148	1.42594e-11	-0.0187607	0.67132	0.222684	3.38768e-07	-0.0414082	0.348807	0.0486662	0.270764
RPL36A	blue	-0.25338	5.68176e-09	0.25338	5.68176e-09	-0.0721719	0.102175	0.191728	1.20398e-05	-0.00621025	0.888301	-0.265949	9.04287e-10	-0.31111	5.35301e-13	-0.33831	3.14444e-15	-0.214246	9.46182e-07	-0.16015	0.000266812	-0.365539	1.07729e-17	-0.187692	1.8436e-05
MKRN2	blue	-0.0340827	0.440677	0.0340827	0.440677	-0.00331874	0.940168	-0.0367744	0.405418	-0.0830749	0.0598215	0.0329044	0.456647	-0.0735568	0.0957443	-0.0748688	0.0899541	-0.0333437	0.450655	0.0245379	0.578866	-0.0364618	0.409424	-0.0645085	0.144161
MBD4	blue	-0.0571819	0.19556	0.0571819	0.19556	-0.138649	0.00162736	-0.0214751	0.627148	-0.036898	0.403839	-0.0642123	0.146015	-0.062036	0.160205	-0.149029	0.000700344	-0.0858883	0.0516454	-0.0411946	0.351301	-0.0846391	0.0551527	-0.0192401	0.66343
CLCF1	blue	-0.132683	0.002577	0.132683	0.002577	0.193891	9.54679e-06	-0.18898	1.61082e-05	-0.123821	0.00493563	0.0968148	0.028181	-0.0701553	0.112147	0.0397566	0.368383	0.137291	0.0018097	0.117407	0.00770937	0.117358	0.0077352	0.182961	3.00364e-05
FAM136A	blue	-0.101398	0.021495	0.101398	0.021495	0.0907793	0.0396527	0.0757746	0.0861229	0.014256	0.747123	-0.060191	0.173028	-0.139427	0.00153055	-0.256364	3.70489e-09	-0.196677	7.05324e-06	-0.0444882	0.314098	-0.124698	0.00463636	0.00211569	0.961836
KCTD18	blue	0.109349	0.0131191	-0.109349	0.0131191	-0.16377	0.000192177	0.0219657	0.619299	0.0227992	0.606063	0.0152531	0.730101	0.0848548	0.0545332	0.114528	0.00935576	0.0397969	0.367898	-0.104722	0.0175501	-0.0564483	0.201364	-0.111722	0.0112547
RAI2	blue	0.254674	4.72292e-09	-0.254674	4.72292e-09	0.0347031	0.432398	0.181228	3.5807e-05	0.224441	2.72135e-07	-0.0101598	0.818259	0.217383	6.48975e-07	0.442379	4.84224e-26	0.259062	2.50541e-09	-0.0730583	0.0980209	0.131319	0.00285543	-0.06504	0.140878
SRSF3	blue	-0.0814672	0.0649561	0.0814672	0.0649561	-0.0569238	0.197588	0.00695123	0.875077	-0.0593029	0.179467	-0.10289	0.0196384	-0.114937	0.00910428	-0.241264	3.05005e-08	-0.175059	6.60619e-05	0.0115927	0.793172	-0.0907314	0.0397576	0.0249304	0.572807
RPF2	blue	-0.202369	3.74969e-06	0.202369	3.74969e-06	-0.105399	0.0168298	0.117417	0.00770411	-0.0518281	0.240816	-0.229228	1.48475e-07	-0.250806	8.18005e-09	-0.317421	1.70161e-13	-0.203637	3.24929e-06	-0.0861963	0.0508098	-0.283586	5.80826e-11	-0.119787	0.00654909
PIF1	blue	-0.280966	8.84247e-11	0.280966	8.84247e-11	0.224621	2.6609e-07	0.00151197	0.972721	-0.0633238	0.151689	-0.00127597	0.976978	-0.267639	7.00975e-10	-0.354008	1.27502e-16	-0.226018	2.23222e-07	-0.0504303	0.253755	-0.157655	0.000333172	0.0347841	0.431324
RDH10	blue	-0.144253	0.00103939	0.144253	0.00103939	-0.115274	0.00890188	-0.14347	0.00110762	-0.185808	2.24251e-05	0.0220728	0.617591	-0.111911	0.0111167	-0.147942	0.000766983	-0.0291367	0.509827	0.129503	0.00326849	-0.0146294	0.740733	0.0540307	0.221378
MAP7	blue	-0.0190917	0.665868	0.0190917	0.665868	-0.0929267	0.0351849	0.00032399	0.994154	0.0404777	0.359754	0.0455852	0.302303	0.0142923	0.746502	-0.189674	1.49723e-05	-0.208778	1.80141e-06	-0.155251	0.000411413	-0.163602	0.000195155	-0.0966858	0.0283926
SORD	blue	-0.279764	1.07075e-10	0.279764	1.07075e-10	0.115571	0.00872618	-0.00559386	0.899325	-0.0819499	0.0633777	-0.0213282	0.629506	-0.254463	4.86798e-09	-0.380485	3.7609e-19	-0.241266	3.04938e-08	-0.0180532	0.683031	-0.185825	2.23853e-05	-0.00241732	0.956401
ABCG1	blue	0.108703	0.0136713	-0.108703	0.0136713	0.205531	2.61922e-06	0.0866571	0.0495806	0.283999	5.4337e-11	0.133471	0.00242775	0.27123	4.05716e-10	0.193078	1.04196e-05	0.0216305	0.624658	-0.0969908	0.0278946	0.138142	0.00169333	0.0285897	0.517808
TAF5	blue	0.00744514	0.866281	-0.00744514	0.866281	-0.136252	0.0019617	-0.0840154	0.0569765	-0.115518	0.00875752	-0.0285482	0.518417	-0.053005	0.230285	-0.100608	0.0225374	-0.0388371	0.379572	0.069516	0.115463	0.0151547	0.731776	0.0570893	0.196286
TMEM254	blue	0.166711	0.000146462	-0.166711	0.000146462	-0.094504	0.0321826	-0.0358129	0.417816	0.108058	0.0142435	0.137019	0.00184846	0.241953	2.77843e-08	0.108661	0.0137084	-0.0473924	0.28352	-0.137922	0.00172273	0.0292529	0.508141	-0.0231247	0.600928
PLEKHG3	blue	0.137944	0.00171979	-0.137944	0.00171979	0.0485288	0.27212	-0.156708	0.000362157	0.000458687	0.991723	0.272281	3.45192e-10	0.163445	0.000197982	0.111472	0.0114396	-0.00695074	0.875085	-0.13634	0.00194835	0.00312522	0.943651	-0.0100464	0.820253
ARPC2	blue	0.110866	0.011898	-0.110866	0.011898	0.0239856	0.587442	-0.0785001	0.0753821	0.0177488	0.688092	0.0560126	0.20487	0.140403	0.00141667	0.07264	0.0999643	0.0194313	0.660294	0.092562	0.035912	0.111829	0.0111767	0.0703393	0.111206
PLEKHG5	blue	-0.203799	3.19023e-06	0.203799	3.19023e-06	0.280116	1.01239e-10	0.216079	7.59589e-07	0.185001	2.43723e-05	-0.121619	0.00576529	-0.177321	5.28983e-05	-0.150945	0.000595775	-0.0869528	0.0488052	-0.123788	0.00494736	-0.124082	0.00484465	-0.0598747	0.175301
SH3BGR	blue	0.401892	2.25527e-21	-0.401892	2.25527e-21	-0.0310856	0.481923	-0.0626041	0.156404	0.0309232	0.484216	0.0456528	0.301585	0.284944	4.66263e-11	0.484481	1.30857e-31	0.156738	0.000361198	-0.0815221	0.0647747	0.124688	0.00463949	0.0335152	0.448327
MYO7A	blue	-0.214148	9.57327e-07	0.214148	9.57327e-07	0.043887	0.320689	0.194646	8.79868e-06	0.0038521	0.930575	-0.173605	7.6087e-05	-0.216344	7.35722e-07	-0.0294124	0.505829	0.110537	0.0121542	0.0163553	0.711441	0.012233	0.782028	0.0481295	0.27609
NUP42	blue	-0.146426	0.000869749	0.146426	0.000869749	-0.132368	0.002639	0.243516	2.24658e-08	0.0838257	0.0575413	-0.25253	6.41078e-09	-0.143808	0.00107768	-0.215667	7.98208e-07	-0.174392	7.04928e-05	-0.127482	0.00379163	-0.259418	2.37843e-09	-0.214338	9.35925e-07
TMPO	blue	-0.174507	6.97122e-05	0.174507	6.97122e-05	-0.258019	2.91596e-09	-0.0709613	0.108073	-0.215042	8.60284e-07	-0.123171	0.0051685	-0.210289	1.51038e-06	-0.300975	3.18734e-12	-0.104688	0.0175872	0.11607	0.00843907	-0.083252	0.059277	0.00726207	0.869539
PLP1	blue	0.776907	6.06569e-105	-0.776907	6.06569e-105	-0.0898125	0.0418158	-0.109989	0.0125913	0.168047	0.000129262	0.16203	0.000225203	0.640353	1.16902e-60	0.792948	2.99935e-112	0.299691	3.97643e-12	-0.0425609	0.335543	0.374994	1.31656e-18	0.0291252	0.509995
ABTB2	blue	0.0908655	0.0394645	-0.0908655	0.0394645	0.20015	4.8076e-06	-0.000963988	0.982606	0.140897	0.00136213	0.0100028	0.821021	0.135537	0.00207289	0.106324	0.0158873	0.00415788	0.92508	-0.122067	0.00558712	0.0105647	0.811151	0.0692272	0.116986
DCLRE1A	blue	-0.103133	0.0193493	0.103133	0.0193493	-0.269942	4.94131e-10	-0.0780464	0.0770903	-0.202679	3.621e-06	-0.064789	0.142422	-0.132681	0.00257736	-0.208817	1.79323e-06	-0.0783966	0.075769	0.100431	0.0227772	-0.0581724	0.187918	0.0449371	0.309235
PLIN4	blue	0.436408	2.59266e-25	-0.436408	2.59266e-25	-0.0481655	0.27573	-0.0101309	0.818769	0.0611028	0.166598	0.0538023	0.22334	0.31161	4.89374e-13	0.704017	3.98264e-78	0.457524	5.89569e-28	0.0444167	0.314878	0.315116	2.59426e-13	0.0565139	0.20084
GLA	blue	-0.265943	9.05e-10	0.265943	9.05e-10	0.24024	3.50126e-08	0.111987	0.0110616	0.0118841	0.788095	-0.14014	0.0014466	-0.272048	3.57811e-10	-0.341732	1.58764e-15	-0.231936	1.04772e-07	-0.0158114	0.720628	-0.196282	7.36463e-06	0.0468214	0.289367
PKNOX1	blue	-0.107354	0.0148916	0.107354	0.0148916	-0.0273312	0.536411	-0.13963	0.00150623	-0.155333	0.000408494	0.0613228	0.165074	-0.111252	0.0116044	-0.0802706	0.0690086	-0.0142819	0.746679	0.0810747	0.066263	0.0186976	0.672362	0.0811663	0.0659562
FLVCR1	blue	-0.185468	2.32273e-05	0.185468	2.32273e-05	-0.182689	3.08799e-05	0.139131	0.00156673	0.00798522	0.856682	-0.18362	2.80814e-05	-0.156556	0.000367028	-0.222276	3.56349e-07	-0.109592	0.0129167	-0.0302392	0.493939	-0.182798	3.05403e-05	-0.139371	0.00153736
ELOC	blue	-0.184254	2.6318e-05	0.184254	2.6318e-05	0.0962046	0.0291937	0.144521	0.00101689	0.014016	0.751239	-0.192257	1.13787e-05	-0.20088	4.43143e-06	-0.21748	6.41395e-07	-0.122447	0.00543962	0.00114371	0.979364	-0.189757	1.48411e-05	-0.0648154	0.142259
DTYMK	blue	-0.229825	1.37558e-07	0.229825	1.37558e-07	0.26993	4.95037e-10	0.0987723	0.0251333	0.0398106	0.367732	-0.11391	0.00974759	-0.232383	9.88802e-08	-0.422577	1.1149e-23	-0.350153	2.84882e-16	-0.123508	0.00504644	-0.228817	1.56498e-07	-0.0500927	0.256951
C9orf64	blue	0.0179317	0.685049	-0.0179317	0.685049	-0.014413	0.744434	-0.0578635	0.190277	-0.0133526	0.762651	0.069874	0.113597	0.035933	0.416254	0.0317927	0.472008	-0.0176403	0.6899	-0.0715869	0.104993	-0.00366754	0.933894	0.0535908	0.225168
ACYP1	blue	-0.170795	9.96745e-05	0.170795	9.96745e-05	-0.0511639	0.246905	-0.0352432	0.425265	-0.149236	0.000688301	-0.067073	0.128849	-0.187826	1.818e-05	-0.243358	2.29578e-08	-0.120853	0.0060821	0.0206112	0.641072	-0.1517	0.000558726	-0.0307801	0.486241
COL28A1	blue	0.257494	3.14658e-09	-0.257494	3.14658e-09	-0.0379444	0.390631	-0.0345816	0.434012	0.107575	0.0146861	-0.0176846	0.689162	0.215157	8.48528e-07	0.243051	2.39375e-08	0.0533665	0.227118	-0.0665756	0.131716	0.0645401	0.143964	-0.019162	0.664714
TLN1	blue	0.249181	1.02747e-08	-0.249181	1.02747e-08	0.055969	0.205224	-0.149622	0.000666307	-0.0660017	0.135085	0.13944	0.001529	0.189006	1.60643e-05	0.424373	6.90846e-24	0.334577	6.56384e-15	0.103426	0.0190066	0.297865	5.43558e-12	0.181993	3.31422e-05
KCNK3	blue	0.469161	1.71055e-29	-0.469161	1.71055e-29	-0.0250864	0.570407	-0.061057	0.166917	0.0289771	0.512149	0.129631	0.00323785	0.352546	1.73185e-16	0.730012	1.11589e-86	0.429524	1.72294e-24	0.0345132	0.434923	0.311362	5.11674e-13	0.0139544	0.752297
CDK7	blue	-0.126223	0.00415463	0.126223	0.00415463	-0.0981713	0.0260372	-0.00492901	0.911238	-0.0730493	0.0980623	-0.0827836	0.0607259	-0.135423	0.00209119	-0.263965	1.21638e-09	-0.202228	3.80968e-06	-0.0132479	0.764457	-0.188346	1.72172e-05	-0.06379	0.148691
SEMA3C	blue	0.124604	0.00466763	-0.124604	0.00466763	-0.295077	8.72278e-12	0.301438	2.94229e-12	0.22633	2.14618e-07	-0.110408	0.012256	0.142594	0.00118885	0.247568	1.28641e-08	0.136857	0.0018718	-0.156349	0.000373765	-0.0688709	0.118887	-0.235092	6.94136e-08
C16orf89	blue	0.716379	4.50079e-82	-0.716379	4.50079e-82	-0.0444686	0.314311	-0.0900186	0.0413467	0.190062	1.43706e-05	0.226369	2.13566e-07	0.603233	2.94683e-52	0.673898	2.57399e-69	0.233295	8.78165e-08	-0.0740782	0.0934085	0.355119	1.0093e-16	0.0239553	0.587916
RAD1	blue	-0.157824	0.000328234	0.157824	0.000328234	-0.139622	0.00150715	-0.0486378	0.271044	-0.219156	5.23114e-07	-0.0569061	0.197727	-0.210902	1.40557e-06	-0.186117	2.17193e-05	-0.0319394	0.469964	0.139971	0.00146612	-0.0471744	0.285743	0.0037418	0.932559
MFAP1	blue	0.128683	0.00347243	-0.128683	0.00347243	-0.038863	0.379253	-0.227193	1.92425e-07	-0.110571	0.0121274	0.191794	1.19552e-05	0.131374	0.00284376	0.128509	0.00351711	0.0703245	0.111282	0.00421245	0.9241	0.111153	0.0116794	0.120144	0.00638915
BCL2L11	blue	0.253138	5.88062e-09	-0.253138	5.88062e-09	-0.187839	1.81553e-05	-0.202031	3.89506e-06	-0.103077	0.0194152	0.147953	0.000766293	0.233181	8.91331e-08	0.25735	3.21283e-09	0.200144	4.81083e-06	0.120848	0.00608421	0.2303	1.29405e-07	0.122084	0.00558029
FHL1	blue	0.517063	1.75459e-36	-0.517063	1.75459e-36	-0.144135	0.0010494	0.025332	0.566638	0.104186	0.0181399	0.0549842	0.213321	0.425404	5.24234e-24	0.767893	4.22886e-101	0.505599	1.04398e-34	0.0708682	0.108538	0.370817	3.36107e-18	-0.0149785	0.734776
FGFR1OP	blue	-0.125866	0.00426319	0.125866	0.00426319	-0.281198	8.52059e-11	0.0979087	0.0264409	-0.0624486	0.157438	-0.254879	4.58642e-09	-0.17453	6.95527e-05	-0.173805	7.46319e-05	-0.0580608	0.188767	-0.0125963	0.775726	-0.192698	1.08538e-05	-0.112589	0.0106348
NUP35	blue	-0.179602	4.21644e-05	0.179602	4.21644e-05	-0.177892	4.99909e-05	0.0284857	0.519333	-0.171696	9.14474e-05	-0.104891	0.0173683	-0.222028	3.67504e-07	-0.270629	4.44872e-10	-0.115298	0.00888727	0.116994	0.00792828	-0.13732	0.00180567	-0.0936889	0.0337057
SHH	blue	-0.310763	5.69694e-13	0.310763	5.69694e-13	0.138443	0.00165382	0.228628	1.60323e-07	0.185168	2.39567e-05	0.0094085	0.83149	-0.20785	2.00593e-06	-0.290549	1.86023e-11	-0.222085	3.64899e-07	-0.252118	6.79649e-09	-0.362207	2.22303e-17	-0.264594	1.10751e-09
ZDHHC11	blue	-0.12097	0.00603278	0.12097	0.00603278	0.0105274	0.811805	-0.132808	0.00255273	-0.186702	2.04395e-05	0.00325013	0.941403	-0.157803	0.000328841	-0.113173	0.010234	-0.013335	0.762955	0.00847078	0.84807	-0.027256	0.537534	-0.00267452	0.951767
EMC1	blue	-0.0968006	0.0282042	0.0968006	0.0282042	-0.0110138	0.803284	-0.0284225	0.52026	-0.115385	0.00883607	-0.0208858	0.636633	-0.111293	0.0115736	-0.093902	0.0333016	-0.00233427	0.957897	0.0512023	0.24655	-0.0195054	0.659081	0.070398	0.110908
GRAMD1A	blue	-0.311682	4.83067e-13	0.311682	4.83067e-13	0.299793	3.90749e-12	0.296794	6.52251e-12	0.15079	0.000603695	-0.0328999	0.456708	-0.289936	2.0589e-11	-0.180159	3.98732e-05	-0.111146	0.011684	-0.218548	5.63346e-07	-0.275928	1.95983e-10	-0.211581	1.2977e-06
EAPP	blue	0.185966	2.20599e-05	-0.185966	2.20599e-05	0.0376854	0.393876	-0.167032	0.000142133	-0.0240772	0.586017	0.12038	0.0062856	0.194412	9.02465e-06	0.0517472	0.241551	-0.0874436	0.0475403	0.0610219	0.167162	0.141464	0.00130176	0.0845853	0.0553081
VPS35L	blue	0.358407	5.02621e-17	-0.358407	5.02621e-17	-0.0960835	0.0293985	-0.10833	0.0139998	0.0475927	0.281487	0.188234	1.74199e-05	0.351617	2.10203e-16	0.435114	3.71416e-25	0.281466	8.16285e-11	0.0837258	0.0578403	0.305835	1.36664e-12	0.089413	0.0427384
RHOBTB2	blue	0.00891437	0.840218	-0.00891437	0.840218	0.128934	0.00340867	-0.088166	0.045729	-0.0134137	0.761598	0.185368	2.34674e-05	0.0312521	0.479577	0.20336	3.35293e-06	0.187404	1.8998e-05	0.0128674	0.771031	0.114107	0.00962137	0.100996	0.0220197
DYRK2	blue	0.271658	3.7995e-10	-0.271658	3.7995e-10	-0.334846	6.22712e-15	-0.100298	0.0229589	0.0156729	0.722975	0.111631	0.0113221	0.278513	1.30537e-10	0.201081	4.3332e-06	0.0840582	0.0568498	-0.04279	0.332945	0.0619798	0.160585	-0.0902795	0.0407589
PHKB	blue	0.0916248	0.0378394	-0.0916248	0.0378394	-0.19746	6.47346e-06	0.0618388	0.161541	0.0578249	0.190574	-0.0255886	0.562714	0.0931938	0.0346603	0.100457	0.0227421	0.0467397	0.290211	-0.0610243	0.167145	-0.0360516	0.414716	-0.10422	0.0181019
WBP11	blue	-0.0415777	0.346836	0.0415777	0.346836	0.0146762	0.739934	-0.0172752	0.695996	-0.0690545	0.117905	-0.0467818	0.289776	-0.0697613	0.114182	-0.079189	0.0728474	-0.0471659	0.28583	-0.0106662	0.809371	0.00156891	0.971695	0.0475176	0.282248
RIMBP2	blue	0.071977	0.103107	-0.071977	0.103107	-0.0439422	0.32008	-0.0327209	0.459163	-0.0481224	0.276161	0.0451736	0.306693	0.0102243	0.817127	0.122617	0.00537478	0.0851514	0.053691	0.00177678	0.967946	0.0240062	0.587121	-0.0220143	0.618523
SSBP2	blue	0.357749	5.78343e-17	-0.357749	5.78343e-17	-0.262219	1.576e-09	-0.241346	3.01656e-08	-0.144946	0.000982219	0.192244	1.13948e-05	0.31355	3.44805e-13	0.520631	4.76404e-37	0.386585	9.08993e-20	0.193049	1.04521e-05	0.374309	1.53649e-18	0.117877	0.00746683
S100P	blue	-0.389854	4.19556e-20	0.389854	4.19556e-20	0.393358	1.81352e-20	-0.127447	0.00380115	-0.0334642	0.449019	0.271729	3.75814e-10	-0.224589	2.67148e-07	-0.413476	1.20683e-22	-0.315708	2.32899e-13	-0.0278955	0.528029	-0.220791	4.28089e-07	0.0591487	0.180603
EIF3H	blue	-0.165246	0.000167783	0.165246	0.000167783	0.160903	0.00024935	0.166945	0.000143294	0.0937377	0.0336128	-0.112567	0.0106498	-0.161496	0.000236343	-0.267703	6.94284e-10	-0.233523	8.52425e-08	-0.167403	0.000137301	-0.254122	5.11134e-09	-0.113978	0.00970394
GBA	blue	0.223636	3.00936e-07	-0.223636	3.00936e-07	0.210968	1.39481e-06	-0.0228991	0.604485	0.198162	5.99174e-06	0.110685	0.0120388	0.264221	1.17097e-09	0.232842	9.31533e-08	0.0806157	0.067819	-0.00579561	0.895715	0.199155	5.36929e-06	0.104062	0.0182787
MKNK1	blue	0.170063	0.000106859	-0.170063	0.000106859	-0.00350119	0.936886	-0.0320894	0.467879	0.0783224	0.0760475	-0.0317305	0.472874	0.166915	0.000143703	0.191076	1.29062e-05	0.0794453	0.0719222	0.0225578	0.609883	0.17097	9.80186e-05	0.0761829	0.0844393
C4orf36	blue	0.0955258	0.0303571	-0.0955258	0.0303571	-0.111257	0.0116004	-0.0200838	0.649636	0.0132705	0.764067	0.0358982	0.416706	0.101646	0.0211751	0.0765949	0.0827678	-0.0235935	0.593567	-0.0334092	0.449765	-0.0401326	0.363867	-0.0767153	0.0822845
ACVR1C	blue	0.288312	2.691e-11	-0.288312	2.691e-11	-0.365047	1.19969e-17	-0.0627865	0.155199	-0.0129037	0.770404	0.0945013	0.0321877	0.262648	1.4792e-09	0.165428	0.000164972	0.0411493	0.351832	-0.00825253	0.851939	0.141912	0.00125593	-0.0209441	0.635691
PSEN1	blue	0.229756	1.38775e-07	-0.229756	1.38775e-07	-0.181561	3.46218e-05	-0.169229	0.000115644	-0.0104949	0.812375	0.121164	0.00595175	0.261498	1.75298e-09	0.186649	2.05521e-05	0.0556733	0.207632	0.0198544	0.653375	0.118219	0.00729443	0.0267956	0.54443
PRELP	blue	0.439819	9.98137e-26	-0.439819	9.98137e-26	-0.129463	0.00327817	-0.0050196	0.909614	0.0289819	0.512079	0.0226086	0.609079	0.315937	2.23346e-13	0.774978	4.1718e-104	0.639717	1.66593e-60	0.129051	0.00337959	0.395496	1.08186e-20	0.062911	0.15438
WDR5	blue	-0.229221	1.48611e-07	0.229221	1.48611e-07	0.270256	4.70987e-10	0.144759	0.000997365	0.076724	0.0822495	-0.0538641	0.222808	-0.231038	1.17678e-07	-0.312619	4.07975e-13	-0.237321	5.17146e-08	-0.18966	1.4994e-05	-0.264883	1.06077e-09	-0.0674931	0.126465
ZNF131	blue	-0.1335	0.00242235	0.1335	0.00242235	-0.233524	8.52268e-08	0.0337733	0.444838	-0.125407	0.00440646	-0.0967322	0.0283163	-0.191721	1.20485e-05	-0.161155	0.000243732	-0.0388452	0.379472	-0.00104	0.981235	-0.125111	0.00450099	-0.0807309	0.0674257
DBF4	blue	-0.248193	1.17929e-08	0.248193	1.17929e-08	-0.264402	1.13985e-09	0.0445637	0.313277	-0.201214	4.26898e-06	-0.233741	8.28536e-08	-0.301981	2.67823e-12	-0.334226	7.03056e-15	-0.107675	0.0145935	0.0631648	0.152721	-0.183071	2.97002e-05	-0.0571641	0.195699
ITM2B	blue	0.263092	1.38496e-09	-0.263092	1.38496e-09	-0.112618	0.0106144	-0.120612	0.00618499	-0.0301515	0.495192	0.018455	0.67637	0.21227	1.1965e-06	0.254113	5.11774e-09	0.173114	7.9787e-05	0.137806	0.00173837	0.212558	1.15638e-06	0.0964437	0.0287932
TGFBR3	blue	0.237481	5.06222e-08	-0.237481	5.06222e-08	-0.295838	7.67061e-12	-0.113202	0.0102147	-0.178056	4.91832e-05	-0.0814184	0.0651174	0.0885473	0.0447963	0.362587	2.04758e-17	0.326233	3.28013e-14	0.100941	0.0220924	0.160985	0.000247503	0.0290142	0.51161
GSTM2	blue	0.332462	9.91409e-15	-0.332462	9.91409e-15	-0.0680203	0.123522	-0.0567464	0.19899	0.0879848	0.0461778	0.0788436	0.0741093	0.314046	3.1513e-13	0.395979	9.62176e-21	0.191055	1.29347e-05	-0.0244366	0.580434	0.27066	4.42773e-10	0.0199868	0.651216
PDIA3	blue	-0.0806023	0.067865	0.0806023	0.067865	-0.0736055	0.095524	-0.168678	0.000121814	-0.211981	1.23791e-06	0.0544896	0.217473	-0.0990906	0.0246655	-0.168198	0.000127442	-0.0310306	0.482699	0.0855482	0.0525812	-0.0121429	0.783594	0.133194	0.00247926
ATP6V1D	blue	0.239466	3.88478e-08	-0.239466	3.88478e-08	-0.140629	0.00139144	-0.163878	0.000190279	-0.0445216	0.313735	0.0925807	0.0358744	0.230966	1.18777e-07	0.196927	6.86331e-06	0.105592	0.0166294	0.0933643	0.0343289	0.160272	0.000263891	0.0891401	0.0433783
SMC2	blue	-0.135145	0.00213636	0.135145	0.00213636	-0.294319	9.91082e-12	-0.0677281	0.125147	-0.252289	6.63395e-09	-0.124243	0.00478931	-0.182994	2.99361e-05	-0.206321	2.39266e-06	-0.0102146	0.817296	0.121876	0.00566262	-0.0469092	0.288462	-0.0336519	0.446478
MEGF8	blue	0.215683	7.96666e-07	-0.215683	7.96666e-07	0.119889	0.00650323	0.0679789	0.123751	0.16307	0.000204872	0.131197	0.00288165	0.215213	8.42858e-07	0.337159	3.94989e-15	0.160488	0.000258835	-0.175291	6.45785e-05	0.0715397	0.105223	-0.0272732	0.537278
STXBP6	blue	-0.0964015	0.0288637	0.0964015	0.0288637	-0.104822	0.0174421	-0.0134973	0.760157	-0.0196506	0.656704	0.12851	0.00351682	-0.0442954	0.316202	-0.163103	0.000204253	-0.16604	0.00015588	-0.0699111	0.113405	-0.133808	0.0023663	-0.117246	0.00779409
SIX2	blue	-0.127222	0.00386404	0.127222	0.00386404	0.0421762	0.339933	0.130195	0.00310522	-0.0135593	0.75909	-0.107601	0.0146611	-0.148965	0.000704151	-0.0445113	0.313847	0.0558511	0.206181	0.0186478	0.673184	-0.0583159	0.186829	-0.080556	0.0680236
SPTSSA	blue	0.155173	0.000414207	-0.155173	0.000414207	0.0677255	0.125161	-0.111794	0.0112022	0.0191127	0.665524	0.147488	0.0007965	0.176505	5.73304e-05	0.0181116	0.682062	-0.10552	0.0167037	0.0516139	0.242768	0.0422536	0.339046	0.0381325	0.388285
DHX15	blue	-0.150163	0.000636606	0.150163	0.000636606	-0.189627	1.50466e-05	-0.067294	0.12759	-0.212221	1.2034e-06	-0.038505	0.383663	-0.194067	9.36738e-06	-0.211927	1.24588e-06	-0.0691212	0.117549	0.0917552	0.0375661	-0.109966	0.0126101	-0.00671854	0.879226
SLC22A15	blue	-0.197396	6.51909e-06	0.197396	6.51909e-06	-0.236906	5.46359e-08	0.0513356	0.245321	-0.142136	0.00123351	-0.0778774	0.0777346	-0.197811	6.22828e-06	-0.0965912	0.0285486	0.0541086	0.220712	0.0344498	0.435768	-0.094101	0.0329282	-0.0263194	0.551608
KLK6	blue	-0.280708	9.21444e-11	0.280708	9.21444e-11	0.120121	0.00639943	-0.0717413	0.104243	-0.184578	2.54559e-05	-0.0595401	0.177731	-0.295801	7.71846e-12	-0.176232	5.88904e-05	0.0336548	0.44644	0.0926638	0.0357079	-0.101694	0.0211149	0.0982836	0.0258662
ZNF526	blue	-0.158818	0.000300523	0.158818	0.000300523	0.244421	1.9854e-08	0.0618606	0.161392	0.0543925	0.218296	-0.0228114	0.60587	-0.145982	0.000902141	-0.0934467	0.0341699	-0.0381622	0.387915	-0.0913978	0.0383192	-0.0864158	0.0502211	0.0486472	0.270951
PSMD11	blue	-0.0305619	0.489339	0.0305619	0.489339	-0.0371644	0.400453	0.0669085	0.129791	-0.00440895	0.920571	-0.107787	0.01449	-0.0475531	0.281888	-0.104215	0.0181074	-0.0679002	0.124188	-0.020737	0.639036	-0.0876362	0.0470518	-0.0187079	0.672193
PLCD4	blue	0.250738	8.25887e-09	-0.250738	8.25887e-09	-0.173411	7.75341e-05	-0.116066	0.00844106	-0.113467	0.0100375	0.00643426	0.884299	0.135063	0.00214981	0.392571	2.19134e-20	0.266911	7.82449e-10	-0.0146127	0.74102	0.136339	0.00194845	0.0474436	0.282999
TSR1	blue	-0.148938	0.000705718	0.148938	0.000705718	0.0554491	0.209471	-0.155907	0.000388513	-0.178434	4.73724e-05	0.0979242	0.0264169	-0.148101	0.000756884	-0.141334	0.00131538	-0.0135853	0.758643	0.0943913	0.0323898	-0.0473062	0.284397	0.0215572	0.625832
PCP4	blue	0.153071	0.000496844	-0.153071	0.000496844	-0.0169104	0.702105	0.288051	2.80894e-11	0.179411	4.29776e-05	-0.145419	0.000944879	0.0552305	0.211274	0.237391	5.12299e-08	0.032788	0.458241	-0.20403	3.10788e-06	-0.14718	0.000817139	-0.225759	2.30642e-07
LAS1L	blue	-0.245986	1.60111e-08	0.245986	1.60111e-08	0.23619	6.00654e-08	0.299431	4.15761e-12	0.136576	0.00191304	-0.233991	8.0191e-08	-0.280552	9.44543e-11	-0.269563	5.2354e-10	-0.201608	4.08482e-06	-0.201359	4.20037e-06	-0.279187	1.17329e-10	-0.0913461	0.0384293
KNL1	blue	-0.193137	1.03543e-05	0.193137	1.03543e-05	-0.388739	5.46712e-20	-0.142505	0.00119739	-0.317558	1.65942e-13	-0.0446407	0.312441	-0.21738	6.49222e-07	-0.268316	6.32738e-10	-0.0377585	0.392958	0.133108	0.00249541	-0.0927369	0.0355617	0.0083238	0.850675
HOXA5	blue	0.120552	0.00621087	-0.120552	0.00621087	0.0399394	0.366184	0.0581579	0.188028	0.0886174	0.0446267	0.00331827	0.940177	0.0778927	0.0776761	0.125243	0.0044587	-0.0133013	0.763537	-0.163766	0.000192238	-0.0581829	0.187838	-0.052626	0.23364
SPEG	blue	0.408456	4.35352e-22	-0.408456	4.35352e-22	-0.0823119	0.0622148	-0.00905659	0.837704	-0.00460451	0.91706	0.0818993	0.0635414	0.252371	6.55695e-09	0.725974	2.76013e-85	0.522984	1.99917e-37	0.069787	0.114048	0.269806	5.0448e-10	-0.0146546	0.740304
DNAJC1	blue	0.0978056	0.0266007	-0.0978056	0.0266007	0.0173178	0.695283	-0.1742	7.18231e-05	-0.0231648	0.600296	0.181585	3.45388e-05	0.143892	0.00107037	0.022357	0.61307	-0.0568249	0.198369	0.0106849	0.809043	0.060495	0.170865	0.0883216	0.0453463
ZPR1	blue	-0.175894	6.08791e-05	0.175894	6.08791e-05	0.182975	2.99923e-05	0.0568728	0.19799	-0.0026321	0.952531	-0.120295	0.00632289	-0.203079	3.46107e-06	-0.284204	5.25649e-11	-0.233709	8.32014e-08	-0.100074	0.0232671	-0.189229	1.56913e-05	-0.0475664	0.281753
IGFBP4	blue	0.146932	0.000834121	-0.146932	0.000834121	0.312745	3.988e-13	-0.0505915	0.252238	0.0719929	0.103031	0.107242	0.0149976	0.147219	0.000814527	0.279744	1.07411e-10	0.211796	1.26534e-06	0.104391	0.0179124	0.257208	3.27966e-09	0.135119	0.00214073
GMPR	blue	-0.0792946	0.0724651	0.0792946	0.0724651	0.182491	3.15074e-05	-0.238304	4.53719e-08	-0.223459	3.07657e-07	0.258011	2.91917e-09	-0.10933	0.0131352	-0.0337995	0.444486	-0.014686	0.739766	0.0534173	0.226675	0.0645398	0.143966	0.250298	8.78486e-09
CPNE8	blue	0.48818	3.88726e-32	-0.48818	3.88726e-32	-0.379944	4.2599e-19	-0.0425447	0.335727	0.00899309	0.838826	0.0540783	0.220971	0.419713	2.37796e-23	0.51503	3.66223e-36	0.374732	1.39679e-18	0.168402	0.00012502	0.335368	5.62076e-15	0.0284084	0.520467
ZNF778	blue	0.12724	0.00385904	-0.12724	0.00385904	-0.154667	0.000432829	-0.0719242	0.103361	-0.103099	0.0193889	-0.0218053	0.621861	0.0693063	0.116568	0.230428	1.27298e-07	0.189375	1.54519e-05	0.0376779	0.39397	0.134503	0.00224412	0.0366312	0.40725
H1-0	blue	0.138617	0.00163138	-0.138617	0.00163138	0.0120121	0.785869	-0.0155529	0.72501	0.104229	0.0180928	0.0989172	0.0249193	0.181983	3.31745e-05	0.132623	0.00258868	0.0207835	0.638285	-0.0953451	0.0306732	-0.0275016	0.533873	0.00662125	0.880962
SLC49A3	blue	0.329618	1.71809e-14	-0.329618	1.71809e-14	0.167261	0.000139135	-0.083014	0.0600096	0.141231	0.0013263	0.154035	0.000457198	0.379436	4.78705e-19	0.431016	1.14695e-24	0.315458	2.43752e-13	0.172397	8.54941e-05	0.437364	1.98664e-25	0.196237	7.40072e-06
CPNE7	blue	-0.424448	6.77148e-24	0.424448	6.77148e-24	0.279343	1.14469e-10	0.362453	2.10801e-17	0.128209	0.00359523	-0.343577	1.09457e-15	-0.439322	1.14788e-25	-0.449705	5.90153e-27	-0.332504	9.83468e-15	-0.23521	6.83437e-08	-0.394001	1.55332e-20	-0.169703	0.00011057
SLC20A2	blue	0.185803	2.24362e-05	-0.185803	2.24362e-05	0.00137786	0.97514	0.0996827	0.0238154	0.178547	4.68455e-05	-0.0817467	0.064038	0.198703	5.6449e-06	0.221397	3.97275e-07	0.115648	0.00868143	-0.0511557	0.246981	0.0410735	0.35272	-0.111121	0.011703
EIF2AK3	blue	0.246197	1.55524e-08	-0.246197	1.55524e-08	-0.25584	3.99542e-09	-0.0381921	0.387542	0.0146578	0.740248	0.0529669	0.230621	0.22285	3.31881e-07	0.183148	2.94697e-05	0.0718034	0.103943	-0.0270314	0.540892	0.0742613	0.0925993	-0.0863679	0.0503492
RGS2	blue	0.376462	9.44029e-19	-0.376462	9.44029e-19	-0.218616	5.58737e-07	-0.379621	4.58736e-19	-0.272676	3.24784e-10	0.180916	3.6953e-05	0.309393	7.27699e-13	0.530321	1.27606e-38	0.485757	8.62541e-32	0.445206	2.16231e-26	0.524124	1.30931e-37	0.292082	1.44152e-11
AHDC1	blue	0.187308	1.9189e-05	-0.187308	1.9189e-05	0.144916	0.00098462	-0.173976	7.33984e-05	0.000357382	0.993551	0.234058	7.94839e-08	0.192921	1.05974e-05	0.333242	8.5181e-15	0.240494	3.38365e-08	-0.0131154	0.766745	0.17852	4.69686e-05	0.0865344	0.0499054
PAICS	blue	-0.300669	3.35999e-12	0.300669	3.35999e-12	-0.0332337	0.452151	0.14317	0.00113489	-0.0952642	0.0308157	-0.227573	1.83363e-07	-0.338118	3.26636e-15	-0.412399	1.59207e-22	-0.251505	7.4117e-09	-0.0712312	0.106736	-0.304291	1.79167e-12	-0.130905	0.00294528
CCN6	blue	-0.152061	0.000541755	0.152061	0.000541755	-0.0649156	0.141641	-0.0929552	0.0351287	-0.162358	0.000218585	0.230979	1.18573e-07	-0.107672	0.014596	-0.078187	0.0765577	0.0507515	0.250739	0.0968488	0.0281255	0.00466984	0.915887	0.0760649	0.0849232
BMF	blue	0.31582	2.28176e-13	-0.31582	2.28176e-13	-0.0549515	0.213594	0.0961106	0.0293525	0.21099	1.3912e-06	0.0223976	0.612425	0.344621	8.85909e-16	0.425927	4.55472e-24	0.26539	9.83321e-10	-0.0448044	0.310668	0.194632	8.81244e-06	-0.0465785	0.291879
ABHD17B	blue	0.113477	0.0100308	-0.113477	0.0100308	-0.196249	7.39156e-06	-0.116171	0.00838184	-0.0716422	0.104724	0.185085	2.41633e-05	0.151994	0.000544871	0.0562531	0.202929	0.0211184	0.632882	0.0892456	0.0431301	0.0808407	0.0670527	-0.00673816	0.878876
DNAJC7	blue	-0.0833618	0.0589415	0.0833618	0.0589415	-0.070934	0.108209	0.0822948	0.0622693	0.0113848	0.7968	-0.141207	0.00132879	-0.100244	0.0230335	-0.207504	2.08783e-06	-0.169235	0.000115581	-0.120196	0.00636633	-0.20902	1.75137e-06	-0.0728728	0.0988791
SH3BP5L	blue	0.114084	0.00963603	-0.114084	0.00963603	0.272021	3.59294e-10	-0.0505801	0.252346	0.137804	0.00173867	0.135804	0.00203066	0.139617	0.00150774	0.128383	0.0035498	0.0273373	0.536321	-0.0544731	0.217613	0.103941	0.0184152	0.0254039	0.565537
TOX4	blue	0.162911	0.000207865	-0.162911	0.000207865	-0.0782458	0.0763358	-0.118908	0.00695821	-0.0490457	0.267041	0.0957531	0.0299631	0.145916	0.00090712	0.123232	0.00514646	0.0529079	0.231142	0.00649882	0.883147	0.0905723	0.0401077	0.0297714	0.500648
HAND1	blue	0.481926	3.00082e-31	-0.481926	3.00082e-31	-0.0785611	0.0751549	-0.0394058	0.372627	0.0525614	0.234215	0.0385007	0.383716	0.327874	2.39958e-14	0.675725	8.05517e-70	0.349245	3.43741e-16	-0.000739777	0.986651	0.209141	1.72693e-06	0.0258232	0.559136
KDM2B	blue	-0.0746972	0.090695	0.0746972	0.090695	0.062561	0.156691	0.0270739	0.540256	0.00307865	0.94449	-0.000786916	0.985801	-0.0810467	0.066357	-0.0732147	0.0973019	-0.00220875	0.960159	0.0200358	0.650417	0.00876845	0.842799	0.0176794	0.689248
C12orf66	blue	-0.189015	1.60493e-05	0.189015	1.60493e-05	-0.183191	2.93408e-05	0.096672	0.0284153	-0.0857949	0.0519009	-0.170073	0.000106759	-0.223853	2.92888e-07	-0.207287	2.14077e-06	-0.0870108	0.0486542	0.0200778	0.649734	-0.143562	0.00109937	-0.119861	0.00651573
MAD2L1	blue	-0.266484	8.34432e-10	0.266484	8.34432e-10	-0.0693456	0.11636	-0.00799373	0.856531	-0.176912	5.50801e-05	-0.165159	0.000169125	-0.30884	8.03112e-13	-0.479732	6.08666e-31	-0.29695	6.35127e-12	0.080172	0.0693513	-0.225087	2.50987e-07	-0.0518641	0.240488
IL23A	blue	-0.221101	4.12068e-07	0.221101	4.12068e-07	0.0443139	0.316	-0.107795	0.0144826	-0.22018	4.61458e-07	0.0527329	0.23269	-0.219861	4.79857e-07	-0.157461	0.000338916	0.0438386	0.321224	0.196847	6.92323e-06	0.0139332	0.752661	0.148244	0.000747879
CNTD2	blue	-0.28567	4.14447e-11	0.28567	4.14447e-11	0.293454	1.14607e-11	-0.221721	3.81721e-07	-0.157394	0.000340939	0.102876	0.0196553	-0.215912	7.75056e-07	-0.26988	4.98789e-10	-0.123871	0.00491796	0.136758	0.00188624	0.0300227	0.497038	0.204564	2.9249e-06
POLE3	blue	-0.190388	1.38836e-05	0.190388	1.38836e-05	0.12864	0.00348321	0.000744138	0.986572	-0.070834	0.108709	-0.0634471	0.150891	-0.195758	7.79738e-06	-0.263317	1.33948e-09	-0.147548	0.000792533	0.0061752	0.888927	-0.106153	0.0160574	0.00705079	0.873302
RBM22	blue	-0.0735317	0.0958581	0.0735317	0.0958581	-0.0960069	0.0295285	0.0110908	0.801937	-0.0416616	0.345864	-0.0895877	0.0423329	-0.104361	0.0179464	-0.150119	0.000638978	-0.0868969	0.0489511	0.00493075	0.911207	-0.109095	0.0133341	-0.0253022	0.567095
RAD51	blue	-0.13109	0.00290478	0.13109	0.00290478	0.205399	2.65907e-06	-0.175671	6.22201e-05	-0.135113	0.0021417	0.125057	0.00451864	-0.109573	0.0129321	-0.268143	6.49534e-10	-0.174796	6.77733e-05	0.10362	0.0187818	-0.00993835	0.822154	0.14781	0.000775464
SMYD2	blue	-0.193546	9.90838e-06	0.193546	9.90838e-06	-0.0201217	0.649019	0.148499	0.000732135	-0.0267474	0.545154	-0.171169	9.61793e-05	-0.227744	1.79415e-07	-0.296721	6.60387e-12	-0.168548	0.000123308	-0.022386	0.612608	-0.185641	2.28148e-05	-0.0929418	0.0351552
PRSS1	blue	-0.105042	0.0172071	0.105042	0.0172071	0.136064	0.00199042	-0.0278805	0.528251	-0.0149281	0.735635	0.0742888	0.092478	-0.093727	0.0336331	-0.130098	0.00312752	-0.113455	0.0100456	-0.0395015	0.371466	-0.108142	0.0141676	-0.0226055	0.609127
NPHP4	blue	-0.194055	9.37972e-06	0.194055	9.37972e-06	0.172792	8.23026e-05	-0.00313004	0.943565	-0.0345361	0.434618	0.00347048	0.937438	-0.165417	0.000165152	-0.0788512	0.0740815	0.0270727	0.540274	0.00995867	0.821797	-0.0094422	0.830896	0.0230004	0.602886
ENY2	blue	-0.134242	0.00228938	0.134242	0.00228938	-0.0672192	0.128015	0.126923	0.00394908	-0.0463993	0.293742	-0.18211	3.27513e-05	-0.177424	5.23651e-05	-0.18515	2.40019e-05	-0.0710128	0.107817	0.0212918	0.630092	-0.167706	0.000133455	-0.129637	0.00323633
TANGO2	blue	0.138725	0.00161764	-0.138725	0.00161764	0.28545	4.29514e-11	0.0251699	0.569124	0.159896	0.00027295	0.0832389	0.0593173	0.145221	0.00096038	0.190571	1.36168e-05	0.0677497	0.125026	-0.0148426	0.737094	0.10164	0.021183	0.0690807	0.117765
EPPK1	blue	-0.0975186	0.0270505	0.0975186	0.0270505	-0.0823324	0.0621494	0.0560484	0.204581	-0.0380034	0.389894	-0.0978097	0.0265945	-0.123958	0.00488788	-0.0419083	0.343012	0.0304908	0.49035	-0.0665502	0.131863	-0.105765	0.0164508	-0.0178823	0.68587
RSPO2	blue	0.696572	7.58338e-76	-0.696572	7.58338e-76	-0.117541	0.00763927	-0.0937803	0.0335319	0.148655	0.000722626	0.188461	1.7011e-05	0.580833	1.06495e-47	0.68237	1.09608e-71	0.278815	1.24452e-10	-0.0362475	0.412185	0.331295	1.24319e-14	0.0137349	0.756067
LIMS2	blue	0.395635	1.04605e-20	-0.395635	1.04605e-20	0.14929	0.000685184	0.131035	0.00291667	0.215016	8.63035e-07	0.0209476	0.635635	0.304336	1.77757e-12	0.631648	1.38388e-58	0.387322	7.6421e-20	-0.0287254	0.515823	0.245078	1.81434e-08	-0.0186791	0.672668
RARS1	blue	-0.136047	0.00199299	0.136047	0.00199299	-0.0736736	0.095217	-0.0282616	0.522627	-0.0866954	0.0494796	-0.0254434	0.564933	-0.147357	0.000805242	-0.210814	1.42025e-06	-0.135908	0.00201453	-0.0117975	0.789604	-0.142795	0.00116972	0.0463921	0.293817
ZHX3	blue	0.0887956	0.0441977	-0.0887956	0.0441977	-0.18701	1.97942e-05	0.182042	3.29776e-05	0.119636	0.00661764	-0.0901128	0.0411335	0.0668731	0.129995	0.195654	7.88663e-06	0.138137	0.00169395	-0.08869	0.0444516	-0.070577	0.110001	-0.16868	0.000121792
UTP20	blue	-0.165293	0.000167056	0.165293	0.000167056	-0.316231	2.11648e-13	0.0122681	0.781418	-0.223011	3.253e-07	-0.173308	7.83084e-05	-0.224857	2.58328e-07	-0.214218	9.4936e-07	-0.0421661	0.340049	0.0375718	0.395304	-0.097329	0.0273512	-0.0512068	0.246508
EPHA7	blue	0.528827	2.24649e-38	-0.528827	2.24649e-38	-0.180821	3.73076e-05	-0.0151936	0.731115	0.0685129	0.120821	0.11446	0.00939848	0.380935	3.3905e-19	0.646199	4.33936e-62	0.309178	7.56248e-13	-0.0408551	0.355288	0.185829	2.23749e-05	-0.0761392	0.0846182
IGFBP6	blue	0.358862	4.56144e-17	-0.358862	4.56144e-17	0.264139	1.1853e-09	-0.0971654	0.0276128	0.0669015	0.129832	0.113307	0.0101444	0.284354	5.13031e-11	0.52317	1.86595e-37	0.401896	2.25287e-21	0.164785	0.000175064	0.35073	2.52757e-16	0.152357	0.000528208
KLHL35	blue	-0.268951	5.74623e-10	0.268951	5.74623e-10	0.288369	2.66586e-11	-0.011305	0.798192	-0.048658	0.270844	-0.0445659	0.313252	-0.23713	5.30349e-08	-0.209285	1.6982e-06	-0.109102	0.0133276	0.0741733	0.0929874	-0.0449982	0.308577	0.081594	0.0645383
CMC2	blue	-0.13951	0.00152058	0.13951	0.00152058	-0.118788	0.00701555	-0.0840964	0.056737	-0.197797	6.23794e-06	-0.0828382	0.0605557	-0.188353	1.72036e-05	-0.188179	1.75208e-05	-0.0480658	0.276727	0.125641	0.00433272	-0.0504064	0.25398	0.0457089	0.300991
PIP4K2C	blue	0.118084	0.00736175	-0.118084	0.00736175	0.0556991	0.207421	-0.12506	0.00451749	-0.0138435	0.754201	0.071749	0.104206	0.140964	0.0013548	0.0926807	0.0356741	0.0561566	0.203707	0.0286311	0.517201	0.0877988	0.0466424	0.0872103	0.0481383
PHLPP1	blue	0.173117	7.97676e-05	-0.173117	7.97676e-05	0.0413942	0.34897	-0.189835	1.47192e-05	0.0182063	0.68049	0.262591	1.49175e-09	0.200588	4.57841e-06	0.114737	0.00922697	-0.00897489	0.839148	-0.0804081	0.0685325	0.0763062	0.0839364	0.0111078	0.80164
TPPP3	blue	0.08421	0.0564021	-0.08421	0.0564021	0.244917	1.85486e-08	0.113575	0.00996649	0.181585	3.45377e-05	0.0100408	0.820352	0.0743273	0.0923086	0.14286	0.00116367	0.0179802	0.684243	-0.116195	0.00836822	-0.036952	0.403151	-0.0919348	0.0371923
NOL10	blue	-0.146368	0.000873927	0.146368	0.000873927	-0.0676838	0.125394	0.116867	0.00799704	-0.0873343	0.0478197	-0.220064	4.68102e-07	-0.217985	6.03286e-07	-0.196125	7.49159e-06	-0.0820242	0.0631374	-0.0394655	0.371903	-0.154372	0.000444045	-0.0793846	0.0721407
WIPF3	blue	0.0813733	0.0652668	-0.0813733	0.0652668	-0.0657995	0.136287	-0.0880575	0.0459973	-0.140393	0.0014178	-0.0563787	0.201921	0.0284394	0.520013	0.194251	9.18271e-06	0.187693	1.84338e-05	0.130356	0.0030683	0.168724	0.00012129	0.117987	0.0074106
ADCY5	blue	0.618579	1.35584e-55	-0.618579	1.35584e-55	-0.02578	0.559794	0.0392766	0.374198	0.251002	7.95737e-09	0.0878397	0.0465398	0.540543	2.46289e-40	0.753515	2.5623e-95	0.34878	3.78325e-16	-0.0958695	0.0297632	0.32592	3.48079e-14	-0.0490688	0.266815
ACBD6	blue	-0.261592	1.72896e-09	0.261592	1.72896e-09	0.189847	1.47019e-05	0.162873	0.000208576	0.0346772	0.432742	-0.150429	0.000622433	-0.283407	5.97827e-11	-0.262256	1.56735e-09	-0.176788	5.57572e-05	-0.104893	0.0173661	-0.246779	1.43506e-08	-0.107136	0.0150978
RAE1	blue	-0.288722	2.51533e-11	0.288722	2.51533e-11	0.212383	1.18051e-06	0.393769	1.64279e-20	0.192273	1.13592e-05	-0.338393	3.09319e-15	-0.305193	1.52974e-12	-0.329424	1.78325e-14	-0.223891	2.91512e-07	-0.145765	0.000918438	-0.344315	9.4267e-16	-0.183911	2.72588e-05
ORC1	blue	-0.207939	1.98557e-06	0.207939	1.98557e-06	0.177674	5.1084e-05	-0.0346604	0.432965	-0.0736492	0.0953268	-0.0309029	0.484503	-0.194856	8.60053e-06	-0.347735	4.69038e-16	-0.232451	9.80106e-08	0.0688659	0.118914	-0.0452655	0.305709	0.102222	0.0204513
PRMT3	blue	-0.27055	4.50284e-10	0.27055	4.50284e-10	-0.170817	9.94619e-05	0.23128	1.14059e-07	-0.0914159	0.0382807	-0.26833	6.31428e-10	-0.317456	1.69065e-13	-0.291542	1.57723e-11	-0.10365	0.0187472	0.0418565	0.34361	-0.23072	1.22591e-07	-0.187386	1.90343e-05
YPEL3	blue	0.102954	0.0195614	-0.102954	0.0195614	0.281422	8.22124e-11	-0.010759	0.807744	0.143395	0.00111438	0.161703	0.000231968	0.147848	0.000772994	0.275959	1.95025e-10	0.155442	0.000404616	-0.00626219	0.887373	0.193329	1.01425e-05	0.0746614	0.0908501
CNRIP1	blue	0.357929	5.5658e-17	-0.357929	5.5658e-17	-0.132213	0.00267012	-0.143734	0.00108418	-0.108602	0.0137596	0.124525	0.00469395	0.285767	4.07953e-11	0.560051	8.94611e-44	0.528927	2.16366e-38	0.349638	3.16926e-16	0.472231	6.56854e-30	0.141472	0.00130093
DMKN	blue	-0.16667	0.000147011	0.16667	0.000147011	0.0293683	0.506468	-0.267672	6.97503e-10	-0.336519	4.48176e-15	0.236586	5.70016e-08	-0.164148	0.000185622	-0.0931746	0.0346978	0.0656049	0.137453	0.135382	0.00209778	0.0250528	0.570923	0.0890231	0.0436553
DTX1	blue	0.199013	5.45414e-06	-0.199013	5.45414e-06	0.131143	0.00289329	-0.148365	0.000740374	0.0224433	0.611699	0.309384	7.28951e-13	0.238668	4.32245e-08	0.329994	1.59792e-14	0.220771	4.29129e-07	-0.0320114	0.468963	0.284598	4.93215e-11	0.119789	0.00654799
KRT14	blue	0.0117791	0.789923	-0.0117791	0.789923	0.0687935	0.119303	-0.0850099	0.0540914	-0.10624	0.0159702	0.0167309	0.70512	-0.0130681	0.767562	0.0892073	0.04322	0.18066	3.79182e-05	0.174361	7.07077e-05	0.165342	0.000166289	0.130182	0.00310803
MBTPS1	blue	0.103945	0.0184109	-0.103945	0.0184109	-0.00375767	0.932273	-0.00130698	0.976419	0.0723503	0.101328	0.139965	0.00146676	0.145779	0.000917336	0.151559	0.000565504	0.057647	0.191943	-0.0777463	0.0782375	0.0111771	0.800429	-0.0888469	0.0440749
AMMECR1	blue	-0.193005	1.0502e-05	0.193005	1.0502e-05	-0.339785	2.3448e-15	0.0241224	0.585314	-0.203061	3.46835e-06	-0.154683	0.000432257	-0.222497	3.46752e-07	-0.233227	8.85968e-08	-0.0334668	0.448984	0.0860427	0.0512249	-0.103039	0.0194603	-0.0555721	0.20846
ARID1A	blue	0.0723285	0.101432	-0.0723285	0.101432	-0.00191482	0.965457	-0.132683	0.00257707	-0.0588622	0.182727	0.125648	0.0043307	0.0859086	0.0515899	0.138831	0.00160418	0.0917719	0.0375312	-0.0586739	0.184133	0.0914056	0.0383027	0.0972484	0.0274798
ELK1	blue	-0.151625	0.000562297	0.151625	0.000562297	0.12844	0.00353477	0.0555488	0.208651	-0.00252372	0.954483	-0.0557038	0.207382	-0.131957	0.00272208	-0.124174	0.00481313	-0.0158284	0.720341	0.0111295	0.80126	-0.0566364	0.199864	0.0164241	0.710282
ERO1A	blue	-0.165058	0.000170718	0.165058	0.000170718	-0.265876	9.14189e-10	-0.260474	2.03784e-09	-0.283202	6.17881e-11	0.0487119	0.270313	-0.0982719	0.0258839	-0.214025	9.71482e-07	-0.0400232	0.365178	0.183748	2.77163e-05	0.00547001	0.901543	0.125615	0.00434097
KLHDC2	blue	0.145642	0.000927771	-0.145642	0.000927771	0.0382799	0.386451	-0.0379321	0.390785	0.081782	0.0639229	0.135271	0.00211576	0.197562	6.40141e-06	0.127539	0.00377592	-0.0237989	0.590355	-0.0404624	0.359936	0.126125	0.00418404	0.029238	0.508356
GPRC5A	blue	-0.0922923	0.0364579	0.0922923	0.0364579	0.0726891	0.0997345	-0.12921	0.00334006	-0.0102679	0.81636	0.0705107	0.110336	0.0137086	0.756521	-0.117651	0.0075827	-0.075419	0.0876108	-0.0227348	0.607081	-0.0584818	0.185577	0.115387	0.00883451
RAN	blue	-0.265994	8.98214e-10	0.265994	8.98214e-10	0.158934	0.000297432	-0.0842039	0.0564202	-0.171203	9.58681e-05	-0.055929	0.205548	-0.250609	8.41018e-09	-0.344124	9.79881e-16	-0.183514	2.83887e-05	0.134307	0.00227795	-0.0294537	0.505231	0.136519	0.00192156
POLR3G	blue	-0.236405	5.83811e-08	0.236405	5.83811e-08	-0.243028	2.40128e-08	-0.135508	0.0020775	-0.363238	1.77836e-17	-0.133071	0.00250247	-0.30505	1.56857e-12	-0.334705	6.40172e-15	-0.0964833	0.0287275	0.19917	5.36007e-06	-0.0815654	0.0646324	0.0696329	0.114851
HHAT	blue	0.129173	0.0033492	-0.129173	0.0033492	-0.113994	0.00969359	0.0398582	0.36716	0.0737284	0.0949705	0.149549	0.000670393	0.173565	7.63854e-05	0.228443	1.6414e-07	0.127943	0.00366593	-0.0822241	0.0624953	0.0278476	0.528739	-0.115789	0.00859954
KNOP1	blue	-0.119635	0.00661838	0.119635	0.00661838	-0.0562105	0.203273	0.126294	0.0041333	0.0341808	0.439361	-0.138191	0.00168687	-0.134969	0.00216538	-0.164158	0.000185452	-0.117503	0.00765925	-0.132668	0.00258006	-0.194432	9.00517e-06	-0.0998726	0.0235483
ZSWIM6	blue	0.247268	1.341e-08	-0.247268	1.341e-08	-0.279009	1.20687e-10	-0.0857714	0.0519654	0.0196368	0.65693	0.125133	0.0044941	0.288549	2.58808e-11	0.271547	3.86453e-10	0.178819	4.55912e-05	-0.0119372	0.787171	0.138407	0.00165853	-0.00203469	0.963296
ZNF764	blue	0.0960821	0.0294008	-0.0960821	0.0294008	0.0917577	0.0375609	0.0931186	0.0348074	0.145559	0.000934096	0.0481749	0.275636	0.101434	0.0214479	0.083871	0.0574059	-0.00332756	0.94001	-0.0883598	0.045253	0.0582562	0.187281	-0.0141696	0.748604
RELL1	blue	0.411308	2.10558e-22	-0.411308	2.10558e-22	-0.185203	2.38689e-05	-0.356451	7.61757e-17	-0.120384	0.00628364	0.313345	3.5782e-13	0.435622	3.22559e-25	0.415913	6.42354e-23	0.286699	3.50452e-11	0.266827	7.9239e-10	0.4226	1.10816e-23	0.175558	6.29135e-05
CHMP7	blue	0.209169	1.72127e-06	-0.209169	1.72127e-06	0.0183158	0.678675	-0.231221	1.14927e-07	-0.0794234	0.0720009	0.224968	2.54739e-07	0.179007	4.4747e-05	0.201535	4.11805e-06	0.0883842	0.0451933	0.0495507	0.26214	0.210555	1.46404e-06	0.186285	2.13427e-05
NPTX1	blue	0.586098	9.72098e-49	-0.586098	9.72098e-49	-0.0678545	0.124442	-0.0723507	0.101326	0.0851307	0.0537495	0.121395	0.00585634	0.430757	1.23115e-24	0.740298	2.41169e-90	0.340992	1.84191e-15	-0.0474117	0.283323	0.255997	3.90626e-09	0.000257208	0.995359
FIGNL1	blue	-0.217012	6.78744e-07	0.217012	6.78744e-07	-0.270432	4.58463e-10	0.0509856	0.248557	-0.156444	0.000370647	-0.254401	4.91116e-09	-0.25932	2.41281e-09	-0.299388	4.18834e-12	-0.0996933	0.0238006	0.0785033	0.0753703	-0.16541	0.000165253	-0.0638289	0.148443
PARD6B	blue	-0.150042	0.000643147	0.150042	0.000643147	-0.315279	2.51834e-13	0.116396	0.00825522	-0.0359049	0.416619	-0.313771	3.3126e-13	-0.133433	0.00243475	-0.229767	1.38569e-07	-0.133672	0.0023909	-0.0328439	0.457475	-0.223243	3.16045e-07	-0.0809416	0.0667111
SULT1C2	blue	-0.276066	1.91788e-10	0.276066	1.91788e-10	-0.189398	1.54145e-05	-0.140035	0.00145865	-0.153264	0.000488668	-0.0392599	0.374401	-0.181134	3.61488e-05	-0.243717	2.18608e-08	-0.0975555	0.0269923	0.00860743	0.845649	-0.135473	0.00208314	0.0745455	0.0913541
WNT5B	blue	0.197359	6.54562e-06	-0.197359	6.54562e-06	0.124426	0.00472744	0.211245	1.35007e-06	0.274122	2.59687e-10	0.041726	0.345117	0.200485	4.63104e-06	0.311197	5.26975e-13	0.125948	0.00423809	-0.147317	0.000807887	0.0588057	0.183148	-0.149145	0.000693587
ZCCHC7	blue	-0.214654	9.01237e-07	0.214654	9.01237e-07	-0.264798	1.07433e-09	-0.00809984	0.854647	-0.185504	2.31399e-05	-0.110142	0.0124676	-0.247752	1.25393e-08	-0.222216	3.59013e-07	-0.0401535	0.363618	0.0310402	0.482563	-0.16611	0.000154868	-0.0740016	0.0937486
PDCD7	blue	-0.103697	0.0186934	0.103697	0.0186934	-0.103704	0.0186858	0.0253397	0.56652	-0.124722	0.00462817	-0.0910915	0.0389747	-0.170334	0.000104144	-0.0959702	0.0295911	0.0279113	0.527795	0.0523821	0.235817	-0.0156264	0.723762	-0.0186519	0.673116
AAMDC	blue	0.142862	0.00116342	-0.142862	0.00116342	0.209971	1.56768e-06	0.18739	1.90258e-05	0.271496	3.89519e-10	0.0113547	0.797326	0.144081	0.00105399	0.12794	0.00366686	-0.0675133	0.126351	-0.224176	2.81308e-07	-0.0759453	0.0854156	-0.0994638	0.0241268
ATOH8	blue	0.174538	6.95009e-05	-0.174538	6.95009e-05	0.178301	4.80015e-05	0.0612354	0.165679	0.209788	1.60145e-06	0.271368	3.97241e-10	0.215118	8.5249e-07	0.227977	1.74173e-07	-0.0436809	0.322968	-0.232798	9.36887e-08	-0.0291455	0.509699	-0.133174	0.00248305
FAM193A	blue	0.0839354	0.0572142	-0.0839354	0.0572142	0.0215347	0.626192	-0.0525822	0.23403	0.0373467	0.398143	0.110657	0.0120607	0.126995	0.00392833	0.131737	0.00276733	0.0419361	0.342692	-0.0808339	0.0670758	0.0785386	0.0752386	0.0406813	0.35734
FASTKD2	blue	-0.152179	0.000536326	0.152179	0.000536326	-0.176926	5.50026e-05	0.104454	0.017843	-0.0733349	0.0967525	-0.189258	1.56428e-05	-0.168773	0.000120726	-0.252955	6.03562e-09	-0.162837	0.000209278	-0.0417794	0.3445	-0.188385	1.71456e-05	-0.0967585	0.0282731
CDC16	blue	-0.211197	1.35783e-06	0.211197	1.35783e-06	0.0984759	0.0255756	0.269323	5.43025e-10	0.178732	4.59907e-05	-0.193335	1.01361e-05	-0.214124	9.60094e-07	-0.253925	5.25661e-09	-0.227914	1.75588e-07	-0.203495	3.3023e-06	-0.334138	7.1523e-15	-0.222873	3.30915e-07
NUP107	blue	-0.216074	7.60121e-07	0.216074	7.60121e-07	-0.0681479	0.122818	0.0399823	0.365668	-0.0933656	0.0343264	-0.178065	4.91421e-05	-0.224069	2.8512e-07	-0.339805	2.33541e-15	-0.178296	4.80266e-05	0.0388869	0.378961	-0.15065	0.000610902	0.0103031	0.815742
DENND5B	blue	0.271441	3.92811e-10	-0.271441	3.92811e-10	-0.299568	4.06139e-12	-0.041839	0.343811	0.0347946	0.431185	-0.107027	0.0152016	0.281723	7.83494e-11	0.333356	8.33106e-15	0.255307	4.31341e-09	0.0938415	0.033416	0.246523	1.48679e-08	0.085716	0.0521178
TGDS	blue	-0.237583	4.9946e-08	0.237583	4.9946e-08	-0.179345	4.32625e-05	0.13979	0.00148728	-0.0675935	0.1259	-0.262638	1.48126e-09	-0.274317	2.51923e-10	-0.328043	2.32341e-14	-0.144439	0.00102374	0.0492244	0.2653	-0.221169	4.08599e-07	-0.075253	0.0883124
HSD17B7	blue	-0.149412	0.000678163	0.149412	0.000678163	0.0264379	0.549818	0.0765552	0.0829275	0.0212731	0.630392	-0.0541765	0.220132	-0.162939	0.000207334	-0.248114	1.1924e-08	-0.211947	1.24289e-06	-0.0157143	0.722273	-0.180238	3.95581e-05	-0.112219	0.0108957
PDGFD	blue	0.316466	2.02754e-13	-0.316466	2.02754e-13	-0.265397	9.82298e-10	0.0546693	0.215958	0.128423	0.00353916	0.0578356	0.190491	0.346058	6.61161e-16	0.409592	3.26216e-22	0.314563	2.86896e-13	0.0634171	0.151085	0.271318	4.00286e-10	-0.0781881	0.0765534
GALNT15	blue	0.444519	2.6324e-26	-0.444519	2.6324e-26	-0.271106	4.13543e-10	-0.196394	7.27483e-06	-0.167133	0.000140808	0.12963	0.00323808	0.315278	2.5187e-13	0.65019	4.39229e-63	0.629994	3.36874e-58	0.363815	1.56892e-17	0.480309	5.05616e-31	0.171563	9.26213e-05
CDC7	blue	-0.195173	8.30998e-06	0.195173	8.30998e-06	-0.263806	1.24564e-09	-0.128931	0.00340944	-0.289287	2.29175e-11	-0.045135	0.307107	-0.219538	4.99251e-07	-0.282512	6.90425e-11	-0.0841731	0.0565108	0.15023	0.000632988	-0.0745583	0.0912981	0.0343583	0.436988
SYBU	blue	-0.136407	0.00193824	0.136407	0.00193824	0.101822	0.0209524	0.160261	0.000264167	0.14124	0.00132532	0.0408588	0.355245	-0.0915034	0.0380953	-0.117383	0.00772218	-0.0986533	0.02531	-0.104662	0.0176158	-0.152339	0.000529048	-0.121912	0.0056482
PCNX2	blue	-0.230169	1.31607e-07	0.230169	1.31607e-07	-0.186997	1.98212e-05	0.0412601	0.350536	-0.167212	0.00013977	-0.161797	0.000230001	-0.259092	2.49427e-09	-0.088016	0.0461003	0.133038	0.00250877	0.068036	0.123435	-0.057942	0.189675	-0.0498222	0.259532
LRP1	blue	0.154464	0.000440524	-0.154464	0.000440524	0.0613906	0.164607	0.172041	8.8475e-05	0.266156	8.76558e-10	0.0228087	0.605912	0.195373	8.13105e-06	0.359448	4.02411e-17	0.28596	3.9534e-11	-0.07267	0.0998238	0.115612	0.00870239	-0.114629	0.00929355
RPS6KL1	blue	-0.243113	2.3735e-08	0.243113	2.3735e-08	0.172926	8.12468e-05	0.187776	1.82757e-05	0.0624793	0.157234	-0.145586	0.000932005	-0.250231	8.86889e-09	-0.262726	1.46218e-09	-0.180009	4.04773e-05	-0.148158	0.000753292	-0.218099	5.95019e-07	-0.161499	0.000236287
FEZF1	blue	-0.212554	1.15695e-06	0.212554	1.15695e-06	0.0808229	0.0671131	-0.215939	7.72553e-07	-0.13506	0.00215043	0.119677	0.00659892	-0.166549	0.000148678	-0.22151	3.91788e-07	-0.128601	0.00349318	-0.00241382	0.956464	-0.0998333	0.0236034	0.0448049	0.310662
ADAMTSL3	blue	0.499844	7.66454e-34	-0.499844	7.66454e-34	-0.25036	8.70923e-09	0.0128341	0.771607	0.0243212	0.582225	0.0068074	0.877641	0.35409	1.2534e-16	0.793844	1.12124e-112	0.566293	6.33975e-45	0.0641375	0.146487	0.358904	4.52094e-17	0.017901	0.68556
USB1	blue	0.0763919	0.0835881	-0.0763919	0.0835881	0.117611	0.00760337	-0.0188399	0.670014	0.0771833	0.0804269	0.0253523	0.566328	0.0932476	0.0345556	0.0742219	0.0927726	-0.000632196	0.988592	-0.0706872	0.109445	0.0103904	0.814209	0.0310154	0.482913
RCAN2	blue	0.485376	9.77013e-32	-0.485376	9.77013e-32	-0.162181	0.000222132	-0.0541237	0.220583	0.0629957	0.153825	0.103783	0.0185949	0.428667	2.17428e-24	0.636497	9.87325e-60	0.445349	2.07552e-26	0.0836967	0.0579279	0.403631	1.46392e-21	0.0863587	0.0503736
CAPN6	blue	0.073093	0.0978611	-0.073093	0.0978611	-0.015109	0.732554	0.21416	9.55929e-07	0.110557	0.0121385	0.0056136	0.898972	0.0164391	0.710029	0.169494	0.000112781	0.0887486	0.0443105	-0.170028	0.000107213	-0.0885321	0.0448333	-0.154924	0.000423275
CNST	blue	0.275239	2.18239e-10	-0.275239	2.18239e-10	-0.264272	1.16215e-09	0.0474009	0.283433	0.092364	0.0363122	-0.0663663	0.132937	0.226861	2.00682e-07	0.240332	3.45817e-08	0.0821613	0.0626963	-0.0533942	0.226876	0.0410682	0.352783	-0.106254	0.0159563
ZNF263	blue	-0.204614	2.90811e-06	0.204614	2.90811e-06	0.0640828	0.146832	0.172829	8.20131e-05	0.0625126	0.157012	-0.13113	0.00289611	-0.22458	2.67447e-07	-0.235674	6.42935e-08	-0.137642	0.00176083	-0.123982	0.00487938	-0.196289	7.3589e-06	-0.0467986	0.289602
C14orf132	blue	0.50314	2.45903e-34	-0.50314	2.45903e-34	-0.173219	7.89825e-05	-0.0816672	0.0642981	0.0158131	0.720599	0.135314	0.00210889	0.403764	1.41603e-21	0.738427	1.15336e-89	0.591554	7.76876e-50	0.175791	6.14969e-05	0.45347	1.96098e-27	0.104615	0.0176674
HNRNPA3	blue	-0.062626	0.156259	0.062626	0.156259	-0.134908	0.00217554	0.0432666	0.327584	-0.0570332	0.196726	-0.105451	0.0167755	-0.0998596	0.0235666	-0.0995673	0.0239791	-0.0458375	0.299632	-0.0622284	0.15891	-0.0960786	0.0294068	-0.0269745	0.541745
SYNE3	blue	0.417824	3.90322e-23	-0.417824	3.90322e-23	-0.273475	2.87066e-10	-0.309882	6.66919e-13	-0.224467	2.7127e-07	0.114265	0.00952097	0.333835	7.58844e-15	0.565848	7.67008e-45	0.528037	3.02714e-38	0.313544	3.45162e-13	0.553586	1.30812e-42	0.241218	3.06911e-08
LYVE1	blue	0.69788	3.05282e-76	-0.69788	3.05282e-76	-0.205452	2.64301e-06	-0.18428	2.62483e-05	-0.0075979	0.863564	0.163301	0.000200598	0.552251	2.26056e-42	0.793353	1.92441e-112	0.509285	2.85409e-35	0.219195	5.20632e-07	0.535084	2.06233e-39	0.134456	0.0022521
CYP2U1	blue	0.171463	9.35066e-05	-0.171463	9.35066e-05	-0.270327	4.65883e-10	0.0474027	0.283415	-0.0177251	0.688488	0.0469368	0.288178	0.140214	0.0014381	0.284927	4.67611e-11	0.210324	1.5041e-06	-0.00836318	0.849977	0.0596767	0.176736	-0.101504	0.0213577
KMT5A	blue	-0.0742658	0.0925795	0.0742658	0.0925795	0.0400491	0.364868	-0.0482486	0.274901	-0.0506577	0.251618	0.055167	0.211801	-0.0721485	0.102287	-0.111615	0.0113335	-0.0834085	0.0587993	-0.0683025	0.121969	-0.106677	0.0155392	-0.0270699	0.540316
CLPX	blue	-0.0494307	0.263299	0.0494307	0.263299	-0.22667	2.05591e-07	-0.182348	3.19676e-05	-0.241672	2.88654e-08	-0.00731647	0.868571	-0.0684964	0.120911	-0.131772	0.00276014	-0.013154	0.766078	0.118232	0.00728783	0.0504789	0.253297	0.126162	0.00417294
TWISTNB	blue	-0.138422	0.00165659	0.138422	0.00165659	-0.248071	1.19946e-08	0.0774812	0.0792623	-0.12538	0.0044149	-0.2085	1.86061e-06	-0.190904	1.31436e-05	-0.159662	0.00027873	-0.00629173	0.886845	0.0740421	0.0935688	-0.0773086	0.0799354	-0.0319748	0.469472
WDR75	blue	-0.244444	1.97895e-08	0.244444	1.97895e-08	-0.259374	2.39399e-09	0.00202184	0.963528	-0.251458	7.46129e-09	-0.186446	2.09911e-05	-0.303225	2.15775e-12	-0.256595	3.5833e-09	-0.0253601	0.566207	0.108113	0.0141937	-0.138402	0.00165917	-0.0099408	0.822111
NR2C1	blue	-0.122147	0.00555575	0.122147	0.00555575	-0.258991	2.53128e-09	-0.0355872	0.420757	-0.124813	0.0045983	-0.0129052	0.770378	-0.117459	0.00768197	-0.176854	5.53931e-05	-0.0639275	0.147816	0.0799464	0.0701413	-0.0591495	0.180597	-0.0677881	0.124812
CCDC59	blue	-0.164602	0.000178034	0.164602	0.000178034	-0.13296	0.00252365	-0.109414	0.0130648	-0.207425	2.10694e-06	-0.0775862	0.078855	-0.200483	4.63209e-06	-0.287818	2.91833e-11	-0.156375	0.000372893	0.103944	0.0184121	-0.108167	0.0141455	0.043278	0.327456
DUSP18	blue	-0.18452	2.56077e-05	0.18452	2.56077e-05	0.0860328	0.0512518	0.288571	2.57882e-11	0.21948	5.02808e-07	-0.0747303	0.0905514	-0.157079	0.000350524	-0.13216	0.00268078	-0.113174	0.0102335	-0.189154	1.58161e-05	-0.207022	2.20715e-06	-0.193524	9.93148e-06
DUSP12	blue	-0.123602	0.00501285	0.123602	0.00501285	0.139222	0.00155556	0.0456573	0.301538	-0.00470546	0.915248	-0.0512558	0.246056	-0.146074	0.000895343	-0.148609	0.000725439	-0.102973	0.0195395	0.00733855	0.868178	-0.112744	0.0105267	-0.0847403	0.0548613
PTRH2	blue	-0.183521	2.83673e-05	0.183521	2.83673e-05	0.0852859	0.0533127	0.0702664	0.111578	-0.021363	0.628948	-0.072582	0.100236	-0.20114	4.30438e-06	-0.361598	2.53529e-17	-0.295177	8.5765e-12	-0.0635859	0.149998	-0.253108	5.90535e-09	-0.111531	0.0113953
C15orf40	blue	0.0909082	0.0393716	-0.0909082	0.0393716	-0.152466	0.000523339	-0.0197715	0.654728	-0.0189487	0.668222	0.0118733	0.788284	0.0882153	0.0456075	0.0799672	0.0700682	0.00760269	0.863479	-0.0200189	0.650693	-0.00424911	0.923441	-0.0577043	0.191502
MAPRE2	blue	0.184353	2.6051e-05	-0.184353	2.6051e-05	-0.122785	0.0053114	-0.325373	3.86099e-14	-0.19584	7.72869e-06	0.313436	3.52022e-13	0.193054	1.04467e-05	0.289686	2.14559e-11	0.254631	4.75239e-09	0.153222	0.000490415	0.264441	1.13314e-09	0.146335	0.000876289
AHCYL1	blue	0.132664	0.00258081	-0.132664	0.00258081	-0.11866	0.00707737	-0.175161	6.54034e-05	-0.0546401	0.216204	0.156149	0.000380354	0.135471	0.00208347	0.0886452	0.0445596	0.0124719	0.777882	0.0750614	0.0891281	0.0701256	0.112299	-0.0129356	0.769851
EIF4E3	blue	0.431968	8.83879e-25	-0.431968	8.83879e-25	-0.289535	2.20011e-11	-0.378409	6.05647e-19	-0.124869	0.00458003	0.265816	9.22416e-10	0.453349	2.03204e-27	0.413304	1.26158e-22	0.231623	1.09115e-07	0.210088	1.54633e-06	0.419629	2.43085e-23	0.250011	9.14624e-09
ANKRD13B	blue	-0.321008	8.76284e-14	0.321008	8.76284e-14	0.303194	2.16949e-12	0.304659	1.67975e-12	0.114764	0.00920994	-0.29233	1.38312e-11	-0.335871	5.09181e-15	-0.26046	2.04205e-09	-0.133381	0.0024443	-0.148286	0.000745275	-0.256607	3.57717e-09	-0.139902	0.0014741
PAMR1	blue	0.502914	2.65891e-34	-0.502914	2.65891e-34	0.0753456	0.0879206	-0.0688415	0.119045	0.132708	0.00257223	0.166705	0.000146533	0.446157	1.64609e-26	0.620019	6.44818e-56	0.371045	3.19461e-18	0.0353091	0.424399	0.368725	5.34674e-18	0.0674018	0.12698
NAF1	blue	-0.101263	0.0216692	0.101263	0.0216692	-0.218458	5.69548e-07	0.00177648	0.967952	-0.146246	0.000882747	-0.177234	5.33552e-05	-0.142114	0.00123571	-0.163844	0.000190873	-0.0559925	0.205034	0.0516813	0.242152	-0.0695882	0.115085	0.00609404	0.890378
ORC3	blue	-0.162378	0.000218196	0.162378	0.000218196	-0.137175	0.0018261	0.152447	0.000524196	-0.0172885	0.695773	-0.233272	8.80766e-08	-0.177291	5.30569e-05	-0.164941	0.000172566	-0.0858933	0.0516316	-0.0279527	0.527183	-0.128637	0.00348421	-0.0299858	0.497567
ABCE1	blue	-0.216554	7.17331e-07	0.216554	7.17331e-07	-0.306138	1.29569e-12	-0.0192727	0.662895	-0.229932	1.35666e-07	-0.108349	0.0139831	-0.264708	1.08892e-09	-0.319573	1.1439e-13	-0.115039	0.00904295	0.0531653	0.228877	-0.187172	1.94631e-05	-0.0659803	0.135211
CD46	blue	-0.258215	2.83419e-09	0.258215	2.83419e-09	-0.206786	2.26811e-06	0.151548	0.000566003	-0.0794621	0.071862	-0.229536	1.42743e-07	-0.289385	2.25513e-11	-0.270663	4.42532e-10	-0.108364	0.01397	0.017524	0.69184	-0.229912	1.36027e-07	-0.122082	0.00558121
LRRFIP2	blue	0.239082	4.0895e-08	-0.239082	4.0895e-08	-0.214194	9.52116e-07	-0.00587277	0.894334	0.102004	0.0207235	-0.00795321	0.85725	0.245446	1.72467e-08	0.0980161	0.0262751	-0.0709112	0.108323	-0.0960156	0.0295138	0.00827027	0.851624	-0.060069	0.173902
C4B	blue	0.147023	0.000827851	-0.147023	0.000827851	0.0283884	0.520761	0.0425317	0.335875	0.0263979	0.550421	-0.0134149	0.761578	0.0911448	0.0388601	0.438497	1.44721e-25	0.386088	1.02181e-19	0.0447362	0.311405	0.277869	1.445e-10	0.153408	0.000482644
EXOSC2	blue	-0.248666	1.10403e-08	0.248666	1.10403e-08	0.204665	2.89145e-06	-0.00241495	0.956443	-0.0660416	0.134848	-0.0304513	0.490912	-0.2593	2.4198e-09	-0.3444	9.2654e-16	-0.24447	1.97192e-08	-0.045364	0.304657	-0.145569	0.000933334	-0.0132731	0.764023
WASHC2A	blue	0.125342	0.0044269	-0.125342	0.0044269	-0.122553	0.0053993	-0.0407429	0.356613	0.0238963	0.588836	-0.00293786	0.947024	0.11146	0.0114486	0.0682448	0.122285	0.0250014	0.571713	-0.0636833	0.149373	0.0304016	0.49162	0.0600535	0.174013
TUSC1	blue	0.12952	0.00326443	-0.12952	0.00326443	0.161983	0.000226152	0.0624485	0.157439	0.200502	4.62236e-06	0.115508	0.00876335	0.169996	0.000107545	0.119393	0.00672943	-0.0637475	0.148963	-0.171885	8.98082e-05	-0.0375576	0.395482	-0.113545	0.00998627
TMEM138	blue	-0.0897251	0.0420163	0.0897251	0.0420163	0.0510422	0.248032	0.0452191	0.306206	0.00919221	0.835308	-0.037718	0.393466	-0.10427	0.0180471	-0.15231	0.000530343	-0.133369	0.00244662	-0.0433927	0.326175	-0.0971636	0.0276157	-0.0528536	0.231622
NSUN4	blue	-0.101477	0.0213931	0.101477	0.0213931	-0.00130349	0.976482	-0.0390729	0.376682	-0.0726788	0.0997829	-0.0644708	0.144396	-0.108829	0.0135625	-0.0845848	0.0553096	-0.0396569	0.369587	0.0581892	0.18779	-0.0236947	0.591985	0.0665713	0.13174
DACT2	blue	0.2594	2.38491e-09	-0.2594	2.38491e-09	0.0483491	0.273901	0.0741899	0.0929141	0.137582	0.00176904	0.132958	0.00252393	0.206332	2.38956e-06	0.262174	1.58664e-09	0.0701276	0.112289	-0.174671	6.86071e-05	-0.00161524	0.970859	-0.172901	8.14417e-05
ORC2	blue	-0.115209	0.00894038	0.115209	0.00894038	-0.237732	4.89616e-08	0.150994	0.000593338	-0.0582911	0.187017	-0.215976	7.69069e-07	-0.183434	2.86226e-05	-0.23079	1.21502e-07	-0.10606	0.0161515	-0.0132851	0.763816	-0.182597	3.11691e-05	-0.1107	0.0120267
CHMP5	blue	0.132383	0.00263602	-0.132383	0.00263602	0.0157384	0.721865	-0.107322	0.0149218	0.0254342	0.565074	0.0645507	0.143898	0.155419	0.00040541	0.0386184	0.382263	-0.0638509	0.148303	0.0235253	0.594635	0.0306788	0.487679	0.065617	0.13738
RNF38	blue	0.179773	4.1449e-05	-0.179773	4.1449e-05	-0.317874	1.56551e-13	0.0638738	0.148157	-0.0372471	0.399404	-0.0141049	0.749714	0.0921247	0.0368008	0.308881	7.97296e-13	0.24287	2.45347e-08	-0.0169234	0.701888	0.0328224	0.45777	-0.100373	0.0228571
DIPK1B	blue	0.0432237	0.328064	-0.0432237	0.328064	0.217311	6.54672e-07	0.0115475	0.793961	0.0490501	0.266997	0.0474713	0.282718	0.0193442	0.661722	0.183106	2.95942e-05	0.133351	0.00245	-0.02645	0.549635	0.0422652	0.338915	-0.0692015	0.117123
MRTFA	blue	0.0839153	0.0572739	-0.0839153	0.0572739	0.228053	1.725e-07	-0.059692	0.176624	0.0659818	0.135203	0.185544	2.30447e-05	0.125988	0.0042257	0.23926	3.99309e-08	0.189461	1.53119e-05	0.0382959	0.386253	0.201787	4.00355e-06	0.131252	0.00286988
DDIT4	blue	-0.195611	7.92397e-06	0.195611	7.92397e-06	0.300018	3.7587e-12	-0.155935	0.000387573	-0.0783853	0.0758115	0.101514	0.0213448	-0.142826	0.00116681	-0.194498	8.94055e-06	-0.0898031	0.0418375	0.0417095	0.345308	-0.0704604	0.110591	0.0882129	0.0456132
DDR2	blue	0.337866	3.43415e-15	-0.337866	3.43415e-15	-0.454252	1.55715e-27	-0.111437	0.0114653	-0.222696	3.38283e-07	-0.0354205	0.422938	0.199535	5.14771e-06	0.671958	8.75448e-69	0.758498	2.82129e-97	0.349798	3.06595e-16	0.459447	3.31611e-28	0.158268	0.000315561
ZNF274	blue	0.123863	0.00492076	-0.123863	0.00492076	-0.0904813	0.0403092	0.163694	0.000193506	0.182923	3.01531e-05	-0.060513	0.170737	0.104456	0.017841	0.0916137	0.0378627	-0.0132704	0.764069	-0.177575	5.15843e-05	-0.0644612	0.144456	-0.106031	0.0161806
CCN5	blue	0.642592	3.33958e-61	-0.642592	3.33958e-61	-0.0515836	0.243044	-0.125985	0.00422662	0.102824	0.0197174	0.140457	0.00141062	0.519329	7.6792e-37	0.710636	3.25763e-80	0.39299	1.98173e-20	0.0673736	0.127139	0.4639	8.61925e-29	0.117275	0.00777862
TEP1	blue	0.253381	5.68083e-09	-0.253381	5.68083e-09	-0.187057	1.96985e-05	-0.278014	1.41244e-10	-0.0518911	0.240243	0.276274	1.85654e-10	0.322247	6.9532e-14	0.278859	1.2359e-10	0.136164	0.00197505	-0.000410544	0.992592	0.21406	9.67466e-07	0.112927	0.0104009
COX19	blue	-0.144124	0.00105034	0.144124	0.00105034	0.0450167	0.308379	0.191604	1.22004e-05	0.118885	0.00696906	-0.13519	0.002129	-0.142845	0.00116504	-0.128792	0.00344454	-0.0866068	0.0497136	-0.173666	7.56409e-05	-0.202082	3.87294e-06	-0.110637	0.012076
DIAPH1	blue	-0.101423	0.0214626	0.101423	0.0214626	0.0994258	0.0241812	-0.162219	0.000221359	-0.0546296	0.216293	0.067813	0.124673	-0.024547	0.578726	-0.0992083	0.0244945	-0.0608142	0.168614	-0.0140385	0.750852	-0.011298	0.798316	0.146697	0.00085049
PTCD2	blue	-0.124631	0.00465864	0.124631	0.00465864	-0.247979	1.21502e-08	0.0189269	0.668582	-0.180766	3.75139e-05	-0.192796	1.07407e-05	-0.20007	4.85042e-06	-0.17018	0.00010568	-0.0533423	0.227328	0.00568704	0.897657	-0.138469	0.00165041	-0.0963752	0.0289075
PSD	blue	0.431548	9.91697e-25	-0.431548	9.91697e-25	0.117784	0.00751387	-0.0416761	0.345695	0.102088	0.0206172	0.0694491	0.115815	0.320472	9.68259e-14	0.684972	1.97518e-72	0.387327	7.63265e-20	0.0404757	0.359778	0.300791	3.2902e-12	0.0867665	0.0492926
GPATCH4	blue	-0.144982	0.000979331	0.144982	0.000979331	0.139155	0.00156376	0.0645969	0.143611	0.037482	0.396435	-0.0695345	0.115366	-0.157901	0.000325999	-0.228271	1.67774e-07	-0.184408	2.5904e-05	-0.180322	3.9229e-05	-0.212735	1.1324e-06	-0.0503969	0.25407
CASP2	blue	-0.195684	7.86075e-06	0.195684	7.86075e-06	-0.0297546	0.50089	0.0550169	0.213049	-0.0309658	0.483613	-0.105153	0.0170884	-0.192726	1.08207e-05	-0.223157	3.19426e-07	-0.114483	0.00938378	-0.0344357	0.435956	-0.16424	0.000184067	-0.0688946	0.11876
SYNM	blue	0.51951	7.18737e-37	-0.51951	7.18737e-37	-0.19157	1.22447e-05	0.0482097	0.275289	0.0804866	0.068262	-0.0278887	0.528129	0.360566	3.16664e-17	0.764014	1.68635e-99	0.447778	1.03153e-26	-0.0342067	0.439015	0.234388	7.61263e-08	-0.0233463	0.597444
TCP11	blue	-0.0942321	0.0326841	0.0942321	0.0326841	0.0560924	0.204225	0.0553019	0.210684	0.0229248	0.60408	0.027043	0.540719	-0.0705032	0.110374	-0.0464024	0.293709	-0.035937	0.416203	-0.0418202	0.344028	-0.0385555	0.383039	-0.00353884	0.936209
ABL1	blue	0.236414	5.83085e-08	-0.236414	5.83085e-08	0.116684	0.00809633	0.107598	0.0146644	0.229466	1.44031e-07	0.0877599	0.0467399	0.213956	9.79478e-07	0.221722	3.81664e-07	0.00192144	0.965338	-0.225626	2.34545e-07	0.0166401	0.706646	-0.0296467	0.502445
ZNF436	blue	0.210056	1.55204e-06	-0.210056	1.55204e-06	-0.227606	1.8259e-07	-0.13798	0.00171489	-0.0902288	0.0408727	0.0577268	0.191328	0.193857	9.58183e-06	0.327382	2.636e-14	0.284724	4.83203e-11	0.133597	0.00240458	0.235764	6.3532e-08	0.118229	0.00728956
RAB9A	blue	0.168176	0.000127708	-0.168176	0.000127708	-0.00947981	0.830232	0.0251383	0.56961	0.116923	0.00796673	0.0106012	0.81051	0.182917	3.01715e-05	0.0714813	0.105508	-0.0787135	0.0745895	-0.0585109	0.185358	-0.0148434	0.737081	-0.0236705	0.592363
ZSCAN26	blue	0.0988115	0.0250752	-0.0988115	0.0250752	-0.212997	1.09774e-06	0.0618521	0.16145	-0.0369644	0.402994	-0.105413	0.0168153	0.0142923	0.746502	0.0933224	0.0344102	0.0702384	0.111722	0.016854	0.703052	0.0390126	0.377421	-0.0378279	0.392088
EBAG9	blue	-0.0155014	0.725883	0.0155014	0.725883	-0.144862	0.000989008	0.109389	0.013086	0.0466147	0.291503	-0.17778	5.05518e-05	-0.00829122	0.851253	-0.121843	0.00567571	-0.10964	0.0128769	-0.0562509	0.202947	-0.114202	0.00956063	-0.0625655	0.15666
PABPC1L	blue	-0.365529	1.07968e-17	0.365529	1.07968e-17	0.0905529	0.0401506	0.498429	1.24422e-33	0.174304	7.10979e-05	-0.432944	6.76124e-25	-0.393536	1.73763e-20	-0.309738	6.84271e-13	-0.167785	0.000132479	-0.211107	1.37219e-06	-0.375191	1.25917e-18	-0.26909	5.62557e-10
NOM1	blue	-0.215223	8.41867e-07	0.215223	8.41867e-07	-0.0739287	0.0940737	0.0762252	0.0842667	-0.0755337	0.0871285	-0.146995	0.000829742	-0.243601	2.22085e-08	-0.280986	8.81339e-11	-0.127768	0.0037132	-0.0397865	0.368023	-0.187326	1.91536e-05	-0.0945616	0.0320774
FAM50B	blue	0.2403	3.47329e-08	-0.2403	3.47329e-08	0.220837	4.25698e-07	0.016395	0.710771	0.11348	0.0100287	0.0581377	0.188182	0.172028	8.85831e-05	0.272034	3.58554e-10	0.10427	0.0180468	-0.0313782	0.477806	0.159665	0.000278638	0.0612744	0.165409
PXK	blue	0.131838	0.00274638	-0.131838	0.00274638	-0.258883	2.57156e-09	0.0457156	0.30092	-0.0454094	0.304173	-0.0744847	0.0916192	0.0732882	0.0969654	0.222457	3.48464e-07	0.210549	1.46502e-06	0.0976312	0.0268734	0.110165	0.0124492	-0.046492	0.292777
SPTBN5	blue	-0.259359	2.39904e-09	0.259359	2.39904e-09	0.106809	0.0154116	0.166703	0.00014657	0.00325324	0.941347	-0.142456	0.00120219	-0.286936	3.37176e-11	-0.147401	0.00080231	0.0237555	0.591033	-0.0484014	0.273382	-0.148664	0.000722101	-0.0622216	0.158956
ZNF747	blue	0.140437	0.00141283	-0.140437	0.00141283	0.0802956	0.0689216	0.0381186	0.388457	0.119428	0.00671362	0.0881827	0.0456878	0.162867	0.000208697	0.14661	0.000856646	0.0229493	0.603692	-0.0953615	0.0306445	0.0781426	0.0767254	0.0136765	0.757072
MORF4L2	blue	-0.103936	0.0184207	0.103936	0.0184207	-0.241207	3.07371e-08	-0.0608386	0.168443	-0.171757	9.09143e-05	-0.0545883	0.21664	-0.120115	0.00640201	-0.130817	0.00296471	0.0220387	0.618134	0.14903	0.000700292	-0.0297539	0.500901	0.0337488	0.44517
C6orf47	blue	0.202185	3.82835e-06	-0.202185	3.82835e-06	0.132762	0.00256169	0.0586738	0.184134	0.232631	9.57423e-08	-0.00620252	0.888439	0.196199	7.43159e-06	0.133001	0.00251584	-0.0466195	0.291454	-0.195219	8.26893e-06	-0.0391335	0.375942	0.0253111	0.566959
ZCCHC10	blue	0.163015	0.000205907	-0.163015	0.000205907	-0.195393	8.11401e-06	-0.0180606	0.682908	0.0173304	0.695073	0.00226857	0.959081	0.169938	0.000108131	0.0519585	0.239632	-0.0431314	0.329099	0.00850477	0.847468	0.0327384	0.458922	-0.0636073	0.149861
DCTN1	blue	0.16588	0.000158213	-0.16588	0.000158213	0.235283	6.76874e-08	-0.0889495	0.0438302	0.127122	0.0038923	0.177738	5.0763e-05	0.223749	2.96728e-07	0.183764	2.76726e-05	0.0253914	0.565728	-0.11413	0.00960665	0.130884	0.00294977	0.0903348	0.0406353
PRKCE	blue	0.289284	2.29281e-11	-0.289284	2.29281e-11	-0.280189	1.00081e-10	-0.0150795	0.733056	0.0204088	0.644353	-0.0441093	0.318241	0.220319	4.53693e-07	0.296995	6.30333e-12	0.163578	0.00019558	-0.0289642	0.512337	0.117545	0.00763736	-0.00602816	0.891555
MRPL42	blue	-0.0990649	0.024703	0.0990649	0.024703	-0.33094	1.33165e-14	-0.0726167	0.100073	-0.269631	5.18105e-10	-0.101582	0.0212576	-0.157334	0.000342738	-0.189381	1.54427e-05	-0.0300105	0.497213	0.158873	0.000299056	-0.0583688	0.186429	-0.0278653	0.528476
DAAM2	blue	0.448742	7.80458e-27	-0.448742	7.80458e-27	-0.105749	0.0164678	-0.0686143	0.120271	0.00195231	0.964782	0.106798	0.0154218	0.354533	1.14189e-16	0.680318	4.18207e-71	0.5434	7.97236e-41	0.159569	0.000281043	0.435548	3.29258e-25	0.0875486	0.0472734
FAM200B	blue	0.0998592	0.0235671	-0.0998592	0.0235671	-0.187837	1.81587e-05	-0.013845	0.754176	-0.0258476	0.558765	0.00450534	0.91884	0.088601	0.0446664	0.050424	0.253814	-0.00391716	0.929406	0.0190921	0.665863	0.00109886	0.980173	-0.0705058	0.110361
MYO18A	blue	0.114074	0.00964239	-0.114074	0.00964239	0.0238427	0.589672	-0.135668	0.00205218	0.0510823	0.247661	0.115513	0.00876044	0.17873	4.59959e-05	0.123301	0.00512111	0.0484044	0.273353	-0.0828707	0.0604543	0.0697322	0.114333	0.0939611	0.0331903
KCNS3	blue	0.256798	3.47981e-09	-0.256798	3.47981e-09	-0.00495391	0.910792	-0.0982814	0.0258695	0.0243877	0.581192	0.160998	0.000247215	0.249921	9.26236e-09	0.330026	1.58825e-14	0.221597	3.87584e-07	0.0484752	0.272651	0.20338	3.34543e-06	0.0407678	0.356319
ENPP1	blue	0.271424	3.93829e-10	-0.271424	3.93829e-10	-0.310996	5.46337e-13	0.0537548	0.223749	0.0699356	0.113278	-0.0689937	0.118229	0.253084	5.92569e-09	0.264098	1.19257e-09	0.151842	0.00055202	-0.00655767	0.882096	0.0692219	0.117015	-0.0792847	0.0725008
FBF1	blue	-0.212892	1.11146e-06	0.212892	1.11146e-06	0.163148	0.000203419	0.119274	0.006785	0.0294046	0.505942	-0.133874	0.00235452	-0.238726	4.2887e-08	-0.285288	4.4101e-11	-0.210984	1.3921e-06	-0.17932	4.33686e-05	-0.264073	1.19711e-09	-0.0694367	0.11588
SVEP1	blue	0.369703	4.30547e-18	-0.369703	4.30547e-18	-0.313232	3.65249e-13	0.0104743	0.812737	-0.0356157	0.420385	-0.0193694	0.661309	0.247476	1.30292e-08	0.627181	1.51181e-57	0.596767	6.63799e-51	0.218315	5.79599e-07	0.39521	1.15966e-20	0.0694811	0.115646
PWP1	blue	-0.0978366	0.0265527	0.0978366	0.0265527	-0.0059538	0.892885	-0.00926396	0.834041	-0.0533316	0.227422	-0.082443	0.0617979	-0.0892132	0.0432061	-0.160065	0.000268836	-0.122019	0.00560572	-0.000114676	0.997931	-0.041966	0.342348	0.0328939	0.456791
RINT1	blue	-0.106528	0.015685	0.106528	0.015685	-0.091799	0.0374746	0.0522387	0.237104	-0.0362747	0.411833	-0.0778939	0.0776715	-0.096599	0.0285357	-0.192894	1.06281e-05	-0.144441	0.00102354	-0.021411	0.628177	-0.0898538	0.0417214	-0.0352727	0.424877
GPR107	blue	0.0830515	0.0598937	-0.0830515	0.0598937	-0.0341325	0.440009	-0.0689511	0.118457	-0.00268112	0.951648	0.106943	0.0152823	0.10919	0.0132534	0.118142	0.00733291	0.0432875	0.32735	-0.0720839	0.102595	0.0623092	0.158369	-0.0124686	0.777939
DIXDC1	blue	0.300803	3.28323e-12	-0.300803	3.28323e-12	-0.369915	4.1078e-18	-0.110725	0.0120072	-0.169474	0.00011299	0.0652174	0.139795	0.187507	1.87966e-05	0.507622	5.13382e-35	0.431869	9.08122e-25	0.169789	0.000109674	0.251915	6.99446e-09	0.044046	0.318937
NUP43	blue	-0.201219	4.26667e-06	0.201219	4.26667e-06	-0.13201	0.00271123	0.054371	0.218478	-0.0991712	0.0245482	-0.147208	0.000815237	-0.223548	3.04273e-07	-0.290548	1.86037e-11	-0.161371	0.000239031	0.0071235	0.872007	-0.202333	3.76511e-06	-0.0849761	0.0541876
KIAA1671	blue	0.227981	1.7409e-07	-0.227981	1.7409e-07	-0.231099	1.1675e-07	-0.0486524	0.2709	0.0500957	0.256922	0.0591856	0.18033	0.248651	1.1063e-08	0.196541	7.15904e-06	0.0691514	0.117389	-0.143024	0.00114828	0.0375367	0.395746	0.0414439	0.348392
RBM28	blue	-0.191131	1.28299e-05	0.191131	1.28299e-05	-0.0758988	0.0856077	0.152137	0.00053826	-0.0387448	0.380706	-0.224481	2.708e-07	-0.231121	1.16416e-07	-0.159375	0.000285953	-0.001716	0.969042	-0.00661948	0.880993	-0.141562	0.0012916	-0.106434	0.0157776
WASF3	blue	0.181661	3.42758e-05	-0.181661	3.42758e-05	-0.130811	0.00296597	0.244251	2.03193e-08	0.105481	0.0167448	-0.201243	4.2553e-06	0.0951773	0.0309694	0.356976	6.81519e-17	0.312628	4.0737e-13	0.00941993	0.831289	0.0946934	0.0318373	-0.157059	0.000351143
KRT17	blue	-0.287837	2.90927e-11	0.287837	2.90927e-11	0.186615	2.06251e-05	-0.0795294	0.071621	-0.214598	9.07297e-07	-0.0228182	0.605761	-0.279801	1.06444e-10	-0.0497861	0.259878	0.231167	1.15732e-07	0.213591	1.02303e-06	0.0342911	0.437885	0.160586	0.000256557
DEXI	blue	0.211991	1.23652e-06	-0.211991	1.23652e-06	0.1168	0.00803328	0.062625	0.156266	0.193567	9.88631e-06	0.0109164	0.804987	0.176942	5.49145e-05	0.234757	7.25366e-08	0.0782586	0.0762874	-0.182288	3.21654e-05	-0.0135728	0.758857	-0.0566319	0.1999
GINS1	blue	-0.286965	3.35565e-11	0.286965	3.35565e-11	-0.0631166	0.153035	0.0901189	0.0411199	-0.115994	0.008482	-0.239347	3.94696e-08	-0.317129	1.79531e-13	-0.381113	3.25356e-19	-0.15538	0.000406798	0.0770771	0.0808455	-0.15294	0.000502482	-0.0380093	0.38982
MTDH	blue	-0.136055	0.00199184	0.136055	0.00199184	-0.245728	1.65898e-08	0.0149272	0.735651	-0.201756	4.01752e-06	-0.162456	0.000216649	-0.184959	2.44771e-05	-0.148952	0.000704881	0.0420664	0.341193	0.139617	0.00150771	-0.031894	0.470596	0.00396295	0.928583
KIF14	blue	-0.29162	1.55699e-11	0.29162	1.55699e-11	-0.374868	1.3544e-18	-0.0968607	0.028106	-0.350891	2.44481e-16	-0.208213	1.92346e-06	-0.343072	1.21221e-15	-0.322607	6.49974e-14	-0.0131245	0.766588	0.134322	0.00227535	-0.148188	0.000751395	0.00563514	0.898586
STARD7	blue	-0.099162	0.0245616	0.099162	0.0245616	-0.0745241	0.0914471	0.0749934	0.0894188	-0.0506042	0.252119	-0.15344	0.00048132	-0.151922	0.000548233	-0.188322	1.72596e-05	-0.0968068	0.0281941	0.005378	0.903191	-0.110132	0.0124759	-0.039258	0.374425
CSPG4	blue	0.16858	0.000122939	-0.16858	0.000122939	-0.0245019	0.579424	-0.0372188	0.399762	-0.0743353	0.0922734	0.0509922	0.248496	0.0794443	0.0719258	0.464072	8.17972e-29	0.474362	3.36189e-30	0.121853	0.00567148	0.210131	1.53854e-06	0.0275933	0.53251
NIPAL3	blue	0.219162	5.22749e-07	-0.219162	5.22749e-07	-0.0264308	0.549924	-0.0632972	0.15186	0.0677804	0.124854	0.0795795	0.0714417	0.213084	1.08648e-06	0.200147	4.8091e-06	0.026259	0.552521	-0.0933063	0.0344413	0.0573862	0.193965	-0.0069594	0.874931
SNRPD1	blue	-0.179395	4.30465e-05	0.179395	4.30465e-05	0.0252796	0.567441	-0.251199	7.73868e-09	-0.282266	7.18194e-11	0.081409	0.0651484	-0.183686	2.78939e-05	-0.266575	8.23034e-10	-0.113375	0.0100986	0.101246	0.0216922	-0.0488994	0.268472	0.105767	0.0164487
WEE1	blue	-0.147094	0.000823024	0.147094	0.000823024	-0.242054	2.74068e-08	0.0549086	0.213952	-0.14661	0.000856598	-0.127514	0.00378283	-0.184782	2.4929e-05	-0.138701	0.00162063	0.012723	0.77353	0.0308111	0.485802	-0.0785698	0.0751227	-0.0621469	0.159457
UTP25	blue	-0.237595	4.98638e-08	0.237595	4.98638e-08	-0.210076	1.54843e-06	0.0857402	0.0520512	-0.122067	0.00558707	-0.164034	0.000187581	-0.255888	3.96767e-09	-0.193043	1.04592e-05	-0.0274469	0.534688	-0.00626716	0.887284	-0.198313	5.89335e-06	-0.171431	9.37955e-05
ZADH2	blue	0.219568	4.974e-07	-0.219568	4.974e-07	-0.133226	0.00247322	-0.216033	7.63823e-07	-0.0640047	0.147326	0.225013	2.5331e-07	0.212266	1.19695e-06	0.118994	0.00691696	-0.0199713	0.651469	-0.0419281	0.342784	0.0941332	0.0328681	0.0460093	0.297823
SLC7A6OS	blue	-0.0993672	0.0242652	0.0993672	0.0242652	-0.059804	0.175812	0.0967376	0.0283074	-0.0176114	0.690383	-0.115148	0.00897684	-0.134363	0.00226817	-0.0752599	0.0882831	-0.0124852	0.777651	-0.0476192	0.281219	-0.0816456	0.064369	-0.0046486	0.916269
SLC8A2	blue	0.371894	2.64279e-18	-0.371894	2.64279e-18	0.0111229	0.801375	0.0463229	0.294538	0.086393	0.0502819	-0.0168408	0.703273	0.218629	5.57848e-07	0.515877	2.69745e-36	0.22017	4.62016e-07	-0.104217	0.0181062	0.0869375	0.0488449	-0.0535169	0.225809
CDC42BPB	blue	0.190506	1.3711e-05	-0.190506	1.3711e-05	0.0880081	0.0461199	-0.123233	0.00514601	0.0535605	0.22543	0.191078	1.29032e-05	0.20384	3.17539e-06	0.258192	2.84362e-09	0.122513	0.0054144	-0.0957129	0.0300325	0.0990519	0.0247219	0.0358279	0.41762
EIF2A	blue	-0.203129	3.44176e-06	0.203129	3.44176e-06	-0.179681	4.18304e-05	0.0903187	0.0406711	-0.0879967	0.0461482	-0.128093	0.00362601	-0.224451	2.71815e-07	-0.222659	3.39821e-07	-0.0568526	0.19815	0.0270605	0.540457	-0.171183	9.6044e-05	-0.0993875	0.0242361
CADM4	blue	0.0256637	0.561568	-0.0256637	0.561568	0.174313	7.10376e-05	0.0274139	0.535179	-0.0305681	0.489251	-0.00327417	0.940971	-0.0708162	0.108798	0.189856	1.4687e-05	0.173118	7.97561e-05	-0.0105128	0.812061	-0.00055373	0.990008	0.00654293	0.882359
PAOX	blue	0.225291	2.44631e-07	-0.225291	2.44631e-07	0.219168	5.22348e-07	-0.021692	0.623672	0.22847	1.63586e-07	0.125056	0.00451888	0.273498	2.86057e-10	0.249491	9.8386e-09	0.0398942	0.366727	-0.0823181	0.0621949	0.173885	7.40514e-05	0.0924626	0.0361123
DDX11	blue	-0.23924	4.00427e-08	0.23924	4.00427e-08	0.165296	0.000166999	-0.0344371	0.435937	-0.0908489	0.0395007	0.0114265	0.796072	-0.230269	1.29917e-07	-0.30479	1.64173e-12	-0.174399	7.04446e-05	-0.0382569	0.386737	-0.119137	0.00684916	0.0829955	0.0600669
HSPB11	blue	-0.0884182	0.0451103	0.0884182	0.0451103	-0.158854	0.000299552	-0.0556	0.208231	-0.174766	6.79728e-05	-0.168865	0.000119687	-0.123934	0.004896	-0.0961766	0.029241	0.0211576	0.63225	0.102139	0.0205544	-0.0336271	0.446814	0.111488	0.0114273
OGDHL	blue	0.139681	0.00150014	-0.139681	0.00150014	0.0733637	0.0966209	0.248148	1.18671e-08	0.22883	1.56228e-07	-0.0482749	0.27464	0.128127	0.003617	0.155275	0.000410564	0.0111325	0.801208	-0.150255	0.000631653	-0.0142099	0.747913	-0.163373	0.000199276
LUZP1	blue	0.217708	6.23929e-07	-0.217708	6.23929e-07	-0.226676	2.05433e-07	-0.172095	8.80116e-05	-0.0416269	0.346265	0.0945657	0.0320699	0.24137	3.00661e-08	0.256534	3.61509e-09	0.182729	3.07554e-05	0.0335622	0.447692	0.188031	1.77941e-05	0.113811	0.00981187
EBF1	blue	0.337659	3.57769e-15	-0.337659	3.57769e-15	-0.401417	2.53657e-21	-0.0817571	0.0640042	-0.163365	0.000199432	0.000550494	0.990066	0.218014	6.01172e-07	0.579408	2.02039e-47	0.592845	4.24193e-50	0.246093	1.57765e-08	0.41575	6.7013e-23	0.0799805	0.0700213
CRKL	blue	-0.0143339	0.745789	0.0143339	0.745789	-0.0424843	0.336414	-0.0146064	0.741127	0.000513296	0.990738	0.0543627	0.218549	0.00901167	0.838498	-0.0267797	0.544669	-0.0160681	0.716288	0.0150636	0.733326	0.0283938	0.520683	0.0386173	0.382277
MOB3A	blue	0.274968	2.2765e-10	-0.274968	2.2765e-10	0.118207	0.00730048	-0.243253	2.32877e-08	0.00114774	0.979291	0.236275	5.93932e-08	0.275672	2.03993e-10	0.334995	6.048e-15	0.199449	5.19679e-06	0.0848216	0.0546281	0.284614	4.91873e-11	0.155608	0.000398783
HABP2	blue	-0.13325	0.00246873	0.13325	0.00246873	0.0694747	0.11568	-0.180789	3.74282e-05	-0.149896	0.00065112	0.171332	9.46907e-05	-0.108327	0.0140023	-0.0654827	0.138188	0.0302958	0.493131	0.0865288	0.0499204	0.00584937	0.894753	0.0390473	0.376996
NSD2	blue	-0.107405	0.0148436	0.107405	0.0148436	-0.100269	0.0229992	-0.0653835	0.138788	-0.176988	5.46675e-05	-0.0192204	0.663754	-0.149975	0.000646765	-0.072696	0.0997022	0.0718941	0.103505	0.0311858	0.48051	-0.0111797	0.800383	0.0321535	0.466991
SDK2	blue	0.142857	0.00116393	-0.142857	0.00116393	-0.0750389	0.0892241	-0.192381	1.12282e-05	-0.108702	0.0136728	0.349185	3.48044e-16	0.19987	4.95947e-06	0.302275	2.54515e-12	0.267648	7.00023e-10	0.0662363	0.133699	0.226827	2.01543e-07	0.0231985	0.599767
GNPDA1	blue	-0.241458	2.97095e-08	0.241458	2.97095e-08	0.169883	0.000108698	0.247923	1.22452e-08	0.0785529	0.0751855	-0.293968	1.05141e-11	-0.265423	9.78532e-10	-0.256106	3.84554e-09	-0.192277	1.13541e-05	-0.102262	0.0204016	-0.211441	1.31928e-06	-0.0774434	0.0794093
OTUB2	blue	-0.238937	4.16971e-08	0.238937	4.16971e-08	0.0698405	0.113771	-0.138366	0.00166383	-0.119891	0.00650204	0.0991832	0.0245308	-0.167633	0.000134379	-0.213471	1.03771e-06	-0.075192	0.0885713	0.0741796	0.0929596	-0.0620411	0.16017	0.0427033	0.333926
RFK	blue	0.166673	0.000146979	-0.166673	0.000146979	-0.131001	0.00292413	0.0385296	0.383359	0.0754239	0.0875903	-0.04483	0.310392	0.177967	4.96229e-05	0.022681	0.607932	-0.0698438	0.113754	-0.0331636	0.453107	-0.0185122	0.675425	-0.0346853	0.432635
CFB	blue	-0.216623	7.11393e-07	0.216623	7.11393e-07	0.122816	0.00530011	-0.0111247	0.801344	-0.0186304	0.673471	-0.0205293	0.642399	-0.153097	0.000495737	-0.175103	6.5778e-05	-0.0194216	0.660453	0.120562	0.00620641	0.0287678	0.515203	0.239783	3.72304e-08
ABCC5	blue	0.0753191	0.0880325	-0.0753191	0.0880325	-0.204696	2.88125e-06	0.213344	1.05352e-06	0.134033	0.00232617	-0.205874	2.51855e-06	0.0633909	0.151254	0.176131	5.94798e-05	0.125504	0.00437563	-0.100013	0.0233519	-0.0541706	0.220182	-0.187274	1.92586e-05
CEP104	blue	0.0536046	0.225048	-0.0536046	0.225048	-0.0420806	0.34103	-0.0527526	0.232516	-0.0226899	0.60779	0.0065649	0.881967	0.0527442	0.23259	0.0722818	0.101653	0.0501135	0.256753	-0.0367041	0.406316	0.0444134	0.314913	0.0663055	0.133293
BRIP1	blue	-0.212318	1.18968e-06	0.212318	1.18968e-06	-0.39947	4.10074e-21	-0.093177	0.0346932	-0.326158	3.32755e-14	-0.144738	0.000999053	-0.254787	4.64757e-09	-0.237074	5.34338e-08	0.0297754	0.50059	0.152256	0.000532797	-0.067407	0.12695	0.0448472	0.310205
PITPNA	blue	0.155339	0.000408267	-0.155339	0.000408267	0.0833646	0.0589329	-0.156289	0.000375715	0.0123309	0.780328	0.179695	4.17725e-05	0.173616	7.601e-05	0.120253	0.00634111	0.00505577	0.908965	-0.0323701	0.463994	0.0855509	0.0525737	0.0667742	0.130565
AGAP6	blue	-0.14895	0.000705018	0.14895	0.000705018	-0.0638397	0.148375	0.152417	0.000525534	0.0330365	0.45484	-0.144275	0.00103752	-0.164321	0.000182697	-0.142466	0.00120116	-0.0762358	0.0842234	-0.129157	0.00335307	-0.175646	6.23771e-05	-0.0961248	0.0293285
MGAM2	blue	0.11124	0.0116136	-0.11124	0.0116136	-0.136708	0.00189365	0.0247899	0.574973	0.102619	0.0199639	-0.0562048	0.203319	0.127433	0.00380508	0.109079	0.0133478	0.0294169	0.505764	-0.0938582	0.0333844	-0.0117038	0.791235	-0.0260635	0.555484
DCAF13	blue	-0.221541	3.90308e-07	0.221541	3.90308e-07	-0.106479	0.0157331	0.214043	9.69404e-07	-0.0218775	0.620707	-0.270563	4.49381e-10	-0.256815	3.47128e-09	-0.290396	1.90781e-11	-0.136095	0.00198562	-0.0174916	0.69238	-0.254409	4.90545e-09	-0.166949	0.000143239
CENPH	blue	-0.288112	2.78095e-11	0.288112	2.78095e-11	-0.0172318	0.696722	0.00564761	0.898363	-0.190175	1.41997e-05	-0.112617	0.010615	-0.346288	6.30893e-16	-0.411272	2.12551e-22	-0.207386	2.11652e-06	0.059513	0.177928	-0.181028	3.65375e-05	0.00442571	0.92027
C16orf74	blue	0.0177799	0.687574	-0.0177799	0.687574	0.160799	0.000251684	-0.0514153	0.244587	-0.0310011	0.483115	-0.0762937	0.083987	0.0175956	0.690645	-0.0109046	0.805195	-0.00587056	0.894374	0.0535125	0.225847	0.0727916	0.0992564	0.129861	0.00318304
NEDD9	blue	0.206386	2.37485e-06	-0.206386	2.37485e-06	-0.176062	5.98814e-05	-0.167848	0.000131688	-0.0333832	0.450119	0.271516	3.88294e-10	0.263012	1.40143e-09	0.252592	6.35438e-09	0.158984	0.00029611	0.0469007	0.28855	0.174429	7.02389e-05	0.01998	0.651326
PSMD10	blue	-0.132188	0.00267507	0.132188	0.00267507	-0.021931	0.619852	0.199838	4.9774e-06	0.0746427	0.0909312	-0.174232	7.16018e-05	-0.123874	0.00491707	-0.132095	0.00269386	-0.088894	0.0439623	-0.0687762	0.119396	-0.172539	8.43391e-05	-0.1276	0.00375918
FBXO45	blue	-0.225325	2.43571e-07	0.225325	2.43571e-07	-0.224502	2.70062e-07	-0.00558026	0.899569	-0.165194	0.000168584	-0.0956376	0.0301628	-0.211115	1.37092e-06	-0.260657	1.98395e-09	-0.0751239	0.0888612	0.105807	0.0164084	-0.114968	0.00908535	-0.0316936	0.47339
SLC2A11	blue	0.026155	0.554097	-0.026155	0.554097	0.0535982	0.225104	0.034925	0.429458	0.036234	0.412358	0.0461499	0.296346	-0.0101893	0.817741	0.085527	0.0526401	0.0118498	0.788692	-0.124675	0.00464378	-0.0289607	0.512389	-0.03347	0.448941
SVIL	blue	0.37763	7.2354e-19	-0.37763	7.2354e-19	-0.173476	7.70444e-05	-0.0334904	0.448665	0.0270984	0.53989	0.141292	0.00131976	0.292349	1.37876e-11	0.552617	1.94617e-42	0.401509	2.47978e-21	-0.0109861	0.803769	0.197649	6.34031e-06	-0.0319603	0.469673
ADPRM	blue	0.15633	0.000374382	-0.15633	0.000374382	-0.031938	0.469984	-0.12416	0.00481786	-0.0334447	0.449284	0.0671399	0.128466	0.127914	0.00367386	0.123469	0.00506055	-0.00372563	0.932849	0.0100238	0.820652	0.0807542	0.0673465	0.0753299	0.0879869
LRRC42	blue	-0.0877397	0.0467908	0.0877397	0.0467908	0.130942	0.00293701	-0.0975554	0.0269925	-0.0731578	0.0975631	0.00839464	0.849419	-0.0675283	0.126267	-0.122091	0.00557773	-0.0504961	0.253135	0.0565645	0.200436	0.0121303	0.783813	0.131044	0.00291482
ARMCX6	blue	-0.0150168	0.734123	0.0150168	0.734123	0.0467592	0.290009	0.188186	1.75076e-05	0.0864717	0.050072	-0.0922227	0.0365999	-0.0687741	0.119408	0.0409544	0.35412	0.0375032	0.396169	-0.0605614	0.170394	-0.0976516	0.0268413	-0.107426	0.0148245
MROH6	blue	-0.27552	2.08886e-10	0.27552	2.08886e-10	0.413631	1.15955e-22	-0.0553067	0.210645	0.0419912	0.342057	0.000303442	0.994524	-0.181707	3.41152e-05	-0.310397	6.08235e-13	-0.249015	1.05161e-08	-0.0933166	0.0344215	-0.153724	0.000469649	0.159911	0.000272578
MAML3	blue	0.172552	8.42346e-05	-0.172552	8.42346e-05	-0.1681	0.000128612	-0.0462823	0.294962	0.0156283	0.723731	0.157499	0.000337773	0.166216	0.000153355	0.290649	1.82955e-11	0.178629	4.64626e-05	-0.098112	0.0261279	0.0683332	0.121801	-0.0680774	0.123206
S100A11	blue	-0.352826	1.63348e-16	0.352826	1.63348e-16	0.373646	1.78412e-18	-0.0540528	0.221189	-0.0457754	0.300287	0.0519107	0.240066	-0.269834	5.02305e-10	-0.309357	7.32406e-13	-0.15984	0.00027431	-0.0100364	0.82043	-0.175163	6.53924e-05	0.0880662	0.0459757
DNMT1	blue	-0.185383	2.34321e-05	0.185383	2.34321e-05	0.140922	0.00135941	-0.0412669	0.350456	-0.0951605	0.0309993	-0.0397716	0.368202	-0.186379	2.11363e-05	-0.204172	3.05794e-06	-0.0586178	0.184554	-0.00028901	0.994785	-0.0406357	0.35788	0.0825447	0.0614763
CHRNA3	blue	0.375802	1.09635e-18	-0.375802	1.09635e-18	-0.224585	2.67286e-07	-0.125399	0.00440905	-0.151893	0.00054961	0.0659143	0.135603	0.232051	1.03229e-07	0.672101	8.00641e-69	0.604246	1.79729e-52	0.267078	7.63016e-10	0.403749	1.42141e-21	0.119291	0.00677731
NBEAL2	blue	-0.227708	1.80246e-07	0.227708	1.80246e-07	0.280219	9.96076e-11	0.118297	0.00725553	0.158984	0.000296103	0.0484521	0.27288	-0.148818	0.00071288	-0.211975	1.23884e-06	-0.183842	2.74518e-05	-0.220089	4.66671e-07	-0.192934	1.05822e-05	-0.0769633	0.0812958
GID4	blue	0.073608	0.0955128	-0.073608	0.0955128	0.0123737	0.779585	-0.0967934	0.028216	-0.0297779	0.500555	0.0837728	0.0576996	0.0613066	0.165186	0.122137	0.00555955	0.0667788	0.130538	0.0414743	0.348038	0.0725581	0.100349	0.0123911	0.779285
ALKBH5	blue	0.114511	0.00936648	-0.114511	0.00936648	0.0597836	0.17596	-0.197999	6.10043e-06	-0.0758113	0.0859705	0.193144	1.03465e-05	0.128511	0.00351655	0.126509	0.00406942	0.0906734	0.039885	0.0712687	0.106551	0.15843	0.000311061	0.117426	0.00769917
ZNF133	blue	-0.110824	0.011931	0.110824	0.011931	0.0878304	0.0465631	0.199179	5.3548e-06	0.0676206	0.125748	-0.115248	0.00891699	-0.165785	0.00015961	-0.0633896	0.151262	-0.0230389	0.602279	-0.0882761	0.0454579	-0.121624	0.00576329	-0.127655	0.00374409
RBM17	blue	-0.067583	0.125959	0.067583	0.125959	-0.0474697	0.282734	-0.0877609	0.0467374	-0.0923511	0.0363383	-0.0486542	0.270882	-0.0922797	0.0364835	-0.167394	0.000137413	-0.0882198	0.0455964	0.013337	0.76292	-0.0706164	0.109802	-0.00133132	0.97598
TRAK2	blue	0.284045	5.39307e-11	-0.284045	5.39307e-11	-0.32672	2.99041e-14	-0.0133435	0.762809	0.0166212	0.706963	0.0328306	0.457658	0.252453	6.48098e-09	0.273498	2.86028e-10	0.135895	0.00201652	-0.0150861	0.732943	0.110955	0.01183	-0.0662655	0.133528
POLR3GL	blue	0.169029	0.000117849	-0.169029	0.000117849	-0.0552815	0.210853	-0.17694	5.49258e-05	-0.0951466	0.0310239	0.114367	0.00945655	0.116461	0.00821926	0.197098	6.7357e-06	0.11366	0.00991064	-0.00428891	0.922726	0.119175	0.0068314	0.103269	0.0191897
FAM118A	blue	-0.101566	0.0212787	0.101566	0.0212787	-0.101798	0.0209823	0.094329	0.0325046	0.0428196	0.332611	-0.072123	0.102408	-0.0600842	0.173794	-0.0564123	0.201652	-0.0257831	0.559748	-0.0613352	0.164989	-0.0986996	0.0252411	-0.0839334	0.0572201
SLC25A12	blue	0.0926143	0.0358069	-0.0926143	0.0358069	-0.144399	0.00102712	0.0409438	0.354244	-0.00618091	0.888825	-0.0410157	0.353399	0.0457471	0.300587	0.119975	0.00646453	0.066269	0.133507	0.000234331	0.995771	-0.00889179	0.840617	-0.0723673	0.101247
TMEM63A	blue	-0.243497	2.25258e-08	0.243497	2.25258e-08	0.168675	0.00012185	0.284166	5.28854e-11	0.204505	2.94446e-06	-0.0717186	0.104353	-0.202833	3.55884e-06	-0.164191	0.000184902	-0.132496	0.00261368	-0.260453	2.04403e-09	-0.263001	1.4038e-09	-0.147114	0.000821609
PTPRN	blue	0.267451	7.21189e-10	-0.267451	7.21189e-10	0.0349177	0.429555	-0.123223	0.00514954	-0.0944093	0.0323565	0.104421	0.0178792	0.178412	4.74777e-05	0.531401	8.46116e-39	0.501812	3.8936e-34	0.294205	1.01036e-11	0.35836	5.07741e-17	0.118229	0.00728934
SCP2	blue	0.319202	1.22527e-13	-0.319202	1.22527e-13	-0.183673	2.79304e-05	-0.112286	0.0108478	0.088015	0.0461026	0.0956083	0.0302135	0.320728	9.23171e-14	0.1122	0.0109093	-0.104789	0.0174786	-0.12852	0.00351407	0.0164684	0.709534	-0.0272211	0.538056
NOL8	blue	-0.16376	0.000192357	0.16376	0.000192357	-0.202816	3.56557e-06	0.163104	0.000204227	-0.0183771	0.677661	-0.225144	2.49189e-07	-0.190167	1.42123e-05	-0.181124	3.6186e-05	-0.0548224	0.214673	-0.105007	0.0172435	-0.217135	6.68771e-07	-0.179044	4.45809e-05
EIF3J	blue	-0.13477	0.0021987	0.13477	0.0021987	-0.144749	0.000998199	0.0948927	0.0314775	-0.0448206	0.310493	-0.133937	0.0023431	-0.133523	0.00241808	-0.209924	1.57628e-06	-0.129338	0.00330857	-0.109043	0.0133784	-0.220703	4.32732e-07	-0.123188	0.00516218
ABHD4	blue	0.211437	1.31988e-06	-0.211437	1.31988e-06	0.15733	0.000342872	-0.24937	1.00062e-08	0.0129424	0.769735	0.290226	1.96255e-11	0.267349	7.32406e-10	0.266756	8.00974e-10	0.122995	0.00523347	0.027203	0.538325	0.203324	3.36649e-06	0.122533	0.00540672
PNPLA3	blue	-0.192046	1.16376e-05	0.192046	1.16376e-05	-0.0600818	0.173811	-0.314572	2.8646e-13	-0.31389	3.24208e-13	0.118183	0.00731231	-0.145346	0.000950579	-0.114172	0.00958002	0.0795533	0.0715354	0.246317	1.52956e-08	0.154784	0.000428472	0.23452	7.48239e-08
KLF9	blue	0.44303	4.02462e-26	-0.44303	4.02462e-26	-0.358251	5.19697e-17	-0.325179	4.00579e-14	-0.188643	1.66889e-05	0.252603	6.34465e-09	0.388545	5.72429e-20	0.555319	6.41034e-43	0.437733	1.79178e-25	0.20753	2.0816e-06	0.389528	4.53296e-20	0.153842	0.000464916
UTP11	blue	-0.110399	0.0122629	0.110399	0.0122629	-0.19522	8.2678e-06	-0.0648628	0.141966	-0.199629	5.09431e-06	-0.12312	0.00518734	-0.16492	0.000172892	-0.169881	0.000108718	-0.055654	0.207789	0.0397914	0.367964	-0.117843	0.00748403	0.0487802	0.269642
OTUD1	blue	0.214755	8.90384e-07	-0.214755	8.90384e-07	-0.124914	0.00456506	-0.129725	0.00321533	0.0334033	0.449845	0.150951	0.000595495	0.254835	4.61579e-09	0.21413	9.59362e-07	0.0610487	0.166975	-0.0476725	0.28068	0.0616102	0.163099	0.0101503	0.818427
CAST	blue	0.184742	2.50293e-05	-0.184742	2.50293e-05	-0.245848	1.6318e-08	-0.153735	0.000469233	-0.0477348	0.280051	0.129215	0.00333892	0.214149	9.57192e-07	0.138993	0.00158386	0.0926829	0.0356696	0.0139134	0.753001	0.084607	0.0552452	0.0512251	0.246339
FAXDC2	blue	0.336652	4.36537e-15	-0.336652	4.36537e-15	-0.153648	0.000472759	0.0729474	0.0985331	0.175405	6.38659e-05	0.165789	0.000159557	0.318965	1.28022e-13	0.537523	8.01828e-40	0.327711	2.47578e-14	-0.0525695	0.234143	0.148226	0.00074906	-0.1091	0.0133296
DFFB	blue	-0.176703	5.62236e-05	0.176703	5.62236e-05	0.125289	0.00444408	0.0129401	0.769775	-0.0413948	0.348963	-0.0811142	0.0661306	-0.187342	1.91222e-05	-0.295317	8.3758e-12	-0.195621	7.91478e-06	0.0139358	0.752615	-0.100705	0.0224074	0.0358872	0.416849
TMEM251	blue	0.181973	3.32081e-05	-0.181973	3.32081e-05	-0.0735812	0.0956339	-0.0815935	0.0645398	0.0463642	0.294107	0.129404	0.00329264	0.201462	4.15213e-06	0.0313813	0.477762	-0.0816082	0.0644916	-0.00664393	0.880557	0.045882	0.299162	-0.0335678	0.447616
STX6	blue	-0.150662	0.000610265	0.150662	0.000610265	-0.201385	4.18792e-06	0.0040424	0.927155	-0.159012	0.000295376	-0.0838485	0.0574731	-0.174548	6.94353e-05	-0.107407	0.0148417	0.0446723	0.312098	0.0745165	0.0914804	-0.0677435	0.125061	-0.0291832	0.509152
HROB	blue	-0.300446	3.49183e-12	0.300446	3.49183e-12	0.183798	2.75768e-05	0.0863909	0.0502876	-0.0394297	0.372338	-0.147664	0.000784977	-0.292922	1.25279e-11	-0.349642	3.16687e-16	-0.181094	3.62932e-05	-0.0455896	0.302256	-0.153779	0.000467442	0.0380149	0.38975
CRACR2A	blue	0.111431	0.0114697	-0.111431	0.0114697	-0.208851	1.78624e-06	-0.0953895	0.0305954	-0.0711317	0.107227	0.327642	2.50833e-14	0.116481	0.00820835	0.126163	0.00417272	0.095024	0.0312422	-0.0115465	0.793977	0.0258504	0.558722	-0.131757	0.00276327
COX7A1	blue	0.347854	4.57758e-16	-0.347854	4.57758e-16	0.220443	4.46799e-07	-0.0315027	0.47606	0.0910991	0.0389585	0.122063	0.00558854	0.256604	3.57904e-09	0.514397	4.60067e-36	0.321902	7.41717e-14	0.0913972	0.0383205	0.261692	1.70349e-09	0.0605342	0.170587
MORN4	blue	-0.126396	0.0041028	0.126396	0.0041028	0.0690713	0.117815	-0.0933756	0.0343071	-0.129785	0.00320107	0.111695	0.0112746	-0.119029	0.00690022	-0.0714339	0.10574	0.00237332	0.957193	0.042912	0.331568	-0.0155903	0.724376	0.0334896	0.448675
TDRD5	blue	-0.116734	0.00806914	0.116734	0.00806914	-0.0737975	0.0946601	0.129455	0.00328021	0.0500649	0.257216	-0.037847	0.391849	-0.0830151	0.0600062	-0.155464	0.000403833	-0.155495	0.000402741	-0.169712	0.000110476	-0.205625	2.59129e-06	-0.145319	0.000952683
MKI67	blue	-0.199172	5.35923e-06	0.199172	5.35923e-06	-0.181202	3.59021e-05	-0.0660516	0.134789	-0.182861	3.03426e-05	-0.0889357	0.0438629	-0.220812	4.26992e-07	-0.232989	9.13842e-08	-0.00787866	0.858574	0.0241705	0.584566	-0.0808025	0.0671823	0.0669198	0.129727
SCN1B	blue	0.273033	3.07391e-10	-0.273033	3.07391e-10	0.0307057	0.487296	-0.137691	0.0017541	-0.078644	0.074847	0.231537	1.10322e-07	0.213992	9.75338e-07	0.528568	2.47767e-38	0.490663	1.70681e-32	0.257075	3.34352e-09	0.403311	1.58544e-21	0.139775	0.00148899
LEO1	blue	0.148772	0.000715587	-0.148772	0.000715587	-0.0235078	0.59491	-0.277882	1.44212e-10	-0.138941	0.00159032	0.187714	1.8394e-05	0.12728	0.00384794	0.0601085	0.173619	0.0169926	0.700728	0.0188473	0.669892	0.0862188	0.050749	0.0955409	0.0303307
DDX21	blue	-0.230334	1.28851e-07	0.230334	1.28851e-07	-0.322088	7.16375e-14	0.0459687	0.298249	-0.189071	1.5954e-05	-0.208511	1.85816e-06	-0.274884	2.30669e-10	-0.264365	1.14604e-09	-0.0155439	0.725162	0.117714	0.00754992	-0.106566	0.0156478	-0.0248347	0.574282
EID1	blue	0.218628	5.57889e-07	-0.218628	5.57889e-07	-0.145762	0.000918667	-0.0710064	0.107849	-0.0861429	0.0509537	0.103518	0.0188994	0.148741	0.000717466	0.306965	1.11985e-12	0.264742	1.08337e-09	0.146764	0.000845812	0.186181	2.15738e-05	0.0203709	0.644968
PEG3	blue	0.477927	1.08451e-30	-0.477927	1.08451e-30	-0.350369	2.72412e-16	-0.0714662	0.105582	-0.0740313	0.0936165	0.0072517	0.869724	0.328197	2.25625e-14	0.743175	2.11642e-91	0.592101	6.01379e-50	0.162129	0.000223186	0.346842	5.63248e-16	0.00397885	0.928297
DENND2B	blue	0.171421	9.38839e-05	-0.171421	9.38839e-05	-0.0426268	0.334794	-0.162758	0.000210778	-0.0525808	0.234042	0.217573	6.34177e-07	0.167772	0.000132629	0.355235	9.85041e-17	0.313967	3.19683e-13	0.07105	0.107632	0.232121	1.02296e-07	0.109277	0.0131795
SRPK1	blue	-0.173513	7.67731e-05	0.173513	7.67731e-05	-0.279204	1.17016e-10	0.143509	0.00110409	-0.0845214	0.055493	-0.219497	5.0173e-07	-0.208738	1.80989e-06	-0.195445	8.06808e-06	-0.0393982	0.37272	1.37797e-05	0.999751	-0.153933	0.000461257	-0.109492	0.0129998
NOP16	blue	-0.264347	1.14913e-09	0.264347	1.14913e-09	0.315725	2.32168e-13	0.0891925	0.0432548	0.0678749	0.124328	-0.0267749	0.544741	-0.254483	4.85427e-09	-0.405546	9.06679e-22	-0.314262	3.03013e-13	-0.117811	0.00750027	-0.275291	2.16484e-10	-0.0580032	0.189208
TIGD1	blue	-0.192169	1.14867e-05	0.192169	1.14867e-05	-0.0402981	0.361892	0.196095	7.51626e-06	0.0284419	0.519975	-0.183933	2.71979e-05	-0.240788	3.25255e-08	-0.254346	4.94972e-09	-0.179488	4.26461e-05	-0.177094	5.40965e-05	-0.289833	2.09416e-11	-0.176088	5.97266e-05
KCNQ4	blue	0.187864	1.81076e-05	-0.187864	1.81076e-05	0.110566	0.0121314	-0.243869	2.14115e-08	-0.0409624	0.354025	0.298877	4.57195e-12	0.165685	0.000161103	0.189118	1.58755e-05	0.00922731	0.834688	-0.0885723	0.0447358	0.0565266	0.200739	0.0328052	0.458005
SCUBE2	blue	0.551057	3.67767e-42	-0.551057	3.67767e-42	-0.103811	0.0185625	0.0206981	0.639665	0.213993	9.75136e-07	0.121696	0.00573434	0.536953	1.00064e-39	0.668511	7.53746e-68	0.3778	6.96092e-19	-0.0276038	0.532354	0.321401	8.14427e-14	-0.0458929	0.299048
TPK1	blue	0.157747	0.000330467	-0.157747	0.000330467	-0.120713	0.00614162	-0.176546	5.70983e-05	-0.0254831	0.564326	0.108352	0.0139806	0.206344	2.38636e-06	0.0898721	0.0416797	0.0246002	0.577903	0.117264	0.00778474	0.133353	0.00244963	0.145328	0.000952001
PAK1IP1	blue	-0.206496	2.34486e-06	0.206496	2.34486e-06	-0.100984	0.0220366	0.0998319	0.0236054	-0.0661673	0.134106	-0.215818	7.83827e-07	-0.230452	1.26902e-07	-0.303518	2.05033e-12	-0.164199	0.000184755	-0.0220103	0.618587	-0.19925	5.31306e-06	-0.0678585	0.12442
ARHGAP1	blue	0.117957	0.00742593	-0.117957	0.00742593	0.265883	9.1332e-10	-0.113542	0.00998778	0.0549859	0.213307	0.197292	6.594e-06	0.152703	0.000512778	0.200011	4.88219e-06	0.106539	0.0156741	-0.0400211	0.365203	0.135396	0.00209556	0.0889675	0.0437872
NEFL	blue	0.502136	3.48099e-34	-0.502136	3.48099e-34	-0.0601328	0.173445	-0.136228	0.00196528	0.0369781	0.402819	0.251862	7.04762e-09	0.404174	1.2783e-21	0.561766	4.34602e-44	0.237067	5.34846e-08	-2.86741e-05	0.999483	0.248119	1.19148e-08	0.0146819	0.739838
ARHGAP35	blue	0.276007	1.93563e-10	-0.276007	1.93563e-10	0.0462587	0.295208	0.0399636	0.365893	0.204108	3.08025e-06	0.0710583	0.107591	0.258298	2.79998e-09	0.267467	7.19528e-10	0.0575161	0.192957	-0.179567	4.23111e-05	0.0464609	0.2931	-0.0643129	0.145384
RNF149	blue	-0.126341	0.00411938	0.126341	0.00411938	-0.0755107	0.0872251	-0.0555883	0.208327	-0.14065	0.00138919	-0.0995795	0.0239618	-0.144599	0.00101047	-0.162348	0.000218795	-0.00973636	0.82571	0.155931	0.000387707	-0.015499	0.725924	0.0941727	0.0327944
MSLN	blue	-0.192015	1.1677e-05	0.192015	1.1677e-05	0.241627	2.90405e-08	-0.184898	2.46315e-05	-0.0732309	0.0972277	0.15794	0.000324867	-0.0878476	0.04652	-0.05139	0.24482	0.0575304	0.192846	0.0861711	0.0508776	0.0339547	0.442396	0.103888	0.0184753
PLK4	blue	-0.204073	3.09254e-06	0.204073	3.09254e-06	-0.254588	4.78141e-09	-0.0147222	0.739149	-0.217012	6.788e-07	-0.109683	0.0128413	-0.231155	1.15911e-07	-0.276023	1.93084e-10	-0.0658215	0.136156	0.0871535	0.0482846	-0.0746982	0.0906906	-0.0369637	0.403003
RAD54B	blue	-0.274091	2.60922e-10	0.274091	2.60922e-10	-0.307081	1.09697e-12	0.108408	0.0139308	-0.176902	5.51335e-05	-0.269404	5.36318e-10	-0.299257	4.28407e-12	-0.362732	1.98446e-17	-0.147867	0.000771813	0.0308535	0.485202	-0.233657	8.37583e-08	-0.13533	0.00210621
GPR157	blue	-0.200979	4.38252e-06	0.200979	4.38252e-06	0.0446769	0.312048	0.299308	4.24666e-12	0.165021	0.000171301	-0.211795	1.26549e-06	-0.174522	6.9607e-05	-0.192817	1.07163e-05	-0.0920041	0.0370491	-0.0910667	0.0390283	-0.202689	3.61695e-06	-0.165566	0.000162889
MT-ND5	blue	0.217417	6.46323e-07	-0.217417	6.46323e-07	-0.0554849	0.209176	-0.0608501	0.168362	0.143506	0.00110438	0.102476	0.0201388	0.284341	5.14112e-11	0.191236	1.26879e-05	-0.0326706	0.459854	-0.155114	0.000416355	0.0528639	0.23153	-0.0320017	0.469098
SLC25A44	blue	0.0697995	0.113983	-0.0697995	0.113983	-0.0288909	0.513406	-0.0807148	0.0674804	-0.0211683	0.632078	0.0985301	0.0254942	0.100946	0.0220867	0.0269758	0.541725	-0.00725927	0.869589	0.0273822	0.535652	0.0546207	0.216367	0.0253838	0.565845
CRIPT	blue	-0.027291	0.537011	0.027291	0.537011	-0.234874	7.14278e-08	0.000666527	0.987973	-0.0853432	0.0531521	-0.107619	0.014645	-0.0587079	0.183879	-0.139993	0.00146361	-0.0900813	0.0412048	0.00965389	0.827163	-0.0906323	0.0399755	-0.0611919	0.16598
MARK3	blue	-0.0606024	0.170105	0.0606024	0.170105	-0.0472878	0.284584	-0.0669846	0.129354	-0.0998279	0.0236109	0.0440578	0.318807	-0.0545105	0.217297	-0.0334649	0.449009	0.0373173	0.398515	0.0891986	0.0432405	0.0255292	0.563621	0.0192295	0.663604
FANCL	blue	-0.170874	9.89262e-05	0.170874	9.89262e-05	-0.244417	1.98646e-08	0.0316281	0.474305	-0.165839	0.000158825	-0.15934	0.00028686	-0.226236	2.17179e-07	-0.21676	6.99733e-07	-0.0794201	0.0720129	-0.00335211	0.939568	-0.182678	3.09147e-05	-0.081249	0.0656798
SERBP1	blue	-0.0653089	0.139239	0.0653089	0.139239	-0.187657	1.85034e-05	-0.0162912	0.712522	-0.118334	0.00723708	-0.0575575	0.192635	-0.0899394	0.0415265	-0.0947566	0.0317229	-0.00450322	0.918878	0.037815	0.392251	-0.0387056	0.381188	-0.0435812	0.324075
GNA15	blue	-0.19019	1.41776e-05	0.19019	1.41776e-05	0.215038	8.60725e-07	-0.267054	7.65806e-10	-0.178377	4.76419e-05	0.31872	1.33951e-13	-0.0862437	0.0506822	-0.0744421	0.0918055	0.0856764	0.0522267	0.229015	1.52582e-07	0.147582	0.000790303	0.220085	4.66868e-07
MREG	blue	-0.0889267	0.0438845	0.0889267	0.0438845	-0.139523	0.001519	-0.222418	3.50167e-07	-0.287692	2.97928e-11	0.0369172	0.403595	-0.0919941	0.0370697	-0.148963	0.000704218	-0.0482112	0.275274	0.162451	0.000216754	0.10138	0.0215173	0.162638	0.000213099
CDR2	blue	-0.120975	0.00603069	0.120975	0.00603069	-0.0387575	0.38055	0.0495699	0.261955	0.00754788	0.864453	-0.0461619	0.296221	-0.103242	0.0192209	-0.0856041	0.0524265	0.01462	0.740895	-0.00617882	0.888862	-0.0824912	0.0616454	-0.0421654	0.340057
FOXK2	blue	-0.189792	1.47862e-05	0.189792	1.47862e-05	0.145121	0.000968285	0.106621	0.0155945	0.0514547	0.244225	-0.102638	0.0199418	-0.178854	4.54341e-05	-0.151516	0.00056756	-0.0784341	0.0756288	-0.0915486	0.0379999	-0.19055	1.36472e-05	-0.11756	0.00762974
EVA1C	blue	0.0737948	0.0946723	-0.0737948	0.0946723	0.136607	0.00190848	-0.141907	0.00125643	-0.0617224	0.162332	0.0670564	0.128944	0.0503171	0.254823	0.133869	0.00235538	0.0648149	0.142262	0.0272354	0.537842	0.0752665	0.0882553	0.107973	0.0143203
SYT1	blue	0.0959218	0.0296737	-0.0959218	0.0296737	-0.230439	1.27121e-07	0.112748	0.0105241	0.0091558	0.835951	-0.0435314	0.324629	0.0319544	0.469756	0.182482	3.15375e-05	0.140228	0.00143654	-0.0595618	0.177572	-0.079282	0.0725107	-0.200194	4.78418e-06
MED29	blue	0.0652737	0.139453	-0.0652737	0.139453	0.164805	0.000174738	0.0943505	0.0324649	0.144104	0.00105207	0.0270515	0.540591	0.0723791	0.101192	0.102325	0.0203236	0.0323105	0.464817	-0.087003	0.0486745	0.0190728	0.666181	-0.0380556	0.389243
TF	blue	0.0957478	0.0299724	-0.0957478	0.0299724	0.116098	0.00842305	0.0414179	0.348694	0.0433843	0.326269	0.0191425	0.665035	0.0599504	0.174755	0.209877	1.58491e-06	0.103759	0.0186228	-0.00877648	0.842657	0.103778	0.0186003	-0.0448622	0.310044
DDX24	blue	0.0895512	0.0424172	-0.0895512	0.0424172	0.0594826	0.17815	-0.0932114	0.034626	0.0152655	0.729892	0.209811	1.59716e-06	0.10521	0.0170289	0.0922479	0.0365484	-0.00134865	0.975667	-0.070049	0.112693	0.0275976	0.532446	0.0257676	0.559984
GPC3	blue	0.0982499	0.0259174	-0.0982499	0.0259174	0.0394126	0.372545	-0.105144	0.0170981	-0.00353583	0.936263	0.213809	9.9676e-07	0.133724	0.00238143	0.149269	0.000686411	0.0361483	0.413465	0.000604415	0.989094	0.134952	0.00216825	0.0595504	0.177655
SULT2B1	blue	-0.379381	4.84794e-19	0.379381	4.84794e-19	0.417291	4.48581e-23	0.275961	1.94968e-10	0.263122	1.37878e-09	-0.0909829	0.0392095	-0.270179	4.76558e-10	-0.350506	2.64802e-16	-0.272136	3.52978e-10	-0.197696	6.3072e-06	-0.358551	4.87412e-17	-0.210647	1.44835e-06
SMS	blue	-0.0965033	0.0286943	0.0965033	0.0286943	-0.00654723	0.882283	-0.0715836	0.105009	-0.116534	0.00817887	-0.056175	0.203558	-0.138087	0.00170069	-0.1845	2.56605e-05	-0.133046	0.00250727	0.00413271	0.925532	-0.109686	0.0128386	0.0156487	0.723385
CCDC69	blue	0.525901	6.74949e-38	-0.525901	6.74949e-38	-0.105786	0.0164299	-0.217213	6.62448e-07	-0.0501588	0.256323	0.137997	0.00171267	0.438828	1.31872e-25	0.688132	2.40438e-73	0.438945	1.27614e-25	0.194154	9.2799e-06	0.550946	3.84799e-42	0.276433	1.81079e-10
GEMIN6	blue	-0.123204	0.00515644	0.123204	0.00515644	0.0501169	0.256721	0.171138	9.64592e-05	0.0867265	0.0493978	-0.136838	0.00187453	-0.147871	0.000771514	-0.278423	1.32405e-10	-0.245739	1.65652e-08	-0.114577	0.00932574	-0.234627	7.37776e-08	-0.0870701	0.0485003
PTS	blue	-0.133152	0.00248728	0.133152	0.00248728	-0.0143444	0.745609	-0.0331127	0.4538	-0.0454117	0.304148	-0.0122677	0.781427	-0.110365	0.0122898	-0.231427	1.11913e-07	-0.194851	8.60521e-06	0.00623563	0.887847	-0.135347	0.00210342	-0.0410556	0.35293
KDM4B	blue	0.16249	0.000215992	-0.16249	0.000215992	0.169308	0.000114781	-0.0427477	0.333424	0.10118	0.0217787	0.20653	2.33575e-06	0.15536	0.000407502	0.143183	0.00113367	0.00443186	0.920159	-0.100014	0.0233504	0.0657509	0.136577	0.00501866	0.90963
TRUB1	blue	-0.0713601	0.106101	0.0713601	0.106101	-0.248905	1.0678e-08	-0.0280753	0.525372	-0.146395	0.000871944	-0.164486	0.000179958	-0.0875619	0.0472396	-0.186772	2.02919e-05	-0.0987188	0.0252126	0.0638318	0.148425	-0.0694287	0.115922	0.0177957	0.687311
SCEL	blue	-0.0187853	0.670915	0.0187853	0.670915	-0.168254	0.000126768	-0.287289	3.18218e-11	-0.294909	8.9733e-12	0.193697	9.74826e-06	0.00147908	0.973315	0.140549	0.00140032	0.325449	3.80576e-14	0.294017	1.04279e-11	0.159363	0.000286271	0.0875575	0.0472509
DISP1	blue	0.156788	0.000359615	-0.156788	0.000359615	-0.0455336	0.302851	-0.0841805	0.0564889	-0.0716482	0.104694	0.0652966	0.139314	0.0757613	0.0861782	0.392634	2.15868e-20	0.307482	1.02194e-12	0.0476131	0.281281	0.16359	0.000195365	0.089262	0.0430914
PHF14	blue	-0.17332	7.82167e-05	0.17332	7.82167e-05	-0.240217	3.51222e-08	0.0791773	0.0728899	-0.132554	0.00260231	-0.184179	2.65192e-05	-0.236921	5.45294e-08	-0.198905	5.51982e-06	-0.025374	0.565995	-0.00122538	0.977891	-0.170478	0.000102721	-0.106496	0.015717
KRT5	blue	-0.0478825	0.278564	0.0478825	0.278564	0.048563	0.271782	-0.049458	0.263035	-0.0885989	0.0446714	0.0950202	0.031249	-0.0324892	0.46235	0.0782553	0.0763001	0.13731	0.00180696	0.0645667	0.143799	0.112913	0.010411	0.085143	0.0537148
RBPMS	blue	0.066316	0.133232	-0.066316	0.133232	0.0186906	0.672478	0.0906871	0.0398548	0.0661201	0.134384	0.0637436	0.148988	0.028648	0.516955	0.273425	2.89294e-10	0.194678	8.76777e-06	-0.0909216	0.0393425	-0.0724539	0.100839	-0.148544	0.000729388
TCF21	blue	0.59698	5.99639e-51	-0.59698	5.99639e-51	-0.0292454	0.50825	-0.00327151	0.941018	0.216361	7.34235e-07	0.139475	0.00152484	0.570464	1.04757e-45	0.686196	8.76565e-73	0.378661	5.71736e-19	0.00484184	0.912802	0.420012	2.19776e-23	0.0584286	0.185977
NAT10	blue	-0.26169	1.70413e-09	0.26169	1.70413e-09	0.175078	6.59339e-05	0.207992	1.9733e-06	0.0752125	0.0884842	-0.174868	6.72993e-05	-0.2644	1.14002e-09	-0.297747	5.54589e-12	-0.183905	2.72748e-05	-0.126068	0.00420132	-0.250758	8.23556e-09	-0.0685688	0.120517
OVGP1	blue	-0.254709	4.69923e-09	0.254709	4.69923e-09	0.0751432	0.088779	0.275554	2.07791e-10	0.140915	0.00136013	-0.0928917	0.0352542	-0.230539	1.25484e-07	-0.197882	6.1798e-06	-0.146766	0.000845631	-0.122613	0.00537623	-0.242663	2.52339e-08	-0.202096	3.86692e-06
PTCH1	blue	0.0559664	0.205245	-0.0559664	0.205245	-0.102475	0.0201401	0.386057	1.02905e-19	0.293222	1.19155e-11	-0.13373	0.00238032	0.0312757	0.479246	0.143525	0.0011027	0.0805476	0.0680523	-0.249371	1.00051e-08	-0.116043	0.00845391	-0.278962	1.21585e-10
UNK	blue	-0.0732831	0.0969891	0.0732831	0.0969891	-0.000965221	0.982584	0.0159826	0.717733	-0.0263631	0.550948	-0.0139577	0.75224	-0.0726667	0.0998392	-0.00709186	0.872571	0.025972	0.556873	0.0379262	0.390858	0.0367174	0.406146	-0.0358377	0.417493
TBC1D9	blue	0.339333	2.56566e-15	-0.339333	2.56566e-15	-0.191787	1.19644e-05	0.0615852	0.16327	0.00471879	0.915009	-0.0863349	0.0504374	0.256757	3.50052e-09	0.505276	1.16909e-34	0.432615	7.40115e-25	0.203925	3.14501e-06	0.40964	3.22244e-22	0.0950944	0.0311167
GALNT6	blue	-0.364073	1.48338e-17	0.364073	1.48338e-17	0.0731193	0.0977398	0.249531	9.78389e-09	0.103579	0.0188294	-0.0744777	0.09165	-0.265287	9.98578e-10	-0.293869	1.06903e-11	-0.177497	5.19861e-05	-0.196003	7.59211e-06	-0.315369	2.47745e-13	-0.14302	0.00114871
CASQ2	blue	0.608894	1.81743e-53	-0.608894	1.81743e-53	-0.0846725	0.0550564	-0.0472574	0.284895	0.10724	0.0149995	0.0709668	0.108046	0.449406	6.43618e-27	0.771681	1.07826e-102	0.36801	6.26099e-18	-0.0140013	0.75149	0.284051	5.38828e-11	0.00348044	0.937259
HNRNPD	blue	-0.115002	0.00906487	0.115002	0.00906487	0.0641598	0.146346	0.0133978	0.761872	-0.0539472	0.222094	-0.0533014	0.227686	-0.14703	0.000827341	-0.163322	0.000200209	-0.105322	0.0169105	-0.0632779	0.151986	-0.120348	0.00629935	0.0117019	0.791268
BICDL1	blue	-0.173728	7.51876e-05	0.173728	7.51876e-05	0.220322	4.53515e-07	0.0107088	0.808624	0.0598563	0.175434	-0.0355441	0.421321	-0.0877844	0.0466784	-0.158443	0.000310713	-0.104266	0.0180516	-0.107498	0.0147571	-0.0596842	0.176681	0.0542606	0.219416
PNCK	blue	0.413026	1.35502e-22	-0.413026	1.35502e-22	0.10372	0.0186673	-0.0182978	0.678974	0.177712	5.0894e-05	0.146106	0.000893009	0.341029	1.82843e-15	0.568293	2.68273e-45	0.19877	5.60274e-06	-0.103124	0.0193594	0.115578	0.00872215	-0.0777641	0.0781692
C20orf194	blue	0.374857	1.35793e-18	-0.374857	1.35793e-18	-0.358726	4.69599e-17	-0.134909	0.00217538	-0.179859	4.1092e-05	0.0098478	0.823748	0.247504	1.29784e-08	0.693577	5.99e-75	0.677653	2.34206e-70	0.320252	1.00869e-13	0.470014	1.31217e-29	0.138716	0.00161879
TMED3	blue	-0.169217	0.00011577	0.169217	0.00011577	0.269327	5.42699e-10	-0.0661853	0.134	-0.0280249	0.526117	0.145922	0.000906663	-0.0985395	0.02548	-0.209698	1.61835e-06	-0.19606	7.54567e-06	0.0144521	0.743766	-0.0871353	0.0483317	0.0293638	0.506533
BCCIP	blue	-0.135807	0.0020303	0.135807	0.0020303	-1.00569e-05	0.999819	0.0131459	0.766217	-0.0881844	0.0456835	-0.109501	0.0129917	-0.188726	1.65441e-05	-0.215203	8.43908e-07	-0.0965017	0.0286968	-0.0255433	0.563406	-0.182504	3.14673e-05	0.00718981	0.870826
NFATC3	blue	-0.102963	0.0195514	0.102963	0.0195514	-0.100158	0.0231518	0.0960653	0.0294293	-0.0306949	0.48745	-0.0850938	0.0538538	-0.14398	0.00106273	-0.0635195	0.150425	0.0555595	0.208564	0.0551524	0.211922	-0.0341315	0.440022	-0.0691373	0.117464
PLXNB3	blue	0.0891004	0.043472	-0.0891004	0.043472	0.0957462	0.029975	-0.0621322	0.159557	-0.110905	0.0118684	0.0917991	0.0374744	-0.0251794	0.568978	0.33899	2.74723e-15	0.301509	2.90664e-12	0.0244848	0.579689	0.0852433	0.0534322	0.0192506	0.663258
RSU1	blue	0.20874	1.80945e-06	-0.20874	1.80945e-06	-0.123306	0.00511947	0.0747781	0.0903451	0.0888816	0.0439919	-0.0954732	0.0304488	0.176546	5.71016e-05	0.154311	0.000446405	0.0356721	0.41965	-0.0753233	0.0880147	0.0122635	0.781498	-0.0296655	0.502173
CYS1	blue	0.491499	1.29161e-32	-0.491499	1.29161e-32	-0.0478352	0.27904	-0.0257442	0.560339	0.0732985	0.0969183	0.0777804	0.0781066	0.38418	1.59677e-19	0.715168	1.11933e-81	0.53927	4.05602e-40	0.115344	0.00885994	0.382943	2.12976e-19	0.0704357	0.110716
DHFR	blue	-0.0554193	0.209716	0.0554193	0.209716	-0.026931	0.542398	-0.118514	0.00714875	-0.11199	0.0110596	-0.00747697	0.865715	-0.0860663	0.0511609	-0.168146	0.000128067	-0.137405	0.00179364	-0.0235263	0.59462	-0.0966497	0.0284519	0.0719128	0.103416
HPN	blue	-0.0912758	0.0385792	0.0912758	0.0385792	0.067594	0.125897	0.120571	0.00620286	0.0304821	0.490475	0.184681	2.51879e-05	-0.0631714	0.152678	0.0257562	0.560156	0.0290015	0.511794	-0.0531108	0.229355	-0.073136	0.0976633	-0.139649	0.00150394
MAP7D1	blue	0.135194	0.00212843	-0.135194	0.00212843	0.25096	8.004e-09	-0.110985	0.0118072	-0.00267163	0.951819	0.161369	0.000239083	0.136651	0.00190199	0.290336	1.92703e-11	0.231481	1.11136e-07	0.0700302	0.11279	0.238437	4.45769e-08	0.216253	7.43881e-07
SMAP1	blue	0.191109	1.28604e-05	-0.191109	1.28604e-05	-0.0539756	0.22185	0.188781	1.64492e-05	0.285108	4.54071e-11	0.00151669	0.972636	0.229199	1.49028e-07	0.127112	0.00389504	-0.0696476	0.114775	-0.227034	1.96338e-07	-0.0865671	0.0498187	-0.147465	0.000798012
TBKBP1	blue	0.0419693	0.34231	-0.0419693	0.34231	0.143783	0.00107983	0.00248225	0.955231	-0.0471008	0.286496	0.109323	0.0131411	-0.0151612	0.731665	0.205845	2.5267e-06	0.211263	1.3473e-06	0.0471754	0.285732	0.120124	0.00639825	0.0880214	0.0460867
PATL1	blue	-0.102561	0.0200348	0.102561	0.0200348	-0.0251727	0.569081	-0.0381451	0.388128	-0.0832035	0.0594256	-0.0520878	0.238462	-0.0870275	0.0486108	-0.131615	0.00279281	-0.0521645	0.237771	-0.0162457	0.713289	-0.0487988	0.269459	0.0205392	0.642239
NCAPH	blue	-0.210168	1.53183e-06	0.210168	1.53183e-06	0.0616578	0.162773	-0.024469	0.579933	-0.161333	0.000239859	-0.105894	0.0163191	-0.251585	7.32823e-09	-0.321996	7.28743e-14	-0.137469	0.0017848	0.0756776	0.0865266	-0.0469041	0.288515	0.101429	0.021454
MLH1	blue	0.148848	0.000711065	-0.148848	0.000711065	-0.11568	0.00866272	0.305778	1.38045e-12	0.279797	1.06513e-10	-0.122858	0.00528433	0.127483	0.00379133	0.0712967	0.106413	-0.0462464	0.295337	-0.165329	0.000166487	-0.118832	0.0069943	-0.243777	2.16812e-08
PABPC4	blue	-0.201629	4.07494e-06	0.201629	4.07494e-06	0.116295	0.00831182	0.153494	0.000479061	0.0505118	0.252987	-0.0585401	0.185138	-0.177968	4.96156e-05	-0.163923	0.000189497	-0.0662939	0.133361	-0.0813093	0.0654792	-0.154646	0.000433628	-0.0941592	0.0328196
TEAD3	blue	0.102212	0.0204638	-0.102212	0.0204638	0.195157	8.32403e-06	0.0784766	0.07547	0.190243	1.4098e-05	0.0341513	0.439757	0.12178	0.00570071	0.198848	5.555e-06	0.0666759	0.131134	-0.136561	0.00191535	0.0169485	0.701466	-0.00910374	0.836871
MRPL58	blue	-0.217092	6.72253e-07	0.217092	6.72253e-07	0.317663	1.62755e-13	0.168045	0.00012928	0.111528	0.0113978	-0.161002	0.000247131	-0.204603	2.91166e-06	-0.405034	1.03092e-21	-0.382313	2.46483e-19	-0.0955022	0.0303981	-0.248462	1.13586e-08	-0.0690801	0.117768
INMT	blue	0.183008	2.98924e-05	-0.183008	2.98924e-05	0.0761916	0.084404	0.0738365	0.0944856	0.1031	0.0193885	0.00546008	0.901721	0.157004	0.000352844	0.421322	1.55534e-23	0.368593	5.50499e-18	0.133106	0.00249584	0.300726	3.32719e-12	0.0603519	0.17188
DMPK	blue	0.185523	2.30945e-05	-0.185523	2.30945e-05	0.231375	1.12668e-07	0.0287552	0.515388	0.114455	0.00940135	0.130261	0.00308999	0.124282	0.00477617	0.372944	2.08898e-18	0.181537	3.47083e-05	-0.128435	0.00353618	0.0576418	0.191983	-0.0203683	0.645011
PAIP1	blue	-0.120689	0.00615195	0.120689	0.00615195	-0.0963719	0.028913	0.0358158	0.417777	-0.084204	0.0564199	-0.0297614	0.500792	-0.136142	0.00197838	-0.15078	0.000604212	-0.0823456	0.0621076	-0.00211685	0.961815	-0.117913	0.00744855	-0.0729738	0.0984109
THOC5	blue	-0.0765437	0.0829742	0.0765437	0.0829742	0.0714539	0.105642	0.10735	0.0148957	0.0154523	0.726718	-0.0873592	0.047756	-0.106106	0.0161054	-0.0145989	0.741256	0.0304521	0.490901	0.0353728	0.423563	-0.0275445	0.533235	-0.0607583	0.169007
KLK8	blue	-0.179157	4.40803e-05	0.179157	4.40803e-05	0.102484	0.0201288	-0.0506087	0.252077	-0.103902	0.0184591	-0.0300071	0.497261	-0.163101	0.000204292	-0.131358	0.0028471	0.0118381	0.788897	0.0945182	0.0321567	-0.0476256	0.281154	0.0545381	0.217064
RERG	blue	0.445899	1.77235e-26	-0.445899	1.77235e-26	-0.252939	6.04949e-09	-0.00514086	0.90744	-0.0298075	0.500128	0.000881647	0.984092	0.29372	1.09599e-11	0.692677	1.10938e-74	0.566951	4.78045e-45	0.196	7.59515e-06	0.364595	1.32398e-17	0.0293016	0.507435
PWP2	blue	-0.0463336	0.294427	0.0463336	0.294427	-0.0376941	0.393766	0.0246602	0.576975	0.0253276	0.566705	-0.0334651	0.449007	-0.0351321	0.426726	-0.0763482	0.0837653	-0.0581068	0.188417	-0.0269795	0.541671	-0.0824053	0.0619175	-0.0453814	0.304471
MFAP4	blue	0.430853	1.19938e-24	-0.430853	1.19938e-24	-0.0155253	0.725477	0.0197067	0.655787	0.102993	0.0195147	0.0888349	0.0441037	0.380164	4.04963e-19	0.700612	4.48537e-77	0.571379	7.03434e-46	0.147015	0.000828367	0.468972	1.81339e-29	0.0933774	0.0343036
ACTR10	blue	0.198403	5.83479e-06	-0.198403	5.83479e-06	-0.148003	0.00076309	-0.0984742	0.0255781	-0.0867302	0.0493881	0.0243916	0.581132	0.119824	0.00653254	0.0811879	0.065884	-0.0115771	0.793445	0.0337407	0.445279	0.0418411	0.343787	-0.0173437	0.694851
SHISAL1	blue	0.4506	4.54787e-27	-0.4506	4.54787e-27	-0.147022	0.00082793	-0.109841	0.0127112	-0.0470058	0.287469	0.0610997	0.16662	0.340098	2.20247e-15	0.744151	9.20361e-92	0.556933	3.28621e-43	0.162687	0.000212138	0.401314	2.60239e-21	0.111907	0.0111201
CGREF1	blue	-0.406849	6.53301e-22	0.406849	6.53301e-22	0.247417	1.31361e-08	0.224891	2.57227e-07	0.0723413	0.101371	-0.155649	0.000397354	-0.369292	4.7162e-18	-0.415486	7.17644e-23	-0.248479	1.13331e-08	-0.0919156	0.0372322	-0.337972	3.36288e-15	-0.175136	6.55633e-05
KIF11	blue	-0.172656	8.339e-05	0.172656	8.339e-05	-0.201928	3.94027e-06	-0.161434	0.000237669	-0.275094	2.23244e-10	-0.0492138	0.265403	-0.208372	1.88838e-06	-0.343676	1.07277e-15	-0.142399	0.00120772	0.0536687	0.224493	-0.0966049	0.0285259	0.121173	0.00594801
RBM23	blue	0.088815	0.0441512	-0.088815	0.0441512	0.0815624	0.0646422	-0.144052	0.00105649	-0.038763	0.380482	0.149563	0.000669603	0.12176	0.00570865	0.123437	0.00507219	0.0723899	0.101141	0.0487468	0.26997	0.154736	0.000430264	0.116857	0.00800242
ELL	blue	0.064409	0.144782	-0.064409	0.144782	0.179469	4.27297e-05	-0.00304325	0.945127	0.103744	0.0186393	0.0566321	0.199898	0.0901602	0.0410267	0.124781	0.00460897	0.0794684	0.0718393	-0.0228975	0.60451	0.112614	0.0106173	0.044282	0.316348
TMEM47	blue	0.323401	5.60056e-14	-0.323401	5.60056e-14	-0.356894	6.93462e-17	-0.00284492	0.948698	-0.120108	0.00640505	-0.0677931	0.124784	0.189894	1.46291e-05	0.56436	1.44777e-44	0.583661	2.95997e-48	0.265829	9.20726e-10	0.332926	9.06027e-15	0.0100337	0.820478
CELSR2	blue	-0.215552	8.0932e-07	0.215552	8.0932e-07	0.0919243	0.0372141	0.0156604	0.723186	-0.112319	0.0108244	0.00452654	0.918459	-0.219686	4.90255e-07	-0.0726863	0.0997478	0.0497599	0.260129	-0.0423105	0.338396	-0.0332756	0.451581	0.0444548	0.314461
EME2	blue	-0.190137	1.42567e-05	0.190137	1.42567e-05	0.221365	3.98863e-07	0.0860745	0.0511387	0.114249	0.00953083	-0.0394961	0.371532	-0.139191	0.00155936	-0.219359	5.10273e-07	-0.205061	2.76386e-06	-0.169924	0.000108281	-0.175906	6.08051e-05	-0.0307268	0.486997
EXOSC6	blue	-0.129033	0.00338388	0.129033	0.00338388	-0.0263282	0.551475	0.0874961	0.0474069	0.0118685	0.788368	-0.0446982	0.311818	-0.128764	0.00345177	-0.146596	0.000857636	-0.0977489	0.0266891	-0.0167127	0.705426	-0.124782	0.00460837	-0.0438004	0.321646
SPAG5	blue	-0.198461	5.79744e-06	0.198461	5.79744e-06	-0.00844744	0.848483	-0.00784797	0.859119	-0.104321	0.0179903	-0.10913	0.0133046	-0.232929	9.20988e-08	-0.323095	5.93244e-14	-0.179505	4.25757e-05	-0.0661481	0.134219	-0.19338	1.00867e-05	0.00794455	0.857404
SYT8	blue	-0.164163	0.000185374	0.164163	0.000185374	0.25709	3.33599e-09	-0.253575	5.5257e-09	-0.143417	0.00111238	0.179887	4.09756e-05	-0.0973293	0.0273506	-0.119201	0.00681941	-0.0373715	0.39783	0.0346027	0.433731	-0.0318623	0.471037	0.0982753	0.0258787
CAMK2D	blue	0.246253	1.54326e-08	-0.246253	1.54326e-08	-0.320557	9.53109e-14	-0.284233	5.232e-11	-0.17728	5.31117e-05	0.239036	4.11475e-08	0.213311	1.05756e-06	0.196871	6.90513e-06	0.0997444	0.0237284	0.0712523	0.106631	0.155411	0.000405704	0.0853546	0.0531203
ST3GAL3	blue	0.204429	2.97022e-06	-0.204429	2.97022e-06	0.0859817	0.0513906	0.0551361	0.212058	0.0669369	0.129628	0.00048623	0.991226	0.123339	0.00510737	0.372583	2.26498e-18	0.248139	1.18822e-08	0.019774	0.654687	0.159763	0.000276214	-0.0177716	0.687713
ATAD3B	blue	-0.223446	3.08157e-07	0.223446	3.08157e-07	0.35496	1.04372e-16	0.0610771	0.166777	0.071186	0.106959	-0.0126906	0.774091	-0.211813	1.26275e-06	-0.316618	1.97164e-13	-0.262254	1.56787e-09	-0.117153	0.0078436	-0.172801	8.22322e-05	-0.004592	0.917284
TFB2M	blue	-0.0996957	0.0237971	0.0996957	0.0237971	-0.0355818	0.420827	0.0209162	0.636142	-0.00453043	0.91839	-0.0306304	0.488365	-0.0747423	0.0904996	-0.225161	2.48657e-07	-0.205172	2.72886e-06	-0.068438	0.121229	-0.160247	0.000264497	-0.0816052	0.0645015
RNF183	blue	-0.313041	3.78033e-13	0.313041	3.78033e-13	0.20088	4.43137e-06	-0.150605	0.000613235	-0.0768997	0.0815484	0.240487	3.38677e-08	-0.200113	4.82751e-06	-0.343006	1.22852e-15	-0.260654	1.98457e-09	-0.0547673	0.215136	-0.154571	0.000436476	0.0420781	0.341058
DESI1	blue	-0.203762	3.20391e-06	0.203762	3.20391e-06	0.135247	0.00211969	0.0125881	0.775868	-0.0243815	0.581289	-0.0752672	0.0882522	-0.164663	0.000177044	-0.266441	8.39848e-10	-0.18853	1.68869e-05	0.0115704	0.793561	-0.0986262	0.0253505	0.0718571	0.103684
SAP30	blue	-0.142642	0.00118429	0.142642	0.00118429	0.144079	0.00105415	-0.160197	0.000265684	-0.220938	4.20434e-07	0.0986275	0.0253486	-0.197157	6.692e-06	-0.178542	4.68677e-05	-0.0552305	0.211275	0.157837	0.000327857	0.0137087	0.756518	0.135477	0.00208257
PRX	blue	0.245841	1.63339e-08	-0.245841	1.63339e-08	0.118906	0.00695893	-0.145325	0.000952188	-0.0278247	0.529076	0.210904	1.40538e-06	0.211464	1.31572e-06	0.43079	1.21993e-24	0.307423	1.03264e-12	0.0238798	0.589092	0.274057	2.6231e-10	0.135045	0.00215285
MBTPS2	blue	-0.123181	0.00516499	0.123181	0.00516499	-0.254736	4.68152e-09	0.24919	1.02617e-08	-0.0127917	0.772341	-0.278577	1.29225e-10	-0.18236	3.19311e-05	-0.0883965	0.0451633	0.0466376	0.291266	0.0178991	0.685592	-0.126003	0.00422109	-0.103097	0.0193922
RET	blue	0.202881	3.53959e-06	-0.202881	3.53959e-06	0.0527892	0.232191	-0.168755	0.000120935	-0.0312212	0.480013	0.18882	1.63818e-05	0.197988	6.10803e-06	0.291199	1.67002e-11	0.157945	0.000324716	0.0134808	0.760441	0.172392	8.55355e-05	0.123794	0.00494505
CHAF1A	blue	-0.236943	5.43667e-08	0.236943	5.43667e-08	0.297097	6.19474e-12	-0.0506463	0.251724	-0.0453449	0.304861	0.0444126	0.314922	-0.210465	1.47962e-06	-0.296222	7.18733e-12	-0.19217	1.14855e-05	-0.0867261	0.0493988	-0.109005	0.013411	0.0798565	0.0704582
GDF15	blue	-0.446044	1.70016e-26	0.446044	1.70016e-26	0.402216	2.08108e-21	0.185039	2.42779e-05	0.130273	0.00308713	-0.016945	0.701525	-0.320948	8.86234e-14	-0.429401	1.78116e-24	-0.307689	9.85234e-13	-0.153302	0.000487075	-0.360219	3.41146e-17	-0.152908	0.000503867
ZNHIT3	blue	-0.137385	0.00179651	0.137385	0.00179651	0.098608	0.0253776	0.119651	0.00661082	0.0274462	0.534699	-0.120482	0.00624121	-0.164025	0.000187733	-0.254402	4.91069e-09	-0.229167	1.49645e-07	-0.0613246	0.165062	-0.1813	3.55475e-05	-0.070194	0.111949
EPHA1	blue	-0.268657	6.0086e-10	0.268657	6.0086e-10	0.316549	1.99685e-13	0.0606641	0.16967	0.130614	0.00300981	-0.0513672	0.245029	-0.160361	0.0002618	-0.289956	2.05223e-11	-0.240434	3.41125e-08	-0.166801	0.000145237	-0.195008	8.46035e-06	-0.0504213	0.25384
HSP90B1	blue	-0.105408	0.0168202	0.105408	0.0168202	-0.108494	0.0138545	-0.144262	0.00103862	-0.194098	9.33574e-06	0.0543659	0.218522	-0.116532	0.00817993	-0.127176	0.00387716	0.00530044	0.90458	0.0713185	0.106306	-0.0366538	0.406961	0.0357669	0.418414
SORT1	blue	0.14476	0.000997247	-0.14476	0.000997247	-0.155627	0.000398136	0.133153	0.00248693	0.146955	0.000832539	-0.00194387	0.964934	0.186539	2.0789e-05	0.179297	4.34701e-05	0.0514437	0.244326	-0.125611	0.00434218	-0.0187911	0.670818	-0.0947009	0.0318239
CTCF	blue	-0.0178095	0.687081	0.0178095	0.687081	-0.0572973	0.194658	-0.0386114	0.382349	-0.0171027	0.698883	-0.00595481	0.892867	0.01862	0.673642	-0.0296123	0.502941	-0.00706642	0.873024	-0.0319125	0.470338	-0.00767853	0.86213	0.0368277	0.404737
TGS1	blue	-0.202245	3.80248e-06	0.202245	3.80248e-06	-0.145871	0.000910436	0.0349061	0.429709	-0.153397	0.000483073	-0.104999	0.0172529	-0.220078	4.67277e-07	-0.25159	7.32328e-09	-0.127978	0.00365667	-0.00690704	0.875864	-0.172344	8.59322e-05	-0.0777089	0.0783814
NUP188	blue	-0.182203	3.24434e-05	0.182203	3.24434e-05	0.23483	7.18404e-08	-0.147475	0.000797372	-0.125059	0.00451786	0.0679775	0.123759	-0.196387	7.28094e-06	-0.213028	1.09371e-06	-0.104729	0.0175427	0.00222064	0.959945	-0.0582081	0.187647	0.115021	0.00905359
ERCC6L	blue	-0.32906	1.91243e-14	0.32906	1.91243e-14	-0.230817	1.21075e-07	0.0628764	0.154607	-0.200967	4.38855e-06	-0.19533	8.16959e-06	-0.345673	7.15214e-16	-0.386175	1.00094e-19	-0.13041	0.00305587	0.028584	0.517893	-0.245657	1.67542e-08	-0.0808866	0.0668971
OTUD6B	blue	-0.22879	1.57036e-07	0.22879	1.57036e-07	-0.3807	3.57871e-19	0.0736155	0.0954791	-0.244055	2.08722e-08	-0.330497	1.45056e-14	-0.32519	3.99688e-14	-0.283306	6.07592e-11	-0.0415853	0.346749	0.064685	0.143065	-0.200105	4.83143e-06	-0.0934698	0.0341253
TCEAL3	blue	0.243916	2.12732e-08	-0.243916	2.12732e-08	-0.155336	0.00040836	-0.114417	0.00942504	-0.113098	0.0102847	0.117066	0.0078896	0.175573	6.28223e-05	0.465352	5.53142e-29	0.431515	1.00072e-24	0.11448	0.00938624	0.228356	1.6598e-07	0.115769	0.00861134
WDR3	blue	-0.261404	1.77731e-09	0.261404	1.77731e-09	-0.134136	0.00230792	0.065314	0.139209	-0.154888	0.000424612	-0.188961	1.61395e-05	-0.27692	1.67769e-10	-0.283148	6.23263e-11	-0.0928024	0.0354312	0.0291253	0.509992	-0.178777	4.57816e-05	-0.0395829	0.370481
FBXO32	blue	0.421023	1.6832e-23	-0.421023	1.6832e-23	-0.210849	1.41441e-06	-0.271492	3.89716e-10	-0.155618	0.000398461	0.214459	9.22421e-07	0.340344	2.0969e-15	0.645291	7.27002e-62	0.486774	6.17701e-32	0.201256	4.24895e-06	0.398368	5.37319e-21	0.155517	0.000401989
TLX1	blue	-0.292351	1.37845e-11	0.292351	1.37845e-11	0.178797	4.56927e-05	0.133521	0.00241854	0.0705512	0.110131	-0.253376	5.68488e-09	-0.267522	7.13569e-10	-0.324025	4.98072e-14	-0.212555	1.15683e-06	-0.118799	0.00701025	-0.18658	2.07005e-05	0.0523279	0.236303
GAS8	blue	-0.112704	0.0105544	0.112704	0.0105544	0.158171	0.000318288	0.0154731	0.726364	0.0107372	0.808126	0.0343607	0.436955	-0.131918	0.00272998	-0.0854201	0.0529374	-0.0623057	0.158392	-0.118258	0.00727508	-0.126787	0.0039882	0.00844723	0.848487
SALL2	blue	0.432397	7.85772e-25	-0.432397	7.85772e-25	-0.0934989	0.0340694	0.016188	0.714262	0.0513412	0.245269	0.0692846	0.116682	0.328837	1.996e-14	0.687775	3.05493e-73	0.49165	1.2282e-32	0.0619061	0.161084	0.312189	4.40911e-13	-0.0222591	0.614625
SH3GLB1	blue	0.258749	2.62231e-09	-0.258749	2.62231e-09	-0.187829	1.81735e-05	-0.100132	0.0231881	0.00646775	0.883701	0.0927428	0.03555	0.258239	2.82417e-09	0.220027	4.70242e-07	0.0620386	0.160188	-0.00364187	0.934356	0.0930014	0.0350376	0.0563476	0.202171
HNRNPA2B1	blue	-0.137778	0.00174223	0.137778	0.00174223	-0.0292805	0.507741	0.028251	0.522783	-0.0612555	0.16554	-0.0814905	0.064879	-0.15102	0.000592001	-0.211752	1.27188e-06	-0.108901	0.0134997	-0.047855	0.278841	-0.138621	0.00163094	-0.0268777	0.543197
TPSD1	blue	0.156417	0.000371551	-0.156417	0.000371551	0.21262	1.14791e-06	-0.0801036	0.0695899	0.0994213	0.0241876	0.197725	6.28746e-06	0.203552	3.281e-06	0.218544	5.63651e-07	0.134362	0.00226838	0.103744	0.018639	0.251654	7.2574e-09	0.0703983	0.110907
APC2	blue	0.162191	0.000221928	-0.162191	0.000221928	0.209294	1.69643e-06	-0.173186	7.92335e-05	0.0134186	0.761514	0.117918	0.00744601	0.154078	0.000455529	0.23617	6.02229e-08	0.10981	0.0127373	0.0102786	0.816173	0.190318	1.39865e-05	0.134622	0.00222372
GGCT	blue	-0.202075	3.87574e-06	0.202075	3.87574e-06	-0.00197752	0.964327	0.197273	6.60765e-06	0.0768333	0.0818128	-0.237525	5.03304e-08	-0.201719	4.03394e-06	-0.336641	4.37486e-15	-0.278035	1.40766e-10	-0.176279	5.86216e-05	-0.335698	5.26817e-15	-0.104327	0.0179836
WDR76	blue	-0.128457	0.0035305	0.128457	0.0035305	-0.102046	0.0206703	-0.226243	2.16998e-07	-0.308347	8.7667e-13	0.0623683	0.157973	-0.182869	3.03187e-05	-0.231777	1.06955e-07	-0.0701053	0.112404	0.171813	9.04247e-05	-0.00895768	0.839452	0.110823	0.0119318
NPM1	blue	-0.165955	0.000157113	0.165955	0.000157113	-0.155877	0.000389527	-0.0348463	0.4305	-0.201074	4.33646e-06	-0.112093	0.0109859	-0.24121	3.0723e-08	-0.276535	1.78205e-10	-0.125573	0.0043541	0.0156263	0.723765	-0.158293	0.000314862	0.0154206	0.727256
LIN9	blue	-0.0823618	0.0620561	0.0823618	0.0620561	-0.229238	1.48292e-07	-0.0876774	0.0469476	-0.20254	3.67835e-06	-0.1066	0.0156143	-0.125629	0.00433642	-0.183335	2.89121e-05	-0.083959	0.0571441	0.0615627	0.163425	-0.0777994	0.0780336	-0.00343228	0.938126
DCAF12	blue	0.00273242	0.950724	-0.00273242	0.950724	-0.0895805	0.0423497	0.00467922	0.915719	0.0230402	0.602258	0.0854507	0.0528521	0.0149585	0.735118	-0.102831	0.0197088	-0.105171	0.0170699	-0.0660303	0.134915	-0.0878965	0.0463979	-0.0641441	0.146445
CPA3	blue	0.354723	1.09708e-16	-0.354723	1.09708e-16	-0.141133	0.00133669	-0.155447	0.000404435	0.0278107	0.529284	0.182532	3.13765e-05	0.411519	1.99503e-22	0.463606	9.42664e-29	0.394889	1.25337e-20	0.269694	5.13184e-10	0.523688	1.53958e-37	0.166019	0.000156196
MAFG	blue	-0.14665	0.000853794	0.14665	0.000853794	0.171865	8.99796e-05	0.17761	5.14099e-05	0.116551	0.0081697	-0.18361	2.81125e-05	-0.140187	0.00144126	-0.0846136	0.0552264	-0.0382548	0.386763	-0.082538	0.0614975	-0.10644	0.0157716	-0.0267552	0.545037
KCNMA1	blue	0.475848	2.10124e-30	-0.475848	2.10124e-30	-0.242637	2.53239e-08	-0.179695	4.17721e-05	-0.0928544	0.0353281	0.249746	9.49241e-09	0.384971	1.3275e-19	0.776128	1.32377e-104	0.563759	1.86933e-44	0.177855	5.0174e-05	0.44024	8.86669e-26	0.0935037	0.0340601
CDKN2A	blue	-0.221565	3.89136e-07	0.221565	3.89136e-07	0.262959	1.41257e-09	-0.0611697	0.166134	-0.10912	0.0133127	-0.0362458	0.412206	-0.206873	2.2455e-06	-0.139227	0.00155498	-0.00124405	0.977554	0.0943209	0.0325197	-0.00925033	0.834282	0.141571	0.0012907
TM9SF2	blue	-0.00845196	0.848403	0.00845196	0.848403	-0.163086	0.000204576	0.171037	9.73942e-05	0.12972	0.00321658	-0.11543	0.00880953	0.0122547	0.781652	-0.0640316	0.147156	-0.0537212	0.22404	-0.0699543	0.113181	-0.11885	0.00698584	-0.132752	0.0025636
RBL1	blue	-0.271598	3.83453e-10	0.271598	3.83453e-10	-0.341293	1.73414e-15	0.220496	4.43899e-07	-0.135338	0.00210486	-0.3663	9.12049e-18	-0.346489	6.05436e-16	-0.299246	4.29222e-12	-0.0418505	0.343678	0.060129	0.173472	-0.220559	4.40476e-07	-0.121758	0.00570935
RAMP1	blue	0.0584444	0.185858	-0.0584444	0.185858	0.191369	1.25096e-05	-0.471901	7.28502e-30	-0.316501	2.01429e-13	0.314546	2.87788e-13	0.00816673	0.853461	0.250086	9.05114e-09	0.254616	4.76224e-09	0.230056	1.3353e-07	0.228823	1.56379e-07	0.254984	4.51773e-09
PHF12	blue	0.0247787	0.575146	-0.0247787	0.575146	0.0549917	0.213259	-0.0110983	0.801805	0.00851007	0.847374	0.040142	0.363756	0.0157416	0.72181	0.0951642	0.0309926	0.0686288	0.120192	-0.0658721	0.135855	0.0310383	0.482589	-0.00382807	0.931007
RPUSD4	blue	-0.218791	5.46942e-07	0.218791	5.46942e-07	0.235345	6.71363e-08	0.0812703	0.065609	0.0450225	0.308315	-0.113083	0.0102948	-0.209888	1.58279e-06	-0.311822	4.70992e-13	-0.272081	3.55995e-10	-0.119472	0.00669314	-0.216058	7.6153e-07	-0.0893869	0.0427993
ATP2A2	blue	0.0968226	0.0281682	-0.0968226	0.0281682	0.0143603	0.745337	-0.0624031	0.157741	0.0259408	0.557347	0.115975	0.00849301	0.114848	0.00915882	0.076699	0.0823498	0.0320354	0.46863	-0.000508264	0.990828	0.0512851	0.245785	0.017207	0.697136
GNL3L	blue	-0.166636	0.000147484	0.166636	0.000147484	-0.00724063	0.869921	0.204113	3.07881e-06	0.0537914	0.223434	-0.207179	2.16757e-06	-0.159279	0.000288421	-0.0908851	0.0394219	0.0244357	0.580448	-0.0100278	0.820581	-0.0708133	0.108813	-0.048677	0.270658
DHX9	blue	-0.0671061	0.12866	0.0671061	0.12866	-0.00398146	0.92825	0.138355	0.00166527	0.0347604	0.431639	-0.144845	0.000990359	-0.0868997	0.0489437	-0.0554732	0.209272	-0.00254967	0.954016	-0.0517293	0.241714	-0.0650037	0.1411	-0.0779787	0.077348
WASHC2C	blue	0.342656	1.31816e-15	-0.342656	1.31816e-15	-0.219945	4.7495e-07	-0.0982933	0.0258514	0.0260266	0.556045	0.0412106	0.351114	0.306267	1.2665e-12	0.283441	5.94556e-11	0.122751	0.00532441	-0.0393513	0.37329	0.162735	0.000211216	0.0617283	0.162292
LAMC3	blue	0.228994	1.52986e-07	-0.228994	1.52986e-07	0.174964	6.66753e-05	0.0680783	0.123202	0.221881	3.74237e-07	0.116183	0.0083746	0.303081	2.21259e-12	0.315701	2.33175e-13	0.238332	4.52061e-08	0.0721208	0.102419	0.254604	4.77093e-09	0.0154508	0.726743
C2CD4A	blue	-0.369835	4.18115e-18	0.369835	4.18115e-18	0.169484	0.000112883	-0.209433	1.66923e-06	-0.235824	6.30361e-08	0.199874	4.95733e-06	-0.293595	1.11938e-11	-0.373107	2.01397e-18	-0.176055	5.99213e-05	0.111077	0.0117365	-0.0493306	0.264269	0.219812	4.82773e-07
GALC	blue	0.108852	0.0135428	-0.108852	0.0135428	-0.121913	0.00564792	-0.0197408	0.655231	0.0131435	0.76626	0.00118517	0.978616	0.138174	0.00168912	0.147764	0.000778429	0.113464	0.0100399	0.0847686	0.0547802	0.156527	0.000367978	0.0658684	0.135876
ITIH5	blue	0.395247	1.14941e-20	-0.395247	1.14941e-20	-0.04819	0.275486	0.0651258	0.140354	0.166498	0.000149388	0.0610768	0.16678	0.353282	1.48489e-16	0.632114	1.07594e-58	0.410283	2.73597e-22	-0.0395698	0.37064	0.278649	1.27767e-10	0.0139774	0.751901
FAM124A	blue	0.303987	1.88945e-12	-0.303987	1.88945e-12	-0.162402	0.000217716	-0.155405	0.000405905	-0.201495	4.13664e-06	0.0320521	0.468398	0.154603	0.000435272	0.563754	1.87298e-44	0.509539	2.60864e-35	0.290825	1.77697e-11	0.384963	1.33002e-19	0.175684	6.21458e-05
WDR7	blue	0.286221	3.78875e-11	-0.286221	3.78875e-11	-0.299693	3.97479e-12	-0.299274	4.27129e-12	-0.202275	3.78982e-06	0.195132	8.34709e-06	0.281626	7.95664e-11	0.404917	1.06168e-21	0.367619	6.82483e-18	0.256669	3.5456e-09	0.397968	5.92623e-21	0.214018	9.72293e-07
AOX1	blue	0.360973	2.90116e-17	-0.360973	2.90116e-17	-0.184404	2.59163e-05	0.0337787	0.444766	0.0404551	0.360022	-0.0270011	0.541347	0.267267	7.41521e-10	0.597267	5.22975e-51	0.483382	1.87185e-31	0.1939	9.53723e-06	0.38311	2.04873e-19	0.0622579	0.158712
GRIK3	blue	0.595164	1.42066e-50	-0.595164	1.42066e-50	-0.0846942	0.054994	-0.0404316	0.360302	0.158344	0.000313438	0.145338	0.000951193	0.487651	4.62791e-32	0.672728	5.39276e-69	0.297441	5.84307e-12	-0.0854484	0.0528585	0.265857	9.16775e-10	-0.0484463	0.272937
HNRNPA1	blue	-0.149302	0.000684475	0.149302	0.000684475	0.0559689	0.205225	-0.0401172	0.364053	-0.088253	0.0455148	0.0505554	0.252578	-0.167049	0.000141911	-0.204093	3.0857e-06	-0.13546	0.00208527	-0.0628063	0.155069	-0.151954	0.000546759	-0.0387682	0.380419
TAMM41	blue	-0.203816	3.18422e-06	0.203816	3.18422e-06	-0.121903	0.00565166	0.15814	0.000319165	-0.0220073	0.618635	-0.172089	8.80633e-05	-0.217	6.79788e-07	-0.25203	6.88131e-09	-0.150304	0.000629035	-0.0598425	0.175534	-0.225539	2.37109e-07	-0.132509	0.00261115
PPIL1	blue	-0.223004	3.25581e-07	0.223004	3.25581e-07	0.00799602	0.85649	0.0670438	0.129015	-0.0814296	0.0650802	-0.101755	0.021037	-0.233407	8.65433e-08	-0.275511	2.09182e-10	-0.124853	0.00458515	0.0831879	0.0594737	-0.123417	0.00507921	-0.0312065	0.48022
[truncated: 11,743 more rows]
