# Supplementary material for: Identification of colon tumor marker NKD1 via integrated bioinformatics analysis and experimental validation
Source: Cancer Med. 2021 Sep 21;10(20):7383–94. doi: 10.1002/cam4.4224 (PMC8525156; doi:10.1002/cam4.4224)
Supplement: Supplementary file 7 — Table S7 [file CAM4-10-7383-s009.xls]

## Sheet: intersect
Supplementary Table ST7. The shared genes of DEGs of different datasets.
id
GUCA2B
ETV4
CLDN1
TMIGD1
CDH3
AQP8
FOXQ1
ABCA8
OTOP2
SLC4A4
CA1
PPM1H
ASCL2
BEST4
GUCA2A
SCARA5
HPGD
EPB41L3
DKC1
MTHFD1L
PKIB
TSPAN7
NFE2L3
AHCY
ENC1
CA4
CSE1L
SLC7A5
EDN3
ZG16
PUS7
TP53INP2
LPAR1
MS4A12
TGFBI
NR3C2
DDX21
CLCA4
AHCYL2
PPA1
S100A11
CHP2
TRIB3
SLCO4A1
PRDX6
MYC
SOX4
PDCD4
TNFRSF12A
MMP7
SCIN
METTL7A
SLC25A23
CITED2
CEACAM7
SNTB1
PLCL2
CDK4
CA2
TESC
CHGA
SLC25A34
CLDN23
PHLDA1
RDH5
GTF3A
SEMA6A
SCNN1B
HSD17B2
CA12
RIPK2
BEST2
GPT
DHRS9
RNF43
SLC22A18AS
NOLC1
UGDH
C1orf115
C2
NXT1
MT1M
HSPH1
VSIG2
TOMM34
MAOA
ANPEP
DPEP1
PYY
GDF15
TRPM6
SHMT2
RRS1
MALL
ADH1B
STMN2
NKD2
ITM2C
SST
TRIP13
TPX2
ADH1C
ANLN
SOX9
RPP40
ESM1
ARID3A
ATAD2
PPARGC1A
CFD
HSD11B2
TMEM100
SELENBP1
EBPL
PLAU
UBE2C
GCG
AKR1B10
MMP11
ITGA2
PRDX4
MAMDC2
MT1E
SLC5A6
KLF9
GREM2
FGL2
CTHRC1
ITPKA
MMP3
VIPR1
E2F5
ECT2
CYP4F12
MYO1A
PJA2
CMTM8
CKAP2L
SLC16A9
NEDD4L
SLC7A1
AURKA
COL1A1
IFITM3
SSBP2
CLEC3B
SCD
NPM3
GPSM2
AXIN2
FABP6
TIMP1
CES2
CEP55
PDK4
MATN2
SIPA1L2
LY6G6D
CDCA7
NKD1
ABI3BP
CLDN8
MT1F
GSN
TOP2A
BUB1
CLDN2
SLC26A3
STC2
UBE2T
CHEK1
KIF20A
SCGN
PITX1
MCM2
GPT2
MEP1A
CTSG
CKS2
SLC12A2
CLCA1
SQLE
ITLN1
CDCA5
MT1G
MCOLN2
NUP62CL
MCM4
CXCL12
CENPF
STIL
HMGCS2
HES6
RCAN2
MT2A
ST6GALNAC6
SERPINB5
FAM107A
CXCL2
TXNIP
CENPA
COL7A1
KIFC1
NKX2-3
GZMB
SRPX
RRM2
TACSTD2
SFRP1
MT1X
NUSAP1
FBXO32
FERMT1
SPON1
CEL
LAPTM4B
APCDD1
IFITM1
MSX1
CA9
KCTD14
GPX3
C7
LYVE1
CAPN13
BEX4
BMP7
ASPM
CYBRD1
CLDN5
RAD51AP1
CST1
KCNMA1
LCN2
CKB
FHL1
CCL8
SCG2
TTK
FNBP1
COL1A2
MFAP4
CCNA2
NDN
GINS2
SLCO1B3
MMP12
IER3
AURKB
CDKN3
S100P
UGT2B17
HMMR
PRPH
HSPA2
PEG3
TCN1
HOXB8
CD52
GRM8
MYH11
ALDH1A1
ZBTB16
GHR
BCHE
DPT
PIGR
MYLK
CCL21
VIP
SYNPO2
CILP
SPARCL1
CCL19
PCOLCE2
SLIT3
CCL20
ARMCX1
DES
CXCL10
MFAP5
PTGDS
PPP1R14A
IGFBP6
REG3A
CNN1
DEFA6
REG1A
REG1B
SFRP2
