# Supplementary material for: Identification of colon tumor marker NKD1 via integrated bioinformatics analysis and experimental validation
Source: Cancer Med. 2021 Sep 21;10(20):7383–94. doi: 10.1002/cam4.4224 (PMC8525156; doi:10.1002/cam4.4224)
Supplement: Supplementary file 8 — Table S8 [file CAM4-10-7383-s004.xls]

## Sheet: wgcna
Supplementary Table ST8. The shared genes of different WGCNA modules.
id
AGT
ARID3A
AXIN2
CEL
DPEP1
GNG4
GRM8
KDELR3
LAPTM4B
LY6G6D
MAP7D2
NKD1
PLAGL2
SLC5A6
