# Supplementary material for: Identification of colon tumor marker NKD1 via integrated bioinformatics analysis and experimental validation
Source: Cancer Med. 2021 Sep 21;10(20):7383–94. doi: 10.1002/cam4.4224 (PMC8525156; doi:10.1002/cam4.4224)
Supplement: Supplementary file 9 — Table S9 [file CAM4-10-7383-s008.xls]

## Sheet: venn
Supplementary Table ST9. The shared genes of two different analysis results
id
DPEP1
ARID3A
SLC5A6
AXIN2
LY6G6D
NKD1
CEL
LAPTM4B
GRM8
