# Supplementary material for: Identification of colon tumor marker NKD1 via integrated bioinformatics analysis and experimental validation
Source: Cancer Med. 2021 Sep 21;10(20):7383–94. doi: 10.1002/cam4.4224 (PMC8525156; doi:10.1002/cam4.4224)
Supplement: Supplementary file 10 — Table S10 [file CAM4-10-7383-s003.xls]

## Sheet: GO
Supplementary Table ST10. The Gene Ontology Analysis.
ONTOLOGY	ID	Description	GeneRatio	BgRatio	pvalue	p.adjust	qvalue	geneID	Count
BP	GO:0001756	somitogenesis	2020-02-09	70/18670	0.000490454	0.0698693	0.0384161	AXIN2/NKD1	2
BP	GO:0061053	somite development	2020-02-09	89/18670	0.000791516	0.0698693	0.0384161	AXIN2/NKD1	2
BP	GO:0035282	segmentation	2020-02-09	100/18670	0.000997762	0.0698693	0.0384161	AXIN2/NKD1	2
BP	GO:0090090	negative regulation of canonical Wnt signaling pathway	2020-02-09	178/18670	0.00311391	0.0698693	0.0384161	AXIN2/NKD1	2
BP	GO:0030177	positive regulation of Wnt signaling pathway	2020-02-09	179/18670	0.00314831	0.0698693	0.0384161	AXIN2/NKD1	2
BP	GO:0006575	cellular modified amino acid metabolic process	2020-02-09	188/18670	0.00346597	0.0698693	0.0384161	DPEP1/SLC5A6	2
BP	GO:0030178	negative regulation of Wnt signaling pathway	2020-02-09	210/18670	0.00430326	0.0698693	0.0384161	AXIN2/NKD1	2
BP	GO:0009952	anterior/posterior pattern specification	2020-02-09	219/18670	0.0046704	0.0698693	0.0384161	AXIN2/NKD1	2
BP	GO:0097105	presynaptic membrane assembly	2020-01-09	10/18670	0.00481128	0.0698693	0.0384161	CEL	1
BP	GO:1904350	regulation of protein catabolic process in the vacuole	2020-01-09	10/18670	0.00481128	0.0698693	0.0384161	LAPTM4B	1
BP	GO:0032908	regulation of transforming growth factor beta1 production	2020-01-09	11/18670	0.00529128	0.0698693	0.0384161	LAPTM4B	1
BP	GO:1905146	lysosomal protein catabolic process	2020-01-09	11/18670	0.00529128	0.0698693	0.0384161	LAPTM4B	1
BP	GO:0030157	pancreatic juice secretion	2020-01-09	12/18670	0.00577106	0.0698693	0.0384161	CEL	1
BP	GO:0032905	transforming growth factor beta1 production	2020-01-09	12/18670	0.00577106	0.0698693	0.0384161	LAPTM4B	1
BP	GO:0070601	centromeric sister chromatid cohesion	2020-01-09	12/18670	0.00577106	0.0698693	0.0384161	AXIN2	1
BP	GO:0097090	presynaptic membrane organization	2020-01-09	12/18670	0.00577106	0.0698693	0.0384161	CEL	1
BP	GO:0097104	postsynaptic membrane assembly	2020-01-09	12/18670	0.00577106	0.0698693	0.0384161	CEL	1
BP	GO:0031330	negative regulation of cellular catabolic process	2020-02-09	253/18670	0.00618409	0.0698693	0.0384161	AXIN2/LAPTM4B	2
BP	GO:0006707	cholesterol catabolic process	2020-01-09	13/18670	0.00625065	0.0698693	0.0384161	CEL	1
BP	GO:0016127	sterol catabolic process	2020-01-09	13/18670	0.00625065	0.0698693	0.0384161	CEL	1
BP	GO:2000052	positive regulation of non-canonical Wnt signaling pathway	2020-01-09	13/18670	0.00625065	0.0698693	0.0384161	NKD1	1
BP	GO:0050667	homocysteine metabolic process	2020-01-09	14/18670	0.00673003	0.0698693	0.0384161	DPEP1	1
BP	GO:0003128	heart field specification	2020-01-09	15/18670	0.0072092	0.0698693	0.0384161	AXIN2	1
BP	GO:0007039	protein catabolic process in the vacuole	2020-01-09	15/18670	0.0072092	0.0698693	0.0384161	LAPTM4B	1
BP	GO:0007216	G protein-coupled glutamate receptor signaling pathway	2020-01-09	15/18670	0.0072092	0.0698693	0.0384161	GRM8	1
BP	GO:0030299	intestinal cholesterol absorption	2020-01-09	15/18670	0.0072092	0.0698693	0.0384161	CEL	1
BP	GO:0060026	convergent extension	2020-01-09	15/18670	0.0072092	0.0698693	0.0384161	NKD1	1
BP	GO:2000095	regulation of Wnt signaling pathway, planar cell polarity pathway	2020-01-09	15/18670	0.0072092	0.0698693	0.0384161	NKD1	1
BP	GO:0007158	neuron cell-cell adhesion	2020-01-09	16/18670	0.00768816	0.0698693	0.0384161	CEL	1
BP	GO:0035461	vitamin transmembrane transport	2020-01-09	16/18670	0.00768816	0.0698693	0.0384161	SLC5A6	1
BP	GO:0071732	cellular response to nitric oxide	2020-01-09	16/18670	0.00768816	0.0698693	0.0384161	DPEP1	1
BP	GO:0060828	regulation of canonical Wnt signaling pathway	2020-02-09	286/18670	0.00784105	0.0698693	0.0384161	AXIN2/NKD1	2
BP	GO:0098856	intestinal lipid absorption	2020-01-09	17/18670	0.00816692	0.0698693	0.0384161	CEL	1
BP	GO:1905331	negative regulation of morphogenesis of an epithelium	2020-01-09	17/18670	0.00816692	0.0698693	0.0384161	NKD1	1
BP	GO:0009895	negative regulation of catabolic process	2020-02-09	308/18670	0.00904603	0.0698693	0.0384161	AXIN2/LAPTM4B	2
BP	GO:0044241	lipid digestion	2020-01-09	19/18670	0.00912383	0.0698693	0.0384161	CEL	1
BP	GO:0071731	response to nitric oxide	2020-01-09	19/18670	0.00912383	0.0698693	0.0384161	DPEP1	1
BP	GO:1902170	cellular response to reactive nitrogen species	2020-01-09	19/18670	0.00912383	0.0698693	0.0384161	DPEP1	1
BP	GO:0007063	regulation of sister chromatid cohesion	2020-01-09	22/18670	0.0105577	0.0753684	0.0414397	AXIN2	1
BP	GO:0060070	canonical Wnt signaling pathway	2020-02-09	335/18670	0.0106321	0.0753684	0.0414397	AXIN2/NKD1	2
BP	GO:0072337	modified amino acid transport	2020-01-09	23/18670	0.0110352	0.0753684	0.0414397	SLC5A6	1
BP	GO:2000050	regulation of non-canonical Wnt signaling pathway	2020-01-09	23/18670	0.0110352	0.0753684	0.0414397	NKD1	1
BP	GO:0003002	regionalization	2020-02-09	351/18670	0.0116269	0.0753684	0.0414397	AXIN2/NKD1	2
BP	GO:0032509	endosome transport via multivesicular body sorting pathway	2020-01-09	25/18670	0.0119896	0.0753684	0.0414397	LAPTM4B	1
BP	GO:0030111	regulation of Wnt signaling pathway	2020-02-09	363/18670	0.0123993	0.0753684	0.0414397	AXIN2/NKD1	2
BP	GO:0006706	steroid catabolic process	2020-01-09	27/18670	0.0129433	0.0753684	0.0414397	CEL	1
BP	GO:0006790	sulfur compound metabolic process	2020-02-09	372/18670	0.0129932	0.0753684	0.0414397	DPEP1/SLC5A6	2
BP	GO:0095500	acetylcholine receptor signaling pathway	2020-01-09	28/18670	0.0134198	0.0753684	0.0414397	LY6G6D	1
BP	GO:0042176	regulation of protein catabolic process	2020-02-09	381/18670	0.0135997	0.0753684	0.0414397	NKD1/LAPTM4B	2
BP	GO:0060914	heart formation	2020-01-09	29/18670	0.0138961	0.0753684	0.0414397	AXIN2	1
BP	GO:0003413	chondrocyte differentiation involved in endochondral bone morphogenesis	2020-01-09	30/18670	0.0143722	0.0753684	0.0414397	AXIN2	1
BP	GO:0099068	postsynapse assembly	2020-01-09	30/18670	0.0143722	0.0753684	0.0414397	CEL	1
BP	GO:1904837	beta-catenin-TCF complex assembly	2020-01-09	30/18670	0.0143722	0.0753684	0.0414397	AXIN2	1
BP	GO:1905144	response to acetylcholine	2020-01-09	30/18670	0.0143722	0.0753684	0.0414397	LY6G6D	1
BP	GO:1905145	cellular response to acetylcholine	2020-01-09	30/18670	0.0143722	0.0753684	0.0414397	LY6G6D	1
BP	GO:0003401	axis elongation	2020-01-09	31/18670	0.0148481	0.0753684	0.0414397	NKD1	1
BP	GO:0006691	leukotriene metabolic process	2020-01-09	31/18670	0.0148481	0.0753684	0.0414397	DPEP1	1
BP	GO:0071985	multivesicular body sorting pathway	2020-01-09	33/18670	0.0157992	0.0753684	0.0414397	LAPTM4B	1
BP	GO:0010092	specification of animal organ identity	2020-01-09	34/18670	0.0162745	0.0753684	0.0414397	AXIN2	1
BP	GO:0071634	regulation of transforming growth factor beta production	2020-01-09	36/18670	0.0172245	0.0753684	0.0414397	LAPTM4B	1
BP	GO:0035690	cellular response to drug	2020-02-09	433/18670	0.0173431	0.0753684	0.0414397	DPEP1/LY6G6D	2
BP	GO:0050804	modulation of chemical synaptic transmission	2020-02-09	436/18670	0.0175713	0.0753684	0.0414397	CEL/GRM8	2
BP	GO:0099177	regulation of trans-synaptic signaling	2020-02-09	437/18670	0.0176477	0.0753684	0.0414397	CEL/GRM8	2
BP	GO:0032941	secretion by tissue	2020-01-09	37/18670	0.0176991	0.0753684	0.0414397	CEL	1
BP	GO:0098926	postsynaptic signal transduction	2020-01-09	37/18670	0.0176991	0.0753684	0.0414397	LY6G6D	1
BP	GO:0006298	mismatch repair	2020-01-09	38/18670	0.0181736	0.0753684	0.0414397	AXIN2	1
BP	GO:0050892	intestinal absorption	2020-01-09	38/18670	0.0181736	0.0753684	0.0414397	CEL	1
BP	GO:0071604	transforming growth factor beta production	2020-01-09	38/18670	0.0181736	0.0753684	0.0414397	LAPTM4B	1
BP	GO:0007389	pattern specification process	2020-02-09	446/18670	0.0183415	0.0753684	0.0414397	AXIN2/NKD1	2
BP	GO:0051186	cofactor metabolic process	2020-02-09	449/18670	0.0185753	0.0753684	0.0414397	DPEP1/SLC5A6	2
BP	GO:0051180	vitamin transport	2020-01-09	39/18670	0.0186479	0.0753684	0.0414397	SLC5A6	1
BP	GO:0071709	membrane assembly	2020-01-09	39/18670	0.0186479	0.0753684	0.0414397	CEL	1
BP	GO:0001941	postsynaptic membrane organization	2020-01-09	40/18670	0.0191219	0.0762257	0.041911	CEL	1
BP	GO:0000096	sulfur amino acid metabolic process	2020-01-09	41/18670	0.0195958	0.0766407	0.0421392	DPEP1	1
BP	GO:0044088	regulation of vacuole organization	2020-01-09	42/18670	0.0200694	0.0766407	0.0421392	LAPTM4B	1
BP	GO:0051181	cofactor transport	2020-01-09	42/18670	0.0200694	0.0766407	0.0421392	SLC5A6	1
BP	GO:0072348	sulfur compound transport	2020-01-09	43/18670	0.0205429	0.0766407	0.0421392	SLC5A6	1
BP	GO:0099054	presynapse assembly	2020-01-09	43/18670	0.0205429	0.0766407	0.0421392	CEL	1
BP	GO:0044091	membrane biogenesis	2020-01-09	44/18670	0.0210161	0.0774138	0.0425643	CEL	1
BP	GO:0048255	mRNA stabilization	2020-01-09	45/18670	0.0214891	0.0779383	0.0428527	AXIN2	1
BP	GO:0001754	eye photoreceptor cell differentiation	2020-01-09	46/18670	0.021962	0.0779383	0.0428527	NKD1	1
BP	GO:0099172	presynapse organization	2020-01-09	46/18670	0.021962	0.0779383	0.0428527	CEL	1
BP	GO:0060351	cartilage development involved in endochondral bone morphogenesis	2020-01-09	47/18670	0.0224346	0.0786563	0.0432475	AXIN2	1
BP	GO:0002063	chondrocyte development	2020-01-09	48/18670	0.022907	0.0793566	0.0436325	AXIN2	1
BP	GO:0010718	positive regulation of epithelial to mesenchymal transition	2020-01-09	50/18670	0.0238513	0.0801403	0.0440634	AXIN2	1
BP	GO:0043489	RNA stabilization	2020-01-09	50/18670	0.0238513	0.0801403	0.0440634	AXIN2	1
BP	GO:0045668	negative regulation of osteoblast differentiation	2020-01-09	51/18670	0.0243231	0.0801403	0.0440634	AXIN2	1
BP	GO:0097366	response to bronchodilator	2020-01-09	51/18670	0.0243231	0.0801403	0.0440634	DPEP1	1
BP	GO:0032330	regulation of chondrocyte differentiation	2020-01-09	52/18670	0.0247947	0.0801403	0.0440634	AXIN2	1
BP	GO:1902373	negative regulation of mRNA catabolic process	2020-01-09	52/18670	0.0247947	0.0801403	0.0440634	AXIN2	1
BP	GO:0046164	alcohol catabolic process	2020-01-09	54/18670	0.0257374	0.0801403	0.0440634	CEL	1
BP	GO:0006749	glutathione metabolic process	2020-01-09	56/18670	0.0266792	0.0801403	0.0440634	DPEP1	1
BP	GO:0006977	DNA damage response, signal transduction by p53 class mediator resulting in cell cycle arrest	2020-01-09	56/18670	0.0266792	0.0801403	0.0440634	ARID3A	1
BP	GO:0048488	synaptic vesicle endocytosis	2020-01-09	56/18670	0.0266792	0.0801403	0.0440634	CEL	1
BP	GO:0140238	presynaptic endocytosis	2020-01-09	56/18670	0.0266792	0.0801403	0.0440634	CEL	1
BP	GO:0072431	signal transduction involved in mitotic G1 DNA damage checkpoint	2020-01-09	57/18670	0.0271498	0.0801403	0.0440634	ARID3A	1
BP	GO:1902400	intracellular signal transduction involved in G1 DNA damage checkpoint	2020-01-09	57/18670	0.0271498	0.0801403	0.0440634	ARID3A	1
BP	GO:2000272	negative regulation of signaling receptor activity	2020-01-09	57/18670	0.0271498	0.0801403	0.0440634	LY6G6D	1
BP	GO:0072413	signal transduction involved in mitotic cell cycle checkpoint	2020-01-09	59/18670	0.0280904	0.0801403	0.0440634	ARID3A	1
BP	GO:1902369	negative regulation of RNA catabolic process	2020-01-09	59/18670	0.0280904	0.0801403	0.0440634	AXIN2	1
BP	GO:1902402	signal transduction involved in mitotic DNA damage checkpoint	2020-01-09	59/18670	0.0280904	0.0801403	0.0440634	ARID3A	1
BP	GO:1902403	signal transduction involved in mitotic DNA integrity checkpoint	2020-01-09	59/18670	0.0280904	0.0801403	0.0440634	ARID3A	1
BP	GO:0007040	lysosome organization	2020-01-09	61/18670	0.0290302	0.0805234	0.044274	LAPTM4B	1
BP	GO:0080171	lytic vacuole organization	2020-01-09	61/18670	0.0290302	0.0805234	0.044274	LAPTM4B	1
BP	GO:0007062	sister chromatid cohesion	2020-01-09	63/18670	0.0299692	0.0805234	0.044274	AXIN2	1
BP	GO:0031571	mitotic G1 DNA damage checkpoint	2020-01-09	63/18670	0.0299692	0.0805234	0.044274	ARID3A	1
BP	GO:0044819	mitotic G1/S transition checkpoint	2020-01-09	63/18670	0.0299692	0.0805234	0.044274	ARID3A	1
BP	GO:0046530	photoreceptor cell differentiation	2020-01-09	63/18670	0.0299692	0.0805234	0.044274	NKD1	1
BP	GO:0044783	G1 DNA damage checkpoint	2020-01-09	64/18670	0.0304384	0.0805234	0.044274	ARID3A	1
BP	GO:0048645	animal organ formation	2020-01-09	64/18670	0.0304384	0.0805234	0.044274	AXIN2	1
BP	GO:0036465	synaptic vesicle recycling	2020-01-09	69/18670	0.0327813	0.0859403	0.0472524	CEL	1
BP	GO:0051966	regulation of synaptic transmission, glutamatergic	2020-01-09	70/18670	0.0332493	0.0863889	0.047499	GRM8	1
BP	GO:0061035	regulation of cartilage development	2020-01-09	72/18670	0.0341847	0.0866076	0.0476193	AXIN2	1
BP	GO:0060350	endochondral bone morphogenesis	2020-01-09	73/18670	0.0346521	0.0866076	0.0476193	AXIN2	1
BP	GO:0072401	signal transduction involved in DNA integrity checkpoint	2020-01-09	73/18670	0.0346521	0.0866076	0.0476193	ARID3A	1
BP	GO:0072422	signal transduction involved in DNA damage checkpoint	2020-01-09	73/18670	0.0346521	0.0866076	0.0476193	ARID3A	1
BP	GO:0072395	signal transduction involved in cell cycle checkpoint	2020-01-09	74/18670	0.0351192	0.0866076	0.0476193	ARID3A	1
BP	GO:1901616	organic hydroxy compound catabolic process	2020-01-09	74/18670	0.0351192	0.0866076	0.0476193	CEL	1
BP	GO:0007032	endosome organization	2020-01-09	79/18670	0.0374521	0.0908214	0.0499362	LAPTM4B	1
BP	GO:1903312	negative regulation of mRNA metabolic process	2020-01-09	79/18670	0.0374521	0.0908214	0.0499362	AXIN2	1
BP	GO:0033045	regulation of sister chromatid segregation	2020-01-09	80/18670	0.0379181	0.0911915	0.0501396	AXIN2	1
BP	GO:0030279	negative regulation of ossification	2020-01-09	82/18670	0.0388495	0.0919121	0.0505359	AXIN2	1
BP	GO:0071158	positive regulation of cell cycle arrest	2020-01-09	82/18670	0.0388495	0.0919121	0.0505359	ARID3A	1
BP	GO:0071277	cellular response to calcium ion	2020-01-09	83/18670	0.0393148	0.092263	0.0507288	DPEP1	1
BP	GO:0043154	negative regulation of cysteine-type endopeptidase activity involved in apoptotic process	2020-01-09	84/18670	0.03978	0.0926078	0.0509184	DPEP1	1
BP	GO:0090559	regulation of membrane permeability	2020-01-09	86/18670	0.0407097	0.0932798	0.0512879	LAPTM4B	1
BP	GO:1903363	negative regulation of cellular protein catabolic process	2020-01-09	86/18670	0.0407097	0.0932798	0.0512879	LAPTM4B	1
BP	GO:0006767	water-soluble vitamin metabolic process	2020-01-09	88/18670	0.0416387	0.094663	0.0520484	SLC5A6	1
BP	GO:0007193	adenylate cyclase-inhibiting G protein-coupled receptor signaling pathway	2020-01-09	89/18670	0.0421029	0.0949762	0.0522206	GRM8	1
BP	GO:0010717	regulation of epithelial to mesenchymal transition	2020-01-09	90/18670	0.0425668	0.0952842	0.0523899	AXIN2	1
BP	GO:2000117	negative regulation of cysteine-type endopeptidase activity	2020-01-09	92/18670	0.0434942	0.0961778	0.0528813	DPEP1	1
BP	GO:0007589	body fluid secretion	2020-01-09	93/18670	0.0439576	0.0961778	0.0528813	CEL	1
BP	GO:0035249	synaptic transmission, glutamatergic	2020-01-09	93/18670	0.0439576	0.0961778	0.0528813	GRM8	1
BP	GO:0044773	mitotic DNA damage checkpoint	2020-01-09	97/18670	0.0458091	0.0994809	0.0546974	ARID3A	1
BP	GO:0030301	cholesterol transport	2020-01-09	99/18670	0.0467336	0.100248	0.0551189	CEL	1
BP	GO:0007215	glutamate receptor signaling pathway	2020-01-09	100/18670	0.0471956	0.100248	0.0551189	GRM8	1
BP	GO:0022600	digestive system process	2020-01-09	100/18670	0.0471956	0.100248	0.0551189	CEL	1
BP	GO:0051983	regulation of chromosome segregation	2020-01-09	103/18670	0.0485803	0.102441	0.056325	AXIN2	1
BP	GO:0044774	mitotic DNA integrity checkpoint	2020-01-09	106/18670	0.0499633	0.103548	0.0569334	ARID3A	1
CC	GO:0031225	anchored component of membrane	2020-02-09	170/19717	0.00255678	0.0423561	0.0230118	DPEP1/LY6G6D	2
CC	GO:0098858	actin-based cell projection	2020-02-09	208/19717	0.00379734	0.0423561	0.0230118	DPEP1/LY6G6D	2
CC	GO:0030877	beta-catenin destruction complex	2020-01-09	12/19717	0.0054653	0.0423561	0.0230118	AXIN2	1
CC	GO:0032585	multivesicular body membrane	2020-01-09	12/19717	0.0054653	0.0423561	0.0230118	LAPTM4B	1
CC	GO:0000159	protein phosphatase type 2A complex	2020-01-09	19/19717	0.00864111	0.0462866	0.0251472	NKD1	1
CC	GO:0031253	cell projection membrane	2020-02-09	326/19717	0.00908635	0.0462866	0.0251472	DPEP1/SLC5A6	2
CC	GO:0031528	microvillus membrane	2020-01-09	23/19717	0.0104518	0.0462866	0.0251472	DPEP1	1
CC	GO:0098793	presynapse	2020-02-09	491/19717	0.0198403	0.0618415	0.0335981	CEL/GRM8	2
CC	GO:0008287	protein serine/threonine phosphatase complex	2020-01-09	45/19717	0.0203582	0.0618415	0.0335981	NKD1	1
CC	GO:1903293	phosphatase complex	2020-01-09	45/19717	0.0203582	0.0618415	0.0335981	NKD1	1
CC	GO:0005771	multivesicular body	2020-01-09	51/19717	0.0230446	0.0618415	0.0335981	LAPTM4B	1
CC	GO:0031526	brush border membrane	2020-01-09	53/19717	0.0239386	0.0618415	0.0335981	SLC5A6	1
CC	GO:0005902	microvillus	2020-01-09	83/19717	0.0372618	0.0888551	0.0482744	DPEP1	1
CC	GO:0005903	brush border	2020-01-09	99/19717	0.0443012	0.0960827	0.0522011	SLC5A6	1
CC	GO:0030175	filopodium	2020-01-09	104/19717	0.0464916	0.0960827	0.0522011	LY6G6D	1
MF	GO:0070411	I-SMAD binding	2020-01-09	11/17696	0.00558185	0.0443673	0.0224531	AXIN2	1
MF	GO:0008239	dipeptidyl-peptidase activity	2020-01-09	12/17696	0.00608792	0.0443673	0.0224531	DPEP1	1
MF	GO:0035091	phosphatidylinositol binding	2020-02-09	245/17696	0.00644562	0.0443673	0.0224531	DPEP1/LAPTM4B	2
MF	GO:0030548	acetylcholine receptor regulator activity	2020-01-09	13/17696	0.00659375	0.0443673	0.0224531	LY6G6D	1
MF	GO:0042043	neurexin family protein binding	2020-01-09	13/17696	0.00659375	0.0443673	0.0224531	CEL	1
MF	GO:0099602	neurotransmitter receptor regulator activity	2020-01-09	13/17696	0.00659375	0.0443673	0.0224531	LY6G6D	1
MF	GO:0097001	ceramide binding	2020-01-09	14/17696	0.00709936	0.0443673	0.0224531	LAPTM4B	1
MF	GO:0016805	dipeptidase activity	2020-01-09	15/17696	0.00760474	0.0443673	0.0224531	DPEP1	1
MF	GO:0031625	ubiquitin protein ligase binding	2020-02-09	290/17696	0.00892972	0.0443673	0.0224531	AXIN2/LAPTM4B	2
MF	GO:0044389	ubiquitin-like protein ligase binding	2020-02-09	308/17696	0.0100268	0.0443673	0.0224531	AXIN2/LAPTM4B	2
MF	GO:0004806	triglyceride lipase activity	2020-01-09	21/17696	0.0106322	0.0443673	0.0224531	CEL	1
MF	GO:0051861	glycolipid binding	2020-01-09	21/17696	0.0106322	0.0443673	0.0224531	DPEP1	1
MF	GO:0046625	sphingolipid binding	2020-01-09	23/17696	0.0116395	0.0443673	0.0224531	LAPTM4B	1
MF	GO:0043027	cysteine-type endopeptidase inhibitor activity involved in apoptotic process	2020-01-09	25/17696	0.012646	0.0443673	0.0224531	DPEP1	1
MF	GO:0008066	glutamate receptor activity	2020-01-09	27/17696	0.0136515	0.0443673	0.0224531	GRM8	1
MF	GO:0090482	vitamin transmembrane transporter activity	2020-01-09	27/17696	0.0136515	0.0443673	0.0224531	SLC5A6	1
MF	GO:0005543	phospholipid binding	2020-02-09	427/17696	0.0186912	0.0571731	0.0289338	DPEP1/LAPTM4B	2
MF	GO:0030547	receptor inhibitor activity	2020-01-09	41/17696	0.0206646	0.057922	0.0293128	LY6G6D	1
MF	GO:0043028	cysteine-type endopeptidase regulator activity involved in apoptotic process	2020-01-09	42/17696	0.0211638	0.057922	0.0293128	DPEP1	1
MF	GO:0004177	aminopeptidase activity	2020-01-09	48/17696	0.0241545	0.0628017	0.0317822	DPEP1	1
MF	GO:0004869	cysteine-type endopeptidase inhibitor activity	2020-01-09	58/17696	0.0291209	0.0721089	0.0364924	DPEP1	1
MF	GO:0008235	metalloexopeptidase activity	2020-01-09	62/17696	0.0311012	0.0735118	0.0372023	DPEP1	1
MF	GO:0015370	solute:sodium symporter activity	2020-01-09	73/17696	0.0365284	0.0825859	0.0417945	SLC5A6	1
MF	GO:0046332	SMAD binding	2020-01-09	80/17696	0.039968	0.0851733	0.0431039	AXIN2	1
MF	GO:0008013	beta-catenin binding	2020-01-09	82/17696	0.0409487	0.0851733	0.0431039	AXIN2	1
MF	GO:0030165	PDZ domain binding	2020-01-09	86/17696	0.0429075	0.0854616	0.0432498	NKD1	1
MF	GO:0072341	modified amino acid binding	2020-01-09	89/17696	0.0443743	0.0854616	0.0432498	DPEP1	1
