# Supplementary material for: Identification of colon tumor marker NKD1 via integrated bioinformatics analysis and experimental validation
Source: Cancer Med. 2021 Sep 21;10(20):7383–94. doi: 10.1002/cam4.4224 (PMC8525156; doi:10.1002/cam4.4224)
Supplement: Supplementary file 11 — Table S11 [file CAM4-10-7383-s010.xls]

## Sheet: KEGG (2)
Supplementary Table ST11. The KEGG signaling pathway analysis.
ID	Description	GeneRatio	BgRatio	pvalue	p.adjust	qvalue	geneID	Count
hsa04390	Hippo signaling pathway	2020-02-06	157/8075	0.0053525	0.0583183	0.0380019	AXIN2/NKD1	2
hsa04310	Wnt signaling pathway	2020-02-06	160/8075	0.00555413	0.0583183	0.0380019	AXIN2/NKD1	2
hsa00100	Steroid biosynthesis	2020-01-06	20/8075	0.0147735	0.092958	0.0605741	CEL	1
hsa04977	Vitamin digestion and absorption	2020-01-06	24/8075	0.0177063	0.092958	0.0605741	SLC5A6	1
hsa04975	Fat digestion and absorption	2020-01-06	43/8075	0.0315378	0.120544	0.0785499	CEL	1
hsa05213	Endometrial cancer	2020-01-06	58/8075	0.0423424	0.120544	0.0785499	AXIN2	1
hsa00561	Glycerolipid metabolism	2020-01-06	61/8075	0.0444912	0.120544	0.0785499	CEL	1
hsa05217	Basal cell carcinoma	2020-01-06	63/8075	0.0459215	0.120544	0.0785499	AXIN2	1
